# Supplementary material for: Leveraging electronic health records from two hospital systems identifies male infertility-associated comorbidities across time
Source: Commun Med (Lond). 2025 Sep 1;5:380. doi: 10.1038/s43856-025-01071-7 (PMC12402078; doi:10.1038/s43856-025-01071-7)
Supplement: Supplementary file 10 — Supplementary Data 7 [file 43856_2025_1071_MOESM10_ESM.xlsx]

## Sheet: before_6m_cutoff_UC
phenotype	mean	std	min	25%	50%	75%	max
ASCVD	-31.3682	25.8261	-68.141	-39.7051	-23.1463	-14.8093	-11.0392
Abdominal hernia	-34.717	31.6279	-91.698	-65.5455	-15.6061	-7.68804	-0.689953
Abdominal pain	-34.2529	27.6163	-130.631	-51.0565	-27.2696	-11.7292	-0.0328549
Abnormal arterial blood gases	-21.9635	12.5486	-37.9802	-26.67	-22.4399	-18.333	-2.59554
Abnormal chest sounds	-20.6883	15.6335	-55.0319	-32.3292	-17.4131	-7.09665	-4.46826
Abnormal coagulation profile	-34.0876	27.2363	-103.329	-43.4013	-27.9102	-11.6553	-2.6941
Abnormal electrocardiogram [ECG] [EKG]	-29.4735	24.1187	-122.483	-42.4485	-21.6842	-10.0207	-0.0985647
Abnormal findings examination of lungs	-30.4134	26.0339	-119.625	-45.734	-22.8341	-7.39235	-0.0657098
Abnormal findings on exam of gastrointestinal tract/ abdominal area	-21.8208	21.2578	-107.337	-28.5509	-14.4069	-6.62847	-2.62839
Abnormal findings on examination of urine	-32.0927	37.1993	-97.9733	-20.8629	-20.8629	-10.3821	-10.3821
Abnormal findings on study of brain and/or nervous system	-31.2362	30.2634	-80.6916	-55.9026	-18.793	-3.5319	-0.657098
Abnormal function study of cardiovascular system	-28.2375	22.7798	-86.0469	-41.2986	-22.7027	-10.1275	-0.689953
Abnormal granulation tissue	-24.4897	22.808	-60.1901	-46.0954	-11.9428	-4.79681	-1.97129
Abnormal heart sounds	-34.9519	29.9329	-119.395	-51.2865	-23.8362	-11.1624	-3.38405
Abnormal involuntary movements	-31.7127	27.2376	-122.516	-45.044	-22.5056	-10.6121	-0.164274
Abnormal posture	-24.7562	19.4296	-61.1758	-38.7359	-20.2058	-7.2445	-0.262839
Abnormal reflex	-22.7992	19.6605	-53.4549	-41.8653	-15.5404	-4.1315	-0.328549
Abnormal results of function study of kidney	-31.0111	28.0945	-108.717	-44.3048	-22.1935	-10.4643	-0.657098
Abnormal results of function study of liver	-32.5762	27.0971	-105.234	-42.0543	-26.5139	-10.7928	-1.11707
Abnormal results of function study of pulmonary system	-25.8414	22.0268	-92.3222	-37.241	-22.7027	-8.87082	-0.525678
Abnormal results of function study of thyroid	-25.6417	23.5244	-111.312	-36.6332	-19.0887	-7.75375	-0.0328549
Abnormal results of other function studies (bladder, pancreas, placenta, spleen, etc)	-26.2291	22.8707	-69.5209	-28.8302	-19.4501	-12.7805	-6.43956
Abnormal serum enzyme levels	-27.3438	24.3212	-120.742	-40.4772	-18.8916	-7.77018	-0.0657098
Abnormal spermatozoa	-9.00927	12.0746	-103.066	-6.7024	-5.97959	-5.12536	-0.0328549
Abnormal sputum	-38.2628	28.6954	-85.0613	-39.3602	-35.2204	-22.4399	-9.23222
Abnormal tumor markers	-8.64083	3.30089	-12.6163	-11.877	-6.27528	-6.02887	-5.78246
Abnormal weight gain	-27.7084	26.0388	-118.343	-34.0541	-20.6657	-8.27943	-0.0328549
Abnormality of gait	-28.2108	23.442	-85.6855	-46.6211	-22.1113	-6.85024	-0.0657098
Abnormality of red blood cells	-20.2241	16.8535	-64.757	-28.2881	-14.9818	-6.53812	-1.0185
Abnormality of secretion of glucagon or gastrin	-75.6319	41.8262	-99.7803	-99.7803	-99.7803	-63.5578	-27.3353
Absent or infrequent menstruation	-10.7435	6.63907	-16.4932	-16.4932	-10.7435	-4.99394	-4.99394
Acid-base balance disorder	-38.2677	17.2711	-56.0176	-50.2269	-39.7544	-27.7952	-17.5445
Acidosis	-32.0531	29.3548	-111.05	-47.2864	-22.3577	-9.8154	-0.624243
Acne	-37.7988	28.8088	-131.387	-58.5803	-32.0007	-10.8421	-0.0328549
Acquired absence of breast	-38.9139	21.2364	-68.3382	-55.6808	-43.3027	-19.8361	-7.78661
Acquired absence of limb	-28.0017	18.6052	-61.3729	-40.1815	-35.2204	-8.50941	-3.21978
Acquired absence of organs	-22.2562	23.3179	-124.224	-28.017	-13.1091	-5.94673	-0.295694
Acquired acanthosis nigricans	-23.6107	14.2021	-51.4507	-29.0684	-19.1544	-15.2447	-5.15822
Acquired coagulation factor deficiency	-18.6287	13.0136	-31.2121	-25.3311	-19.4501	-12.337	-5.22393
Acquired deformities of finger	-29.2192	21.4161	-87.624	-37.9474	-29.7008	-10.415	-1.21563
Acquired deformities of forearm	-12.99	14.2217	-45.7011	-11.0803	-7.45806	-6.4067	-2.13557
Acquired deformities of knee	-42.5381	30.4423	-85.4556	-64.5598	-46.9825	-15.3268	-0.558533
Acquired foot deformities	-32.9896	26.79	-100.569	-48.6992	-20.3043	-11.3431	-1.34705
Acquired hemolytic anemias	-37.6001	21.0703	-68.141	-48.4117	-28.6823	-24.8054	-19.9429
Acquired hypothyroidism	-36.5885	28.986	-115.058	-56.9375	-33.0849	-8.59155	-0.689953
Acquired spondylolisthesis	-29.7711	25.8554	-127.116	-47.196	-20.3372	-8.53406	-0.197129
Acquired toe deformities	-20.373	14.7822	-51.1222	-30.8179	-15.3104	-6.89953	-2.43126
Acromegaly and gigantism	-29.3558	26.9546	-52.6992	-52.6992	-29.3558	-6.01244	-6.01244
Actinic keratosis	-31.5694	25.7611	-125.867	-47.0153	-25.9882	-9.29793	-0.689953
Acute (transverse) myelitis	-34.7167	23.6896	-60.0259	-46.1283	-46.1283	-15.9921	-3.94259
Acute and chronic tonsillitis	-42.7278	29.9082	-96.6919	-59.4345	-24.4605	-23.0313	-7.35949
Acute and subacute necrosis of liver	-32.4113	32.8497	-86.9669	-46.1529	-24.0662	-5.97138	-5.91388
Acute appendicitis	-35.3804	29.777	-108.848	-55.5248	-29.3394	-12.1974	-0.0985647
Acute bronchitis and bronchiolitis	-36.4271	27.1356	-124.257	-55.0484	-29.9308	-13.9633	-0.0657098
Acute bronchospasm	-30.7479	22.3249	-78.2932	-46.8182	-29.6351	-10.2507	-1.0185
Acute cystitis	-14.8023	14.373	-74.2192	-22.1113	-8.60798	-4.89538	-1.14992
Acute dermatitis due to solar radiation	-34.3756	24.7588	-101.357	-42.3828	-29.8815	-17.2406	-1.11707
Acute gastritis	-26.7603	26.2576	-118.573	-38.432	-20.3207	-8.50941	-0.328549
Acute glomerulonephritis, NOS	-29.7994	26.5432	-58.876	-58.876	-10.415	-10.415	-10.415
Acute graft-versus-host disease	-20.37	23.568	-72.1165	-41.7339	-5.89745	-2.52983	-1.24849
Acute laryngitis and tracheitis	-39.3591	29.2394	-110.097	-60.4201	-27.5652	-16.4192	-4.82967
Acute osteomyelitis	-25.1545	16.4582	-52.6335	-40.6415	-20.9614	-9.27329	-7.0638
Acute pain	-19.2275	21.9028	-122.319	-25.0683	-7.62233	-5.94673	-0.0328549
Acute pancreatitis	-36.1331	27.6697	-108.52	-53.7834	-29.9965	-15.4254	-0.755662
Acute pericarditis	-18.696	17.2707	-52.9949	-20.4686	-13.0434	-6.57098	-0.394259
Acute periodontitis	-22.783	26.3546	-90.2195	-23.0641	-16.296	-7.16236	-4.27113
Acute pharyngitis	-33.5294	26.8072	-128.068	-49.9066	-27.171	-11.5649	-0.0328549
Acute posthemorrhagic anemia	-27.923	26.1388	-103.953	-42.4157	-21.0764	-6.06994	-1.77416
Acute prostatitis	-25.4037	21.38	-78.4246	-38.3088	-19.2037	-5.97959	-1.6756
Acute reaction to stress	-32.1788	22.7707	-104.511	-43.3356	-24.789	-14.7765	-0.295694
Acute renal failure	-38.1345	30.6899	-122.844	-55.3605	-33.0684	-11.2035	-0.164274
Acute sinusitis	-35.9862	27.0626	-130.631	-51.459	-31.4093	-13.6348	-0.0657098
Acute tonsillitis	-39.0034	23.032	-117.161	-53.9477	-37.3724	-23.4912	-1.41276
Acute upper respiratory infections of multiple or unspecified sites	-35.7939	26.7857	-131.091	-51.7464	-32.2471	-13.0845	-0.0657098
Acute vascular insufficiency of intestine	-50.9958	44.4267	-99.386	-97.6776	-66.2026	-3.90973	-3.48262
Adjustment reaction	-28.7135	25.0723	-117.686	-40.0994	-22.2592	-8.15622	-0.197129
Adrenal cortical steroids causing adverse effects in therapeutic use	-43.8818	42.7024	-96.3305	-82.6957	-37.6681	-4.41898	-0.854227
Adrenal hyperfunction	-13.7596	5.30677	-20.3043	-15.9675	-15.9675	-8.27943	-8.27943
Adrenogenital disorders	-31.6508	31.5832	-93.8993	-53.882	-14.6533	-6.20957	-5.42106
Adult failure to thrive	-51.324	36.1133	-111.181	-69.2499	-60.4366	-15.7293	-2.75981
Adverse drug events and drug allergies	-30.2465	26.574	-122.812	-46.7196	-21.3392	-8.88725	-0.0657098
Adverse effects of antibacterials (not penicillins)	-22.6639	21.6545	-107.83	-35.9597	-15.5239	-5.94673	-1.28134
Adverse effects of sedatives or other central nervous system depressants and anesthetics	-22.4908	21.4009	-86.6055	-28.3538	-16.8546	-6.01244	-0.755662
Adverse reaction to serum or vaccine	-16.2997	12.0589	-39.1959	-25.5611	-14.0947	-7.98374	-3.18692
Agorophobia, social phobia, and panic disorder	-31.8068	27.1954	-129.383	-45.964	-24.1812	-10.0864	-0.854227
Alcohol-related disorders	-31.1462	28.1365	-132.175	-47.7381	-19.2201	-9.19937	-0.229984
Alcoholic liver damage	-36.3795	27.7528	-91.8623	-48.2967	-41.8243	-7.26093	-1.34705
Alcoholism	-34.551	29.6291	-132.175	-49.1181	-25.6761	-9.68398	-0.0328549
Alkalosis	-32.0548	27.5317	-91.8623	-41.3314	-27.4667	-6.0453	-1.93844
Allergic conjunctivitis	-33.4725	26.5152	-109.505	-51.4015	-26.3332	-11.3267	-1.51132
Allergic reaction to food	-31.9397	26.1809	-99.0575	-52.4364	-25.0354	-8.44371	-0.328549
Allergic rhinitis	-40.0283	30.1094	-134.935	-60.5187	-33.6105	-13.6676	-0.0657098
Allergies, other	-30.8617	26.741	-110.425	-47.7546	-20.4686	-9.32257	-0.295694
Allergy/adverse effect of penicillin	-25.7525	23.7476	-112.101	-36.2882	-18.9408	-7.23629	-0.427113
Alopecia	-28.1212	24.8005	-113.119	-40.6415	-18.7273	-8.96938	-0.0328549
Alopecia Areata	-31.0916	24.2011	-102.606	-46.9168	-24.2798	-10.2179	-0.624243
Alpha-1-antitrypsin deficiency	-38.9476	26.9372	-80.0674	-52.2064	-36.6332	-17.4131	-5.91388
Alteration of consciousness	-26.3559	24.3485	-105.234	-34.5962	-20.7314	-7.81946	-0.427113
Altered mental status	-31.4851	31.0818	-124.75	-44.2391	-23.9512	-6.56276	-0.788517
Althete's foot	-31.3645	26.9058	-119.887	-46.8429	-22.9656	-8.77225	-0.197129
Amblyopia	-30.2855	26.8152	-76.6504	-63.5742	-21.6514	-6.39027	-2.52983
Amyloidosis	-42.4887	29.1361	-80.2316	-68.1492	-51.7629	-9.33079	-8.60798
Amyotrophic Lateral Sclerosis	-40.0172	31.8296	-67.5825	-67.5825	-40.0172	-12.452	-12.452
Anal and rectal conditions	-34.3966	28.1053	-120.775	-49.1263	-26.5632	-11.0803	-0.0657098
Anal and rectal polyp	-26.5195	23.9809	-116.996	-36.51	-19.0723	-8.14801	-1.44561
Anaphylactic shock NOS	-36.8969	24.4361	-81.2173	-59.763	-36.4689	-17.9716	-1.97129
Anemia in chronic kidney disease	-36.38	31.1562	-112.232	-61.0854	-31.2778	-8.29586	-0.821372
Anemia in neoplastic disease	-29.6278	31.5255	-115.583	-46.2925	-15.2775	-6.01244	-1.3142
Anemia of chronic disease	-32.4264	27.7244	-89.431	-61.8657	-22.3742	-8.04945	-0.229984
Aneurysm and dissection of heart	-52.2393	22.9922	-75.4348	-75.4348	-44.0913	-44.0913	-22.1442
Aneurysm of other specified artery	-32.6189	20.4618	-64.757	-43.697	-38.3088	-13.3884	-5.45391
Angina pectoris	-25.2563	22.2285	-86.0798	-38.046	-20.5014	-8.04945	-0.722807
Anisometropia	-26.7715	18.8808	-66.9911	-40.2801	-21.9471	-12.1563	-4.20543
Ankylosing spondylitis	-33.6033	22.1998	-103.296	-42.4814	-31.3764	-16.526	-1.0185
Ankylosis of joint	-29.4818	22.7006	-59.2702	-56.0176	-17.4788	-11.4335	-4.30399
Anomalies of endocrine glands, congenital	-23.4255	15.8236	-59.533	-27.2696	-25.5282	-18.2016	-2.89123
Anomalies of jaw size/symmetry	-12.4264	8.42985	-25.2983	-19.7129	-6.30814	-4.92823	-4.92823
Anomalies of pupillary function	-32.8788	27.2412	-93.6036	-49.6766	-21.0928	-10.6121	-6.0453
Anomalies of respiratory system, congenital	-38.1117	26.5596	-95.4434	-36.2718	-31.5407	-26.6946	-13.8648
Anomalies of tooth position/malocclusion	-73.8304	32.3078	-100.175	-98.2279	-87.1804	-54.7937	-22.5385
Anomalous atrioventricular excitation	-32.4729	26.3608	-71.7222	-54.3256	-24.0498	-9.7579	-4.86252
Anorexia	-25.2252	27.2637	-105.497	-29.7665	-14.8176	-4.64897	-0.295694
Anorexia nervosa	-12.3206	3.43832	-14.7518	-13.5362	-12.3206	-11.105	-9.88932
Anterior pituitary disorders	-19.4396	25.6108	-108.093	-19.3187	-7.45806	-5.94673	-0.0985647
Anticoagulants causing adverse effects	-38.1714	38.2292	-117.522	-63.0485	-31.2121	-7.83589	-0.0657098
Antihypertensive agents causing adverse effects	-51.3768	35.506	-100.405	-73.1514	-46.5225	-27.9841	-2.52983
Antineoplastic and immunosuppressive drugs causing adverse effects	-26.2653	26.5584	-116.339	-39.9187	-18.0373	-5.94673	-0.492823
Anxiety disorder	-33.3014	27.2191	-130.072	-49.9066	-25.1668	-10.1522	-0.0657098
Anxiety disorders	-29.2737	23.2704	-84.3385	-39.2287	-28.0909	-9.13366	-1.6756
Aortic aneurysm	-30.126	31.7699	-120.939	-45.4301	-20.4686	-5.90567	-0.558533
Aortic ectasia	-31.8849	24.6347	-79.8374	-51.2865	-31.7707	-7.78661	-2.6941
Aphakia and other disorders of lens	-16.6656	6.95969	-27.9595	-21.4542	-14.3576	-14.3576	-4.76396
Aphasia	-13.9195	11.3417	-29.9965	-25.9718	-6.4067	-5.50319	-2.06986
Aphasia/speech disturbance	-35.6661	23.8397	-99.616	-44.9291	-31.8035	-15.3432	-3.97544
Aplastic anemia	-23.0378	16.3036	-52.1407	-38.0049	-16.6246	-11.5156	-3.08836
Apnea	-25.7838	24.4409	-113.711	-33.7502	-17.1831	-8.47656	-1.11707
Appendicitis	-39.4066	37.062	-128.693	-65.989	-26.0539	-9.03509	-0.492823
Arrhythmia (cardiac) NOS	-30.025	29.1828	-115.452	-44.3869	-19.253	-8.34514	-1.54418
Arterial dissection	-40.472	39.1778	-109.834	-46.5554	-23.557	-17.8895	-0.0328549
Arterial embolism and thrombosis	-29.2367	16.5169	-52.2064	-38.5798	-26.6453	-19.0148	-4.92823
Arteritis NOS	-39.3643	25.2392	-73.1021	-55.5083	-35.9268	-16.3617	-14.489
Arthralgia/ankylosis of temporomandibular joint	-28.2802	25.2669	-109.111	-43.8695	-24.5262	-7.11308	-0.0328549
Arthropathy NOS	-30.1912	26.0443	-113.152	-44.3869	-23.097	-8.31229	-0.229984
Arthropathy associated with infections	-44.2665	25.4385	-61.7672	-60.3216	-60.3216	-23.6555	-11.4335
Arthropathy associated with other disorders classified elsewhere	-36.9773	25.187	-63.9027	-62.6543	-40.9043	-12.4849	-0.229984
Arthropod-borne diseases	-45.443	23.9362	-81.8744	-60.4366	-52.3378	-21.8485	-12.5177
Articular cartilage disorder	-32.4569	29.4783	-115.189	-43.2288	-23.557	-10.07	-0.361404
Ascites (non malignant)	-25.4909	25.2907	-108.848	-41.1672	-15.9346	-5.94673	-0.492823
Aseptic necrosis of bone	-30.8785	27.7022	-94.2935	-45.0112	-21.3557	-8.11516	-0.821372
Aspergillosis	-35.6695	36.4862	-111.509	-74.4163	-22.7027	-6.4067	-0.394259
Asphyxia and hypoxemia	-32.8881	32.8095	-122.844	-44.8305	-20.14	-6.73525	-0.492823
Asthma	-39.9383	31.6574	-134.311	-59.4345	-31.8692	-12.9448	-0.0328549
Asthma with exacerbation	-36.9939	28.9084	-122.68	-55.5905	-29.208	-11.7456	-0.328549
Astigmatism	-33.7429	27.6087	-133.391	-50.7608	-28.1895	-8.93653	-0.197129
Atherosclerosis	-22.2069	27.1181	-76.2562	-22.4892	-9.49506	-7.73733	-0.558533
Atherosclerosis of aorta	-26.7357	28.3497	-91.468	-33.6188	-12.9613	-7.95088	-0.821372
Atherosclerosis of native arteries of the extremities with intermittent claudication	-42.788	28.9003	-81.1187	-50.6622	-50.6622	-8.47656	-3.74546
Atherosclerosis of renal artery	-39.626	28.254	-85.5213	-51.3522	-46.6211	-15.0147	-10.1522
Atherosclerosis of the extremities	-27.8982	17.1604	-48.0338	-44.6498	-27.8281	-14.0126	-3.74546
Atopic/contact dermatitis due to other or unspecified	-34.6519	28.2181	-129.383	-50.1858	-27.5652	-11.3103	-0.0328549
Atrial fibrillation	-37.0137	31.6541	-118.015	-54.4077	-27.1381	-10.8421	-1.47847
Atrial flutter	-38.3974	26.1122	-80.2645	-59.2045	-37.816	-14.5054	-4.59968
Atrioventricular [AV] block	-10.9998	4.95997	-16.4274	-16.4274	-7.75375	-7.19522	-7.19522
Atrioventricular block, complete	-11.8803	7.42294	-19.9758	-19.9758	-7.62233	-5.91388	-5.91388
Atrophic gastritis	-23.4718	21.5421	-91.9608	-34.6619	-16.526	-5.94673	-0.394259
Attention deficit hyperactivity disorder	-37.1961	27.4971	-124.191	-52.8964	-32.7563	-14.4972	-0.624243
Autism	-30.2625	21.716	-94.3921	-41.5943	-31.5735	-7.88517	-4.40255
Autoimmune disease NEC	-33.5317	15.3376	-52.6007	-45.6026	-28.0581	-26.711	-14.6861
Autoimmune hemolytic anemias	-39.4012	24.8348	-60.4858	-56.7404	-45.7011	-28.362	-5.71675
Back pain	-37.8732	29.2582	-128.791	-56.8472	-30.4893	-12.5506	-0.0657098
Bacteremia	-21.3479	20.1898	-92.0594	-28.3209	-16.411	-7.16236	-2.75981
Bacterial enteritis	-39.374	29.1641	-110.36	-58.7117	-30.1936	-17.7745	-3.67975
Bacterial infection NOS	-28.9211	28.227	-118.77	-41.5286	-19.5158	-6.63669	-0.0985647
Bacterial pneumonia	-42.4266	28.3592	-91.5337	-65.3319	-37.816	-19.9183	-2.36555
Balanoposthitis	-26.2713	25.0014	-95.3777	-41.3972	-14.3247	-6.94881	-0.821372
Bariatric surgery	-33.7492	27.6507	-127.543	-54.4734	-26.3496	-9.87289	-0.722807
Barrett's esophagus	-22.5361	21.1796	-102.409	-30.3908	-19.6801	-7.78661	-0.229984
Basal cell carcinoma	-36.7121	26.3173	-112.988	-56.2804	-35.0397	-12.7066	-0.164274
Benign neoplasm of adrenal gland	-28.4283	19.0443	-61.1758	-44.6826	-31.4421	-9.09259	-0.0328549
Benign neoplasm of bone and articular cartilage	-33.7806	22.702	-94.8521	-40.6415	-33.4791	-16.5589	-0.887082
Benign neoplasm of brain, cranial nerves, meninges	-35.3755	25.156	-85.8827	-47.6396	-34.2676	-9.23222	-0.624243
Benign neoplasm of colon	-28.6108	26.2455	-130.171	-39.6558	-20.6	-8.18087	-0.229984
Benign neoplasm of eye	-19.5487	9.1621	-33.7091	-25.0518	-14.259	-13.4705	-13.2077
Benign neoplasm of eye, uveal	-36.4567	27.5005	-99.3532	-45.7669	-31.8692	-15.6882	-0.197129
Benign neoplasm of lip, oral cavity, and pharynx	-32.2451	22.3909	-92.7165	-44.2227	-31.3107	-18.103	-0.525678
Benign neoplasm of male genital organs	-15.0938	14.1776	-47.5739	-23.6966	-8.85439	-5.97959	-2.36555
Benign neoplasm of other parts of digestive system	-30.4594	24.6238	-99.7803	-41.6189	-24.5426	-11.6224	-0.328549
Benign neoplasm of pituitary gland and craniopharyngeal duct (pouch)	-22.8974	29.0587	-119.657	-24.2058	-8.01659	-6.0453	-0.262839
Benign neoplasm of respiratory and intrathoracic organs	-29.5146	24.4872	-68.2724	-45.8983	-28.3209	-12.7148	-0.229984
Benign neoplasm of skin	-35.4362	28.6206	-128.364	-54.0463	-27.7952	-10.5793	-0.0328549
Benign neoplasm of unspecified sites	-30.9874	25.5015	-98.8932	-49.8737	-20.5014	-9.92217	-0.492823
Bipolar	-39.8522	35.0532	-121.596	-59.4591	-30.8507	-12.2549	-0.197129
Bladder neck obstruction	-14.1819	14.9522	-58.7445	-16.1975	-7.96731	-4.62432	-0.525678
Blindness and low vision	-31.1666	26.3711	-113.054	-45.5862	-23.097	-11.3678	-0.328549
Blister	-30.6942	22.527	-81.513	-35.6475	-24.4769	-13.8648	-6.83382
Blood in stool	-31.8616	27.704	-119.887	-45.6026	-21.7664	-9.64291	-0.887082
Blood vessel replaced	-14.6861	11.3686	-56.0833	-20.0415	-12.5834	-5.94673	-1.51132
Bone cancer	-57.5261	35.3651	-130.631	-84.2399	-56.5104	-27.2367	-0.197129
Bone marrow or stem cell transplant	-32.935	26.4256	-110.294	-43.6641	-26.481	-11.0721	-0.197129
Breast disorder NOS	-16.2413	23.5914	-43.467	-23.442	-3.41691	-2.62839	-1.83987
Broken tooth	-56.2081	22.1172	-90.2195	-65.1841	-46.0297	-46.0297	-33.5777
Bronchiectasis	-34.3689	25.0008	-80.0674	-47.8367	-31.2121	-14.9325	-5.45391
Bronchitis	-33.8905	28.7532	-129.777	-49.3152	-27.2696	-11.5321	-0.197129
Bronchopneumonia and lung abscess	-36.427	19.3719	-72.9378	-59.1716	-32.7235	-23.6555	-1.14992
Burns	-36.657	33.4892	-123.304	-59.2702	-21.2243	-12.8298	-1.51132
Bursitis	-36.1013	29.2785	-122.713	-54.9991	-28.0581	-11.2692	-0.459968
Bursitis disorders	-34.3204	19.221	-76.0919	-49.1181	-35.1219	-21.9388	-3.64689
Cachexia	-24.3496	27.4732	-91.8623	-26.555	-15.9018	-4.44362	-0.0657098
Calcaneal spur; Exostosis NOS	-32.2226	25.2352	-110.655	-50.1366	-25.7582	-8.54227	-0.13142
Calculus of bile duct	-25.943	15.7823	-70.5066	-38.0131	-21.5528	-15.1132	-2.95694
Calculus of kidney	-30.6962	26.6413	-118.77	-46.1283	-22.7356	-8.7394	-0.361404
Calculus of lower urinary tract	-34.9531	40.6959	-118.77	-48.5267	-13.0762	-5.94673	-1.54418
Calculus of ureter	-31.4051	27.2819	-115.715	-47.8367	-21.8485	-8.00016	-0.492823
Cancer of bladder	-15.1638	13.7767	-38.8345	-19.1544	-10.4807	-5.97959	-2.46412
Cancer of brain	-42.1639	30.8211	-111.181	-57.8246	-32.4278	-17.8073	-1.34705
Cancer of brain and nervous system	-34.7182	33.468	-87.9197	-59.1224	-11.105	-9.21579	-7.32664
Cancer of bronchus; lung	-26.4111	26.1515	-89.7924	-52.6335	-13.0434	-7.32664	-0.427113
Cancer of connective tissue	-23.7355	20.1189	-92.6179	-34.8919	-19.2858	-7.0638	-4.04115
Cancer of eye	-52.9469	28.5101	-76.8147	-76.8147	-70.638	-20.2715	-15.9346
Cancer of kidney and renal pelvis	-32.4475	24.9975	-71.098	-50.0708	-30.2101	-9.07616	-5.15822
Cancer of larynx, pharynx, nasal cavities	-13.0105	10.0826	-20.14	-16.5753	-13.0105	-9.44578	-5.88102
Cancer of liver and intrahepatic bile duct	-21.6284	10.8968	-34.6619	-26.8424	-24.1155	-18.7273	-1.64274
Cancer of mouth	-28.7062	12.6347	-40.7072	-40.7072	-36.5675	-15.7539	-11.6963
Cancer of oropharynx	-10.3657	11.0296	-26.9082	-10.5464	-4.91181	-4.7311	-4.7311
Cancer of other endocrine glands	-43.7902	43.8172	-123.107	-77.9646	-24.904	-8.34514	-0.0328549
Cancer of other lymphoid, histiocytic tissue	-28.7028	24.8806	-79.7388	-50.5965	-23.0148	-5.65104	-1.18278
Cancer of prostate	-26.3208	26.7011	-113.218	-36.5018	-15.5732	-6.25886	-0.919937
Cancer of stomach	-24.274	10.5783	-35.7133	-35.7133	-15.4747	-15.4747	-9.23222
Cancer of tongue	-26.1853	16.3092	-67.2211	-42.0214	-24.5755	-19.5158	-6.07815
Cancer within the respiratory system	-17.1393	23.3724	-43.9927	-25.019	-6.0453	-3.7126	-1.37991
Cancer, suspected or other	-25.1966	21.4563	-99.4189	-28.1566	-21.0928	-8.77225	-1.0185
Candidiasis	-34.8642	26.9735	-104.807	-52.2885	-26.711	-13.3227	-1.93844
Candidiasis of skin and nails	-23.7516	16.6961	-77.3075	-28.8137	-22.6699	-8.34514	-6.0453
Carbuncle and furuncle	-35.8216	27.6364	-113.448	-42.8428	-34.3334	-15.1132	-0.657098
Carcinoma in situ of skin	-22.0471	22.2586	-76.6176	-28.6166	-9.29793	-9.29793	-1.24849
Cardiac and circulatory congenital anomalies	-36.9608	33.2832	-111.608	-62.6378	-26.7767	-13.142	-1.70845
Cardiac arrest	-30.2593	22.8917	-76.2233	-30.3579	-22.3085	-13.7005	-2.75981
Cardiac complications, not elsewhere classified	-19.0042	16.2641	-51.7464	-22.3906	-17.6431	-6.47241	-5.91388
Cardiac conduction disorders	-19.9288	15.1094	-52.9621	-19.1544	-13.9962	-11.6306	-10.9735
Cardiac congenital anomalies	-34.9618	31.3039	-122.844	-64.6584	-27.9267	-9.65934	-5.61819
Cardiac defibrillator in situ	-51.5493	33.3778	-107.435	-66.0465	-57.1839	-25.0354	-5.97959
Cardiac pacemaker in situ	-53.3196	42.3641	-110.885	-90.7452	-53.1592	-13.1748	-5.48677
Cardiac pacemaker/device in situ	-49.3668	27.2484	-78.1946	-70.063	-60.6501	-26.1525	-14.2919
Cardiac shunt/ heart septal defect	-46.9475	31.0719	-115.353	-70.2766	-37.2246	-23.1298	-2.52983
Cardiogenic shock	-21.3557	23.1712	-76.2233	-22.5385	-12.6491	-5.94673	-2.00415
Cardiomegaly	-32.7748	27.3972	-130.927	-52.5103	-25.4297	-9.84004	-0.229984
Cataplexy and narcolepsy	-57.8363	36.5147	-113.448	-93.1518	-46.8018	-34.9247	-9.26508
Cataract	-18.7221	20.0626	-107.435	-30.0294	-8.44371	-5.05965	-0.624243
Celiac disease	-27.7474	31.0685	-130.631	-30.8836	-12.222	-7.12951	-0.229984
Cellulitis and abscess of arm/hand	-30.9586	22.2987	-89.7267	-44.042	-29.7337	-10.9407	-0.197129
Cellulitis and abscess of face/neck	-31.8596	23.3915	-92.7165	-44.1898	-27.8938	-12.3863	-0.821372
Cellulitis and abscess of fingers/toes	-35.7833	28.4281	-116.865	-51.7629	-31.3107	-11.5649	-0.197129
Cellulitis and abscess of foot, toe	-29.0562	28.7284	-86.3426	-42.9413	-16.3617	-10.4807	-2.82552
Cellulitis and abscess of leg, except foot	-30.559	24.2216	-111.838	-42.5142	-24.5755	-9.21579	-0.0328549
Cellulitis and abscess of oral soft tissues	-29.0943	22.445	-76.1576	-40.6497	-23.0806	-12.4684	-0.821372
Cellulitis and abscess of trunk	-26.3987	21.9543	-113.218	-36.7318	-18.7273	-9.27329	-0.229984
Central origin vertigo	-34.8056	14.6916	-60.6173	-45.3069	-29.9144	-27.6967	-13.9633
Central/nonobstroctive sleep apnea	-21.5683	22.1514	-100.372	-28.0581	-14.6861	-5.22393	-0.887082
Cerebral aneurysm	-34.9036	20.616	-71.7551	-52.6335	-30.1936	-16.526	-13.6348
Cerebral artery occlusion, with cerebral infarction	-28.6035	29.4982	-100.832	-41.0029	-12.7805	-7.52377	-0.164274
Cerebral cysts	-29.8534	29.5565	-93.8993	-31.3846	-18.0702	-9.1008	-3.51547
Cerebral degeneration, unspecified	-40.4115	24.1738	-67.8782	-61.2086	-40.1158	-16.4274	-16.4274
Cerebral edema and compression of brain	-36.9766	32.9917	-117.522	-58.5803	-26.3003	-10.5464	-0.0657098
Cerebral ischemia	-32.3621	21.1629	-53.5535	-43.4013	-36.2225	-25.1833	-3.44976
Cerebrovascular disease	-23.8501	20.7255	-77.7675	-32.4278	-16.2303	-7.95088	-1.11707
Certain early complications of trauma or procedure	-37.7404	20.832	-108.815	-47.2453	-33.4134	-20.8629	-5.84817
Cervical radiculitis	-31.3938	25.2521	-115.978	-43.968	-24.5755	-10.7764	-0.197129
Cervicalgia	-30.7434	26.071	-121.76	-44.4855	-24.7069	-9.36364	-0.0328549
Changes in skin texture	-22.8107	19.4987	-91.5009	-31.0807	-19.5487	-9.15009	-2.43126
Chemotherapy	-28.9485	28.144	-117.391	-40.4772	-19.5158	-6.0453	-0.689953
Cholangitis	-48.7769	13.2931	-58.9417	-58.4488	-56.7404	-40.9043	-21.3557
Cholecystitis without cholelithiasis	-23.2124	23.1773	-87.1969	-27.5652	-17.7088	-5.94673	-0.295694
Cholelithiasis	-29.2614	21.4212	-90.3838	-41.1343	-27.1053	-12.8134	-0.229984
Cholelithiasis with acute cholecystitis	-29.3969	10.382	-40.8715	-37.7831	-32.4278	-19.639	-14.7518
Cholelithiasis with other cholecystitis	-21.732	15.0352	-41.6271	-37.5367	-19.3515	-9.80718	-1.08421
Cholesteatoma	-26.7269	21.3214	-78.3589	-39.1302	-17.5117	-13.7005	-5.58533
Cholesterolosis of gallbladder	-29.4898	22.2105	-89.3324	-45.4219	-26.4153	-10.6286	-1.18278
Chondrocalcinosis	-46.8894	28.5652	-88.8725	-67.9439	-54.7362	-19.4665	-5.32249
Chondromalacia	-21.4365	18.5448	-55.4262	-38.5716	-18.8916	-6.0453	-0.887082
Chorioretinal inflammations, scars, and other disorders of choroid	-41.5333	15.5689	-54.6377	-52.42	-50.2023	-33.4956	-14.0619
Chorioretinal scars	-39.9001	31.2713	-100.733	-48.5102	-20.7643	-18.1852	-7.62233
Chromosomal anomalies	-16.3867	20.1569	-111.411	-17.9059	-6.0453	-5.8646	-0.492823
Chromosomal anomalies and genetic disorders	-46.9679	32.545	-93.5707	-72.8393	-52.4035	-26.6453	-4.40255
Chronic Kidney Disease, Stage III	-34.3257	28.1631	-110.36	-50.6294	-28.5509	-10.2507	-0.0985647
Chronic Kidney Disease, Stage IV	-42.8219	37.5202	-123.37	-52.6664	-30.2593	-14.1933	-3.15407
Chronic airway obstruction	-23.5362	26.6369	-103.296	-30.7193	-10.4807	-5.97959	-0.755662
Chronic bronchitis	-35.3767	26.7228	-98.0718	-56.4775	-31.0807	-14.8833	-1.74131
Chronic dermatitis due to solar radiation	-27.2109	24.2541	-126.918	-40.0501	-19.4172	-7.98374	-0.229984
Chronic fatigue syndrome	-24.5285	24.895	-114.138	-39.1959	-14.6533	-5.83996	-0.197129
Chronic glomerulonephritis, NOS	-57.9533	28.9112	-99.0903	-79.8374	-55.5576	-36.2554	-17.7745
Chronic graft-versus-host disease	-30.517	20.2629	-72.445	-38.933	-28.0252	-16.6246	-0.459968
Chronic hepatitis	-27.7973	28.3011	-77.7018	-57.4632	-12.1235	-7.09665	-3.90973
Chronic interstitial cystitis	-6.92769	4.21975	-13.6676	-9.62648	-6.0453	-3.34298	-1.08421
Chronic kidney disease, Stage I or II	-39.3146	32.1176	-123.173	-63.5413	-35.319	-9.59363	-0.262839
Chronic laryngitis	-18.3052	12.5963	-49.5123	-23.3598	-16.5589	-9.46221	-4.86252
Chronic lymphocytic thyroiditis	-37.6218	31.461	-113.974	-60.8801	-29.6023	-9.16651	-0.295694
Chronic obstructive asthma	-39.0604	20.1781	-69.1595	-52.5432	-41.9557	-17.5527	-15.4418
Chronic obstructive asthma with exacerbation	-9.46221	9.10691	-15.9018	-12.682	-9.46221	-6.24243	-3.02265
Chronic osteomyelitis	-33.9839	15.1899	-59.993	-39.1959	-39.1959	-20.4686	-10.9735
Chronic pain	-26.3194	21.9891	-128.463	-39.6887	-19.2858	-8.57512	-0.0328549
Chronic pain syndrome	-29.2793	27.2882	-79.1803	-57.0361	-15.2447	-6.8256	-0.624243
Chronic pancreatitis	-42.1427	34.692	-97.7104	-64.5434	-42.5799	-7.75375	-0.755662
Chronic passive congestion of liver	-36.5412	19.0615	-53.9806	-47.6396	-38.2431	-38.2431	-4.59968
Chronic pericarditis	-30.5258	22.4276	-53.8163	-48.4938	-35.4176	-2.29984	-1.57703
Chronic periodontitis	-11.9482	9.36187	-22.7356	-14.949	-7.16236	-6.55455	-5.94673
Chronic pharyngitis and nasopharyngitis	-29.4593	27.0028	-125.571	-40.8058	-21.2571	-9.16651	-0.229984
Chronic prostatitis	-18.6095	21.5055	-87.6897	-24.7233	-9.03509	-5.84817	-0.13142
Chronic pulmonary heart disease	-36.4548	24.7478	-96.9219	-53.2906	-39.2287	-11.992	-2.43126
Chronic renal failure [CKD]	-41.5849	33.2278	-122.844	-57.0936	-33.9062	-13.2405	-2.26699
Chronic sinusitis	-39.8579	32.0403	-133.621	-60.0341	-31.3764	-12.3863	-0.0985647
Chronic tonsillitis and adenoiditis	-29.3645	24.3498	-98.3018	-43.1302	-24.2633	-7.4252	-0.229984
Chronic ulcer of leg or foot	-35.0399	24.0591	-83.7142	-49.7751	-38.2431	-12.682	-1.14992
Chronic ulcer of unspecified site	-26.4482	26.01	-85.1927	-31.8692	-20.1729	-6.27528	-2.10271
Chronic venous hypertension	-15.8728	12.8617	-31.3764	-31.3764	-13.7662	-3.90973	-1.28134
Chronic venous insufficiency [CVI]	-29.2507	27.174	-119.592	-42.0871	-18.9901	-7.39235	-1.41276
Circadian rhythm sleep disorder	-25.8292	22.9559	-88.2482	-39.0152	-18.8751	-7.03916	-0.854227
Circulatory disease NEC	-25.8671	24.241	-119.592	-40.6251	-18.3823	-6.0453	-0.0328549
Circumscribed scleroderma	-34.631	31.0561	-97.1519	-46.4897	-26.6453	-8.67369	-5.88102
Cirrhosis of liver without mention of alcohol	-43.378	32.4456	-108.98	-64.0013	-39.4916	-15.7375	-0.197129
Cleft palate	-9.87055	7.08396	-22.177	-14.259	-4.59968	-4.59968	-4.59968
Colles' fracture	-49.8901	5.59889	-53.8492	-51.8696	-49.8901	-47.9106	-45.9311
Colon cancer	-26.6115	19.2956	-79.4431	-40.97	-22.3742	-9.92217	-2.98979
Color vision deficiencies	-21.4269	21.3448	-63.3442	-18.4316	-17.2488	-8.77225	-5.94673
Coma	-28.6722	21.1219	-86.9669	-36.3375	-28.1238	-13.0516	-0.0657098
Complex regional/central pain syndrome	-21.2301	21.7898	-62.26	-29.5119	-10.8421	-6.0453	-1.18278
Complication due to other implant and internal device	-34.7055	28.6521	-113.744	-58.7117	-34.1034	-5.35535	-1.11707
Complication of amputation stump	-31.7597	17.7516	-61.0115	-26.711	-26.711	-26.711	-7.09665
Complication of colostomy or enterostomy	-22.2218	12.0133	-36.8303	-35.0562	-19.3844	-15.8361	-4.46826
Complication of internal orthopedic device	-30.6204	24.2484	-119.69	-46.4075	-20.1236	-13.2405	-3.25263
Complication of nervous system device, implant, and graft	-95.1642	26.2753	-113.744	-104.454	-95.1642	-85.8745	-76.5847
Complications of cardiac/vascular device, implant, and graft	-40.0317	29.3013	-115.583	-53.9641	-35.1547	-18.793	-2.26699
Complications of gastrostomy, colostomy and enterostomy	-18.7374	11.6856	-30.8179	-30.8179	-23.2941	-4.92823	-4.7311
Complications of surgical and medical procedures	-24.9087	26.3253	-129.415	-37.1917	-15.9675	-5.5689	-0.0657098
Complications of transplants and reattached limbs	-30.8222	27.1161	-112.232	-47.3439	-22.407	-8.83796	-0.0657098
Concussion	-45.5724	29.8287	-132.011	-67.4264	-40.0172	-21.5692	-2.75981
Conduct disorders	-32.0072	15.4683	-45.964	-45.964	-34.6948	-23.4912	-9.92217
Conductive hearing loss	-25.2109	20.5233	-78.9503	-35.5654	-19.7129	-7.29378	-0.591388
Congenital anomalies of abdominal wall; diaphram	-30.9041	28.9149	-79.0817	-60.2066	-18.448	-6.41492	-4.3697
Congenital anomalies of breast	-55.6984	29.0218	-92.0922	-73.4964	-54.9005	-42.8756	-10.1522
Congenital anomalies of esophagus	-17.9935	11.9517	-31.0479	-23.1955	-15.3432	-11.4664	-7.58948
Congenital anomalies of face and neck	-27.734	21.5325	-70.8351	-48.8059	-17.9716	-9.82361	-1.77416
Congenital anomalies of genital organs	-12.3214	16.9211	-88.4125	-8.06587	-5.97959	-5.09251	-1.90558
Congenital anomalies of great vessels	-33.0051	23.7488	-80.363	-45.3726	-36.2061	-8.0823	-4.30399
Congenital anomalies of intestine	-30.2539	21.7135	-68.8638	-48.7895	-26.7932	-11.4171	-5.91388
Congenital anomalies of male genital organs	-23.6656	24.8904	-126.656	-37.4217	-10.185	-6.01244	-1.83987
Congenital anomalies of mouth/tongue	-39.9354	26.8727	-112.101	-51.0236	-38.9002	-25.0683	-4.40255
Congenital anomalies of muscle, tendon, fascia, and connective tissue	-34.065	40.1144	-108.684	-49.348	-11.762	-4.27113	-1.34705
Congenital anomalies of peripheral vascular system	-57.3946	32.5769	-98.7946	-84.7985	-61.8329	-31.8775	-6.47241
Congenital anomalies of posterior segment of eye	-27.2732	11.2565	-37.9802	-35.2533	-35.2533	-16.0003	-7.52377
Congenital anomalies of skin	-30.7462	28.6156	-115.583	-40.2226	-20.6329	-9.12544	-2.82552
Congenital anomalies of the eye	-16.8755	12.6716	-35.2533	-25.2983	-12.9777	-7.32664	-0.755662
Congenital anomalies of the integument	-36.3841	34.3131	-107.994	-65.2334	-21.3557	-11.2364	-2.00415
Congenital anomalies of upper limb, including shoulder girdle	-24.5656	20.6924	-75.0734	-29.7665	-17.8731	-10.1111	-7.09665
Congenital anomalies of urinary system	-41.7506	38.6744	-111.279	-88.9382	-24.444	-6.86667	-1.37991
Congenital anomaly of fingers/toes	-35.998	26.7153	-57.3646	-50.9744	-44.5841	-25.3147	-6.0453
Congenital anomaly of gallbladder, bile ducts, liver, pancreas	-33.3102	30.3969	-111.148	-48.5759	-19.8279	-12.0988	-7.32664
Congenital cataract and lens anomalies	-21.2571	23.7175	-48.6252	-28.5345	-8.44371	-7.57305	-6.7024
Congenital coagulation defects	-56.4447	40.915	-95.6406	-89.2667	-62.2929	-5.97959	-1.64274
Congenital deficiency of other clotting factors (including factor VII)	-43.1672	40.4172	-105.596	-56.1161	-30.67	-14.2919	-4.59968
Congenital deformities of feet	-34.3492	26.8943	-123.074	-45.8326	-29.5694	-14.3247	-0.262839
Congenital factor VIII disorder	-56.7263	9.8306	-63.9027	-63.2785	-59.1388	-55.6726	-34.7276
Congenital hip dysplasia and deformity	-50.9579	33.5761	-87.2297	-79.4103	-50.2023	-19.023	-5.94673
Congenital hypothyroidism	-45.8983	25.1245	-77.6689	-60.1244	-42.2842	-23.4912	-5.94673
Congenital musculoskeletal deformities of spine	-42.0625	29.5322	-117.423	-63.6481	-32.9206	-13.2734	-6.53812
Congenital osteodystrophies	-25.5345	24.9348	-110.655	-36.7646	-15.7375	-7.95088	-0.0657098
Congenital pigmentary anomalies of skin	-47.2618	41.2641	-103.953	-78.8928	-33.7584	-17.5281	-6.0453
Congestive heart failure (CHF) NOS	-35.2375	28.2578	-107.435	-50.8922	-31.2121	-13.5362	-0.624243
Conjunctivitis, infectious	-38.4871	26.5789	-121.202	-53.5863	-33.972	-16.1646	-0.0985647
Conjunctivitis, noninfectious	-32.1374	27.1519	-87.7225	-51.615	-19.4172	-7.45806	-4.10686
Constipation	-32.5669	27.9266	-125.046	-48.9209	-24.2798	-9.42935	-0.197129
Constitutional aplastic anemia	-19.9101	17.7927	-35.319	-35.319	-19.9101	-4.50112	-4.50112
Contact and allergic dermatitis of eyelid	-14.1148	14.1229	-59.1716	-16.1564	-11.7949	-5.3882	-0.0657098
Contact dermatitis and other eczema due to plants [except food]	-37.3056	28.0512	-110.13	-56.5104	-32.1649	-12.838	-0.164274
Contracture of joint	-35.4677	29.9649	-112.298	-61.2744	-26.7932	-9.46221	-0.657098
Contracture of palmar fascia [Dupuytren's disease]	-26.6059	15.5761	-64.067	-37.4053	-28.3538	-16.066	-0.328549
Contracture of tendon (sheath)	-45.3018	25.7258	-96.4291	-41.6271	-41.5286	-24.5755	-20.7643
Contusion	-34.7521	29.3976	-117.949	-52.9456	-26.6453	-9.7579	-0.0328549
Convulsions	-35.1231	28.6224	-119.887	-52.7321	-26.9082	-11.2364	-1.51132
Cornea replaced by transplant	-40.6769	29.3536	-76.4533	-69.3238	-39.9187	-6.4067	-5.55248
Corneal degenerations	-31.2159	22.3184	-89.2996	-39.0152	-27.1053	-13.0434	-4.76396
Corneal edema	-41.1562	22.4879	-75.1063	-49.192	-48.9866	-26.481	-6.30814
Corneal opacity	-45.0425	37.4062	-126.064	-84.1742	-35.5818	-11.6142	-1.47847
Corneal opacity and other disorders of cornea	-32.6963	27.8273	-95.9363	-46.0954	-27.8281	-9.88932	-1.97129
Corneal ulcer	-36.4788	30.1381	-97.0205	-44.6169	-22.3577	-14.8422	-7.39235
Corns and callosities	-35.0122	33.2895	-129.514	-45.504	-23.2284	-10.4479	-0.689953
Coronary atherosclerosis	-32.7159	25.4898	-114.664	-51.5493	-24.3619	-10.6778	-0.0328549
Costochondritis	-33.2504	26.2096	-103.164	-45.9886	-28.3045	-10.8093	-0.262839
Cough	-31.9562	25.1305	-129.383	-46.7854	-26.481	-10.6778	-0.0657098
Cramp of limb	-35.1387	29.8942	-104.183	-52.075	-29.8651	-10.4807	-0.164274
Crushing injury	-27.6285	18.2024	-71.1965	-34.8919	-24.0498	-14.8176	-5.45391
Crushing or internal injury to organs	-33.7465	25.667	-94.6549	-51.385	-30.9493	-9.00224	-4.17257
Crystal arthropathies	-17.895	27.3831	-49.4466	-26.6782	-3.90973	-2.11914	-0.328549
Curvature of spine	-77.9236	20.5329	-101.62	-91.6158	-76.0098	-62.3175	-58.0546
Cushing's syndrome	-19.5669	23.3852	-60.2887	-13.8976	-6.76811	-6.76811	-3.7126
Cutaneous lupus erythematosus	-42.8146	23.5766	-70.9994	-68.6996	-39.6887	-26.7767	-1.24849
Cyst and pseudocyst of pancreas	-19.5558	14.5927	-64.757	-25.9554	-18.4316	-8.50941	-0.788517
Cyst of bone	-35.0624	31.0141	-102.31	-46.6211	-27.401	-9.69219	-1.21563
Cyst of kidney, acquired	-29.7355	27.8676	-113.514	-43.8284	-20.6329	-8.0823	-0.591388
Cyst of the salivary gland	-63.6522	12.5031	-79.1474	-68.5271	-64.9377	-59.9766	-45.9311
Cystic fibrosis	-53.4558	38.7145	-134.114	-91.5337	-39.8201	-18.2345	-3.87688
Cystic kidney disease	-42.0752	36.9731	-127.214	-54.7034	-34.5633	-10.415	-4.0083
Cystic mastopathy	-24.7233	22.1626	-54.0791	-30.3251	-22.292	-16.6903	-0.229984
Cystitis	-23.8191	22.412	-81.8415	-32.8056	-15.1461	-5.94673	-0.952792
Cystoid macular degeneration of retina	-22.096	19.4764	-66.6954	-33.512	-14.9161	-7.65519	-1.97129
Cysts of oral soft tissues	-20.1948	8.97331	-29.0109	-24.7562	-20.5014	-15.7868	-11.0721
Cysts of the jaws	-36.0484	27.3479	-72.0179	-63.837	-26.0539	-14.7354	-2.037
Debility unspecified	-32.6296	31.1656	-80.3302	-53.4056	-25.7911	-7.45806	-0.558533
Decreased libido	-20.5755	21.2118	-130.072	-29.4051	-10.875	-6.01244	-0.0328549
Decreased white blood cell count	-29.9	26.7959	-111.115	-46.1283	-19.5815	-7.2445	-0.229984
Decubitus ulcer	-34.9583	22.3685	-91.8623	-46.4075	-35.0726	-19.4172	-0.689953
Deep vein thrombosis [DVT]	-40.17	28.6264	-102.277	-59.763	-38.3088	-14.4233	-0.689953
Deficiency anemias	-20.5101	20.1297	-68.601	-27.401	-11.992	-5.55248	-4.89538
Deficiency of humoral immunity	-31.7482	23.8706	-98.7946	-55.0648	-28.1238	-11.1378	-3.41691
Degeneration of intervertebral disc	-33.0169	28.0075	-129.678	-48.0667	-24.7397	-10.53	-0.262839
Degenerative and vascular disorders of ear	-26.7402	26.4239	-83.8785	-49.4877	-22.8506	-2.89123	-0.887082
Degenerative disease of the spinal cord	-27.551	24.279	-93.1436	-41.6436	-20.7643	-7.10487	-1.18278
Degenerative skin conditions and other dermatoses	-33.9807	21.0996	-78.1618	-46.5718	-29.8651	-19.4172	-7.78661
Delirium dementia and amnestic and other cognitive disorders	-4.67196	1.65753	-5.94673	-5.94673	-5.7496	-2.85837	-2.85837
Delirium due to conditions classified elsewhere	-36.8365	40.262	-103.559	-64.8638	-12.7805	-5.73318	-0.689953
Dementias	-11.083	10.7987	-23.4912	-14.719	-5.94673	-4.87895	-3.81117
Dental caries	-36.3953	33.442	-87.5583	-69.3238	-22.6042	-4.17257	-1.34705
Dependence on respirator [Ventilator] or supplemental oxygen	-39.7873	28.5415	-113.678	-52.3378	-29.3723	-20.1236	-4.23828
Depression	-36.5319	28.3788	-132.504	-55.0976	-28.1566	-13.4048	-0.13142
Dermatitis due to solar radiation	-26.3584	25.0457	-86.0798	-31.9349	-17.4952	-7.74554	-1.11707
Dermatochalasis	-24.5458	25.0591	-84.1085	-44.5512	-11.3678	-6.11101	-0.591388
Dermatomycoses	-34.7607	27.8492	-114.532	-50.7197	-30.5386	-9.56898	-1.0185
Dermatomyositis	-29.9308	27.3174	-63.0485	-63.0485	-12.1563	-8.34514	-6.89953
Dermatophytosis	-31.8064	29.0275	-115.518	-43.2699	-23.4584	-8.29586	-0.164274
Dermatophytosis of nail	-31.5115	27.5061	-124.914	-45.7011	-20.7971	-9.42935	-0.0328549
Dermatophytosis of the body	-30.721	28.8632	-128.167	-44.2802	-21.0107	-8.11516	-0.229984
Develomental delays and disorders	-34.8665	27.4572	-94.0964	-51.6807	-29.5365	-14.3658	-0.755662
Diabetes insipidus	-25.4142	18.5504	-76.8147	-34.4976	-26.2839	-9.3965	-5.94673
Diabetes mellitus	-28.8107	26.6849	-80.7573	-43.4999	-18.1359	-7.60591	-0.755662
Diabetes type 1 with peripheral circulatory disorders	-21.6054	21.8789	-53.2906	-35.6475	-9.42935	-5.94673	-3.7126
Diabetes type 2 with peripheral circulatory disorders	-20.4675	21.8979	-61.5372	-22.6042	-8.93653	-5.94673	-1.28134
Diabetic retinopathy	-33.7687	25.7962	-109.637	-46.4322	-23.4912	-15.2447	-0.821372
Diaphragmatic hernia	-28.771	24.5249	-115.091	-42.0707	-22.9984	-8.5587	-0.624243
Diarrhea	-34.9795	26.8172	-119.592	-53.9477	-29.2737	-11.5239	-0.13142
Difficulty in walking	-26.8911	23.1897	-91.8623	-39.6887	-23.2941	-6.89953	-1.08421
Diplopia and disorders of binocular vision	-36.819	28.8407	-95.5749	-61.1429	-23.9841	-11.2692	-2.23413
Disease of capillaries	-34.7645	30.5437	-110.655	-55.9847	-21.1585	-10.7107	-0.0985647
Disease of tricuspid valve	-39.623	31.1484	-95.6406	-68.9624	-33.6105	-8.0823	-3.7126
Diseases and other conditions of the tongue	-26.6108	24.1734	-92.7493	-42.4814	-19.0887	-9.88932	-0.197129
Diseases due to other mycobacteria	-38.5114	35.1636	-84.5685	-79.3445	-29.5037	-8.16444	-0.459968
Diseases of esophagus	-37.4505	30.6716	-113.875	-44.0502	-28.0416	-16.0085	-1.54418
Diseases of hair and hair follicles	-30.8646	26.454	-118.08	-45.7751	-21.1914	-9.61005	-0.0328549
Diseases of lips	-32.6813	28.0618	-114.861	-49.4959	-23.9841	-8.96938	-0.13142
Diseases of nail, NOS	-28.0308	24.1821	-117.391	-40.97	-20.7314	-9.1583	-0.0328549
Diseases of pancreas	-48.4357	40.3143	-132.504	-91.5337	-36.8632	-12.7477	-0.394259
Diseases of spleen	-35.5025	25.2728	-76.8147	-52.8635	-40.5101	-11.2692	-0.624243
Diseases of the jaws	-30.2443	22.1517	-88.2154	-46.194	-24.0498	-13.5034	-0.328549
Diseases of the larynx and vocal cords	-34.5904	26.5176	-98.6304	-54.7198	-27.5324	-10.8421	-1.44561
Diseases of the oral soft tissues, excluding lesions specific for gingiva and tongue	-32.1596	26.9366	-123.502	-49.923	-24.214	-11.6306	-1.28134
Diseases of the salivary glands	-23.2038	19.1184	-48.5924	-27.9184	-21.0271	-16.3124	-2.16842
Diseases of white blood cells	-31.1431	23.3679	-72.675	-46.35	-34.1527	-12.4438	-0.821372
Dislocation	-41.2143	29.985	-120.019	-59.9519	-35.5818	-15.6389	-0.328549
Disorder of skin and subcutaneous tissue NOS	-30.8063	25.441	-125.867	-46.0954	-23.6555	-9.85647	-0.0657098
Disorders involving the immune mechanism	-29.5902	24.7748	-112.232	-39.853	-23.6227	-10.5136	-0.919937
Disorders of accommodation	-37.5015	23.4089	-65.5783	-57.1839	-30.6208	-24.6412	-2.66125
Disorders of acoustic nerve	-39.0745	32.8955	-114.302	-57.496	-33.2163	-8.27943	-0.262839
Disorders of adrenal glands	-27.4004	23.3742	-99.7803	-37.7503	-19.0394	-10.0864	-3.15407
Disorders of bilirubin excretion	-30.3742	24.0315	-105.497	-44.9455	-24.444	-7.86874	-0.525678
Disorders of calcium/phosphorus metabolism	-33.5426	23.1855	-88.8725	-50.1037	-29.7337	-18.9901	-1.34705
Disorders of coccyx	-40.4215	32.3382	-111.871	-65.5126	-24.0169	-15.7375	-2.00415
Disorders of conjunctiva	-36.0173	25.8595	-106.45	-53.2906	-32.9042	-13.3637	-0.394259
Disorders of diaphragm	-25.3566	24.8862	-91.4351	-43.0481	-13.0434	-5.61819	-1.93844
Disorders of esophageal motility	-31.3348	30.052	-126.393	-40.0994	-22.6534	-11.762	-1.34705
Disorders of external ear	-42.6971	30.9717	-115.091	-56.8061	-42.5471	-16.5589	-0.328549
Disorders of iris and ciliary body	-28.1396	20.15	-63.5742	-48.461	-26.2839	-8.41085	-1.87273
Disorders of iron metabolism	-30.94	26.4756	-117.391	-53.2249	-21.7499	-8.31229	-1.83987
Disorders of lacrimal system	-23.1036	14.8147	-36.6003	-33.4381	-32.2799	-9.79076	-0.624243
Disorders of magnesium metabolism	-29.0443	27.2122	-116.766	-46.4568	-20.7314	-5.94673	-0.262839
Disorders of mineral metabolism	-14.1336	11.9338	-37.9802	-22.177	-11.6306	-5.10893	-0.985647
Disorders of muscle, ligament, and fascia	-26.3937	22.0144	-83.5171	-33.742	-21.7499	-9.82361	-0.624243
Disorders of optic nerve and visual pathways	-24.3079	19.0452	-55.5576	-41.1754	-15.7046	-7.47449	-5.35535
Disorders of other cranial nerves	-43.5186	39.9254	-93.6364	-78.671	-32.8877	-7.21165	-6.34099
Disorders of penis	-26.0445	24.4533	-112.627	-39.508	-16.986	-6.50527	-0.13142
Disorders of phosphorus metabolism	-37.8083	28.9229	-123.337	-55.1962	-34.8919	-14.3904	-0.262839
Disorders of plasma protein metabolism	-34.9412	33.5701	-58.6788	-46.81	-34.9412	-23.0723	-11.2035
Disorders of refraction and accommodation; blindness and low vision	-29.3945	25.1076	-114.466	-45.4958	-23.6884	-9.05973	-2.20128
Disorders of sacrum	-30.1448	27.022	-106.483	-41.1672	-19.4829	-10.7518	-0.394259
Disorders of sweat glands	-30.9469	28.8277	-96.9548	-48.8059	-20.2058	-8.31229	-1.0185
Disorders of the autonomic nervous system	-34.8767	20.4308	-74.5149	-50.3255	-32.8877	-21.06	-4.46826
Disorders of the globe	-19.4912	5.59972	-24.1812	-22.2592	-21.6185	-18.9573	-9.72505
Disorders of the orbit	-28.7013	19.3135	-81.283	-40.9372	-22.9656	-13.914	-8.41085
Disorders of the pituitary gland and its hypothalamic control	-25.9923	28.7087	-110.557	-41.2329	-13.2734	-6.0453	-0.295694
Disorders of vitreous body	-28.6019	26.4908	-106.023	-45.5697	-20.1072	-7.71268	-0.0328549
Displacement of intervertebral disc	-35.1079	28.9511	-127.116	-49.4466	-27.8281	-10.8093	-0.0328549
Dissociative disorder	-72.9159	45.1456	-124.684	-88.5111	-52.3378	-47.0318	-41.7257
Disturbance of salivary secretion	-27.2012	27.2445	-109.242	-38.933	-15.2447	-8.57512	-1.54418
Disturbance of skin sensation	-30.1703	25.0043	-122.516	-44.8798	-23.1298	-9.72505	-0.0657098
Disturbances in tooth eruption	-7.32116	5.0442	-15.0475	-9.23222	-7.16236	-5.09251	-0.229984
Disturbances of amino-acid transport	-59.6973	34.6134	-94.6221	-94.6221	-52.1078	-50.4322	-6.7024
Disturbances of sensation of smell and taste	-33.549	25.6466	-91.7637	-52.0421	-27.1381	-11.2692	-1.24849
Disturbances of sulphur-bearing amino-acid metabolism	-21.6272	15.89	-56.379	-33.6763	-24.214	-7.40878	-5.12536
Diverticulitis	-36.1943	29.7861	-126.327	-52.0093	-28.9452	-11.7292	-0.689953
Diverticulosis	-26.836	25.0803	-107.074	-43.2124	-16.0825	-8.15622	-0.229984
Dizziness and giddiness (Light-headedness and vertigo)	-30.7189	26.0515	-126.228	-45.2987	-24.1483	-8.96938	-0.0328549
Drusen (degenerative) of retina	-34.9614	23.3209	-67.4182	-60.0259	-26.3003	-12.4274	-6.01244
Dry eyes	-30.2065	25.3884	-126.097	-43.352	-21.9142	-9.21579	-0.328549
Duodenal ulcer	-36.5675	34.2567	-110.622	-56.5433	-22.407	-8.7394	-1.60989
Duodenitis	-23.1838	20.47	-81.0859	-30.3908	-17.4131	-9.23222	-0.0985647
Dyshidrosis	-36.4971	30.868	-112.068	-56.1161	-25.6597	-13.5034	-0.755662
Dysmetabolic syndrome X	-28.9598	22.6672	-106.351	-43.927	-22.7192	-10.3411	-0.295694
Dyspepsia and other specified disorders of function of stomach	-31.9852	26.8973	-104.511	-45.6683	-23.6884	-11.3514	-0.0985647
Dysphagia	-29.3594	23.802	-106.943	-43.4999	-24.4769	-7.49091	-0.13142
Dysthymic disorder	-29.9932	26.0436	-130.072	-45.5204	-21.5857	-8.29586	-0.262839
Dysuria	-27.9132	25.9456	-120.84	-45.2576	-19.3844	-6.36563	-0.0657098
E. coli	-27.3445	32.141	-112.232	-34.629	-14.0619	-5.94673	-1.77416
Eating disorder	-29.9637	29.6396	-100.142	-37.2574	-18.7273	-8.34514	-2.98979
Ectropion or entropion	-16.9881	12.4181	-51.3522	-26.8096	-18.6616	-7.12951	-1.6756
Edema	-30.1778	25.5498	-110.984	-45.3315	-23.8526	-7.80303	-0.0657098
Effects of heat, cold and air pressure	-32.8955	29.838	-115.091	-48.3295	-25.9554	-8.263	-0.394259
Effects of other external causes	-29.7825	25.9965	-128.824	-44.1241	-22.0785	-8.21372	-0.0328549
Effects radiation NOS	-21.6448	22.5474	-112.627	-29.8651	-13.1584	-5.97959	-0.0328549
Electrolyte imbalance	-31.6198	31.6447	-125.571	-48.6252	-18.333	-7.22807	-0.985647
Elevated C-reactive protein (CRP)	-26.7326	22.4402	-87.4926	-30.4893	-19.4172	-16.7231	-2.26699
Elevated blood pressure reading without diagnosis of hypertension	-28.6107	24.3001	-126.064	-40.6579	-21.0928	-9.28972	-0.0657098
Elevated prostate specific antigen [PSA]	-21.4654	18.4973	-90.4495	-31.1136	-15.5404	-6.83382	-1.11707
Elevated sedimentation rate	-24.6186	20.7487	-66.4654	-33.6434	-17.0517	-11.2692	-1.05136
Elevated white blood cell count	-30.8115	27.534	-123.337	-46.0625	-22.5385	-9.33079	-0.164274
Emphysema	-21.0206	22.1201	-71.5579	-22.7192	-11.6799	-6.14386	-5.32249
Empyema and pneumothorax	-51.6327	36.9822	-122.844	-89.6938	-44.8469	-20.14	-0.689953
Encephalitis	-42.6128	27.3316	-64.3627	-60.683	-60.683	-25.1833	-1.51132
Encephalitis, non-infectious	-34.4734	26.9246	-85.587	-50.383	-40.0501	-9.29793	-1.51132
Encephalopathy, not elsewhere classified	-27.7387	24.7198	-78.9503	-44.4855	-23.0641	-6.07815	-0.624243
Encounter for long-term (current) use of antibiotics	-24.8004	22.4815	-91.5994	-33.6352	-19.8608	-8.64083	-0.887082
Encounter for long-term (current) use of anticoagulants	-36.5358	32.7119	-117.85	-55.4098	-28.3866	-9.1008	-0.0328549
Encounter for long-term (current) use of antiplatelets/antithrombotics	-55.9519	5.79924	-62.5228	-58.1531	-53.7834	-52.6664	-51.5493
Encounter for long-term (current) use of aspirin	-32.9769	28.8791	-108.355	-44.5841	-20.3372	-10.415	-5.12536
End stage renal disease	-40.2701	32.6991	-117.095	-61.9643	-30.1936	-13.4048	-0.722807
Endocarditis	-29.2251	20.6668	-61.8329	-53.3563	-21.9799	-12.9448	-5.61819
Enthesopathy	-34.4384	28.7321	-131.912	-50.4651	-27.2531	-9.60184	-0.0985647
Eosinophilia	-32.404	32.3665	-109.9	-36.4689	-17.1174	-11.8031	-3.64689
Eosinophilic esophagitis	-26.7677	20.6099	-81.4473	-38.7031	-20.3372	-12.0577	-0.197129
Epilepsy	-43.5174	34.2834	-114.204	-77.1843	-25.4297	-11.4746	-1.3142
Epilepsy, recurrent seizures, convulsions	-38.5984	31.4757	-130.631	-60.8144	-29.8651	-9.06795	-0.0657098
Epiphora	-36.9045	34.5279	-111.838	-57.5782	-21.6514	-11.3349	-0.459968
Epistaxis or throat hemorrhage	-29.5419	23.7243	-96.6262	-49.4137	-20.8629	-9.79076	-0.887082
Erectile dysfunction [ED]	-24.0932	25.4996	-130.072	-34.6619	-11.4664	-6.0453	-0.0657098
Erythema nodosum	-36.9245	20.6183	-65.3155	-55.7876	-34.0705	-19.7294	-7.49091
Erythematosquamous dermatosis	-31.3107	6.04021	-37.7831	-34.0541	-30.3251	-28.0745	-25.8239
Esophageal atresia/tracheoesophageal fistula	-23.7035	20.6024	-69.8495	-34.1362	-22.0128	-5.32249	-0.558533
Esophageal bleeding (varices/hemorrhage)	-35.1486	29.0838	-99.386	-48.2967	-36.7318	-5.7496	-0.689953
Esophagitis, GERD and related diseases	-33.6605	21.2417	-86.1127	-46.194	-33.7748	-18.1688	-0.394259
Essential hypertension	-33.0547	27.9537	-130.171	-49.2823	-24.3783	-10.1193	-0.0657098
Essential tremor	-39.1928	32.9284	-122.516	-57.6275	-26.481	-13.5691	-0.591388
Eustachian tube disorders	-35.77	29.24	-130.631	-51.0401	-27.8281	-14.7354	-0.197129
Exophthalmos	-29.2007	18.5973	-58.1203	-45.8326	-25.6597	-8.77225	-8.77225
Exostosis of jaw	-43.7299	21.476	-71.8865	-52.4939	-41.1672	-32.4031	-20.6986
Extrapyramidal disease and abnormal movement disorders	-25.6725	26.2469	-99.2217	-31.8857	-12.7148	-8.23015	-5.45391
Eye infection, viral	-32.6795	26.8268	-85.8827	-52.1407	-29.7994	-8.39442	-0.197129
Facial nerve disorders [CN7]	-24.9903	25.754	-112.627	-37.6188	-16.5917	-5.84817	-0.295694
Facial weakness	-40.9062	36.8871	-111.247	-65.5866	-32.8549	-9.98788	-3.0555
Family history	-27.3044	24.2363	-130.927	-40.4444	-19.023	-8.378	-0.0328549
Fasciitis	-32.8562	28.1894	-124.849	-47.7628	-23.7869	-9.96324	-0.657098
Femoral hernia	-46.7406	36.3197	-93.6364	-81.1516	-44.7484	-14.5054	-2.92408
Fetal distress and abnormal forces of labor	-31.245	13.4309	-52.0093	-39.9844	-31.3107	-18.9901	-18.2345
Fever of unknown origin	-33.6066	27.1732	-129.383	-47.8696	-27.3517	-11.721	-0.525678
First degree AV block	-27.3304	20.4131	-74.4163	-33.3806	-22.8013	-9.64291	-1.54418
Flat foot	-33.3969	26.9342	-114.204	-49.808	-29.2408	-9.13366	-1.90558
Flatulence	-27.8487	25.8299	-110.294	-39.8858	-20.0908	-7.52377	-0.13142
Fluid overload	-37.069	32.2759	-120.775	-50.1694	-30.1608	-8.54227	-0.262839
Folate-deficiency anemia	-33.8734	21.5594	-59.6973	-52.1736	-39.1959	-11.8278	-4.89538
Foreign body injury	-36.2699	28.7417	-118.54	-51.1879	-29.5037	-11.9263	-0.0657098
Fracture of ankle and foot	-36.0732	29.1229	-123.304	-53.4549	-29.0109	-13.3719	-0.164274
Fracture of clavicle or scapula	-47.18	32.4571	-122.319	-70.8023	-42.4485	-15.4089	-5.05965
Fracture of foot	-42.9776	33.799	-111.312	-77.0201	-30.0951	-16.5506	-1.77416
Fracture of hand or wrist	-36.4966	27.9017	-115.222	-57.4303	-31.3436	-12.222	-0.952792
Fracture of humerus	-35.9284	28.9983	-116.569	-54.2434	-24.7397	-15.0475	-1.11707
Fracture of lower limb	-37.4621	29.382	-111.312	-51.845	-29.6187	-12.2959	-0.164274
Fracture of neck of femur	-23.3484	27.722	-86.6712	-23.2613	-10.4807	-5.94673	-2.43126
Fracture of patella	-32.0335	32.9344	-121.957	-37.7667	-19.7786	-11.0721	-1.47847
Fracture of pelvis	-32.3346	25.143	-99.846	-57.0361	-26.8424	-10.4807	-2.85837
Fracture of radius and ulna	-41.1308	29.1459	-119.657	-66.0055	-38.0788	-14.9161	-2.13557
Fracture of ribs	-33.496	28.4457	-116.832	-55.1634	-24.9533	-10.4807	-1.41276
Fracture of tibia and fibula	-35.1866	29.4459	-111.181	-51.385	-24.7069	-13.2734	-0.591388
Fracture of unspecified bones	-48.0362	30.9732	-125.834	-70.1123	-44.9126	-23.4912	-1.97129
Fracture of unspecified part of femur	-28.9978	16.8176	-69.1924	-43.6641	-19.8443	-16.6246	-5.94673
Fracture of upper limb	-42.759	31.5025	-102.113	-65.6441	-37.9802	-13.6594	-1.93844
Fracture of vertebral column without mention of spinal cord injury	-40.6354	29.173	-117.423	-54.6048	-34.629	-20.7971	-0.295694
Frequency of urination and polyuria	-24.6769	22.6596	-121.366	-37.0275	-15.1132	-6.89131	-0.657098
Fuchs' dystrophy	-42.0296	15.0673	-54.8677	-54.8677	-43.6806	-30.8425	-25.8896
Functional digestive disorders	-31.0901	29.3731	-110.688	-49.2823	-20.6657	-8.01659	-0.919937
Functional disorders of bladder	-33.0654	30.3043	-112.397	-52.075	-21.2243	-8.60798	-0.394259
GERD	-34.4409	28.2246	-130.171	-51.1222	-27.286	-10.7846	-0.0328549
Ganglion and cyst of synovium, tendon, and bursa	-34.7213	25.8658	-104.938	-53.6192	-26.7767	-11.4006	-0.164274
Gastric ulcer	-23.9933	15.652	-57.6932	-36.5839	-24.0498	-7.94267	-3.58118
Gastritis and duodenitis, NOS	-37.8553	30.0291	-121.629	-53.7834	-30.2593	-12.4274	-0.197129
Gastroesophageal laceration-hemorrhage syndrome	-20.2917	21.1668	-71.3608	-35.0233	-20.4029	-2.85837	-0.952792
Gastrointestinal complications	-30.6086	23.9926	-87.1969	-43.6806	-28.2881	-7.77839	-2.13557
Gastrointestinal malfunction arising from mental factors	-28.9092	18.891	-95.5749	-38.9823	-27.4338	-14.3083	-0.985647
Gastrojejunal ulcer	-42.5658	9.4833	-50.1694	-50.1694	-50.1694	-32.4278	-32.4278
Gastroparesis	-34.8882	41.0662	-123.567	-61.9725	-16.0989	-6.57098	-2.49697
Generalized anxiety disorder	-27.8981	23.1902	-100.7	-41.3643	-21.3557	-9.52792	-0.229984
Generalized convulsive epilepsy	-36.5001	30.1061	-112.758	-42.5964	-26.8753	-14.8504	-4.13972
Genetic Test	-30.2436	23.3625	-99.7474	-48.0338	-22.1113	-10.6121	-2.20128
Genital prolapse	-23.7171	31.1999	-124.224	-31.4668	-9.72505	-5.7496	-0.197129
Genitourinary congenital anomalies	-31.4275	29.7512	-72.0836	-67.4511	-26.7439	-5.94673	-2.66125
Gingival and periodontal diseases	-25.1289	23.5014	-89.7595	-35.1794	-15.1297	-7.62233	-2.52983
Gingivitis	-20.4398	18.1344	-50.3994	-38.9905	-12.2877	-6.0453	-2.52983
Glaucoma	-31.088	27.0334	-105.628	-50.2351	-21.9471	-7.46627	-0.591388
Glossitis	-46.1251	31.6339	-100.7	-67.6482	-48.0667	-11.0064	-1.37991
Glossodynia	-39.0426	25.5345	-84.8642	-53.1592	-36.2061	-22.9491	-0.788517
Glucocorticoid deficiency	-24.3122	21.837	-76.8147	-27.9759	-17.4131	-8.34514	-0.0328549
Glycosuria or Acetonuria	-27.2712	22.3594	-77.6361	-41.7093	-17.2817	-12.7313	-5.05965
Gonococcal infections	-30.9953	38.2955	-97.6776	-39.5244	-17.3145	-0.229984	-0.229984
Gout	-36.7165	29.514	-123.37	-54.7198	-28.8137	-11.5321	-0.229984
Gouty arthropathy	-34.2144	24.2776	-117.653	-50.5965	-34.1855	-12.1317	-0.558533
Graft-versus-host disease	-29.9914	20.861	-84.0428	-31.475	-28.7152	-16.756	-4.46826
Gram negative septicemia	-27.177	22.5625	-66.0383	-40.2719	-22.407	-6.43956	-0.492823
Gram positive septicemia	-30.0129	27.5237	-96.3305	-46.1858	-22.3085	-8.23015	-4.79681
Graves' disease	-38.5744	31.0186	-113.185	-61.8657	-26.1853	-12.4684	-5.81531
Gross hematuria	-24.6538	21.5097	-86.9997	-34.9576	-14.4561	-8.21372	-1.97129
H. pylori	-26.1129	19.7388	-77.209	-35.7133	-22.0128	-9.23222	-1.18278
HIV infection, symptomatic	-56.7307	33.4547	-132.931	-80.1331	-60.2394	-26.481	-6.0453
Hallucinations	-21.4214	19.4715	-78.5232	-31.2368	-11.3021	-9.46221	-5.84817
Hallux rigidus	-21.4969	22.3625	-93.2422	-27.7624	-17.9716	-6.24243	-0.0328549
Hallux valgus (Bunion)	-25.4529	20.6147	-93.8335	-37.2574	-20.1072	-8.78868	-1.05136
Hammer toe (acquired)	-32.1445	30.062	-105.168	-50.6951	-21.0271	-8.11516	-0.788517
Hearing loss	-33.4579	27.4198	-120.282	-51.8614	-25.134	-10.1193	-0.0328549
Heart failure NOS	-44.629	31.3807	-106.91	-60.7815	-45.2412	-19.6801	-8.0823
Heart failure with preserved EF [Diastolic heart failure]	-39.5491	21.806	-68.601	-54.9005	-45.9311	-16.0989	-5.48677
Heart failure with reduced EF [Systolic or combined heart failure]	-36.779	32.5741	-107.435	-53.9806	-22.7684	-11.992	-2.13557
Heart transplant/surgery	-44.5856	27.2175	-98.2361	-73.7756	-37.356	-25.594	-2.26699
Heart valve replaced	-48.1194	33.2286	-106.68	-76.2233	-45.044	-21.29	-0.722807
Heartburn	-31.5892	26.1291	-104.511	-47.7053	-23.7541	-9.19115	-0.492823
Helminthiases	-19.524	16.1208	-43.467	-31.2121	-25.6104	-2.30806	-1.74131
Hemangioma and lymphangioma, any site	-38.7044	29.5578	-111.247	-64.6913	-31.475	-13.7662	-0.295694
Hemangioma of skin and subcutaneous tissue	-27.463	25.5421	-112.955	-41.5943	-17.3145	-7.5402	-0.0328549
Hemarthrosis	-86.0171	31.0843	-102.08	-102.08	-102.08	-95.2135	-2.10271
Hematemesis	-32.9387	24.4117	-91.3366	-43.8859	-31.3764	-11.7949	-1.54418
Hematuria	-32.3541	26.2937	-122.319	-46.4814	-25.6925	-9.72505	-0.229984
Hemiplegia	-40.9125	34.6624	-85.6527	-80.1659	-41.3643	-7.94267	-0.525678
Hemoptysis	-35.2453	29.7143	-122.844	-50.3501	-24.1483	-14.4972	-1.05136
Hemorrhage NOS	-24.5755	16.4967	-56.7404	-34.933	-20.0251	-10.4807	-0.427113
Hemorrhage from gastrointestinal ulcer	-41.3124	27.4057	-91.8623	-60.3873	-33.5777	-23.0313	-9.19937
Hemorrhage of gastrointestinal tract	-43.3417	33.6685	-116.701	-69.0938	-35.4504	-13.0598	-4.17257
Hemorrhage of rectum and anus	-30.9613	26.0189	-118.573	-44.5759	-23.6391	-9.40471	-0.427113
Hemorrhage or hematoma complicating a procedure	-22.9973	21.7102	-70.3095	-40.7072	-14.6861	-5.05965	-0.887082
Hemorrhoids	-33.5572	27.5614	-120.775	-49.8737	-25.1011	-11.105	-0.229984
Hepatitis NOS	-42.3877	29.1374	-93.9978	-58.5145	-38.6866	-21.0436	-5.71675
Hepatomegaly	-31.2863	22.7278	-86.934	-47.0482	-29.0109	-9.36364	-0.197129
Hereditary and idiopathic peripheral neuropathy	-29.2919	27.2322	-104.61	-38.3745	-22.9163	-7.40878	-0.427113
Hereditary hemochromatosis	-19.7172	22.9841	-81.7758	-26.8753	-8.31229	-5.96316	-0.229984
Hereditary retinal dystrophies	-32.8713	30.7731	-113.054	-34.128	-23.7869	-15.4007	-3.7126
Herpes simplex	-37.0596	28.6204	-117.161	-54.7691	-30.6536	-11.4992	-0.0657098
Herpes zoster	-31.1526	25.8885	-127.543	-47.081	-23.7212	-10.0207	-0.295694
Herpes zoster with nervous system complications	-29.9686	23.5242	-75.7305	-46.6211	-22.0128	-9.92217	-0.591388
Hidradenitis	-28.5043	26.2456	-107.304	-41.2329	-22.2099	-8.14801	-0.229984
Hirsutism	-16.2331	12.6599	-53.3563	-16.1235	-14.5547	-9.52792	-6.0453
Hodgkin's disease	-36.6294	30.9479	-103.756	-53.3235	-27.0396	-11.762	-0.394259
Hormones and synthetic substitutes causing adverse effects in therapeutic use	-29.5874	26.6423	-121.136	-41.3643	-22.5385	-10.415	-0.854227
Human immunodeficiency virus [HIV] disease	-40.8642	28.4352	-89.2667	-46.2268	-39.7216	-19.2201	-9.56077
Hydrocele	-18.448	21.3768	-121.924	-24.3537	-7.65519	-5.91388	-0.164274
Hydrocephalus	-58.4119	42.2273	-117.522	-91.1394	-50.7608	-11.1707	-9.23222
Hydronephrosis	-27.2921	21.4208	-96.1334	-42.2432	-21.9142	-8.73119	-0.361404
Hyperaldosteronism	-14.0147	20.556	-48.3624	-15.7868	-4.7311	-0.755662	-0.295694
Hypercalcemia	-28.6971	25.8972	-102.212	-46.1283	-20.14	-8.27943	-0.262839
Hypercholesterolemia	-27.8007	25.037	-121.563	-42.12	-19.023	-7.96731	-0.0657098
Hypercoagulable state	-20.9559	17.1809	-40.2472	-35.3601	-20.6986	-8.00838	-0.0657098
Hyperestrogenism	-11.5567	17.338	-66.5311	-5.97138	-5.05965	-2.49697	-0.755662
Hyperglyceridemia	-31.2384	28.6586	-118.508	-50.498	-19.2858	-7.65519	-0.197129
Hyperhidrosis	-30.6556	25.9606	-124.487	-48.001	-24.0169	-8.44371	-0.558533
Hyperlipidemia	-33.0301	28.1327	-132.898	-49.808	-24.4112	-9.23222	-0.0328549
Hypermetropia	-26.7236	24.3789	-124.52	-38.7277	-20.2058	-8.99402	-1.0185
Hyperosmolality and/or hypernatremia	-27.81	29.429	-91.8623	-35.2861	-13.914	-6.38206	-1.54418
Hyperparathyroidism	-27.4428	26.7574	-90.6466	-42.8756	-14.6533	-9.16651	-4.99394
Hyperplasia of prostate	-26.0635	26.0593	-122.516	-40.5101	-14.9818	-6.11101	-0.0985647
Hyperpotassemia	-30.5388	27.1476	-99.9117	-48.461	-23.0313	-7.22807	-0.0657098
Hypersensitivity angiitis	-32.384	1.00535	-33.5448	-32.6742	-31.8035	-31.8035	-31.8035
Hypersomnia	-25.3849	22.5772	-101.587	-39.2452	-15.6389	-7.81946	-0.197129
Hypertensive chronic kidney disease	-40.2828	32.8618	-122.844	-63.2867	-36.6825	-10.0536	-0.591388
Hypertensive heart and/or renal disease	-30.4189	21.2077	-61.1101	-52.6664	-25.594	-9.06795	-2.49697
Hypertensive heart disease	-25.7792	22.8435	-69.9152	-51.0976	-16.0168	-6.00423	-1.83987
Hypertrophic obstructive cardiomyopathy	-29.5278	18.6969	-59.0074	-36.0747	-35.4176	-12.9448	-4.99394
Hypertrophy of breast (Gynecomastia)	-24.4139	24.2667	-95.5091	-36.8632	-13.2734	-6.0453	-0.0328549
Hypertrophy of salivary gland	-29.7947	20.5458	-58.416	-42.9085	-32.6249	-12.8134	-6.07815
Hyperventilation	-49.3581	45.6305	-122.844	-73.3321	-55.9519	-6.43956	-0.492823
Hypocalcemia	-31.4902	29.3426	-98.8275	-59.4016	-22.0785	-7.75375	-0.262839
Hypoglycemia	-24.3417	23.9122	-82.7615	-41.6928	-14.8176	-5.05144	-0.459968
Hypoparathyroidism	-35.5161	20.9564	-60.1901	-53.6849	-38.1117	-18.4644	-8.34514
Hypopotassemia	-30.4581	24.7573	-117.522	-45.2412	-25.8732	-10.3164	-0.13142
Hyposmolality and/or hyponatremia	-34.1846	29.2326	-117.522	-49.1509	-23.7541	-10.8585	-0.328549
Hypotension	-17.629	27.5462	-79.6402	-11.0721	-8.44371	-5.09251	-2.98979
Hypotension NOS	-27.1722	26.3747	-97.9733	-37.6517	-18.9573	-6.0453	-0.459968
Hypothermia/Chills	-24.559	20.41	-69.9152	-37.9392	-19.4008	-5.88924	-1.70845
Hypothyroidism NOS	-34.7493	28.8761	-116.701	-52.1078	-27.8938	-8.0823	-0.689953
Hypotony of eye	-12.2384	11.0967	-21.8485	-21.8485	-12.2384	-2.62839	-2.62839
Hypoventilation	-11.7898	12.419	-37.9474	-10.185	-9.3965	-2.89123	-0.887082
Hypovolemia	-29.7484	24.8437	-129.777	-42.5799	-22.407	-11.0885	-0.164274
Iatrogenic endocrine disorders	-10.9662	11.1919	-40.6086	-8.87082	-8.21372	-6.01244	-5.94673
Iatrogenic hypotension	-21.9291	27.9202	-93.8664	-23.6884	-7.4252	-5.93031	-4.59968
Ichthyosis congenita	-22.0916	26.9141	-91.468	-29.2408	-11.3021	-6.24243	-6.01244
Idiopathic fibrosing alveolitis	-47.6605	27.7303	-87.1312	-69.5866	-34.2019	-31.1793	-6.47241
Ileostomy status	-19.4113	19.4765	-72.0836	-29.9965	-12.2549	-4.71468	-2.10271
Immunity deficiency	-27.6943	23.4755	-112.232	-43.6641	-18.9408	-9.83182	-1.64274
Impacted cerumen	-33.1419	27.5876	-129.383	-50.9908	-25.4954	-9.46221	-0.13142
Impaction of intestine	-32.0848	22.6578	-70.408	-52.5267	-30.7686	-9.56077	-2.59554
Impaired fasting glucose	-30.2981	25.9412	-121.366	-44.6826	-22.867	-8.95296	-0.0985647
Impetigo	-30.7864	21.4301	-100.405	-48.4117	-27.5981	-12.7148	-2.26699
Incisional hernia	-34.6609	31.6326	-98.5975	-61.2744	-18.6944	-8.84618	-1.37991
Infantile cerebral palsy	-41.5265	27.726	-86.6712	-56.1819	-35.2861	-13.9223	-6.0453
Infection with drug-resistant microorganisms	-29.2521	31.9541	-118.77	-35.1547	-18.333	-5.93031	-0.722807
Infection/inflammation of internal prosthetic device; implant; and graft	-37.999	29.8281	-84.8642	-63.3196	-33.627	-8.50941	-0.919937
Infectious mononucleosis	-58.8456	20.9205	-96.6262	-60.6501	-57.3646	-43.3027	-33.6763
Infective connective tissue disorders	-42.8099	31.061	-86.3755	-71.8865	-40.1322	-11.2692	-9.33079
Infertility, female	-10.3378	13.0455	-66.9254	-6.99809	-6.01244	-5.94673	-0.591388
Infestation (lice, mites)	-27.0626	23.3244	-78.5232	-48.9948	-21.5528	-6.01244	-0.328549
Inflammation of eyelids	-31.401	27.2413	-115.124	-46.6868	-22.637	-8.87082	-0.13142
Inflammation of the eye	-53.5535	28.8733	-73.0693	-71.7551	-71.7551	-33.9309	-11.6635
Inflammatory and toxic neuropathy	-25.8079	22.7473	-117.391	-35.2204	-18.793	-8.27943	-0.0985647
Influenza	-30.5592	23.4986	-118.343	-45.8736	-25.7418	-12.0331	-0.13142
Infusion and transfusion reaction	-34.9685	34.4807	-90.6466	-57.726	-22.2756	-5.05965	-0.558533
Ingrowing nail	-33.8149	27.7661	-122.516	-47.8449	-27.7788	-10.875	-1.18278
Inguinal hernia	-28.7095	24.6166	-120.807	-41.0686	-21.1585	-9.46221	-0.13142
Injuries to the nervous system	-37.7859	30.7081	-120.545	-54.1613	-25.364	-18.4316	-2.62839
Injury to blood vessels	-55.133	25.5116	-94.6549	-73.9892	-73.9892	-26.8424	-24.0498
Injury to other and unspecified nerves	-45.044	38.6378	-96.7905	-54.3584	-40.0994	-30.785	-3.18692
Injury, NOS	-36.5324	28.682	-121.497	-55.5905	-29.5365	-12.7313	-0.0985647
Insect bite	-39.3273	27.9707	-103.986	-60.724	-31.1464	-18.103	-1.57703
Insomnia	-35.4466	29.3721	-130.565	-53.7424	-27.7624	-10.7107	-0.0985647
Insulin pump user	-39.3054	32.8153	-124.027	-70.9337	-26.0211	-13.7744	-0.854227
Internal derangement of knee	-37.2134	30.4294	-120.577	-56.3461	-29.668	-12.5506	-0.0328549
Intervertebral disc disorder with myelopathy	-34.3363	26.7174	-87.394	-48.8552	-24.4769	-10.8093	-5.97959
Intestinal disaccharidase deficiencies and disaccharide malabsorption	-26.8387	23.5221	-119.263	-40.5019	-19.1873	-8.17265	-0.0328549
Intestinal e.coli	-26.0868	5.52919	-29.9965	-28.0416	-26.0868	-24.1319	-22.177
Intestinal helminthiases	-22.8879	22.1973	-68.601	-28.3209	-18.8916	-9.79076	-0.558533
Intestinal infection	-36.7237	26.8507	-110.327	-57.5782	-30.4565	-17.2077	-0.164274
Intestinal infection due to C. difficile	-39.3545	29.7131	-92.8808	-57.726	-33.1506	-12.1892	-0.361404
Intestinal infection due to protozoa	-34.9695	20.2672	-71.7222	-44.2555	-34.3662	-34.2019	-0.164274
Intestinal malabsorption (non-celiac)	-25.4403	24.9578	-97.1847	-38.2184	-14.9983	-6.66133	-1.97129
Intracerebral hemorrhage	-34.191	30.5537	-117.522	-30.3251	-25.9554	-25.7747	-1.74131
Intracranial hemorrhage	-37.7448	34.0112	-94.6549	-48.9291	-26.1853	-15.3104	-3.51547
Intracranial hemorrhage (injury)	-48.8083	32.8016	-94.6549	-86.9669	-43.0728	-9.65934	-5.94673
Iron deficiency anemia secondary to blood loss (chronic)	-25.8489	20.9465	-77.0118	-42.1775	-18.0538	-7.98374	-0.722807
Iron deficiency anemias, unspecified or not due to blood loss	-32.1016	25.2522	-132.504	-49.1673	-28.9452	-9.72505	-0.262839
Irritable Bowel Syndrome	-32.7763	28.4442	-129.514	-52.5678	-22.5056	-9.69219	-0.13142
Jaundice (not of newborn)	-34.816	28.483	-131.091	-48.3295	-29.9965	-11.3349	-1.34705
Jaw disease NOS	-41.8631	33.0973	-94.8521	-72.3957	-36.3046	-14.3247	-1.47847
Joint effusions	-32.8667	26.1568	-119.625	-47.3439	-26.9903	-10.4232	-0.0657098
Joint/ligament sprain	-34.5136	26.9925	-133.752	-51.5165	-27.9595	-12.3534	-0.229984
Juvenile osteochondrosis	-32.7077	22.4625	-84.2399	-43.4342	-33.6105	-14.5876	-0.0328549
Juvenile rheumatoid arthritis	-16.9942	9.62161	-33.8405	-23.5159	-15.951	-9.95503	-2.6941
Keloid scar	-31.961	27.8493	-122.122	-46.1283	-22.2099	-9.98788	-0.0657098
Keratitis	-29.5568	21.915	-95.9034	-44.1488	-26.481	-14.7765	-0.0657098
Keratoconjunctivitis	-40.8774	16.7591	-53.1263	-53.1263	-53.1263	-31.5735	-5.7496
Keratoconjunctivitis sicca	-30.5602	30.404	-87.394	-49.9723	-12.452	-6.0453	-1.41276
Keratoconus	-35.7736	26.269	-88.5111	-50.1201	-31.2121	-11.9592	-5.65104
Keratoderma, acquired	-29.359	24.5658	-106.548	-41.6928	-21.3885	-9.29793	-1.83987
Kidney replaced by transpant	-48.1834	32.1678	-122.812	-69.4224	-40.2801	-17.4131	-5.45391
Kyphoscoliosis and scoliosis	-38.1398	33.0927	-123.6	-56.1819	-26.9739	-10.3493	-0.197129
Kyphosis (acquired)	-40.0261	23.2642	-79.8702	-57.2989	-40.3787	-25.594	-5.81531
Labyrinthitis	-24.5946	15.566	-56.9047	-27.3353	-22.9656	-15.1461	-4.99394
Lack of coordination	-33.1629	29.9471	-99.2217	-47.6971	-26.0539	-6.0453	-0.854227
Lack of normal physiological development, unspecified	-18.8916	22.2504	-44.5841	-25.3147	-6.0453	-6.0453	-6.0453
Lagophthalmos	-32.3456	18.4557	-53.1263	-40.3622	-35.549	-27.5406	-5.12536
Large cell lymphoma	-37.9943	33.9507	-102.014	-52.8799	-20.4686	-16.6246	-4.46826
Late effect	-46.3845	39.1315	-112.922	-43.8941	-39.6887	-18.7601	-16.6574
Late effects of cerebrovascular disease	-50.7514	41.119	-100.405	-88.6096	-51.5	-1.6756	-1.6756
Laxity of ligament or hypermobility syndrome	-33.4967	26.6359	-73.4964	-61.7425	-25.134	-10.0864	-0.0985647
Learning disorder	-21.6809	7.52539	-28.2223	-27.7295	-24.7069	-16.9203	-5.22393
Left bundle branch block	-23.2472	17.7202	-66.6954	-32.1485	-14.4233	-10.185	-3.18692
Leukemia	-29.0979	26.11	-105.497	-35.0233	-20.14	-7.58948	-1.41276
Leukoplakia of oral mucosa	-32.3087	23.8188	-80.2973	-34.7276	-32.6085	-25.6268	-1.97129
Lipoma	-27.0384	27.4854	-118.869	-40.0172	-16.1317	-5.97959	-0.0657098
Lipoma of skin and subcutaneous tissue	-30.4002	26.5789	-127.214	-47.9353	-20.6821	-8.46013	-0.262839
Lipoprotein disorders	-33.8154	28.1336	-122.943	-47.081	-24.3783	-10.6121	-0.164274
Liver abscess and sequelae of chronic liver disease	-32.8541	27.8894	-91.8623	-44.4855	-27.4995	-5.94673	-0.525678
Liver replaced by transplant	-47.9817	29.7495	-122.122	-68.6339	-43.5984	-28.1566	-5.22393
Localized superficial swelling, mass, or lump	-27.972	22.1822	-115.156	-42.2185	-23.7541	-9.5772	-0.197129
Loose body in joint	-29.8516	23.6545	-85.9812	-50.9579	-25.4954	-10.9078	-6.34099
Lordosis (acquired)	-49.0655	37.314	-105.267	-52.8307	-52.8307	-30.4565	-3.94259
Loss of height	-23.7796	22.823	-74.712	-31.1793	-21.5199	-6.0453	-1.0185
Loss of teeth or edentulism	-18.3308	15.4737	-62.8842	-23.557	-19.023	-5.99602	-1.3142
Lumbosacral spondylolysis, congenital	-40.5758	53.3869	-78.326	-59.4509	-40.5758	-21.7007	-2.82552
Lump or mass in breast	-31.6846	22.6292	-96.1662	-49.9723	-29.1751	-12.0906	-0.722807
Lung disease due to external agents	-19.5344	18.7439	-72.1165	-23.1873	-14.4397	-7.29378	-0.657098
Lyme disease	-15.2419	9.48427	-34.9576	-20.8218	-14.6204	-8.7394	-0.755662
Lymphadenitis	-32.0314	25.4767	-107.994	-47.6396	-24.7069	-10.9325	-0.328549
Lymphoid leukemia	-39.6914	18.4011	-83.4186	-41.775	-40.6086	-33.1342	-4.04115
Lymphoid leukemia, acute	-39.4666	33.9028	-105.497	-73.5621	-22.5713	-8.96938	-2.89123
Lymphoid leukemia, chronic	-37.876	21.6513	-68.0753	-63.3442	-25.3311	-19.8772	-15.0147
MRSA pneumonia	-49.1509	30.3567	-89.431	-57.1675	-53.9806	-39.393	-5.78246
Macular degeneration (senile) of retina NOS	-17.3364	14.7041	-43.0728	-29.2408	-10.5464	-7.8441	-4.07401
Macular degeneration, dry	-34.5673	23.8124	-66.4983	-66.4983	-23.0313	-13.6348	-11.5978
Macular degeneration, wet	-24.0251	10.4956	-33.6434	-27.902	-25.9882	-25.9882	-2.72696
Macular puckering of retina	-20.1713	17.7019	-63.7056	-22.7109	-19.0066	-8.47656	-0.295694
Major depressive disorder	-31.1323	25.8675	-122.844	-49.2905	-22.407	-10.3164	-0.197129
Malaise and fatigue	-31.8587	27.7639	-127.313	-47.9435	-22.752	-9.02688	-0.0328549
Malignant neoplasm of bladder	-34.2298	33.2427	-111.411	-41.3972	-30.6865	-6.07815	-0.427113
Malignant neoplasm of female breast	-49.2955	23.8433	-69.5538	-69.5538	-63.4756	-26.4482	-17.4459
Malignant neoplasm of head, face, and neck	-13.3928	10.3646	-36.9289	-19.9429	-8.11516	-4.79681	-3.87688
Malignant neoplasm of kidney, except pelvis	-29.3058	28.1869	-105.661	-40.2472	-20.5343	-7.83589	-2.10271
Malignant neoplasm of liver, primary	-27.826	16.4512	-76.6504	-30.3743	-28.0745	-20.14	-6.24243
Malignant neoplasm of other and ill-defined sites within the digestive organs and peritoneum	-34.0486	26.0935	-69.5209	-63.1799	-21.06	-13.3719	-5.09251
Malignant neoplasm of rectum, rectosigmoid junction, and anus	-21.3357	15.951	-89.6938	-28.7809	-19.3844	-9.95503	-0.427113
Malignant neoplasm of renal pelvis	-38.2694	32.3329	-71.7879	-71.7879	-32.9863	-7.39235	-7.39235
Malignant neoplasm of retroperitoneum and peritoneum	-15.0994	16.1465	-51.2536	-15.3925	-8.27943	-6.37385	-1.0185
Malignant neoplasm of testis	-23.9649	26.1522	-125.079	-28.2881	-13.5691	-6.14386	-0.558533
Malignant neoplasm, other	-23.1245	25.0491	-104.577	-26.8096	-14.6697	-6.0453	-0.13142
Malunion and nonunion of fracture	-30.7261	29.5955	-114.499	-48.9538	-18.9244	-7.22807	-0.558533
Manlignant and unknown neoplasms of brain and nervous system	-37.4233	31.697	-117.522	-47.2946	-32.4278	-9.1008	-0.591388
Mastodynia	-26.7779	20.908	-86.704	-33.9391	-24.4112	-12.8627	-0.985647
Mastoiditis & related conditions	-24.8383	21.1631	-72.7407	-32.9534	-20.945	-6.84203	-3.08836
Mechanical complication of unspecified genitourinary device, implant, and graft	-26.6304	22.2759	-83.5828	-40.7072	-23.327	-6.01244	-2.06986
Melanomas of skin	-30.642	27.8518	-124.914	-42.4157	-21.5364	-7.09665	-0.952792
Melanomas of skin, dx or hx	-33.5833	28.2239	-118.803	-51.8122	-25.5282	-10.3164	-0.427113
Memory loss	-29.5998	22.965	-104.117	-42.3828	-25.1011	-12.1563	-0.887082
Meniere's disease	-40.5594	23.1598	-117.982	-49.8409	-35.8447	-25.75	-6.76811
Meningitis	-28.5319	20.8875	-61.7015	-53.5863	-17.1502	-10.2507	-3.81117
Methicillin resistant Staphylococcus aureus	-32.6656	23.0421	-87.1969	-43.5327	-30.4729	-14.5383	-1.54418
Methicillin sensitive Staphylococcus aureus	-43.6392	37.2893	-128.167	-83.5828	-32.8877	-15.9018	-1.70845
Microscopic hematuria	-32.7213	26.1172	-122.549	-46.6539	-26.3168	-9.84004	-0.164274
Migrain with aura	-36.5397	31.015	-125.571	-59.1716	-27.3353	-11.6963	-0.952792
Migraine	-34.7445	28.4783	-119.953	-51.2865	-24.7069	-11.5978	-0.229984
Mild cognitive impairment	-20.9182	19.2446	-57.8246	-34.3169	-10.9407	-8.44371	-2.85837
Mineral deficiency NEC	-23.1113	22.5611	-107.435	-32.9781	-14.8176	-5.93852	-0.689953
Miscarriage; stillbirth	-14.9146	21.275	-79.4431	-17.1831	-6.01244	-4.56683	-0.394259
Mitral valve disease	-23.9199	22.3533	-69.6852	-31.245	-18.0373	-6.76811	-2.00415
Mitral valve stenosis and aortic valve stenosis	-13.5329	7.35927	-31.2778	-15.5896	-13.3062	-10.3164	-5.19107
Mixed hyperlipidemia	-25.9167	22.8008	-107.173	-37.6188	-17.216	-8.21372	-0.13142
Mood disorders	-28.4532	24.0465	-101.916	-41.66	-20.0743	-8.44371	-0.887082
Morbid obesity	-31.3583	25.9989	-119.592	-46.3254	-23.3598	-9.77433	-0.394259
Multiple myeloma	-32.3781	21.7321	-68.8638	-52.2064	-31.705	-11.0721	-1.44561
Multiple sclerosis	-55.7374	31.3652	-123.863	-75.172	-52.075	-32.4935	-0.919937
Muscle weakness	-30.9709	23.2515	-110.458	-45.5862	-25.3311	-12.6491	-0.328549
Muscle/tendon sprain	-36.4098	32.5617	-102.31	-60.0177	-24.1648	-9.78254	-0.919937
Muscular calcification and ossification	-44.1382	25.6841	-88.0182	-52.6992	-52.6992	-24.8219	-13.2077
Muscular dystrophies	-61.6839	36.8197	-114.828	-86.1948	-75.2705	-27.8774	-5.45391
Muscular wasting and disuse atrophy	-33.4714	34.1608	-101.883	-59.7302	-12.3863	-8.54227	-0.328549
Musculoskeletal symptoms referable to limbs	-29.5364	26.2428	-107.863	-46.2761	-22.177	-7.17879	-0.0657098
Myalgia and myositis unspecified	-31.1525	27.0557	-119.92	-46.7361	-23.8855	-8.93653	-0.262839
Mycoses	-25.1146	21.1936	-79.6402	-34.3908	-14.7518	-9.42935	-3.61404
Myeloid leukemia	-20.9647	20.1314	-66.4983	-28.8712	-10.5957	-7.12951	-4.27113
Myeloid leukemia, acute	-29.3213	22.8736	-91.468	-37.972	-19.9429	-14.0619	-2.85837
Myeloid leukemia, chronic	-42.3239	24.2879	-73.135	-66.8268	-37.8817	-26.3168	-6.4067
Myeloproliferative disease	-29.9428	24.3806	-99.386	-36.6989	-24.2469	-14.5219	-0.821372
Myocardial infarction	-31.0469	29.0584	-117.226	-48.6088	-18.9901	-8.80511	-0.0328549
Myocarditis	-50.5637	42.2773	-102.54	-96.8562	-35.6147	-11.7456	-9.88932
Myoneural disorders	-29.5968	11.714	-41.3972	-38.6538	-29.1259	-27.0889	-9.69219
Myopathy	-29.5808	29.9726	-93.6036	-41.2329	-14.2919	-7.12951	-0.164274
Myopia	-36.682	29.0105	-133.391	-56.9704	-30.4893	-11.4006	-0.197129
Myringitis	-50.2082	24.8339	-76.6504	-68.9788	-64.7241	-24.1319	-12.452
Nasal polyps	-37.4583	28.1018	-105.628	-53.1346	-37.6681	-10.3493	-0.295694
Nausea and vomiting	-31.7012	28.2089	-132.405	-46.0461	-23.4912	-8.77225	-0.0328549
Neoplasm of uncertain behavior	-27.5174	26.4253	-127.05	-39.163	-16.5917	-7.4252	-0.262839
Neoplasm of uncertain behavior of male genital organs	-7.02218	4.26889	-17.0845	-8.19729	-5.97959	-4.53397	-2.13557
Neoplasm of uncertain behavior of skin	-33.2792	25.8512	-116.701	-50.3337	-26.5467	-10.4479	-0.394259
Neoplasm of unspecified nature of digestive system	-21.7902	28.9995	-91.6651	-23.4255	-9.06795	-5.94673	-0.197129
Nephritis and nephropathy in diseases classified elsewhere	-52.366	32.6164	-109.637	-76.2233	-40.1487	-24.674	-12.222
Nephritis and nephropathy with pathological lesion	-41.183	37.079	-123.37	-59.7548	-28.1731	-8.54227	-3.0555
Nephrotic syndrome without mention of glomerulonephritis	-44.84	32.0208	-101.193	-57.7178	-36.009	-23.7212	-0.558533
Nerve plexus lesions	-36.6516	26.1199	-104.676	-51.1386	-31.7378	-15.9428	-2.10271
Nerve root and plexus disorders	-30.6974	27.7206	-102.31	-38.2431	-18.8916	-12.5177	-5.61819
Nerve root lesions	-26.7698	21.8147	-79.2788	-33.6105	-17.6759	-12.9448	-4.10686
Nervous system congenital anomalies	-30.8261	17.7881	-40.9043	-40.9043	-39.0645	-28.9862	-4.27113
Neural tube defects	-7.22807	5.65137	-13.3062	-13.3062	-4.92823	-2.29984	-2.29984
Neuralgia, neuritis, and radiculitis NOS	-33.1242	29.1096	-127.51	-45.0276	-22.7027	-9.8154	-0.229984
Neuroendocrine tumors	-51.0283	22.9926	-69.5209	-68.601	-52.4692	-52.4692	-2.00415
Neurofibromatosis	-16.9203	17.5404	-64.0342	-21.0928	-8.77225	-7.58948	-2.95694
Neurological disorders	-27.5511	25.6721	-117.522	-40.1487	-18.3987	-6.99809	-0.328549
Neutropenia	-26.1762	25.0506	-117.522	-37.3971	-19.9429	-6.06994	-1.41276
Nevus, non-neoplastic	-28.7226	28.4729	-125.867	-44.4855	-17.3638	-7.20343	-0.0328549
Nodular lymphoma	-30.6716	20.3817	-73.8578	-41.43	-23.5241	-18.6287	-5.94673
Non-Hodgkins lymphoma	-34.8742	28.6643	-121.235	-51.7793	-27.0724	-10.6121	-1.41276
Non-healing surgical wound	-39.6997	31.4019	-61.5372	-57.6932	-53.8492	-28.7809	-3.7126
Non-proliferative glomerulonephritis	-39.162	37.1569	-101.193	-60.6994	-21.7499	-15.1954	-2.23413
Nonallopathic lesions NEC	-28.9859	19.6348	-83.9442	-38.7852	-29.4051	-9.69219	-1.80702
Noninfectious dermatoses of eyelid	-29.3066	25.6758	-83.4186	-43.1056	-31.0807	-8.378	-0.13142
Noninfectious disorders of lymphatic channels	-27.2923	26.8451	-91.5994	-43.5491	-10.4807	-7.12951	-4.30399
Noninfectious gastroenteritis	-33.343	25.6796	-119.723	-49.9641	-27.171	-11.836	-0.229984
Noninflammatory female genital disorders	-34.533	18.7848	-57.5618	-46.1283	-42.1857	-12.3206	-6.53812
Nonrheumatic aortic valve disorders	-46.1015	28.7163	-106.68	-70.5394	-48.0996	-19.8772	-1.77416
Nonrheumatic mitral valve disorders	-35.8037	28.8781	-128.397	-55.2948	-28.2223	-9.52792	-0.591388
Nonrheumatic pulmonary valve disorders	-30.8448	21.1241	-62.1943	-44.5184	-34.3005	-15.3104	-2.10271
Nonrheumatic tricuspid valve disorders	-29.6991	18.941	-70.8023	-41.7257	-38.5716	-12.0249	-1.60989
Nonsenile Cataract	-19.2283	17.6243	-54.8677	-23.2038	-13.8976	-5.95495	-5.25678
Nonspecific abnormal findings in stool contents	-30.3574	26.2822	-125.21	-42.4485	-23.9512	-9.26508	-0.295694
Nonspecific abnormal findings on radiological and other examination of biliary tract	-16.2428	11.3974	-36.4689	-24.5755	-15.1461	-5.58533	-0.558533
Nonspecific abnormal findings on radiological and other examination of musculoskeletal system	-31.932	26.8258	-111.017	-46.2597	-23.7541	-9.03509	-0.624243
Nonspecific abnormal findings on radiological and other examination of other intrathoracic organs (echocardiogram, etc)	-23.2854	20.4577	-78.1946	-36.165	-21.7007	-5.7496	-1.14992
Nonspecific abnormal findings on radiological and other examination of skull and head	-31.3454	28.5097	-119.657	-50.1612	-20.4357	-12.1645	-0.328549
Nonspecific abnormal results of function study of brain and central nervous system	-33.0879	18.368	-56.6418	-46.6211	-39.5573	-20.5507	-0.624243
Nonspecific chest pain	-34.6548	27.2905	-117.949	-51.845	-27.0231	-11.6142	-0.0657098
Nonspecific elevation of levels of transaminase or lactic acid dehydrogenase [LDH]	-31.3242	26.1349	-116.898	-46.8511	-23.0313	-9.42935	-0.0657098
Nonspecific findings on examination of blood	-28.7858	26.771	-120.972	-42.3007	-20.0579	-7.7209	-0.0985647
Nontoxic multinodular goiter	-33.7309	27.7203	-89.1682	-56.034	-30.67	-7.56484	-0.361404
Nontoxic nodular goiter	-28.293	25.1046	-90.9423	-41.89	-19.7458	-9.00224	-1.47847
Nontoxic uninodular goiter	-31.3453	27.4013	-109.67	-41.2082	-22.8013	-9.58541	-0.854227
Nutritional marasmus	-14.0816	7.22235	-21.7171	-21.7171	-11.2692	-9.65934	-6.0453
Nystagmus and other irregular eye movements	-22.9682	22.2433	-75.8948	-23.2941	-17.2817	-11.105	-0.0985647
Obesity	-32.1094	28.1502	-128.463	-48.461	-21.8649	-9.17473	-0.0657098
Obsessive-compulsive disorders	-32.3263	21.4754	-83.8785	-42.7113	-31.475	-18.9901	-2.23413
Obstruction of bile duct	-28.7752	27.1884	-69.7838	-60.7323	-18.4316	-5.94673	-1.47847
Obstructive chronic bronchitis	-11.6115	12.6522	-43.6313	-20.4029	-6.226	-2.52161	-1.0185
Obstructive genitourinary defect	-25.1586	21.5758	-59.533	-42.7524	-13.4212	-11.8278	-0.854227
Obstructive sleep apnea	-27.7703	24.7558	-131.65	-41.0358	-19.7786	-8.7394	-0.164274
Occlusion and stenosis of precerebral arteries	-37.5292	32.8092	-118.902	-43.1056	-35.3519	-19.9758	-0.295694
Occlusion of cerebral arteries	-17.8566	21.2572	-32.8877	-25.3722	-17.8566	-10.3411	-2.82552
Occlusion of cerebral arteries, with cerebral infarction	-19.7646	19.6067	-47.2453	-31.8035	-16.3617	-3.7126	-3.7126
Oliguria and anuria	-23.5754	20.6802	-52.9621	-40.6086	-17.2817	-4.76396	-2.6941
Open wound of finger(s)	-32.9139	27.0577	-126.951	-53.3563	-24.0169	-10.4479	-0.394259
Open wound of foot except toe(s) alone	-37.234	28.8607	-99.4189	-61.2415	-27.1381	-13.7662	-0.197129
Open wound of genital organs	-12.3828	14.2514	-55.5905	-10.1193	-6.07815	-6.01244	-3.25263
Open wound of hand except finger(s)	-33.0149	33.6526	-108.125	-51.459	-18.6451	-6.10279	-1.21563
Open wound of lip and mouth	-32.7773	38.6716	-120.61	-40.3129	-21.3885	-2.16842	-0.0985647
Open wound of nose and sinus	-18.1578	11.3973	-37.2903	-26.2839	-17.4788	-8.04945	-0.558533
Open wound of toe(s)	-41.4149	39.0025	-122.417	-76.8804	-23.6555	-8.70654	-0.427113
Open wound or laceration of eye or eyelid	-39.8791	33.8875	-107.074	-62.8678	-26.6125	-18.5959	-0.459968
Open wounds of extremities	-33.01	23.8622	-110.59	-47.5082	-29.9965	-13.8319	-0.525678
Open wounds of head; neck; and trunk	-36.8259	33.8408	-122.417	-65.102	-24.3455	-8.88725	-0.591388
Open-angle glaucoma	-41.4164	24.1408	-81.7758	-54.8677	-44.6826	-24.6822	-2.10271
Opiates and related narcotics causing adverse effects in therapeutic use	-21.3237	18.6142	-74.6792	-25.6597	-18.793	-6.0453	-0.295694
Optic atrophy	-38.8108	30.19	-95.7063	-72.675	-32.6578	-12.222	-2.92408
Optic neuritis/neuropathy	-44.83	35.996	-118.54	-76.2562	-30.2922	-17.8731	-2.92408
Oral aphthae	-37.6149	30.9115	-107.008	-57.1346	-30.1936	-10.1686	-1.90558
Orchitis and epididymitis	-17.6041	22.1874	-100.897	-17.9059	-7.0638	-5.22393	-0.262839
Organic or persistent insomnia	-23.7686	19.3795	-94.5564	-38.8673	-19.7129	-8.5587	-0.295694
Orthopnea	-14.0181	12.3915	-33.1177	-23.3598	-12.3206	-2.10271	-0.887082
Orthostatic hypotension	-24.3655	31.1611	-107.633	-38.3745	-8.13158	-4.79681	-0.0657098
Osteitis deformans and osteopathies associated with other disorders classified elsewhere	-28.4934	24.1913	-63.0814	-46.9003	-20.2879	-12.066	-0.262839
Osteoarthritis; localized	-47.4981	36.8256	-120.019	-79.131	-34.2019	-14.3247	-1.37991
Osteoarthrosis	-31.4914	25.9116	-75.3362	-42.4896	-24.3948	-13.9633	-5.81531
Osteoarthrosis NOS	-36.7119	29.6316	-120.019	-58.1614	-27.7952	-11.4992	-0.0328549
Osteoarthrosis involving more than one site, but not specified as generalized	-23.8034	14.9381	-34.3662	-29.0848	-23.8034	-18.5219	-13.2405
Osteoarthrosis, generalized	-26.1229	20.0491	-71.3608	-30.0951	-26.9082	-11.0064	-0.328549
Osteoarthrosis, localized, primary	-29.3837	23.6326	-113.152	-41.1015	-23.097	-9.72505	-0.0328549
Osteoarthrosis, localized, secondary	-28.3159	22.0257	-89.661	-39.1055	-22.3413	-9.24044	-1.54418
Osteochondritis dissecans	-31.8857	16.1332	-54.572	-42.046	-29.9965	-21.7992	-6.73525
Osteochondropathies	-29.4051	12.747	-40.4444	-40.4444	-29.4051	-18.3659	-18.3659
Osteopenia or other disorder of bone and cartilage	-35.9875	30.8901	-115.748	-52.2557	-26.9082	-10.0372	-0.459968
Osteoporosis NOS	-44.3771	39.0566	-130.631	-74.7777	-33.7091	-9.00224	-2.89123
Otalgia	-30.77	24.8897	-119.198	-48.8799	-23.6884	-9.92217	-0.0657098
Other CNS infection and poliomyelitis	-34.2257	35.0704	-112.627	-43.6641	-18.0209	-6.23421	-1.77416
Other abnormal blood chemistry	-26.8062	25.7638	-124.684	-38.9166	-17.5445	-6.32457	-0.0985647
Other abnormal glucose	-27.4345	24.3413	-129.251	-39.6558	-19.7458	-8.80511	-0.0328549
Other abnormality of urination	-23.7521	22.8358	-105.596	-36.2389	-13.6348	-6.60383	-0.0657098
Other acquired deformities of limbs	-28.995	24.7206	-73.9892	-46.4568	-16.526	-8.50941	-2.23413
Other acquired musculoskeletal deformity	-30.6032	27.0325	-121.169	-43.3274	-21.2735	-9.63469	-0.0657098
Other acute and subacute forms of ischemic heart disease	-45.5953	26.3321	-86.704	-68.601	-38.2759	-24.4112	-10.1193
Other allied disorders of spine	-24.5446	20.3251	-95.5749	-36.1075	-18.1359	-8.378	-1.44561
Other alveolar and parietoalveolar pneumonopathy	-48.2232	30.0881	-108.158	-60.1244	-39.853	-32.7563	-3.3512
Other and unspecified coagulation defects	-30.8	25.5613	-94.195	-44.6744	-28.6495	-7.37592	-0.624243
Other and unspecified congenital anomalies	-32.3485	27.8903	-110.688	-52.1653	-20.7479	-9.1008	-1.60989
Other and unspecified disc disorder	-34.9438	27.0181	-112.627	-47.3439	-26.7767	-14.4561	-1.11707
Other and unspecified disorders of the nervous system	-44.3921	36.3326	-118.77	-72.445	-31.5407	-15.6882	-4.43541
Other anemias	-32.2586	28.0281	-122.844	-49.808	-23.1955	-9.23222	-0.295694
Other aneurysm	-57.0813	39.7302	-109.834	-84.2317	-49.4959	-24.7069	-17.6102
Other arthropathies	-32.6061	21.512	-72.5107	-42.4567	-35.6147	-13.4459	-2.23413
Other benign neoplasm of connective and other soft tissue	-31.4603	29.2753	-98.2361	-46.2597	-23.0641	-5.25678	-0.788517
Other cardiac conduction disorders	-45.9341	35.7666	-99.1232	-70.3095	-37.2246	-12.6491	-5.12536
Other chronic ischemic heart disease, unspecified	-40.855	24.9629	-82.6957	-54.5884	-43.0399	-13.8155	-0.919937
Other chronic nonalcoholic liver disease	-29.2348	24.6526	-129.317	-44.0913	-22.177	-9.7579	-0.0657098
Other conditions of brain, NOS	-31.4225	26.475	-120.709	-45.4301	-26.9574	-9.36364	-0.0657098
Other congenital anomalies of lower limb, including pelvic girdle	-34.8262	29.2527	-88.5111	-56.9375	-35.0233	-6.99809	-1.54418
Other congenital musculoskeletal anomalies	-30.0607	25.4771	-108.75	-40.9372	-23.4584	-10.5464	-4.27113
Other deficiencies of circulating enzymes	-14.9928	14.1575	-31.3107	-19.4994	-7.68804	-6.83382	-5.97959
Other demyelinating diseases of central nervous system	-51.4206	29.0608	-87.4926	-79.4103	-47.9681	-22.4727	-13.0762
Other derangement of joint	-31.4247	27.2133	-113.579	-44.7484	-23.0477	-9.87289	-0.13142
Other diseases of blood and blood-forming organs	-26.6404	24.9472	-99.3532	-40.9536	-16.1975	-6.0453	-0.229984
Other diseases of lung	-34.1685	28.6612	-119.625	-50.5144	-28.0252	-11.1871	-0.952792
Other diseases of respiratory system, NEC	-31.6234	27.1148	-111.641	-49.4466	-26.2511	-8.87082	-0.0985647
Other diseases of respiratory system, not elsewhere classified	-30.9296	21.3224	-66.2354	-34.9247	-29.783	-15.7868	-4.3697
Other diseases of the teeth and supporting structures	-27.0613	20.5352	-88.2154	-35.319	-26.366	-11.1871	-0.328549
Other disorders of arteries and arterioles	-28.7828	24.0449	-72.1822	-51.9764	-22.637	-9.64291	-0.558533
Other disorders of biliary tract	-22.5862	16.5764	-71.1965	-27.6638	-22.9984	-12.4849	-1.34705
Other disorders of bladder	-21.3059	19.66	-100.142	-28.0909	-13.8319	-7.7209	-0.755662
Other disorders of bone and cartilage	-26.9753	22.7037	-104.38	-40.3129	-19.4829	-9.47042	-0.0985647
Other disorders of carbohydrate transport and metabolism	-26.8005	19.4261	-63.7713	-31.9514	-22.2592	-11.2035	-6.01244
Other disorders of cervical region	-27.9903	22.7133	-107.863	-39.3109	-21.6842	-10.6778	-0.821372
Other disorders of circulatory system	-29.5316	19.4685	-59.763	-40.3787	-34.4648	-7.39235	-4.13972
Other disorders of ear	-29.8959	26.0017	-107.83	-46.2925	-20.5179	-8.8626	-0.164274
Other disorders of eye	-28.4441	22.6451	-90.3838	-42.1939	-21.405	-10.7682	-0.624243
Other disorders of eyelids	-38.3521	29.3985	-124.323	-53.1263	-33.0849	-13.643	-1.6756
Other disorders of gallbladder	-23.1758	20.8918	-83.7142	-31.4668	-14.2097	-10.3821	-2.6941
Other disorders of intestine	-31.2009	26.0546	-115.288	-44.7319	-25.4625	-9.90575	-0.229984
Other disorders of lipoid metabolism	-28.0813	28.8023	-111.937	-38.0952	-15.2282	-8.20551	-0.197129
Other disorders of liver	-29.3268	26.078	-123.107	-42.5142	-21.5528	-9.16651	-0.197129
Other disorders of male genital organs	-17.9581	21.702	-122.089	-20.1072	-7.4252	-5.78246	-0.0657098
Other disorders of metabolism	-27.9982	23.7083	-109.67	-41.1918	-20.5343	-9.1008	-0.164274
Other disorders of middle ear and mastoid	-16.693	9.21994	-29.438	-23.0888	-18.4316	-11.7128	-1.0185
Other disorders of neurohypophysis	-33.4642	35.0483	-112.627	-53.5863	-11.8935	-7.4252	-3.0555
Other disorders of peritoneum	-33.0975	33.0987	-88.9053	-58.6788	-17.2817	-6.7024	-2.16842
Other disorders of prostate	-27.2545	29.3105	-84.1742	-50.5308	-10.645	-7.29378	-0.755662
Other disorders of soft tissues	-25.2261	21.4931	-114.762	-34.3662	-20.7314	-8.24658	-0.164274
Other disorders of stomach and duodenum	-28.3987	28.2662	-114.269	-44.6826	-19.8772	-6.0453	-0.919937
Other disorders of synovium, tendon, and bursa	-30.2769	26.2516	-110.655	-44.1898	-22.5056	-7.39235	-0.427113
Other disorders of testis	-8.93653	10.0999	-72.0836	-8.32871	-6.01244	-5.89745	-0.722807
Other disorders of the kidney and ureters	-26.7465	24.1105	-121.366	-36.6003	-19.1873	-8.31229	-0.459968
Other disorders of thyroid	-33.6404	28.5596	-93.6036	-54.6295	-24.3948	-12.2467	-1.47847
Other disorders of tympanic membrane	-26.7147	25.4454	-85.4884	-38.1938	-15.951	-6.84203	-0.164274
Other disorders of urethra and urinary tract	-28.0694	30.276	-84.4699	-42.4239	-11.877	-7.35949	-1.87273
Other dyschromia	-29.643	26.1765	-126.918	-42.0214	-21.4542	-8.80511	-0.0328549
Other dyspnea	-29.4788	25.3948	-134.114	-43.8202	-21.7499	-9.79076	-0.0328549
Other endocrine disorders	-16.72	17.318	-81.4144	-22.3413	-8.83796	-5.97959	-0.13142
Other forms of chronic heart disease	-27.9031	22.5345	-85.8827	-45.504	-16.066	-9.69219	-0.624243
Other headache syndromes	-35.6148	28.6587	-128.463	-51.6479	-30.3908	-11.6635	-0.262839
Other heart block	-37.4436	36.5825	-79.6402	-48.8388	-18.0373	-16.3453	-14.6533
Other hemoglobinopathies	-36.8429	28.87	-110.13	-62.5886	-33.0192	-9.98788	-0.262839
Other hereditary hemolytic anemias	-32.2717	15.8614	-47.7053	-46.079	-37.586	-17.7252	-11.0392
Other high-risk pregnancy	-9.13366	3.56613	-12.222	-12.222	-9.13366	-6.0453	-6.0453
Other hypertensive complications	-31.889	24.4453	-123.37	-50.9251	-24.0169	-11.8278	-0.0657098
Other hypertrophic and atrophic conditions of skin	-28.5168	26.7978	-124.06	-39.9515	-17.6924	-8.89546	-0.229984
Other hypertrophic cardiomyopathy	-30.7631	21.2698	-63.7056	-46.9661	-31.1464	-12.9448	-6.89953
Other ill-defined and unknown causes of morbidity and mortality	-29.768	28.1863	-119.395	-45.7669	-23.4912	-6.07815	-1.54418
Other immunological findings	-28.4932	26.4704	-111.838	-42.2514	-17.4788	-7.52377	-0.0657098
Other infectious and parasitic diseases	-28.6774	22.6207	-107.173	-41.5943	-22.407	-9.3965	-0.854227
Other inflammatory disorders of male genital organs	-13.5181	16.8513	-84.1085	-19.0394	-6.0453	-5.15	-1.77416
Other inflammatory spondylopathies	-29.8487	16.7263	-66.5969	-42.9742	-25.3968	-18.333	-9.49506
Other intestinal obstruction	-37.6167	31.6344	-99.2546	-62.761	-32.4935	-9.30615	-0.0657098
Other local infections of skin and subcutaneous tissue	-30.6354	26.7321	-128.167	-43.7134	-24.5755	-8.14801	-0.0657098
Other mental disorder	-29.0114	24.391	-98.0718	-38.4402	-22.4399	-11.2857	-0.328549
Other non-epithelial cancer of skin	-31.9995	25.7139	-111.937	-47.3767	-27.171	-9.83182	-0.164274
Other nondiabetic retinopathy	-38.437	30.9921	-85.0284	-67.3525	-19.2201	-11.3185	-5.32249
Other nonspecific findings on examination of urine	-29.1475	25.4287	-107.008	-45.1426	-22.2756	-8.05766	-1.3142
Other nutritional deficiency	-26.7218	24.8647	-119.559	-40.6086	-17.8895	-7.58948	-0.164274
Other open wound of head and face	-43.2362	33.3858	-132.175	-68.3382	-37.0603	-16.8628	-0.229984
Other paralytic syndromes	-45.0569	29.4619	-118.77	-68.3053	-41.0029	-19.8772	-3.54833
Other peripheral nerve disorders	-32.2443	26.6812	-120.512	-46.5882	-23.5898	-11.0064	-0.164274
Other persistent mental disorders due to conditions classified elsewhere	-34.155	28.0005	-93.045	-49.0359	-30.3743	-11.5567	-1.90558
Other pulmonary inflamation or edema	-38.6415	30.7897	-91.5009	-63.0896	-34.1034	-14.0537	-2.49697
Other retinal disorders	-44.2626	25.4791	-113.054	-62.3586	-48.5924	-21.5199	-1.93844
Other signs and symptoms in breast	-32.6816	25.7571	-79.8374	-36.4689	-24.7726	-16.9038	-1.83987
Other signs and symptoms involving emotional state	-25.0283	24.0725	-106.548	-36.6332	-16.2303	-6.01244	-0.657098
Other specified cardiac dysrhythmias	-27.7577	26.3017	-115.452	-37.0932	-20.6986	-7.12951	-0.0328549
Other specified congenital anomalies of kidney	-29.7204	32.1338	-106.746	-44.3705	-22.407	-5.99602	-1.47847
Other specified congenital anomalies of nervous system	-50.9952	29.2752	-82.5315	-81.8744	-53.422	-28.1238	-5.65104
Other specified diffuse diseases of connective tissue	-20.7939	16.0288	-47.0153	-31.2121	-21.405	-9.69219	-0.985647
Other specified diseases of hair and hair follicles	-31.0155	25.8946	-122.352	-45.4547	-23.7212	-10.1029	-0.0328549
Other specified diseases of sebaceous glands	-29.1118	25.5151	-107.928	-42.8921	-21.5528	-8.34514	-1.08421
Other specified diseases of the salivary glands	-34.1116	16.4066	-57.5289	-44.3541	-37.5531	-24.9533	-5.94673
Other specified disorders involving the immune mechanism	-14.3412	10.7516	-31.3107	-20.214	-12.0413	-5.47034	-4.43541
Other specified disorders of breast	-8.25753	7.326	-16.4603	-11.2035	-5.94673	-4.15614	-2.36555
Other specified disorders of plasma protein metabolism	-28.6579	21.1455	-71.6565	-45.619	-18.9901	-10.4314	-2.92408
Other specified erythematous conditions	-27.9033	27.8255	-113.645	-42.9085	-17.331	-8.57512	-0.689953
Other specified gastritis	-31.2778	27.7434	-89.3324	-46.8346	-19.4501	-8.13158	-3.08836
Other specified osteoporosis	-32.4168	30.7648	-89.431	-38.087	-24.2798	-12.0495	-5.84817
Other specified peripheral vascular diseases	-21.5988	16.6732	-50.3008	-18.9573	-18.9573	-9.88932	-9.88932
Other sprains and strains	-39.9115	30.8688	-119.657	-65.2169	-34.7605	-12.6163	-0.394259
Other symptoms	-25.7485	24.0453	-122.319	-36.0747	-18.9901	-7.63876	-0.0328549
Other symptoms involving abdomen and pelvis	-26.08	24.7991	-116.306	-37.7338	-18.4152	-6.74346	-0.427113
Other symptoms involving urinary system	-19.8323	20.596	-120.742	-26.0704	-10.5464	-5.97959	-0.295694
Other symptoms referable to back	-31.1868	28.3982	-111.312	-43.4999	-23.557	-8.31229	-0.952792
Other symptoms/disorders or the urinary system	-22.3459	20.9265	-106.417	-30.2593	-15.3432	-6.0453	-0.624243
Other tests	-37.3236	29.3154	-134.311	-56.1161	-29.9965	-11.8935	-0.0328549
Other unspecified back disorders	-28.1437	20.617	-77.9646	-38.4402	-23.2613	-9.88932	-0.525678
Other upper respiratory disease	-30.9853	26.6845	-131.65	-46.8346	-22.867	-9.42935	-0.0657098
Other venous embolism and thrombosis	-35.0494	31.9169	-115.583	-49.6109	-25.2983	-7.97552	-0.558533
Other vitamin B12 deficiency anemia	-28.7762	16.6054	-55.4262	-39.8858	-19.4501	-19.4501	-7.88517
Otitis externa	-34.8985	28.5459	-126.557	-50.4651	-26.596	-11.3349	-0.197129
Otitis media	-36.3369	27.6074	-130.631	-50.7854	-27.3353	-15.9757	-0.887082
Otorrhea	-23.336	17.5302	-70.1452	-30.2922	-23.3598	-10.0864	-0.164274
Otosclerosis	-34.859	45.1808	-118.278	-33.3806	-12.2549	-6.0453	-4.46826
Overweight, obesity and other hyperalimentation	-28.2695	24.4891	-129.777	-41.3643	-21.29	-8.60798	-0.0985647
Pain and other symptoms associated with female genital organs	-32.8319	34.212	-91.3037	-53.5945	-15.6061	-7.55662	-5.97959
Pain in joint	-37.113	29.0539	-131.912	-56.0176	-29.9637	-12.5834	-0.0657098
Pain in limb	-33.5325	27.5634	-129.514	-48.8552	-26.6453	-10.7435	-0.0328549
Pain, swelling or discharge of eye	-32.0837	26.643	-117.456	-46.1283	-20.7314	-11.6635	-0.0985647
Painful respiration	-31.6102	25.9464	-123.14	-47.9846	-25.2654	-10.4314	-0.262839
Palindromic rheumatism	-17.9169	7.31184	-25.4625	-23.8609	-19.0558	-11.6881	-9.23222
Pallor and flushing	-40.0404	28.4311	-97.579	-53.0278	-39.7873	-19.5322	-1.77416
Palpitations	-29.7711	25.3979	-126.031	-43.6888	-21.4707	-9.82361	-0.0328549
Pancreatic cancer	-24.0197	15.0414	-41.3643	-41.3643	-20.5672	-8.60798	-0.427113
Pancytopenia	-29.2994	25.1093	-117.522	-39.9187	-20.945	-7.20343	-1.57703
Panniculitis	-37.4655	28.9225	-62.8514	-53.2085	-43.5656	-24.7726	-5.97959
Papanicolaou smear of cervix or vagina with atypical squamous cells	-39.3382	48.6461	-95.4106	-54.8019	-14.1933	-11.3021	-8.41085
Paralysis/spasm of vocal cords or larynx	-20.7062	16.7533	-55.2619	-32.1649	-19.9593	-5.91388	-0.558533
Paralytic ileus	-38.0402	32.5494	-96.3962	-66.3094	-31.0807	-6.01244	-0.295694
Paralytic strabismus	-33.8914	22.998	-73.4635	-55.6233	-21.8485	-17.1831	-6.01244
Paranoid disorders	-34.845	23.8133	-84.3385	-50.5308	-35.2369	-13.1091	-8.50941
Paraproteinemia	-39.6253	25.3406	-82.2686	-59.722	-37.9145	-16.756	-3.25263
Parasomnia	-35.1714	31.2975	-94.7206	-57.956	-28.8137	-6.91595	-2.20128
Parkinson's disease	-14.7683	10.0724	-23.4912	-23.4912	-14.7683	-6.0453	-6.0453
Paroxysmal supraventricular tachycardia	-29.8887	28.801	-121.267	-45.5204	-19.9758	-7.86874	-1.34705
Paroxysmal tachycardia, unspecified	-39.3848	29.8071	-121.267	-46.8018	-35.4504	-26.0539	-0.394259
Paroxysmal ventricular tachycardia	-35.7029	26.6019	-95.0163	-61.685	-22.7684	-13.7662	-3.18692
Partial epilepsy	-43.6787	33.9979	-118.343	-74.482	-33.2491	-12.222	-0.328549
Pathologic fracture	-22.837	21.781	-64.2642	-43.1877	-11.0721	-8.44371	-0.295694
Pathologic fracture of femur	-5.53605	7.41098	-10.7764	-8.15622	-5.53605	-2.91587	-0.295694
Pathologic fracture of vertebrae	-37.555	32.1446	-100.569	-62.9171	-33.0027	-6.96524	-4.30399
Pathological, developmental or recurrent dislocation	-39.7143	28.0476	-96.4948	-51.615	-42.7113	-14.6697	-1.60989
Pectus and other congenital anomalies of ribs/sternum	-18.4081	14.3152	-42.0543	-26.8096	-15.2775	-8.31229	-1.28134
Pectus carinatum	-50.6294	43.3057	-75.6319	-75.6319	-75.6319	-38.1281	-0.624243
Pectus excavatum	-31.414	31.7563	-121.169	-45.4383	-18.6287	-11.6635	-0.558533
Peptic ulcer, site unspecified	-39.3198	31.8876	-121.924	-57.4303	-36.896	-9.00224	-1.08421
Perforation of tympanic membrane	-25.8352	16.671	-63.9685	-36.2718	-24.7562	-11.8278	-0.229984
Periapical abscess	-23.433	18.389	-90.2195	-24.6329	-23.0641	-11.9592	-4.27113
Pericarditis	-26.9716	24.4605	-93.0122	-39.508	-16.6903	-6.63669	-0.722807
Peripheral enthesopathies and allied syndromes	-32.0717	25.8214	-125.571	-47.2453	-24.6412	-11.3349	-0.164274
Peripheral or central vertigo	-36.4018	32.0131	-119.756	-56.5433	-22.9656	-12.0906	-0.262839
Peripheral retinal degenerations	-30.1882	30.6488	-98.8932	-51.4343	-17.2981	-5.97959	-0.328549
Peripheral vascular disease, unspecified	-25.1562	21.5276	-69.0281	-41.2165	-9.49506	-7.44163	-2.13557
Peritoneal adhesions (postoperative) (postinfection)	-23.3951	25.3321	-81.9072	-34.1855	-11.6963	-5.97959	-2.66125
Peritoneal or intestinal adhesions	-32.2635	34.3591	-81.9072	-53.2249	-18.793	-5.22393	-2.16842
Peritonitis and retroperitoneal infections	-22.1401	20.1299	-84.6999	-30.4236	-18.563	-7.35949	-0.591388
Pernicious anemia	-53.9203	34.308	-82.63	-79.1228	-68.601	-28.4113	-6.0453
Persistent vomiting	-44.5677	20.9876	-72.8064	-52.2064	-41.2822	-33.6434	-22.8999
Personal history of allergy to medicinal agents	-42.6703	35.8738	-116.339	-71.2458	-34.4155	-13.4459	-0.755662
Personal history of diseases of blood and blood-forming organs	-31.0675	25.9086	-118.54	-48.3624	-24.7562	-9.06795	-2.037
Personal history of diseases of digestive system	-28.7939	26.2749	-118.968	-44.1898	-17.9716	-8.11516	-0.13142
Personality disorders	-47.468	24.7349	-71.5908	-61.7343	-58.7445	-44.2227	-4.50112
Persons encountering health services in circumstances related to reproduction	-11.5893	11.9186	-121.202	-10.5464	-7.85232	-6.73525	-0.0328549
Persons with potential health hazards related to socioeconomic, psychosocial, and other circumstances	-27.4827	23.817	-129.415	-40.1158	-20.0908	-8.0823	-0.0657098
Pervasive developmental disorders	-37.3916	29.1242	-121.563	-54.0463	-31.015	-15.951	-0.919937
Peyronie's disease	-25.1065	27.9399	-110.097	-35.3765	-9.5772	-6.20957	-0.361404
Phlebitis and thrombophlebitis	-25.7414	24.6849	-86.6055	-34.629	-17.0845	-5.97959	-0.13142
Phlebitis and thrombophlebitis of intracranial venous sinuses	-29.0043	9.536	-33.6434	-33.6434	-32.8877	-32.8877	-11.9592
Phlebitis and thrombophlebitis of lower extremities	-39.3508	26.4036	-93.1107	-44.7155	-43.6313	-10.645	-2.10271
Phobia	-29.4971	23.249	-97.809	-47.3192	-28.3209	-8.51763	-0.229984
Pigmentary iris degeneration	-30.2776	31.3289	-81.7758	-34.7933	-11.9263	-11.9263	-2.66125
Pilonidal cyst	-34.7306	30.5482	-113.284	-53.3563	-22.1442	-9.16651	-0.0985647
Pituitary dwarfism	-26.9049	13.2543	-53.7177	-31.9349	-23.9676	-19.7786	-7.39235
Pituitary hyperfunction	-10.4475	11.5461	-52.6992	-9.36364	-5.97959	-5.60176	-0.0328549
Pituitary hypofunction	-19.3962	17.8128	-65.1512	-27.5324	-11.1707	-5.97959	-0.0985647
Pityriasis	-38.0708	33.7698	-121.037	-62.5886	-24.5097	-7.81946	-0.952792
Pleurisy; pleural effusion	-36.0623	30.1023	-121.136	-53.1263	-29.9308	-8.96938	-0.0985647
Plica syndrome	-18.9778	12.8154	-46.424	-20.2797	-15.6554	-10.7764	-6.7024
Pneumococcal pneumonia	-27.9143	23.7098	-105.727	-40.6661	-19.4172	-13.3227	-2.16842
Pneumoconiosis	-22.2592	27.0643	-62.5557	-25.7418	-9.98788	-6.50527	-6.50527
Pneumonia	-36.9612	31.0018	-132.504	-53.6849	-28.4852	-10.1522	-0.13142
Pneumonitis due to inhalation of food or vomitus	-34.9673	29.1614	-91.8623	-52.7978	-19.9101	-15.4747	-2.10271
Poisoning by agents primarily affecting blood constituents	-47.3814	41.5371	-116.076	-76.1248	-16.066	-15.8361	-15.6061
Poisoning by agents primarily affecting the cardiovascular system	-27.3243	31.9055	-64.1656	-36.5346	-8.90367	-8.90367	-8.90367
Poisoning by analgesics, antipyretics, and antirheumatics	-26.1549	28.2804	-110.688	-43.9845	-12.5177	-5.97959	-0.295694
Poisoning by antibiotics	-34.9822	25.4733	-93.1765	-50.7279	-32.1321	-13.4048	-3.51547
Poisoning by anticonvulsants and anti-Parkinsonism drugs	-11.5722	10.5127	-33.4463	-9.00224	-5.3882	-5.3882	-5.3882
Poisoning by hormones and synthetic substitutes	-18.5991	10.9286	-29.2408	-27.4256	-23.7869	-8.45192	-1.60989
Poisoning by other anti-infectives	-19.5643	20.5915	-80.1659	-32.1321	-10.0536	-5.22393	-0.985647
Poisoning by primarily systemic agents	-20.5719	24.2095	-70.178	-23.8362	-15.1461	-5.37177	-0.262839
Poisoning by psychotropic agents	-13.7023	16.2216	-70.3095	-11.4006	-9.7579	-2.98979	-1.80702
Poisoning/allergy of sulfonamides	-25.4166	25.6619	-110.688	-38.2759	-14.3247	-5.97959	-0.919937
Polyarteritis nodosa	-27.3517	23.5403	-47.7381	-47.7381	-27.3517	-6.96524	-6.96524
Polyclonal hypergammaglobulinemia	-41.8489	27.1217	-63.837	-63.837	-47.6889	-25.7007	-8.18087
Polycythemia vera	-20.9154	18.4376	-72.7407	-31.5407	-15.9675	-6.23421	-2.36555
Polycythemia, secondary	-21.0057	21.3354	-72.6421	-26.0704	-11.7292	-6.07815	-1.11707
Polydipsia	-20.8898	21.2225	-76.8147	-32.2306	-9.26508	-6.01244	-1.28134
Polyglandular activity in multiple endocrine adenomatosis	-46.9989	10.7553	-56.3133	-56.3133	-46.9989	-37.6846	-37.6846
Polyneuropathy due to drugs	-23.2249	16.915	-56.4447	-36.7318	-17.6759	-13.5526	-1.64274
Polyneuropathy in diabetes	-32.0335	27.9954	-102.573	-38.8673	-25.0683	-13.3884	-0.0328549
Portal hypertension	-37.2668	29.9571	-111.444	-49.7177	-28.3045	-16.0825	-2.66125
Postinflammatory pulmonary fibrosis	-47.6586	33.2102	-108.158	-76.0919	-46.309	-18.0127	-0.689953
Postlaminectomy syndrome	-35.0163	22.028	-75.3691	-52.6335	-35.319	-18.0373	-2.52983
Postnasal drip	-29.3521	24.6366	-114.926	-42.5142	-23.557	-9.18294	-0.0328549
Postoperative infection	-25.6675	27.9298	-112.922	-41.1015	-12.452	-5.78246	-2.23413
Postphlebitic syndrome	-37.9145	6.24692	-43.927	-40.0172	-38.4402	-38.4402	-21.5528
Postprocedural fever	-20.4394	23.8548	-59.9273	-22.2099	-12.6491	-1.37991	-0.197129
Posttraumatic stress disorder	-27.9667	26.301	-101.686	-36.009	-16.3617	-8.31229	-0.854227
Posttraumatic wound infection not elsewhere classified	-29.3036	27.505	-93.6364	-50.3665	-18.448	-5.63461	-2.66125
Precordial pain	-29.8799	25.3291	-98.1375	-50.5719	-19.8772	-10.0536	-0.887082
Premature beats	-32.2559	28.8728	-122.187	-47.656	-21.1257	-10.0864	-0.0328549
Presbyopia	-26.768	21.2167	-88.3796	-40.3458	-20.2058	-8.378	-0.361404
Primary angle-closure glaucoma	-19.89	18.7683	-77.5047	-29.3723	-14.259	-4.97751	-4.17257
Primary hypercoagulable state	-42.0977	31.5453	-104.676	-67.8946	-36.6661	-12.1399	-0.459968
Primary open angle glaucoma	-20.7653	20.0989	-74.6134	-27.401	-10.0536	-6.89953	-3.31834
Primary pulmonary hypertension	-34.6019	22.5144	-70.8023	-50.8101	-43.007	-10.1357	-1.54418
Primary thrombocytopenia	-37.0022	27.5508	-87.1969	-53.8492	-43.4342	-11.2364	-8.14801
Primary/intrinsic cardiomyopathies	-43.2515	33.1762	-116.405	-66.334	-36.1239	-13.8648	-0.0985647
Progressive myopia	-31.777	24.3561	-106.023	-40.0665	-29.8979	-10.9078	-9.06795
Proliferative glomerulonephritis	-23.4682	24.0896	-87.9197	-24.1812	-22.5385	-7.50734	-5.48677
Prostatitis	-28.6433	30.4535	-113.448	-47.7135	-12.567	-5.94673	-1.05136
Protein-calorie malnutrition	-41.2769	32.7454	-133.621	-64.9541	-31.4093	-13.7005	-0.624243
Proteinuria	-34.0881	29.7577	-122.812	-54.2681	-24.5755	-7.98374	-0.361404
Prurigo and Lichen	-24.6463	23.2552	-124.684	-33.8734	-17.4131	-7.98374	-0.0328549
Pruritus and related conditions	-28.0701	27.1411	-118.573	-42.6621	-17.4788	-7.50734	-0.0657098
Pseudomonal pneumonia	-48.8505	31.0815	-96.1334	-69.907	-42.7771	-36.2143	-3.0555
Psoriasis	-30.2959	22.1412	-68.2724	-38.9659	-24.5097	-13.3719	-9.49506
Psoriasis vulgaris	-41.0362	31.8832	-127.214	-63.2457	-30.9493	-14.8833	-0.328549
Psoriatic arthropathy	-31.1099	24.9733	-113.776	-42.0214	-26.0211	-11.992	-1.34705
Psychogenic disorder	-38.902	31.9931	-129.514	-62.5557	-28.1238	-16.9121	-0.657098
Psychosis	-50.0552	37.0577	-124.75	-65.2498	-41.8571	-14.0947	-0.788517
Ptosis of eyelid	-37.1067	30.1378	-112.627	-59.1881	-29.8651	-8.80511	-0.919937
Pulmonary collapse; interstitial and compensatory emphysema	-31.328	24.7953	-91.8623	-47.7381	-25.6597	-9.42935	-0.689953
Pulmonary congestion and hypostasis	-41.5798	29.6914	-98.5318	-57.0361	-39.9187	-19.7129	-1.44561
Pulmonary embolism and infarction, acute	-40.0578	32.4149	-100.043	-65.4469	-31.7707	-12.9777	-0.854227
Pulmonary heart disease	-26.7347	28.6381	-93.8335	-35.6804	-14.029	-5.65104	-0.0657098
Pulmonary insufficiency or respiratory failure following trauma and surgery	-32.9833	31.5406	-86.7697	-56.5925	-18.9901	-12.8627	-0.689953
Purpura and other hemorrhagic conditions	-25.7614	35.5812	-114.762	-32.0335	-8.47656	-0.919937	-0.328549
Pyelonephritis	-28.082	27.6477	-111.181	-43.697	-22.1113	-7.29378	-0.821372
Pyoderma	-22.4454	16.3968	-43.3027	-36.7318	-14.1769	-11.3349	-8.378
Pyogenic arthritis	-27.2403	14.8478	-45.7011	-41.4957	-28.1238	-11.4335	-7.91803
Pyogenic granuloma	-28.8115	27.7508	-113.645	-34.3991	-24.3455	-9.95503	-1.77416
Qualitative platelet defects	-13.0872	8.43608	-26.2839	-17.8073	-10.3164	-8.70654	-3.31834
Radiotherapy	-15.4512	20.8623	-81.6115	-16.2632	-8.67369	-4.27113	-0.394259
Rash and other nonspecific skin eruption	-30.8026	25.6096	-125.506	-44.8305	-24.214	-10.3575	-0.0328549
Raynaud's syndrome	-44.1446	34.5562	-117.391	-65.5126	-34.3005	-16.2057	-2.06986
Redundant prepuce and phimosis/BXO	-19.4619	23.053	-101.784	-21.2489	-8.21372	-6.0453	-0.361404
Reflux esophagitis	-31.8181	20.5269	-79.3445	-44.8387	-31.6885	-15.2611	-0.229984
Regional enteritis	-49.7916	35.245	-128.561	-69.0281	-41.7257	-19.0558	-0.0328549
Reiter's disease	-46.8116	26.1883	-76.0262	-65.143	-49.6766	-41.6928	-0.492823
Renal colic	-31.5391	20.0827	-67.3197	-50.9908	-31.6393	-11.3349	-2.36555
Renal dialysis	-44.922	32.399	-117.095	-66.334	-37.2574	-17.2652	-0.591388
Renal failure NOS	-39.4916	28.4288	-91.8623	-64.9541	-30.2593	-17.4131	-2.23413
Renal sclerosis, NOS	-25.504	22.5706	-88.5111	-37.1753	-18.333	-9.70862	-0.295694
Respiratory abnormalities	-37.9173	29.462	-98.9589	-60.2887	-29.9965	-18.0045	-3.77831
Respiratory arrest	-33.0109	30.2938	-76.2233	-37.9802	-25.2326	-20.2632	-5.35535
Respiratory complications	-52.8241	31.0505	-86.9669	-70.3423	-51.385	-51.385	-4.04115
Respiratory failure	-35.7521	28.9071	-134.081	-49.5123	-28.2552	-16.6903	-1.64274
Respiratory insufficiency	-38.6592	37.7168	-103.559	-75.1966	-25.1011	-10.5136	-0.689953
Restless legs syndrome	-31.2226	25.9013	-111.279	-41.5204	-23.9512	-10.2836	-0.164274
Retention of urine	-27.1537	24.0916	-97.9404	-40.0583	-18.5302	-8.34514	-0.459968
Reticulosarcoma	-33.6145	31.2363	-119.625	-46.194	-27.0724	-6.30814	-1.41276
Retinal detachment with retinal defect	-23.52	19.8258	-106.023	-32.4278	-25.6925	-6.73525	-5.35535
Retinal detachments and defects	-27.7159	24.5223	-100.733	-41.2657	-23.9841	-7.12951	-1.97129
Retinal edema	-34.2697	23.3584	-67.1554	-49.7177	-28.6495	-17.9223	-4.50112
Retinal hemorrhage/ischemia	-36.4161	26.0104	-96.4619	-60.0587	-32.7235	-12.0906	-0.755662
Retinal vascular changes and abnomalities	-31.1489	26.4632	-124.947	-34.6619	-30.5879	-8.52584	-0.295694
Retinoschisis and retinal cysts	-24.2657	22.7347	-48.5267	-48.5267	-7.03095	-7.03095	-3.18692
Rhabdomyolysis	-28.7393	14.3503	-51.4836	-37.8653	-27.4338	-17.5609	-7.03095
Rheumatic disease of the heart valves	-33.4668	28.406	-85.3898	-54.2845	-21.4707	-12.2056	-5.91388
Rheumatic fever / chorea	-59.4783	3.78535	-63.8042	-60.8308	-57.8575	-57.3153	-56.7732
Rheumatoid arthritis	-51.3815	36.9321	-127.05	-66.1451	-44.9455	-17.947	-0.985647
Rheumatoid arthritis and other inflammatory polyarthropathies	-26.1264	24.7759	-86.4412	-37.8324	-17.2981	-6.0453	-2.037
Right bundle branch block	-29.4782	23.9084	-109.768	-47.1468	-24.904	-10.2179	-1.77416
Rosacea	-31.3183	27.0062	-106.581	-47.9681	-22.637	-8.91189	-0.427113
Rotator cuff (capsule) sprain	-37.8218	31.1005	-105.858	-58.2681	-26.9082	-16.8546	-0.0328549
Rupture of synovium	-22.5644	21.4931	-92.7822	-34.1691	-18.1359	-6.11101	-0.887082
Rupture of tendon, nontraumatic	-33.1903	30.0856	-123.107	-40.8797	-23.9184	-11.8935	-0.328549
Sacroiliitis NEC	-25.3875	22.4653	-106.088	-35.5818	-17.8731	-8.67369	-0.229984
Sarcoidosis	-34.2097	30.206	-104.413	-38.8345	-25.594	-11.8935	-5.09251
Scar conditions and fibrosis of skin	-31.8069	27.462	-126.918	-44.3541	-26.4482	-9.7579	-0.229984
Schizoid personality disorder	-22.177	19.5195	-52.2721	-36.2389	-17.7416	-4.45184	-3.84402
Schizophrenia	-57.9469	36.0037	-118.278	-87.7883	-64.6913	-23.0313	-6.01244
Schmorl's nodes	-5.70032	2.28831	-8.80511	-6.73525	-5.01037	-3.97544	-3.97544
Sciatica	-30.8082	25.7887	-128.101	-44.7648	-23.327	-10.5464	-0.0328549
Scleritis and episcleritis	-42.2994	22.5024	-85.2913	-55.3933	-37.7831	-28.2552	-7.7209
Screening for malignant neoplasms of the skin	-31.5637	23.8887	-125.867	-48.1653	-25.7582	-10.875	-0.164274
Sebaceous cyst	-31.6095	26.6663	-128.627	-48.9538	-24.5097	-8.50941	-0.164274
Seborrhea	-32.8877	26.8287	-91.5337	-42.5389	-26.6782	-13.4541	-2.43126
Seborrheic dermatitis	-28.3509	24.9316	-117.391	-41.3314	-20.7971	-9.16651	-0.0328549
Seborrheic keratosis	-31.5606	25.3524	-120.939	-48.5595	-25.6268	-9.92217	-0.0328549
Second degree AV block	-20.1585	17.5012	-52.1078	-27.5899	-14.4233	-6.0453	-3.21978
Secondary diabetes mellitus	-36.7706	28.7877	-122.844	-58.8431	-22.5385	-15.4089	-0.492823
Secondary hyperparathyroidism (of renal origin)	-41.3235	32.1442	-93.2422	-72.4943	-36.9453	-8.54227	-0.0328549
Secondary hypothyroidism	-27.2183	22.7521	-84.6999	-41.2657	-23.4584	-7.39235	-1.05136
Secondary malignancy of bone	-34.2149	37.2634	-123.107	-45.7011	-20.8957	-5.7496	-0.229984
Secondary malignancy of brain/spine	-39.6873	43.7727	-117.522	-91.0737	-16.3617	-6.66954	-0.197129
Secondary malignancy of lymph nodes	-34.8121	32.1725	-115.583	-48.4938	-20.5014	-12.0249	-0.459968
Secondary malignancy of respiratory organs	-21.9321	25.0717	-117.522	-26.8917	-13.7662	-6.0453	-0.197129
Secondary malignant neoplasm	-21.3198	26.0824	-112.035	-26.0375	-12.2877	-5.94673	-0.13142
Secondary malignant neoplasm of digestive systems	-22.871	25.1611	-116.076	-38.2102	-13.1748	-6.07815	-1.21563
Secondary malignant neoplasm of liver	-29.037	28.4748	-114.696	-38.5224	-20.7807	-6.77632	-0.427113
Secondary malignant neoplasm of skin	-6.83382	0.871119	-7.78661	-7.21165	-6.63669	-6.35742	-6.07815
Secondary thrombocytopenia	-42.9625	35.1342	-108.487	-74.9338	-30.555	-12.4602	-2.13557
Secondary/extrinsic cardiomyopathies	-46.545	26.1553	-81.0201	-61.6193	-56.1161	-33.2656	-0.689953
Senile cataract	-27.2533	24.2982	-99.3532	-45.734	-17.5445	-6.80096	-0.164274
Sensorineural hearing loss	-32.9746	26.5028	-106.154	-52.9292	-25.134	-10.8093	-0.788517
Separation of retinal layers	-27.0678	25.3597	-110.655	-33.7748	-20.7314	-7.85232	-1.44561
Sepsis	-32.5033	27.036	-116.339	-47.4425	-24.5755	-8.16444	-0.164274
Septal Deviations/Turbinate Hypertrophy	-31.0847	27.1297	-131.65	-44.1323	-23.8855	-9.37186	-0.0657098
Septic shock	-35.6081	34.1715	-96.7248	-64.8555	-22.3085	-6.8831	-4.43541
Septicemia	-33.2591	26.5529	-96.7248	-47.5082	-27.0396	-9.7579	-0.164274
Sexual and gender identity disorders	-17.7961	20.6927	-110.82	-21.6185	-7.95088	-5.94673	-0.722807
Sexually transmitted infections (not HIV or hepatitis)	-29.2036	31.2148	-116.701	-44.3541	-13.9962	-6.02887	-0.624243
Shock	-22.6301	15.825	-51.4836	-31.4093	-26.0211	-7.49091	-1.77416
Shortness of breath	-29.8383	25.818	-134.114	-41.8243	-23.1298	-9.00224	-0.229984
Sialoadenitis	-42.0528	35.9532	-109.177	-72.4122	-30.1608	-11.9428	-0.328549
Sialolithiasis	-67.6602	37.497	-113.152	-97.1847	-70.6709	-51.6972	-6.01244
Sicca syndrome	-33.1787	28.6158	-101.686	-46.6868	-30.1936	-6.0453	-0.985647
Sickle cell anemia	-71.4601	40.0214	-120.347	-106.951	-65.7755	-51.0072	-3.87688
Sideroblastic anemia	-70.6051	25.1935	-93.6036	-93.6036	-70.6051	-47.6067	-47.6067
Simple and unspecified goiter	-31.0709	26.9042	-98.4004	-42.12	-21.29	-10.2014	-1.28134
Sinoatrial node dysfunction (Bradycardia)	-24.2566	29.0873	-109.768	-24.444	-10.9735	-6.7024	-0.985647
Skull and face fracture and other intercranial injury	-47.2866	32.6883	-128.627	-72.2807	-40.0172	-20.83	-0.197129
Sleep apnea	-31.0005	27.3921	-129.383	-45.2987	-22.4235	-9.05973	-0.197129
Sleep disorders	-29.9575	26.8859	-118.968	-44.2473	-22.8013	-8.64083	-0.164274
Sleep related leg cramps	-24.1108	18.1919	-49.2166	-34.2841	-30.2265	-10.2179	-0.328549
Sleep related movement disorders	-28.5453	26.2468	-104.906	-35.9268	-25.0354	-8.38621	-0.0657098
Solitary pulmonary nodule	-32.9954	26.2993	-107.6	-49.4137	-25.594	-10.9078	-0.525678
Somatoform disorder	-27.8418	24.254	-83.8785	-43.3849	-21.9471	-6.96524	-1.11707
Spasm of muscle	-29.2732	22.9241	-131.387	-42.8428	-24.0498	-10.5793	-0.427113
Specific nonpsychotic mental disorders due to brain damage	-39.3892	28.1299	-110.655	-55.4262	-38.8673	-11.8606	-2.00415
Speech and language disorder	-24.713	21.1568	-72.6421	-31.516	-19.3022	-8.67369	-2.06986
Spermatocele	-14.9321	16.9307	-91.6323	-16.5917	-7.78661	-6.0453	-0.229984
Spina bifida	-57.499	42.0868	-106.614	-96.1498	-47.771	-16.296	-6.57098
Spinal cord injury without evidence of spinal bone injury	-31.9629	26.9847	-115.255	-46.6047	-24.5097	-9.7579	-1.41276
Spinal enthesopathy	-31.5473	19.7107	-67.8453	-25.594	-24.4933	-23.3927	-9.42935
Spinal stenosis	-31.4365	24.2065	-101.259	-43.467	-27.2696	-11.7128	-0.295694
Spinal stenosis of lumbar region	-27.4236	22.5261	-109.308	-33.282	-22.6042	-10.6778	-0.0985647
Spirochetal infection	-25.5501	16.3986	-38.8345	-37.4217	-33.1834	-11.7703	-4.63254
Splenomegaly	-32.8447	25.918	-111.05	-47.7546	-28.7809	-8.60798	-0.197129
Spondylolisthesis, congenital	-41.0292	36.1273	-127.116	-74.712	-35.1547	-7.15415	-2.6941
Spondylosis with myelopathy	-29.0045	25.3199	-93.045	-44.1898	-21.4378	-9.38007	-0.328549
Spondylosis without myelopathy	-30.2811	26.2635	-125.407	-45.6847	-22.6042	-9.23222	-0.197129
Spontaneous ecchymoses	-42.3933	33.5767	-117.85	-56.8964	-32.0828	-16.7231	-4.86252
Sprains and strains	-38.3525	29.4102	-128.824	-57.5946	-32.3292	-13.7662	-0.0328549
Sprains and strains of back and neck	-42.9897	33.2567	-122.187	-68.5517	-35.2697	-13.9633	-0.229984
Squamous cell carcinoma	-31.4265	26.7605	-112.265	-48.5267	-27.9267	-8.17265	-2.6941
Staphylococcus infections	-22.763	14.9335	-67.8782	-30.8425	-19.5651	-10.9653	-4.82967
Stiffness of joint	-33.265	28.2307	-122.713	-50.2351	-26.4482	-10.5136	-0.229984
Stomatitis and mucositis	-26.8385	25.9368	-97.9733	-42.0214	-17.4952	-5.70032	-1.54418
Stomatitis and mucositis (ulcerative)	-30.3819	23.7536	-77.5047	-41.6436	-19.3844	-10.7518	-1.83987
Strabismus (not specified as paralytic)	-26.8044	23.0551	-84.4042	-34.1198	-20.5672	-10.5136	-0.427113
Strabismus and other disorders of binocular eye movements	-27.1788	23.3255	-86.6712	-50.3337	-20.0743	-6.47241	-0.0985647
Streptococcus infection	-27.3487	17.58	-74.2192	-34.7769	-26.0211	-15.0968	-2.26699
Stress fracture	-43.677	35.3915	-116.701	-73.8906	-32.3292	-13.1255	-0.525678
Stricture and stenosis of esophagus	-26.5425	22.5826	-90.8438	-38.3745	-23.6391	-6.89953	-1.44561
Stricture of artery	-23.1955	9.0399	-37.9145	-22.637	-22.637	-19.3187	-13.4705
Stricture/obstruction of ureter	-19.5513	21.2749	-92.7165	-23.212	-10.9571	-6.00423	-0.164274
Subarachnoid hemorrhage	-26.6186	24.2444	-75.2705	-35.0233	-21.2407	-6.29992	-4.46826
Subdural hemorrhage	-31.1195	26.9934	-88.9382	-50.6294	-22.8341	-7.85232	-1.41276
Subdural hemorrhage (injury)	-31.7378	31.2237	-53.8163	-42.7771	-31.7378	-20.6986	-9.65934
Subjective visual disturbances	-24.3213	23.8017	-128.463	-35.8611	-16.6903	-6.32457	-0.164274
Substance addiction and disorders	-35.0381	30.1623	-123.502	-53.9806	-28.2881	-8.78047	-0.197129
Suicidal ideation	-32.5125	27.743	-88.2482	-53.882	-31.0479	-8.50941	-1.44561
Suicidal ideation or attempt	-47.0252	38.8702	-118.77	-79.3938	-28.7645	-16.6164	-12.9777
Suicide or self-inflicted injury	-10.3407	11.538	-53.882	-11.4006	-5.3882	-5.3882	-2.49697
Superficial cellulitis and abscess	-35.3107	27.5855	-128.824	-51.6479	-30.785	-10.8503	-0.0985647
Superficial injury without mention of infection	-37.8773	30.966	-132.931	-56.1819	-27.9595	-14.489	-0.0328549
Superficial keratitis	-26.2565	22.953	-89.9895	-36.97	-26.5139	-7.91803	-4.59968
Suppurative and unspecified otitis media	-33.5449	28.8688	-129.777	-46.8346	-26.481	-11.6306	-0.197129
Supraventricular premature beats	-26.3842	24.6182	-122.187	-41.6928	-17.2488	-9.69219	-0.0328549
Swelling of limb	-29.8118	26.7809	-118.048	-40.0337	-21.9471	-8.40264	-0.164274
Swelling, mass, or lump in head and neck [Space-occupying lesion, intracranial NOS]	-31.2164	26.0548	-119.657	-48.5267	-25.1997	-9.29793	-0.13142
Symbolic dysfunction	-37.356	39.5657	-102.639	-82.6629	-14.489	-10.6778	-5.97959
Symptomatic menopause	-18.9719	18.7582	-51.4507	-22.8999	-15.8361	-1.77416	-0.624243
Symptoms affecting skin	-27.9672	24.3586	-103.69	-41.5861	-19.4008	-8.50941	-0.164274
Symptoms and disorders of the joints	-31.6248	27.4591	-122.713	-45.4383	-23.7212	-8.65726	-0.0657098
Symptoms concerning nutrition, metabolism, and development	-28.1401	24.2339	-109.998	-37.356	-22.9656	-9.26508	-0.295694
Symptoms involving cardiovascular system	-24.8216	24.2436	-118.902	-32.4278	-18.4973	-7.32664	-0.328549
Symptoms involving digestive system	-28.2626	23.6144	-116.996	-41.2165	-23.557	-9.23222	-0.0985647
Symptoms involving head and neck	-31.9561	25.2299	-113.711	-43.0399	-27.6145	-10.801	-0.821372
Symptoms involving nervous and musculoskeletal systems	-27.3071	23.2694	-105.76	-39.3602	-20.485	-9.70862	-0.262839
Symptoms involving respiratory system and other chest symptoms	-27.2651	23.8838	-129.383	-40.5429	-18.793	-9.69219	-1.3142
Symptoms of the muscles	-33.4051	32.7418	-124.224	-50.7608	-22.3085	-6.44777	-0.13142
Syncope and collapse	-36.2192	29.3561	-120.709	-55.0648	-27.7295	-11.1378	-0.229984
Synoviopathy	-29.0712	24.376	-105.168	-38.3088	-22.9656	-9.62648	-0.361404
Synovitis and tenosynovitis	-32.8714	26.2556	-127.378	-46.2432	-26.0046	-11.4253	-0.229984
Systemic inflammatory response syndrome (SIRS)	-27.2474	24.9775	-97.5133	-37.6681	-20.14	-6.63669	-0.624243
Systemic lupus erythematosus	-46.7893	29.8338	-102.113	-77.1433	-44.2227	-21.405	-0.952792
Systemic sclerosis	-61.4042	34.713	-108.158	-81.1187	-62.26	-45.8983	-8.93653
Tachycardia NOS	-32.1861	28.134	-132.504	-47.4178	-23.557	-9.62648	-0.229984
Telogen effluvium	-23.2988	20.5865	-67.0897	-25.7089	-22.3742	-8.09873	-2.13557
Temporomandibular joint disorder, unspecified	-37.72	26.7223	-96.9876	-59.0402	-29.7665	-17.0845	-0.689953
Temporomandibular joint disorders	-21.5716	13.8999	-45.3726	-26.4153	-21.5857	-12.9448	-5.32249
Tension headache	-29.0405	25.3753	-129.383	-41.3561	-25.364	-8.53406	-0.197129
Testicular dysfunction	-7.61394	9.02779	-50.9251	-6.0453	-5.94673	-4.64897	-1.97129
Testicular hypofunction	-12.3618	17.1786	-116.898	-9.13366	-6.0453	-5.35535	-0.0657098
Thoracic or lumbosacral neuritis or radiculitis, unspecified	-31.2586	27.1287	-129.678	-43.9598	-23.7541	-9.29793	-0.328549
Throat pain	-32.828	24.2029	-113.251	-47.3439	-30.6865	-13.1748	-0.0328549
Thrombocytopenia	-32.8904	28.003	-118.869	-47.9353	-23.5734	-10.1193	-0.459968
Thyroid cancer	-38.6139	32.4022	-102.212	-61.3401	-24.3126	-14.8915	-3.94259
Thyroid cyst	-25.4831	19.8659	-56.0176	-40.0008	-22.4892	-9.92217	-1.34705
Thyroiditis	-21.8662	23.3129	-64.0342	-36.8303	-14.6204	-3.31834	-1.80702
Thyrotoxicosis with or without goiter	-31.1119	25.5532	-112.002	-42.7442	-25.6597	-10.5136	-0.952792
Tics and stuttering	-32.3405	21.9361	-69.3895	-49.2823	-25.3968	-12.0906	-6.99809
Tinnitus	-30.341	25.2023	-117.391	-47.7217	-22.522	-9.1008	-0.0985647
Tobacco use disorder	-30.6896	26.9028	-127.214	-45.1098	-22.7684	-7.85232	-0.164274
Torsion dystonia	-33.9384	27.359	-99.2217	-60.5516	-32.6906	-9.3965	-1.14992
Torticollis	-31.9132	25.9079	-98.269	-53.0278	-25.5611	-9.56077	-0.887082
Toxic effect of (non-ethyl) alcohol and petroleum and other solvents	-7.50323	9.5942	-30.9822	-5.3882	-5.3882	-2.49697	-2.49697
Toxic effect of other metals	-41.6436	42.0538	-78.0632	-78.0632	-41.6436	-5.22393	-5.22393
Toxic effect of other substances, chiefly nonmedicinal as to source	-7.50406	2.89725	-10.6778	-10.6778	-5.3882	-5.3882	-5.3882
Toxic effect of venom	-36.8241	28.2455	-94.2607	-47.7217	-30.6536	-10.7271	-1.97129
Toxic erythema	-49.5569	32.0647	-97.9733	-67.4429	-52.4364	-18.4234	-13.5362
Toxic gastroenteritis and colitis	-21.7474	12.2701	-45.2412	-23.8855	-18.0045	-15.5075	-4.89538
Toxic multinodular goiter	-24.6959	16.2373	-34.0705	-34.0705	-34.0705	-20.0086	-5.94673
Transient alteration of awareness	-24.9979	27.3994	-78.8189	-33.2163	-20.4686	-3.79474	-1.6756
Transient cerebral ischemia	-36.6114	30.8831	-117.522	-49.4466	-25.3311	-11.8113	-1.08421
Traumatic amputation	-26.0398	21.8515	-78.7203	-26.7439	-26.7439	-7.26093	-1.08421
Traumatic and surgical subcutaneous emphysema	-30.3068	25.5162	-79.6402	-43.7299	-36.6332	-6.01244	-1.44561
Traumatic arthropathy	-31.7296	28.2273	-89.661	-40.5101	-21.8814	-10.6778	-6.01244
Traumatic cataract	-46.3941	29.6783	-107.041	-65.1184	-56.149	-20.3207	-14.3576
Trigeminal nerve disorders [CN5]	-30.3533	21.4566	-76.1248	-44.2227	-25.134	-9.38007	-5.55248
Tuberculosis	-41.1126	27.8171	-99.2875	-63.722	-42.3171	-11.1707	-1.83987
Type 1 diabetes	-45.1127	34.0529	-126.886	-70.9337	-34.9576	-17.0845	-0.295694
Type 1 diabetes with ketoacidosis	-33.0849	25.0148	-86.5398	-41.5286	-20.4686	-20.4686	-4.50112
Type 1 diabetes with neurological manifestations	-36.6235	12.5873	-53.2906	-41.0029	-41.0029	-26.481	-6.01244
Type 1 diabetes with ophthalmic manifestations	-48.8368	25.0529	-85.0284	-70.8023	-42.7771	-26.8753	-8.70654
Type 1 diabetes with renal manifestations	-40.0041	27.6381	-84.7985	-71.3937	-35.8611	-12.8791	-12.8791
Type 2 diabetes	-35.0389	29.9931	-126.064	-54.1448	-22.9656	-10.3657	-0.262839
Type 2 diabetes with ketoacidosis	-31.9106	28.8808	-97.5133	-41.5286	-35.2204	-4.50112	-0.624243
Type 2 diabetes with neurological manifestations	-26.532	24.5847	-104.61	-43.7299	-15.6061	-6.01244	-0.919937
Type 2 diabetes with ophthalmic manifestations	-24.9712	24.2493	-109.637	-25.3311	-20.4029	-9.03509	-0.821372
Type 2 diabetes with renal manifestations	-29.7212	27.1769	-109.637	-43.9023	-21.4214	-9.26508	-2.49697
Ulcer of esophagus	-35.5995	21.2125	-81.2501	-50.6376	-33.857	-17.3802	-2.16842
Ulceration of intestine	-35.2577	29.6146	-99.616	-56.1161	-25.3475	-9.83182	-6.53812
Ulceration of the lower GI tract	-43.3794	28.2978	-88.7082	-68.1575	-34.6783	-20.2715	-6.0453
Ulcerative colitis	-42.7986	29.0815	-110.951	-59.0731	-38.933	-18.5959	-0.492823
Ulcerative colitis (chronic)	-36.9994	26.1777	-111.772	-54.4734	-34.8919	-13.3719	-0.13142
Umbilical hernia	-33.8084	26.3212	-100.7	-54.5555	-27.8938	-9.79076	-0.361404
Unequal leg length (acquired)	-38.8213	33.4972	-111.871	-68.6996	-16.526	-13.8319	-5.15822
Unspecified diffuse connective tissue disease	-41.685	31.6199	-109.308	-51.385	-28.0909	-12.6163	-8.11516
Unspecified disorder of lipoid metabolism	-31.6171	25.8064	-91.5337	-50.8922	-20.6657	-9.45399	-0.13142
Unspecified erythematous condition	-48.979	39.5409	-128.167	-63.1471	-29.6844	-22.0128	-0.558533
Unspecified monoarthritis	-42.6719	32.0985	-89.2339	-69.0528	-35.3519	-21.6185	-0.558533
Unspecified osteomyelitis	-30.702	17.7335	-74.4163	-41.0029	-24.4769	-18.7519	-5.65104
Unspecified polyarthropathy or polyarthritis	-20.2809	13.9216	-44.0255	-27.3024	-20.3536	-7.81125	-2.20128
Unstable angina (intermediate coronary syndrome)	-15.9597	8.94302	-33.2163	-20.4029	-14.4233	-6.76811	-5.15822
Upper gastrointestinal congenital anomalies	-25.0946	20.8114	-48.7895	-46.6211	-13.9633	-9.19937	-6.89953
Urethral discharge	-33.101	24.9161	-93.3407	-56.1161	-30.9822	-10.185	-3.94259
Urethral stricture (not specified as infectious)	-29.9906	28.8714	-113.776	-37.816	-16.066	-7.90981	-2.82552
Urethral stricture due to infecton	-55.4919	22.9621	-76.4533	-76.4533	-55.4919	-34.5305	-34.5305
Urethritis and urethral syndrome	-32.0129	29.7692	-115.419	-45.159	-22.9984	-7.52377	-0.0328549
Urinary calculus	-26.0532	23.354	-95.2463	-41.8735	-18.9901	-7.51555	-0.197129
Urinary complications NEC	-15.4153	21.0137	-85.4884	-20.2058	-5.97959	-4.13972	-1.34705
Urinary incontinence	-25.1014	25.5051	-109.341	-40.6086	-13.2734	-6.60383	-0.361404
Urinary obstruction	-19.7423	19.2325	-76.4862	-30.0622	-13.5034	-5.47855	-0.525678
Urinary tract infection	-33.3815	31.6654	-122.549	-49.3152	-22.407	-7.22807	-0.0328549
Urticaria	-28.5766	23.5522	-117.358	-40.3129	-21.7171	-9.26508	-1.3142
Uveitis, noninfectious or NOS	-42.3409	27.0929	-102.31	-56.5679	-39.8858	-18.9983	-0.0657098
Valvular heart disease/ heart chambers	-37.2043	26.2873	-95.8048	-43.9763	-33.3477	-12.222	-5.68389
Varicella infection	-37.9277	35.0712	-104.183	-52.1736	-20.3043	-8.39442	-5.81531
Varicose veins	-10.8187	14.4684	-110.524	-8.24658	-6.0453	-5.58533	-0.0328549
Varicose veins of lower extremity	-41.9773	30.4182	-110.655	-66.0219	-33.972	-16.4274	-1.21563
Varicose veins of lower extremity, symptomtic	-32.3333	24.6071	-103.197	-44.5841	-26.711	-10.9078	-1.47847
Vascular complications of surgery and medical procedures	-14.7628	10.4388	-26.6782	-18.5302	-10.3821	-8.80511	-7.22807
Vascular dementia	-20.8464	20.9606	-39.0645	-38.9659	-20.8136	-2.6941	-2.6941
Vascular disorders of kidney/hypertrophy	-28.7316	41.5909	-112.232	-22.4645	-11.9756	-6.14386	-6.0453
Vascular disorders of skin	-23.0378	11.6696	-33.5448	-33.0192	-26.481	-15.3432	-6.80096
Vascular hamartomas and non-neoplastic nevi	-35.2332	29.4238	-114.631	-39.8858	-29.8979	-16.1153	-1.08421
Vascular insufficiency of intestine	-38.3745	41.0278	-97.6776	-59.6973	-21.7171	-13.7333	-2.36555
Venereal diseases due to Chlamydia trachomatis	-27.9869	23.4096	-81.8415	-34.4648	-26.5303	-5.89745	-5.15822
Venous/cerebrovascular complications embolism in pregnancy and the puerperium	-58.4201	32.6706	-94.9506	-90.2934	-59.763	-33.5777	-2.037
Ventral hernia	-26.0096	24.8839	-100.536	-40.4444	-14.9818	-7.0638	-0.558533
Ventricular fibrillation and flutter	-29.9483	24.2295	-69.291	-52.2557	-18.9901	-11.6142	-1.77416
Vertiginous syndromes and other disorders of vestibular system	-25.3708	24.0661	-109.013	-30.9657	-20.6	-8.02481	-0.952792
Villonodular synovitis	-76.8476	45.1628	-108.783	-92.815	-76.8476	-60.8801	-44.9126
Viral Enteritis	-34.7901	22.8203	-97.9733	-51.0729	-31.4093	-14.9818	-0.755662
Viral hepatitis	-47.155	24.4931	-81.4801	-56.0011	-40.2472	-31.4011	-26.6453
Viral hepatitis A	-34.9576	11.9341	-50.2351	-44.9373	-29.0437	-26.4564	-25.594
Viral hepatitis B	-29.8253	25.4815	-95.6734	-47.6396	-20.4029	-8.31229	-3.21978
Viral hepatitis C	-37.9175	32.1935	-105.037	-66.3997	-26.5467	-7.16236	-0.13142
Viral infection	-33.4109	26.5014	-113.875	-47.4096	-26.0539	-13.2405	-0.0657098
Viral warts & HPV	-36.164	29.787	-130.072	-53.0935	-28.1566	-11.261	-0.197129
Viremia, NOS	-31.2282	23.8945	-107.468	-47.0975	-24.9533	-12.2795	-0.0657098
Visual disturbances	-31.1427	27.4446	-120.643	-43.6888	-22.7849	-8.72297	-0.0985647
Visual field defects	-35.5019	29.6382	-111.707	-50.3337	-33.8077	-11.4992	-0.0985647
Vitamin A deficiency	-63.8535	48.5411	-105.891	-105.891	-63.8535	-21.8156	-21.8156
Vitamin B-complex deficiencies	-26.366	23.9756	-119.657	-39.5573	-18.5959	-7.1213	-0.262839
Vitamin D deficiency	-32.9458	28.2352	-119.657	-49.3809	-24.2469	-9.03509	-0.0328549
Vitamin deficiency	-36.8371	28.6494	-124.881	-46.9496	-36.2061	-9.72505	-2.66125
Vitiligo	-33.8658	30.2178	-103.329	-48.4281	-27.3353	-6.19315	-0.164274
Voice disturbance	-29.8778	25.0355	-101.817	-49.1509	-22.8999	-7.49091	-0.0657098
Von willebrand's disease	-22.9327	29.3728	-79.4103	-32.0499	-5.97959	-4.25471	-2.52983
Wegener's granulomatosis	-70.2719	29.1408	-105.497	-104.117	-65.8083	-47.0975	-20.4357
Wheezing	-32.5753	26.2153	-128.561	-50.2023	-25.6268	-10.6778	-0.0657098
potential health hazards related to communicable diseases potential health hazards related to communicable diseases	-31.1324	26.1736	-132.931	-45.6683	-22.9984	-9.79076	-0.0328549
screening for infectious and parasitic diseases	-23.5283	22.5812	-126.524	-32.9206	-15.3432	-6.7024	-0.0328549
screening for malignant neoplasms	-25.1031	21.764	-114.006	-36.7646	-17.5117	-8.24658	-0.164274
screening for other diseases and disorders	-25.4909	23.6522	-132.767	-35.2204	-17.216	-7.88517	-0.0657098
severe protein-calorie malnutrition	-22.9208	25.5651	-91.8623	-34.4073	-7.85232	-3.87688	-2.10271

## Sheet: after_6m_cutoff_UC
phenotype	mean	std	min	25%	50%	75%	max
ASCVD	32.0275	23.9864	3.41691	16.6246	24.0826	42.5799	80.6916
Abdominal aortic aneurysm	35.2861	44.2475	5.0268	5.0268	18.6616	48.9209	98.7946
Abdominal hernia	27.1566	30.9105	0.985647	8.3205	14.7518	32.7235	98.3675
Abdominal pain	30.1531	25.9663	0.0328549	9.59363	23.097	43.6641	120.676
Abnormal arterial blood gases	54.6267	24.7032	31.6064	41.5779	51.5493	66.1369	80.7245
Abnormal chest sounds	20.2879	16.9763	2.39841	9.46221	17.0681	25.6104	49.808
Abnormal coagulation profile	44.1803	31.0852	1.11707	20.4522	42.3499	69.3238	103.887
Abnormal electrocardiogram [ECG] [EKG]	34.0998	27.2655	0.394259	12.0249	29.2737	51.2372	112.725
Abnormal findings examination of lungs	34.4217	28.222	0.0985647	11.9592	26.7439	50.6622	120.479
Abnormal findings on exam of gastrointestinal tract/ abdominal area	33.5067	29.4099	0.459968	10.7107	24.674	50.8101	121.924
Abnormal findings on examination of urine	3.77831	1.08122	3.15407	3.15407	3.15407	4.09043	5.0268
Abnormal findings on study of brain and/or nervous system	29.6759	23.096	1.70845	7.78661	24.444	44.9126	67.5496
Abnormal function study of cardiovascular system	36.031	32.5432	0.13142	10.2507	23.557	58.1778	120.347
Abnormal granulation tissue	37.0906	22.9138	2.75981	27.5652	38.9987	43.6313	73.2992
Abnormal heart sounds	39.5164	27.976	2.20128	11.6635	35.3847	58.9088	106.943
Abnormal involuntary movements	35.7228	29.6692	0.427113	11.5896	27.0396	56.6418	119.887
Abnormal posture	27.3249	21.2038	2.00415	10.2507	24.9697	37.9967	75.4677
Abnormal reflex	40.6431	32.3836	2.00415	12.6409	41.9393	51.9764	114.729
Abnormal results of function study of kidney	43.6878	32.7437	3.54833	14.9161	37.5531	64.2313	104.084
Abnormal results of function study of liver	32.6879	28.7141	0.0328549	9.62648	24.4769	43.8941	105.793
Abnormal results of function study of pulmonary system	28.5957	20.3327	3.15407	14.3576	27.7131	43.0235	68.7981
Abnormal results of function study of thyroid	25.0596	21.8437	0.0985647	7.16236	18.2673	40.2472	91.4351
Abnormal results of other function studies (bladder, pancreas, placenta, spleen, etc)	33.4572	23.6722	4.13972	18.3741	29.3723	39.3355	89.6281
Abnormal serum enzyme levels	34.5208	25.7047	0.13142	13.8894	30.0951	52.0175	117.161
Abnormal spermatozoa	18.3458	20.5721	0.0657098	3.17871	9.98788	27.4995	108.553
Abnormal sputum	24.2234	11.5048	13.7005	16.8217	20.2715	28.6002	44.7484
Abnormal tumor markers	21.754	19.2339	4.50112	13.3473	18.3002	21.8239	65.4469
Abnormal weight gain	33.6229	28.2198	0.197129	11.0967	24.0826	52.7321	114.138
Abnormality of gait	33.8711	27.4969	0.394259	12.222	28.518	51.0565	110.327
Abnormality of red blood cells	28.8317	25.2641	0.525678	11.1378	24.0169	35.549	108.093
Acid-base balance disorder	23.9032	22.4137	0.262839	10.5793	13.142	28.0581	70.6709
Acidosis	34.2039	26.0615	0.0985647	14.6861	24.7726	52.1571	113.152
Acne	28.0867	27.619	0.13142	7.68804	20.0086	38.818	119.165
Acquired absence of breast	22.7356	8.92737	11.0392	16.6574	24.0826	28.9123	32.9863
Acquired absence of limb	36.9617	31.4562	0.952792	3.93437	51.0236	52.0832	117.85
Acquired absence of organs	35.4329	28.4238	0.13142	11.6635	29.0109	55.2619	118.935
Acquired acanthosis nigricans	25.2904	22.0686	4.59968	6.93238	19.7786	25.4954	75.8619
Acquired deformities of finger	32.3552	26.2985	1.11707	13.1748	28.2552	45.2412	110.721
Acquired deformities of forearm	32.4015	16.4961	18.5959	22.7027	23.7541	38.1774	58.7774
Acquired deformities of hip	42.2733	37.7923	8.67369	21.8156	34.9576	59.0731	83.1886
Acquired deformities of knee	22.9108	19.5216	1.37991	11.2035	11.4006	38.4731	62.0957
Acquired foot deformities	35.425	27.7346	2.26699	10.3821	26.3168	50.8594	108.618
Acquired hypothyroidism	28.2302	19.8339	0.821372	10.9735	25.8239	44.3212	88.8068
Acquired spondylolisthesis	35.4467	27.5878	0.295694	13.7005	30.1936	53.0606	104.807
Acquired toe deformities	29.3629	20.4973	0.13142	13.0434	28.3866	36.896	66.564
Actinic keratosis	33.1545	26.6858	0.164274	10.8093	27.0724	48.1981	110.885
Acute and chronic tonsillitis	9.08985	5.72857	5.78246	5.78246	5.78246	10.7435	15.7046
Acute and subacute necrosis of liver	16.538	16.8402	0.197129	3.20335	13.142	23.8362	48.1981
Acute appendicitis	30.8375	24.004	3.18692	10.6778	24.214	42.0707	96.0677
Acute bronchitis and bronchiolitis	25.9212	21.7401	0.821372	9.23222	20.14	38.1774	95.772
Acute bronchospasm	28.3097	25.8077	0.427113	8.93653	21.6349	33.5613	99.2217
Acute cystitis	33.9581	27.9756	0.229984	5.71675	30.3579	49.4137	100.832
Acute dermatitis due to solar radiation	40.5916	28.264	0.459968	16.411	41.6271	58.6131	93.4721
Acute gastritis	37.4201	25.9288	1.24849	16.9449	34.3498	54.9087	88.4782
Acute laryngitis and tracheitis	32.0407	20.4415	3.81117	16.0743	25.6268	46.7361	80.363
Acute osteomyelitis	26.3886	15.8633	1.37991	24.214	24.6412	32.0417	69.1595
Acute pain	32.3216	25.0226	0.0328549	10.4643	28.1238	48.9538	103.23
Acute pancreatitis	34.5633	27.1712	0.689953	11.2692	31.2778	43.8941	100.963
Acute pericarditis	30.1891	30.1932	0.0985647	5.05144	13.4048	53.652	93.2093
Acute periodontitis	33.9813	34.9411	0.755662	10.0372	21.1257	52.806	121.694
Acute pharyngitis	26.6789	23.0356	0.0328549	8.64083	21.4214	38.046	122.089
Acute posthemorrhagic anemia	33.035	25.7115	1.08421	12.3042	31.1793	47.8203	111.115
Acute prostatitis	34.3959	27.149	0.262839	15.3104	30.4565	50.3337	102.31
Acute reaction to stress	27.7581	24.291	0.394259	10.2507	21.3557	42.2596	100.175
Acute renal failure	34.5058	28.802	0.197129	10.1193	26.3825	58.9417	115.715
Acute sinusitis	25.7274	21.4345	0.0328549	7.85232	20.5343	38.0624	98.8932
Acute tonsillitis	24.4515	23.1665	0.0657098	8.378	18.3987	35.9761	101.686
Acute upper respiratory infections of multiple or unspecified sites	25.4711	22.631	0.0328549	7.35128	18.8916	37.5531	120.216
Acute vascular insufficiency of intestine	22.4465	19.45	3.84402	3.84402	27.1053	27.1053	50.3337
Acute, but ill-defined cerebrovascular disease	32.7103	4.65773	24.3783	34.7933	34.7933	34.7933	34.7933
Adjustment reaction	33.1349	26.4694	0.229984	10.7928	27.2367	52.4446	105.168
Adult failure to thrive	31.0633	35.7668	1.90558	6.50527	8.87082	68.2396	93.1436
Adverse drug events and drug allergies	33.9855	29.1346	0.0657098	10.0207	26.3496	50.0051	116.832
Adverse effects of antibacterials (not penicillins)	32.6495	29.7927	0.492823	8.18087	21.3228	49.9723	109.44
Adverse effects of sedatives or other central nervous system depressants and anesthetics	36.5979	32.5373	0.13142	10.2014	26.2182	60.954	107.173
Adverse reaction to serum or vaccine	33.486	26.0333	2.72696	21.8156	23.1955	37.5531	92.1579
Agorophobia, social phobia, and panic disorder	30.6582	25.5435	0.492823	8.9201	23.5898	44.7976	99.3203
Alcohol-related disorders	26.0893	24.535	0.525678	7.98374	19.7458	31.9842	100.897
Alcoholic liver damage	34.9148	30.7059	1.80702	6.66954	21.6842	49.2166	95.4763
Alcoholism	33.111	28.7763	0.492823	11.3349	24.3126	51.6807	113.152
Alkalosis	22.2338	20.1454	0.624243	5.78246	16.296	30.3579	59.2374
Allergic conjunctivitis	33.1834	24.1017	1.3142	12.3863	29.8979	49.6519	94.0964
Allergic reaction to food	30.274	27.4749	0.262839	8.21372	24.3455	46.7196	114.335
Allergic rhinitis	26.7869	23.4899	0.0328549	9.08438	19.7622	41.43	113.974
Allergies, other	29.9798	23.7679	0.197129	9.83182	23.5734	43.4588	98.2032
Allergy/adverse effect of penicillin	35.8335	26.9909	0.0985647	12.3534	30.5222	55.9847	113.579
Alopecia	29.5835	26.0983	0.13142	9.19937	20.9614	45.1098	114.664
Alopecia Areata	31.2115	25.9462	2.29984	10.1522	20.4357	43.697	113.119
Alteration of consciousness	37.4648	28.7822	0.0328549	16.6903	30.1279	56.3297	114.138
Altered mental status	32.3532	30.278	1.18278	10.7271	22.9327	34.9576	113.908
Althete's foot	30.1227	25.9836	0.197129	9.19937	21.8814	45.0687	108.52
Amblyopia	29.202	29.3959	6.66954	8.42728	18.6123	38.1609	110.59
Amyloidosis	42.2295	25.6128	11.6306	18.103	38.9659	52.461	80.6259
Amyotrophic Lateral Sclerosis	14.7792	24.6583	2.49697	2.79267	5.61819	7.55662	64.8884
Anal and rectal conditions	32.2292	24.9782	0.164274	12.7231	25.2818	49.6519	110.59
Anal and rectal polyp	42.6698	30.7517	0.985647	15.7703	37.5531	65.2169	118.902
Anaphylactic shock NOS	18.8772	15.2486	0.0657098	4.82967	16.2632	28.1074	53.0606
Anemia in chronic kidney disease	27.8858	19.0528	0.164274	16.066	25.3968	39.9844	74.3835
Anemia in neoplastic disease	30.3532	29.3461	0.689953	8.54227	13.5362	45.7669	112.594
Anemia of chronic disease	29.8841	25.9712	0.0985647	7.43342	22.3906	45.8901	95.7391
Aneurysm and dissection of heart	47.7184	20.1465	17.3145	40.8058	48.9866	65.7426	65.7426
Aneurysm of iliac artery	29.4051	23.6458	3.41691	12.337	32.3785	49.4466	49.4466
Aneurysm of other specified artery	39.393	34.7165	3.64689	4.04115	32.822	58.7527	107.698
Angina pectoris	37.8519	26.4343	0.13142	13.9962	34.2019	51.2865	105.826
Angiodysplasia of intestine (without mention of hemorrhage)	47.7032	24.5361	22.4399	34.5469	37.4217	57.2907	90.0881
Anisometropia	27.704	30.0723	0.229984	6.4067	15.0311	27.8609	89.6938
Ankylosing spondylitis	14.4488	17.9354	1.24849	3.87688	4.07401	25.4461	65.1184
Ankylosis of joint	24.2633	31.827	0.722807	4.01651	14.3412	26.3168	85.2913
Anomalies of endocrine glands, congenital	42.6785	20.1675	27.9267	28.8137	31.475	59.3441	68.6339
Anomalies of jaw size/symmetry	32.0795	31.422	2.23413	10.4807	19.5158	44.1241	99.5503
Anomalies of pupillary function	33.2984	31.1183	0.525678	12.9777	22.6699	43.3027	98.4004
Anomalies of respiratory system, congenital	20.047	21.9481	0.624243	2.23413	12.2877	40.4033	46.424
Anorexia	35.6675	31.5643	0.0328549	8.9201	21.5199	54.9005	109.472
Anterior pituitary disorders	23.1566	24.6757	0.328549	3.38405	12.6491	38.9495	91.5337
Anticoagulants causing adverse effects	32.3423	23.5836	5.97959	24.2469	24.2469	37.9145	69.3238
Antihypertensive agents causing adverse effects	35.8512	32.5442	9.79076	10.875	28.978	40.2144	89.3981
Antineoplastic and immunosuppressive drugs causing adverse effects	34.0964	28.2311	0.919937	9.06795	25.2983	53.1592	99.0575
Anxiety disorder	30.3798	25.9305	0.0328549	9.69219	22.407	47.311	127.346
Anxiety disorders	37.586	31.4695	1.28134	13.7169	31.6393	58.186	113.941
Aortic aneurysm	24.4975	19.6732	2.62839	7.2445	19.7458	40.2801	70.2437
Aortic ectasia	41.7007	24.0678	2.10271	24.789	40.4115	56.0176	93.4721
Aphakia and other disorders of lens	45.7481	35.7457	23.6227	24.329	25.9225	61.8165	98.4004
Aphasia	44.1282	33.3599	3.64689	17.7088	33.0192	73.02	101.357
Aphasia/speech disturbance	29.3715	24.1255	0.394259	9.11723	23.097	48.4774	98.9589
Aplastic anemia	42.1419	17.4079	23.7541	28.2141	41.5943	50.3665	68.8638
Apnea	29.5396	22.4856	0.985647	11.4992	23.4255	45.2247	108.848
Appendiceal conditions	37.6147	25.6593	9.26508	25.6679	34.1362	41.6271	94.5564
Appendicitis	23.5582	17.1831	3.84402	9.46221	14.8833	35.319	60.3544
Arrhythmia (cardiac) NOS	39.1341	27.8923	0.361404	14.7847	34.1691	62.7528	112.232
Arteritis NOS	21.4625	13.124	4.07401	15.1625	21.7335	28.0334	38.3088
Arthralgia/ankylosis of temporomandibular joint	25.2376	26.8566	0.229984	4.15614	14.0619	43.6641	109.637
Arthropathy NOS	33.3671	26.7245	0.13142	11.0475	27.6967	50.4651	112.955
Arthropathy associated with infections	24.5661	10.1144	10.185	18.0373	22.637	32.0992	38.8673
Arthropathy associated with neurological disorders	8.44371	10.6402	0.919937	4.68182	8.44371	12.2056	15.9675
Arthropathy associated with other disorders classified elsewhere	38.5388	3.86963	36.3046	36.3046	36.3046	39.6558	43.007
Arthropod-borne diseases	20.623	19.7349	0.0657098	3.35941	18.5959	27.5981	51.4179
Articular cartilage disorder	25.8279	25.2937	0.0328549	7.32664	13.0762	39.0316	102.31
Ascites (non malignant)	31.7387	30.4781	0.197129	8.42728	17.2324	54.3009	95.0163
Aseptic necrosis of bone	24.4298	22.577	1.6756	10.9735	16.1975	32.707	101.292
Asphyxia and hypoxemia	34.4023	26.2167	0.0985647	11.2035	34.4976	51.4179	120.413
Asthma	28.9581	25.3176	0.0328549	8.19729	20.8957	44.1816	119.592
Asthma with exacerbation	29.6136	26.5704	0.229984	10.1357	20.5014	41.1343	108.29
Astigmatism	30.9388	22.911	0.0328549	12.452	27.8281	43.7627	99.0903
Atherosclerosis	56.2599	33.2833	7.49091	33.5448	58.1203	83.3611	99.4189
Atherosclerosis of aorta	41.4986	25.4956	4.79681	20.4357	38.6045	59.3359	98.7946
Atherosclerosis of native arteries of the extremities with intermittent claudication	27.2845	28.9381	6.47241	7.08844	10.3821	43.007	97.3162
Atherosclerosis of renal artery	27.442	31.1444	1.24849	2.77624	21.1257	45.7915	66.2683
Atherosclerosis of the extremities	51.5323	35.848	1.0185	23.9512	40.3129	75.7798	108.651
Atopic/contact dermatitis due to other or unspecified	26.538	24.9	0.0985647	7.0638	18.8258	36.9946	106.647
Atrial fibrillation	37.9704	28.5454	0.0985647	12.4849	33.8405	57.9889	118.935
Atrial flutter	45.2929	25.6534	11.4664	22.5549	44.8141	62.6132	103.329
Atrophic gastritis	37.3819	28.5372	0.295694	15.2775	28.5016	54.3009	109.308
Attention deficit hyperactivity disorder	29.9707	24.0935	1.21563	8.83796	24.3126	42.7442	110.491
Autism	21.9949	20.107	0.427113	5.42106	9.19937	36.0911	51.9436
Autoimmune disease NEC	23.3516	30.7062	1.3142	1.83166	12.6491	34.1691	66.794
Back pain	27.7447	23.087	0.0328549	8.60798	21.8814	43.4013	121.924
Bacteremia	28.5098	29.6507	0.197129	5.89745	14.2919	45.7422	89.2667
Bacterial enteritis	39.4465	29.3017	0.525678	16.3289	32.7563	60.1573	108.947
Bacterial infection NOS	31.8525	23.9974	0.525678	14.3412	25.6268	43.9598	101.062
Bacterial pneumonia	29.7979	22.4489	0.657098	14.9408	27.6638	40.4772	113.776
Balanoposthitis	23.7192	21.8557	0.722807	6.66954	14.5547	32.4606	79.4431
Bariatric surgery	29.8729	25.9658	0.624243	7.13772	26.1032	42.2021	100.996
Barrett's esophagus	37.3931	25.64	5.58533	15.4089	28.2552	51.1222	88.5768
Basal cell carcinoma	36.3436	26.6039	0.164274	12.0249	35.0562	57.9889	115.518
Benign neoplasm of adrenal gland	17.4993	4.86414	12.9448	15.1132	17.101	17.4459	28.7152
Benign neoplasm of bone and articular cartilage	29.1006	23.4411	3.7126	8.18908	21.7335	47.1139	90.9423
Benign neoplasm of brain, cranial nerves, meninges	33.14	21.637	0.427113	18.8258	25.1176	46.8511	71.5579
Benign neoplasm of colon	38.4862	27.4555	0.13142	15.8361	33.3806	56.8389	118.935
Benign neoplasm of eye, uveal	17.3711	15.7077	0.229984	4.52576	12.7477	26.8753	46.6539
Benign neoplasm of kidney and other urinary organs	13.6479	10.4833	2.26699	3.41691	16.6246	19.5815	26.3496
Benign neoplasm of lip, oral cavity, and pharynx	18.9155	16.2617	1.0185	5.0268	16.2796	26.2018	59.7959
Benign neoplasm of male genital organs	39.6351	27.3847	0.13142	20.4193	37.816	57.3975	91.7308
Benign neoplasm of other parts of digestive system	37.6578	32.0893	0.854227	10.3493	28.0581	57.9889	120.117
Benign neoplasm of parathyroid gland	41.6381	19.4104	22.8341	31.6557	40.4772	51.0401	61.6029
Benign neoplasm of pituitary gland and craniopharyngeal duct (pouch)	21.3885	21.5015	2.46412	8.67369	10.7764	23.8526	67.911
Benign neoplasm of respiratory and intrathoracic organs	35.5161	29.8035	2.72696	5.88102	21.8156	56.2804	74.482
Benign neoplasm of skin	30.1361	24.6951	0.0328549	10.3986	23.7212	43.697	122.614
Benign neoplasm of unspecified sites	36.7895	28.5549	1.60989	13.2323	32.1321	51.0072	101.489
Bipolar	28.2973	21.1578	0.492823	11.2035	19.253	43.2699	91.4351
Bladder neck obstruction	44.005	38.2995	9.49506	14.4972	26.9903	65.5701	117.522
Blindness and low vision	27.8331	24.1853	0.0328549	10.5793	22.8341	31.7214	112.167
Blister	21.5786	19.434	2.46412	5.3882	20.6329	34.7605	74.1535
Blood in stool	32.1249	23.5661	0.427113	13.4705	29.9308	48.9866	109.44
Blood vessel replaced	29.7416	24.1678	0.558533	12.3534	22.5056	43.9927	95.7391
Bone cancer	32.1394	32.9966	0.197129	2.84195	38.3416	44.6005	99.8131
Bone marrow or stem cell transplant	28.5042	26.6335	0.197129	7.4827	16.756	50.498	95.7391
Broken tooth	26.672	17.0599	3.41691	12.5506	27.9924	38.2102	52.8635
Bronchiectasis	36.1718	22.9303	6.80096	13.9962	41.6271	51.3029	73.4635
Bronchitis	29.64	23.7449	0.0985647	10.3821	23.5898	45.3397	109.013
Bronchopneumonia and lung abscess	24.8459	14.119	4.20543	10.5464	28.0745	32.592	55.6233
Bundle branch block	33.7146	27.6058	9.42935	13.2569	24.5919	47.0893	79.6074
Burns	24.3213	16.8668	0.887082	19.3844	19.7129	28.0088	75.7962
Bursitis	32.4064	25.1149	0.164274	13.142	26.3496	45.9311	113.349
Bursitis disorders	26.5975	17.6171	2.79267	11.6963	22.0785	40.6415	48.5595
Cachexia	32.565	38.7199	1.05136	6.50527	9.19937	44.1898	112.594
Calcaneal spur; Exostosis NOS	32.2501	22.7892	0.13142	14.3987	30.0951	42.8346	94.7206
Calculus of bile duct	42.2786	31.0351	1.05136	12.1235	39.623	72.215	97.1519
Calculus of kidney	31.214	28.4828	0.164274	9.16651	20.9286	49.7094	117.391
Calculus of lower urinary tract	47.0153	39.9761	2.66125	7.40878	46.0625	87.7883	96.3634
Calculus of ureter	29.7371	27.1723	1.0185	9.06795	20.1236	46.3582	117.391
Cancer of bladder	59.3606	23.6789	35.319	35.319	63.4099	71.6483	95.2792
Cancer of brain	39.5181	34.2483	0.164274	17.8402	28.9944	59.1716	97.3819
Cancer of brain and nervous system	62.3773	37.493	11.8278	36.5346	53.0606	93.2586	112.167
Cancer of bronchus; lung	43.1989	31.8436	3.41691	19.023	34.4812	61.4222	115.222
Cancer of connective tissue	35.1791	26.6163	5.48677	13.6348	18.3002	61.2415	87.8211
Cancer of intrathoracic organs	54.4274	40.8052	14.7518	30.0951	30.0951	98.5975	98.5975
Cancer of larynx	3.0336	1.17606	1.6756	2.6941	3.7126	3.7126	3.7126
Cancer of major salivary glands	45.0605	33.9883	21.0271	33.0438	45.0605	57.0771	69.0938
Cancer of mouth	47.0591	30.7192	5.58533	23.9676	55.0648	64.6995	85.127
Cancer of other endocrine glands	49.1061	34.7866	4.07401	24.0991	40.2801	79.8209	96.6262
Cancer of other lymphoid, histiocytic tissue	54.464	41.6912	2.037	25.364	62.3914	74.5313	117.029
Cancer of prostate	45.2482	31.5168	1.28134	19.8772	40.1322	62.876	114.532
Cancer of stomach	28.0205	13.7651	9.16651	18.5959	28.2223	35.779	50.0051
Cancer of tongue	42.5361	23.3896	24.7397	29.2901	33.8405	51.4343	69.0281
Cancer, suspected or other	32.4556	32.001	0.295694	6.86667	22.8341	43.2945	113.776
Candidiasis	27.596	26.9183	1.3142	9.77433	16.8217	36.1732	97.9733
Candidiasis of skin and nails	27.2636	18.9898	0.459968	9.88932	24.0169	49.7751	56.8389
Carbuncle and furuncle	30.3237	19.6204	0.0328549	14.0537	29.4215	43.9598	73.3321
Carcinoma in situ of skin	37.5611	26.7981	0.164274	11.7949	39.7873	60.8144	110.491
Cardiac and circulatory congenital anomalies	38.5001	33.3088	0.13142	9.33079	34.5305	56.0504	106.187
Cardiac arrest	43.7471	39.2974	6.11101	16.8217	17.9059	61.4715	111.115
Cardiac conduction disorders	32.8768	15.7935	4.46826	29.4298	35.4833	44.0748	47.4753
Cardiac congenital anomalies	36.2167	35.2268	0.394259	6.30814	37.4546	47.2782	117.555
Cardiac pacemaker in situ	35.6424	28.9294	0.624243	20.5343	25.0683	39.853	97.7104
Cardiac pacemaker/device in situ	30.3157	24.8608	5.51962	13.7333	21.9142	41.7257	73.8578
Cardiac shunt/ heart septal defect	31.913	17.6467	5.19107	17.6759	27.1874	48.1817	64.8884
Cardiogenic shock	38.7594	32.0584	3.90973	17.3638	25.9882	61.9807	82.7286
Cardiomegaly	37.0747	25.3781	1.24849	16.6574	33.7091	49.7094	110.097
Cataract	33.6624	27.9386	0.427113	9.62648	28.4852	55.7219	116.602
Celiac disease	18.9675	17.592	0.197129	2.92408	13.0434	27.1463	62.2272
Cellulitis and abscess of arm/hand	24.2209	18.0054	0.755662	10.0536	20.3536	36.4853	86.3755
Cellulitis and abscess of face/neck	35.5372	29.2289	1.05136	8.54227	25.6925	60.0259	95.7391
Cellulitis and abscess of fingers/toes	27.9626	22.0261	0.985647	11.031	20.6164	39.7708	87.5254
Cellulitis and abscess of foot, toe	31.2213	29.8958	3.38405	4.80503	14.5219	64.2642	87.5254
Cellulitis and abscess of leg, except foot	38.5165	28.6873	0.0657098	16.8546	31.3436	62.2107	112.922
Cellulitis and abscess of oral soft tissues	32.2189	22.7962	1.93844	17.3392	26.3003	51.27	78.6874
Cellulitis and abscess of trunk	32.2541	27.3406	0.394259	9.36364	23.9512	45.0112	96.6919
Central/nonobstroctive sleep apnea	38.8937	26.5342	1.97129	17.8238	41.4957	51.7464	113.185
Cerebral aneurysm	32.9206	37.0944	1.80702	8.31229	21.2571	38.1445	107.008
Cerebral artery occlusion, with cerebral infarction	31.3804	25.9632	3.64689	12.3863	23.4584	37.0932	103.854
Cerebral cysts	18.701	19.3329	8.14801	8.14801	10.6778	13.4705	53.0606
Cerebral degeneration, unspecified	24.0169	18.803	0.755662	4.04115	25.1668	35.5161	53.4549
Cerebral edema and compression of brain	24.8803	26.9523	0.262839	3.10479	17.6102	32.0992	97.2505
Cerebral ischemia	36.6305	30.6848	1.90558	11.4171	27.7295	56.7568	90.5809
Cerebrovascular disease	41.8735	35.8763	1.18278	17.6759	31.9514	74.7366	84.2399
Certain early complications of trauma or procedure	50.8375	25.899	11.5321	42.0707	47.2453	67.5743	84.3056
Cervical radiculitis	35.1879	25.9874	0.229984	13.6348	30.9164	50.9908	107.107
Cervicalgia	31.7242	26.7458	0.0657098	9.79076	24.3126	49.4466	128.561
Changes in skin texture	30.4101	25.5952	1.51132	12.3617	23.6391	32.9945	99.1232
Chemotherapy	30.082	28.5021	0.0657098	6.7024	20.2058	51.2865	99.0575
Cholecystitis without cholelithiasis	33.5921	27.5135	0.197129	11.3924	27.5652	47.7053	98.4989
Cholelithiasis	41.0714	29.0209	1.05136	13.0434	37.1096	65.2991	101.292
Cholelithiasis with acute cholecystitis	37.3936	23.0375	0.197129	19.409	36.6496	48.5924	78.8517
Cholelithiasis with other cholecystitis	36.1041	30.3774	0.197129	13.6019	21.8156	61.4715	99.4846
Cholesterolosis of gallbladder	32.3073	24.2679	0.427113	9.97146	31.5735	56.6747	81.4144
Chondrocalcinosis	41.5014	34.1724	1.11707	7.35949	47.9353	52.8307	114.335
Chondromalacia	23.5925	20.2582	5.58533	12.107	17.1502	32.2224	78.556
Chorioretinal inflammations, scars, and other disorders of choroid	37.9638	5.9706	33.742	35.8529	37.9638	40.0747	42.1857
Chorioretinal scars	44.4121	32.5899	0.427113	23.5898	40.7072	59.1059	96.8233
Choroidal degenerations	27.6967	35.6803	7.09665	7.09665	7.09665	37.9967	68.8967
Chromosomal anomalies	24.1009	26.7457	1.80702	8.13158	17.3145	31.1957	103.296
Chromosomal anomalies and genetic disorders	12.6491	6.24459	9.85647	9.85647	9.85647	9.85647	23.8198
Chronic Kidney Disease, Stage III	27.0012	23.9726	0.262839	7.5402	17.4131	40.0337	89.2339
Chronic Kidney Disease, Stage IV	23.8644	14.3028	1.3142	15.2939	22.2099	28.6495	58.646
Chronic airway obstruction	33.2097	25.2397	0.0328549	11.5321	27.6638	54.8019	89.3981
Chronic bronchitis	29.3366	30.5506	1.77416	5.40463	17.9059	48.8552	99.2546
Chronic dermatitis due to solar radiation	32.56	27.9045	0.0657098	8.44371	24.8054	48.6417	116.241
Chronic fatigue syndrome	32.1114	27.3559	0.13142	7.45806	25.9554	45.2083	105.136
Chronic inflammatory disorders of orbit	7.84137	3.11088	6.0453	6.0453	6.0453	8.7394	11.4335
Chronic kidney disease, Stage I or II	34.1023	26.9849	0.525678	11.7292	29.0109	56.1819	108.29
Chronic laryngitis	49.5583	24.4225	18.6616	35.2204	46.0297	61.2415	86.6383
Chronic lymphocytic thyroiditis	33.0342	30.246	1.64274	11.0392	20.5343	44.543	102.146
Chronic osteomyelitis	38.6499	23.3282	4.69825	21.1257	31.0807	57.4632	95.7391
Chronic pain	32.2542	25.2453	0.0328549	11.2692	26.3989	47.1796	114.335
Chronic pain syndrome	28.0195	24.9984	0.854227	5.91388	23.097	39.7708	112.462
Chronic pancreatitis	28.2671	30.4745	4.13972	10.8093	15.5404	26.1361	88.0511
Chronic pericarditis	27.8938	23.7301	1.97129	10.645	30.785	48.0338	48.0338
Chronic pharyngitis and nasopharyngitis	32.6816	27.959	0.262839	8.64905	23.9841	50.6376	114.926
Chronic prostatitis	25.1386	22.8804	0.722807	6.27528	16.3289	42.235	87.4268
Chronic pulmonary heart disease	34.3575	22.6059	0.229984	19.9429	34.1362	41.4136	111.115
Chronic renal failure [CKD]	28.7453	23.9356	0.197129	7.55662	22.7684	41.6928	90.7452
Chronic sinusitis	29.6129	25.8062	0.229984	9.2815	21.1914	43.467	114.992
Chronic tonsillitis and adenoiditis	27.0404	22.1913	0.229984	7.77018	21.29	43.1713	84.1085
Chronic ulcer of leg or foot	35.8536	27.5199	0.624243	6.93238	39.1959	54.0134	109.111
Chronic ulcer of unspecified site	38.4561	24.2028	2.62839	21.1585	29.4051	57.6932	95.7391
Chronic venous hypertension	34.5633	16.979	18.6616	21.6185	24.8383	40.3787	71.0651
Chronic venous insufficiency [CVI]	32.7906	27.4255	0.394259	11.0392	24.8054	49.923	105.694
Circadian rhythm sleep disorder	34.4655	28.1238	0.197129	7.09665	30.9822	57.5946	92.4208
Circulatory disease NEC	31.7508	29.1904	0.262839	8.41085	21.9799	48.7238	118.738
Circumscribed scleroderma	32.5502	23.4982	10.185	13.5362	21.9142	59.1059	64.1656
Cirrhosis of liver without mention of alcohol	40.7145	29.05	0.887082	18.563	30.555	68.371	98.8603
Cleft palate	15.7868	14.8146	2.95694	2.95694	15.7868	28.6166	28.6166
Coccidioidomycosis	22.177	7.4003	13.9633	17.3145	23.097	23.097	33.4134
Colon cancer	33.4113	24.121	0.525678	9.5197	35.4833	51.5165	94.1292
Color vision deficiencies	48.1899	7.90829	36.3375	47.8449	52.0257	52.3707	52.3707
Coma	24.4895	19.5486	2.00415	14.4233	20.3043	30.1279	99.1889
Complex regional/central pain syndrome	18.257	20.3079	0.755662	7.62233	12.0249	20.7479	76.3219
Complication due to other implant and internal device	29.3782	23.3348	1.37991	9.19115	25.8896	38.5059	89.7924
Complication of colostomy or enterostomy	25.7057	15.3942	14.5219	14.5219	23.7541	23.7541	51.9764
Complication of internal orthopedic device	34.8166	23.2905	1.93844	13.0598	35.549	48.9045	85.9155
Complications of cardiac/vascular device, implant, and graft	23.395	22.1468	2.00415	6.98166	19.4172	31.0807	108.651
Complications of gastrostomy, colostomy and enterostomy	11.261	11.1128	1.54418	6.44777	8.11516	12.9284	27.2696
Complications of surgical and medical procedures	27.6957	25.4335	0.0985647	6.76811	21.4871	41.8735	117.85
Complications of transplants and reattached limbs	28.6794	22.6709	0.591388	9.26508	25.6597	44.8469	108.651
Concussion	42.222	29.4005	7.09665	19.0887	35.0562	64.5845	107.764
Conduct disorders	23.4871	18.9435	1.11707	4.32863	25.7254	37.5531	51.3193
Conductive hearing loss	26.3562	20.9772	0.821372	7.67162	24.674	39.2944	98.7289
Congenital anomalies of esophagus	45.7997	36.6981	5.51962	27.9759	40.2144	48.9538	113.087
Congenital anomalies of face and neck	27.4954	17.361	7.4252	16.2796	24.5426	39.0316	74.4492
Congenital anomalies of genital organs	26.4582	27.6756	0.427113	3.13764	25.2983	34.2676	90.7452
Congenital anomalies of great vessels	41.3889	27.9688	13.5691	17.6759	32.6249	68.0014	85.2256
Congenital anomalies of intestine	36.6195	36.4611	2.98979	13.8155	34.7276	35.1958	127.444
Congenital anomalies of male genital organs	17.8543	15.6851	0.427113	5.51962	13.7662	30.555	58.0546
Congenital anomalies of mouth/tongue	28.2048	23.7907	0.459968	5.71675	26.6453	35.5161	93.045
Congenital anomalies of muscle, tendon, fascia, and connective tissue	46.1502	27.0323	16.2632	25.2654	42.6128	69.1267	77.9646
Congenital anomalies of peripheral vascular system	44.1561	28.1833	10.1193	19.5487	33.1834	60.2887	106.187
Congenital anomalies of skin	32.0485	23.5661	0.821372	14.5136	28.4852	47.541	116.241
Congenital anomalies of the eye	41.3168	29.3274	12.2549	17.2817	34.0377	51.1222	88.0511
Congenital anomalies of the integument	33.1784	31.7949	0.459968	7.12951	26.9082	49.4466	102.212
Congenital anomalies of upper limb, including shoulder girdle	30.8146	21.5229	4.33684	18.793	26.2675	35.3519	82.2029
Congenital anomalies of urinary system	15.5075	17.1098	0.689953	0.689953	15.5075	30.3251	30.3251
Congenital anomaly of fingers/toes	57.3975	4.3676	54.3091	55.8533	57.3975	58.9417	60.4858
Congenital anomaly of gallbladder, bile ducts, liver, pancreas	30.8138	29.0423	5.0268	7.45806	27.4667	38.8673	93.8993
Congenital cataract and lens anomalies	64.3627	26.6369	37.356	51.2372	65.1184	77.8661	90.6138
Congenital deficiency of other clotting factors (including factor VII)	22.6808	23.6356	2.23413	9.74147	17.2488	32.9042	48.5595
Congenital deformities of feet	28.9873	24.4322	1.83987	10.8421	18.7273	41.6436	95.082
Congenital hip dysplasia and deformity	12.2877	8.36349	6.37385	9.33079	12.2877	15.2447	18.2016
Congenital musculoskeletal deformities of spine	30.4878	26.881	0.295694	18.103	26.2839	37.6188	112.659
Congenital osteodystrophies	37.699	26.2473	0.295694	13.5362	36.6989	57.5946	93.4721
Congestive heart failure (CHF) NOS	37.9781	29.8913	4.86252	13.8648	28.863	53.5863	115.912
Conjunctivitis, infectious	29.8001	25.2064	0.164274	9.00224	24.3783	43.1056	116.536
Conjunctivitis, noninfectious	35.4044	25.4731	0.459968	16.8546	33.3149	50.5308	111.017
Constipation	32.1348	29.3275	0.295694	8.87082	22.2756	48.7895	124.881
Contact and allergic dermatitis of eyelid	36.5174	23.0566	2.72696	16.1975	37.126	55.0319	81.053
Contact dermatitis and other eczema due to plants [except food]	26.2041	20.2659	1.0185	13.4294	23.4255	32.1239	110.36
Contracture of joint	31.1936	22.9009	2.43126	11.6963	30.9164	47.081	74.482
Contracture of palmar fascia [Dupuytren's disease]	30.1642	27.5494	0.0657098	8.87082	17.9388	55.7712	89.8253
Contracture of tendon (sheath)	26.5942	20.1151	2.46412	10.3904	18.0045	43.4095	64.8555
Contusion	28.2749	23.3196	0.229984	8.80511	22.3413	40.3129	102.277
Convulsions	32.6415	23.3272	0.0985647	15.0147	29.3723	48.7895	105.267
Cornea replaced by transplant	68.6339	34.4473	18.8916	63.6892	78.6217	83.5664	98.4004
Corneal degenerations	48.3859	36.1619	1.11707	22.6288	34.0048	87.7143	89.431
Corneal dystrophy	41.0029	15.8829	22.7684	30.1608	43.467	54.3091	54.3091
Corneal edema	8.30407	2.5134	4.53397	8.30407	9.56077	9.56077	9.56077
Corneal opacity	22.4557	16.1468	1.34705	4.33684	25.2983	38.2102	44.5512
Corneal opacity and other disorders of cornea	29.9343	22.9801	0.295694	9.54434	32.3128	43.1877	82.5643
Corneal ulcer	28.1584	20.4755	5.45391	9.47863	34.2019	37.9474	71.2294
Corns and callosities	33.9258	25.7966	0.755662	13.7662	27.1053	49.2823	110.491
Coronary atherosclerosis	39.6032	30.7026	0.13142	13.7005	32.592	55.4262	123.403
Costochondritis	34.5859	25.5775	2.92408	15.0804	29.1751	48.4281	108.158
Cough	29.2094	23.79	0.0328549	10.0618	22.6206	43.2535	116.766
Cramp of limb	28.2964	27.209	2.3327	8.77225	18.1688	31.705	105.004
Crushing injury	37.0203	23.3511	0.328549	17.1995	40.1158	55.7055	68.371
Crushing or internal injury to organs	33.337	30.7929	0.0985647	5.45391	21.9142	55.4262	97.1519
Crystal arthropathies	38.8218	28.4597	2.00415	12.3534	34.3005	53.5206	87.7883
Curvature of spine	68.0315	32.9298	49.0195	49.0195	49.0195	77.5375	106.056
Cyst and pseudocyst of pancreas	43.9616	23.109	7.58948	27.8281	39.393	62.4571	76.2562
Cyst of bone	21.5648	18.694	0.164274	12.107	15.6718	24.1976	58.7774
Cyst of kidney, acquired	33.5102	26.1446	0.295694	11.2364	29.8322	54.5063	91.5666
Cyst of the salivary gland	5.04322	5.88133	0.328549	0.846013	2.39841	8.58334	14.1605
Cystic fibrosis	32.7207	36.5757	2.56268	4.46005	12.3863	52.4692	110.162
Cystic kidney disease	31.9863	29.0244	0.262839	6.66954	23.5898	56.379	92.2565
Cystitis	43.2495	30.0093	3.77831	23.0641	38.3416	50.5965	122.089
Cystoid macular degeneration of retina	33.9929	26.4612	7.0638	17.9059	22.6699	37.5367	83.8785
Cysts of oral soft tissues	14.4014	2.3711	11.6635	13.7169	15.7703	15.7703	15.7703
Debility unspecified	36.431	30.2959	4.59968	10.0207	27.5652	57.6275	82.7286
Decreased libido	28.675	25.1309	0.229984	9.26508	22.4399	39.9844	120.545
Decreased white blood cell count	31.9155	26.604	0.0985647	11.1214	26.1196	45.4219	112.167
Decubitus ulcer	27.7161	31.3198	1.44561	1.64274	20.83	27.171	109.111
Deep vein thrombosis [DVT]	36.9054	28.4824	0.361404	14.0619	32.7727	55.5905	120.38
Defibrination syndrome	46.4623	29.3784	21.5857	28.6495	30.4236	69.6524	85.5541
Deficiency anemias	32.4098	26.733	0.197129	16.2303	21.7335	41.89	86.8355
Deficiency of humoral immunity	29.5226	23.4081	2.95694	14.9654	21.9142	40.2308	108.355
Degeneration of intervertebral disc	32.0256	25.2932	0.0328549	13.0434	26.1196	48.1981	118.705
Degenerative and vascular disorders of ear	26.0038	20.6376	0.328549	8.24658	24.2798	43.812	70.6051
Degenerative disease of the spinal cord	35.3776	31.0681	1.08421	10.0207	24.0498	47.311	116.405
Delirium dementia and amnestic and other cognitive disorders	15.4254	15.5421	4.43541	9.93039	15.4254	20.9203	26.4153
Delirium due to conditions classified elsewhere	40.8496	35.4941	1.34705	16.8217	39.2616	67.1225	91.9937
Dementias	40.7565	29.5294	11.3021	17.7334	40.5101	63.5331	70.7037
Dental caries	16.0695	17.1495	0.788517	4.09043	7.95088	25.4461	54.572
Dependence on respirator [Ventilator] or supplemental oxygen	26.2752	21.7247	1.47847	11.5978	17.8402	36.2472	84.1742
Depression	27.9801	24.6144	0.229984	7.60591	20.0579	42.3007	102.606
Dermatitis due to solar radiation	37.4389	24.3713	0.459968	18.333	41.5286	53.9477	79.5745
Dermatochalasis	34.1798	25.1473	2.52983	9.84825	34.9083	54.8266	81.3158
Dermatomycoses	25.923	21.6657	0.459968	6.63669	20.14	40.0337	78.6546
Dermatophytosis	26.739	20.5503	0.197129	10.7764	22.8999	32.3949	95.312
Dermatophytosis of nail	32.2866	26.5277	0.0657098	10.3986	25.6761	48.9127	117.752
Dermatophytosis of the body	27.5569	21.4875	0.0328549	10.1686	23.2284	40.3622	108.52
Develomental delays and disorders	37.4449	26.1553	4.04115	13.7005	40.3458	46.8839	96.3634
Diabetes insipidus	24.3373	14.3104	3.77831	17.1913	25.8568	33.2163	41.0029
Diabetes mellitus	34.3423	28.4922	0.197129	14.7354	25.1833	47.8531	94.8521
Diabetes type 1 with peripheral circulatory disorders	35.126	19.0428	13.9962	17.5117	36.6989	52.8635	52.8635
Diabetes type 2 with peripheral circulatory disorders	45.4938	30.7726	1.74131	19.5487	45.2083	66.0712	122.384
Diabetic retinopathy	28.1871	20.9609	3.54833	12.2549	20.6	42.8346	85.7512
Diaphragmatic hernia	32.663	27.6851	0.295694	11.2692	24.7069	48.461	127.444
Diarrhea	29.1668	26.5457	0.0657098	8.78868	19.7786	43.4013	120.939
Difficulty in walking	26.3686	29.0167	0.262839	5.78246	14.4397	33.8077	107.238
Digestive congenital anomalies	45.6519	1.37068	44.6826	45.1673	45.6519	46.1365	46.6211
Diplopia and disorders of binocular vision	28.6211	21.9752	0.788517	12.0249	23.5241	42.6128	99.8131
Disease of capillaries	31.6031	29.3748	1.21563	9.72505	18.0373	47.5739	115.419
Disease of tricuspid valve	30.0951	21.2031	4.10686	12.8545	30.0622	39.6805	70.3752
Diseases and other conditions of the tongue	33.8334	22.1488	1.77416	12.2877	35.9925	45.8161	85.2256
Diseases due to other mycobacteria	16.5041	0.208657	16.2632	16.4439	16.6246	16.6246	16.6246
Diseases of esophagus	33.3602	30.7686	3.48262	11.5978	23.8198	36.4032	105.333
Diseases of hair and hair follicles	27.8354	25.6413	0.0657098	8.12337	19.6308	41.8818	117.555
Diseases of lips	31.8792	24.0593	0.262839	14.949	25.6268	44.9126	96.6919
Diseases of nail, NOS	30.6881	25.6374	0.558533	11.992	22.867	43.1385	109.242
Diseases of pancreas	34.7371	23.8309	5.09251	20.0086	29.3723	37.7174	110.162
Diseases of spleen	43.5348	29.805	2.00415	27.9841	38.933	55.1551	94.4578
Diseases of the jaws	31.294	28.3859	0.229984	10.1522	23.6227	49.7751	99.2546
Diseases of the larynx and vocal cords	30.5518	29.8213	0.328549	5.09251	25.4625	48.1981	111.805
Diseases of the oral soft tissues, excluding lesions specific for gingiva and tongue	35.1165	25.7211	0.459968	14.5219	28.9287	53.422	96.6262
Diseases of the salivary glands	40.8339	28.5499	3.61404	14.9325	60.5187	62.0793	67.6811
Diseases of white blood cells	24.9608	21.5243	0.854227	5.94673	19.7129	39.2944	74.2192
Dislocation	33.6761	26.7313	0.229984	10.7435	24.214	49.2495	113.054
Disorder of skin and subcutaneous tissue NOS	30.7371	25.1533	0.0657098	11.0721	23.9348	43.4342	109.111
Disorders involving the immune mechanism	40.9636	24.4867	3.28549	19.1215	42.1528	59.8287	94.5564
Disorders of acoustic nerve	26.216	19.5633	0.887082	12.8627	20.9286	38.8509	71.0651
Disorders of adrenal glands	42.0294	29.5705	3.41691	19.253	33.1177	55.0976	98.7946
Disorders of bilirubin excretion	30.2039	23.2845	2.20128	12.5095	20.2386	49.3152	91.4351
Disorders of calcium/phosphorus metabolism	36.3261	27.7583	1.11707	16.1975	24.4112	50.309	89.5296
Disorders of coccyx	32.6676	29.1259	1.60989	5.64283	24.2633	53.9641	85.6198
Disorders of conjunctiva	30.5906	25.8767	0.689953	9.97146	22.5056	46.2761	108.125
Disorders of diaphragm	39.431	27.7787	2.26699	14.9408	32.1321	66.8597	91.5666
Disorders of esophageal motility	28.6227	23.2892	0.394259	7.49091	26.0211	40.9536	80.7902
Disorders of external ear	27.055	24.7369	1.24849	7.91803	21.3557	36.0911	95.0163
Disorders of iris and ciliary body	34.5042	31.4271	9.56077	12.5506	20.2715	41.2986	90.1867
Disorders of iron metabolism	33.897	33.3764	0.13142	8.70654	19.3022	50.5637	115.321
Disorders of lacrimal system	37.9521	39.8401	3.3512	9.36364	9.36364	71.4758	91.2709
Disorders of magnesium metabolism	34.8727	25.463	1.08421	13.2405	24.8711	54.383	99.1889
Disorders of mineral metabolism	32.8827	24.1346	8.67369	9.7579	23.6555	56.0176	78.786
Disorders of muscle, ligament, and fascia	41.3047	31.1304	2.20128	18.793	29.1751	56.4775	113.349
Disorders of optic nerve and visual pathways	22.1487	14.9958	1.93844	9.16651	19.5815	31.3436	48.3952
Disorders of penis	25.9877	22.2349	0.0985647	7.45806	18.6616	39.9844	99.7803
Disorders of phosphorus metabolism	35.0547	25.5022	0.197129	10.9407	32.0007	54.3748	86.3755
Disorders of refraction and accommodation; blindness and low vision	38.3695	28.6937	0.0328549	17.6759	30.6865	57.0032	105.3
Disorders of sacrum	33.9238	26.754	0.689953	12.8134	31.0314	50.2433	112.364
Disorders of sweat glands	29.5563	27.1644	2.6941	12.6738	27.0067	28.518	104.314
Disorders of the autonomic nervous system	47.0229	31.4103	14.4561	16.2632	56.4447	72.7079	99.1889
Disorders of the orbit	20.2234	16.3695	1.70845	1.70845	18.4644	34.2019	39.3602
Disorders of the pituitary gland and its hypothalamic control	24.7324	29.6777	0.262839	3.46619	11.0721	39.0973	105.661
Disorders of vitreous body	37.8944	29.0688	0.0657098	18.8258	29.7008	56.2804	114.664
Displacement of intervertebral disc	31.3739	22.6628	0.0657098	13.5691	29.7994	46.1611	118.705
Disturbance of salivary secretion	29.7386	25.3871	0.525678	7.22807	25.7254	45.734	100.897
Disturbance of skin sensation	31.5139	24.3158	0.0328549	12.0906	27.1053	43.9516	127.346
Disturbances of sensation of smell and taste	34.8914	27.385	0.854227	10.0207	29.3066	52.4692	106.844
Disturbances of sulphur-bearing amino-acid metabolism	27.6091	19.6262	5.94673	14.489	15.7046	41.7586	61.5043
Diverticulitis	31.0466	24.0811	1.08421	11.6635	24.4112	47.2125	93.1436
Diverticulosis	40.8802	28.2832	0.295694	18.4973	35.6147	61.1758	118.935
Dizziness and giddiness (Light-headedness and vertigo)	32.1796	26.7517	0.0657098	10.8668	23.8362	49.2166	124.881
Drusen (degenerative) of retina	48.4688	26.5177	1.05136	28.4852	50.9579	67.8453	89.431
Dry eyes	31.2252	24.7678	0.229984	11.9181	26.6125	46.6868	119.887
Duodenal ulcer	41.2	34.8728	11.1707	18.0538	29.5694	57.0197	100.7
Duodenitis	32.8267	25.937	0.13142	15.4911	28.5509	43.467	102.672
Dyshidrosis	25.8885	20.9137	1.28134	11.9674	20.6657	33.4134	96.5934
Dysmetabolic syndrome X	34.9103	25.0764	0.13142	16.9778	28.6823	50.4076	92.2237
Dyspepsia and other specified disorders of function of stomach	29.0653	26.3068	0.197129	10.7107	19.8443	42.0214	110.59
Dysphagia	36.0888	28.6988	0.197129	12.0906	29.6023	55.5576	112.199
Dysthymic disorder	32.4421	26.1665	0.197129	9.82361	24.2633	44.4855	109.013
Dysuria	34.4318	26.3245	0.657098	12.7477	29.8322	52.1078	109.637
E. coli	33.9172	34.1733	0.624243	4.66539	16.6903	60.683	114.335
Eating disorder	24.6206	19.4815	0.13142	16.6739	20.7314	28.978	53.7177
Ectropion or entropion	31.6064	14.8068	12.7477	27.4585	32.3621	36.51	48.9538
Edema	31.8731	25.819	0.13142	11.5896	24.0169	48.6499	107.37
Effects of heat, cold and air pressure	26.6902	24.8783	0.624243	8.57512	17.1174	42.3171	107.6
Effects of other external causes	32.0186	24.5591	0.0985647	11.762	27.0889	48.1078	121.07
Effects radiation NOS	28.8582	29.517	0.262839	6.96524	16.7888	43.812	112.167
Electrolyte imbalance	43.8832	29.6033	3.90973	21.6514	30.3579	68.5353	99.5174
Elevated C-reactive protein (CRP)	33.6688	24.3459	0.13142	14.9408	29.8815	51.385	78.9831
Elevated blood pressure reading without diagnosis of hypertension	33.9865	26.1055	0.197129	12.3534	28.0909	50.268	120.676
Elevated prostate specific antigen [PSA]	40.4293	26.6182	0.427113	17.5117	37.0932	60.8144	107.37
Elevated sedimentation rate	21.3053	18.274	0.427113	6.80096	16.3289	25.9882	68.371
Elevated white blood cell count	30.5604	24.5814	0.229984	10.9735	24.1483	46.8511	124.881
Emphysema	32.0611	22.3998	1.93844	13.7333	24.4769	52.305	93.5379
Empyema and pneumothorax	23.2085	21.7134	0.0985647	7.60591	14.3576	29.0766	97.1847
Encephalitis, non-infectious	25.1937	23.6514	2.23413	6.73525	7.75375	44.8798	62.26
Encephalopathy, not elsewhere classified	27.7189	33.3313	0.624243	10.5464	13.142	27.7624	114.335
Encounter for long-term (current) use of antibiotics	39.4978	20.176	1.21563	26.2511	42.1528	55.6562	73.6278
Encounter for long-term (current) use of anticoagulants	33.5979	26.3647	0.558533	12.4931	33.8077	48.4445	98.8932
End stage renal disease	28.3927	18.4776	0.657098	8.41085	34.3005	43.9598	68.7653
Endocarditis	37.1072	37.2196	0.657098	9.64291	27.7788	43.1713	116.832
Enthesopathy	31.7226	25.7547	0.0657098	9.92217	26.0539	47.7381	108.684
Eosinophilia	41.775	28.6956	3.87688	22.2263	42.3499	55.1141	96.4291
Eosinophilic esophagitis	28.9231	25.1248	1.14992	6.66133	24.1155	44.5184	103.427
Epilepsy	25.9189	18.8394	2.75981	7.28557	22.9491	46.0543	52.5678
Epilepsy, recurrent seizures, convulsions	30.0294	24.8757	0.689953	8.99402	32.0992	42.3992	124.881
Epiphora	26.4174	20.3147	1.08421	9.34721	22.4727	41.7257	61.2744
Epistaxis or throat hemorrhage	31.8364	27.2511	0.328549	10.0043	23.3927	46.1611	108.947
Erectile dysfunction [ED]	31.5439	27.0846	0.0328549	10.3493	24.214	43.467	121.596
Esophageal bleeding (varices/hemorrhage)	35.9628	25.3496	0.394259	17.0188	35.4833	52.1407	82.5972
Esophagitis, GERD and related diseases	31.4144	25.8805	0.854227	5.45391	26.7767	50.7608	85.9484
Essential hypertension	34.4742	27.6239	0.0657098	12.1235	26.0868	51.7136	121.399
Essential tremor	38.1842	31.5671	0.427113	14.4561	26.711	56.2804	123.534
Eustachian tube disorders	30.1863	24.055	0.0657098	8.90367	24.5919	47.1303	107.041
Exophthalmos	9.89871	6.94166	0.952792	6.53812	8.41085	12.797	21.2571
Extrapyramidal disease and abnormal movement disorders	42.2747	32.4661	0.854227	12.1727	33.4956	62.1368	106.187
Extrinsic allergic alveolitis	29.4982	18.221	14.489	21.2243	25.7582	25.7582	65.5126
Eye infection, viral	31.485	24.1049	0.361404	12.4849	21.7828	49.0359	119.165
Facial nerve disorders [CN7]	35.3519	29.8024	0.328549	6.66954	24.7069	68.3053	79.1803
Facial weakness	29.2116	26.926	0.328549	3.78653	21.6842	49.6273	77.1761
Family history	33.0392	26.2736	0.0328549	12.452	26.4153	49.8737	123.502
Fasciitis	32.2434	24.3573	0.13142	12.452	26.8424	44.8962	105.497
Fever of unknown origin	29.0458	24.1605	0.164274	9.9386	22.4727	44.7401	118.902
First degree AV block	47.3804	31.3254	2.23413	15.7128	56.3626	75.2213	90.1867
Flat foot	26.0044	24.9786	0.197129	5.32249	19.9758	36.9946	108.618
Flatulence	34.6806	27.7024	0.0985647	11.8935	27.5652	50.0216	117.588
Fluid overload	27.7923	27.181	0.197129	5.66747	17.8073	40.3294	124.881
Foreign body injury	23.8727	21.3387	0.788517	7.39235	17.0517	33.1259	90.2195
Fracture of ankle and foot	35.6533	24.6147	0.262839	17.3802	30.2922	51.0483	103.986
Fracture of clavicle or scapula	35.3981	26.9576	0.0985647	13.2734	24.6083	51.1879	109.834
Fracture of foot	15.4582	10.5731	3.64689	7.95088	10.0207	23.3516	36.9289
Fracture of hand or wrist	29.776	22.234	0.0985647	12.6491	24.3126	44.8798	109.834
Fracture of humerus	32.2807	24.936	2.20128	10.5628	18.1359	46.2761	88.7082
Fracture of lower limb	31.1363	23.9616	0.492823	10.2507	24.5755	45.3397	101.259
Fracture of neck of femur	30.7256	27.8318	9.3965	16.5917	18.9244	19.1544	104.741
Fracture of patella	21.596	27.9223	1.97129	4.87895	10.3164	32.9206	93.4721
Fracture of pelvis	20.5926	13.9594	2.66125	15.2447	17.216	35.4833	51.845
Fracture of radius and ulna	34.1015	29.708	0.722807	9.95503	25.4954	56.4447	106.647
Fracture of ribs	37.7506	27.3944	0.0985647	13.6019	34.2348	63.9685	106.286
Fracture of tibia and fibula	33.0102	20.8642	2.13557	15.2447	29.7337	39.4259	90.0881
Fracture of unspecified bones	34.8842	27.2211	0.0985647	13.7333	25.8568	54.8677	87.8868
Fracture of unspecified part of femur	41.4538	21.3857	2.20128	37.6435	48.1324	53.882	104.577
Fracture of upper limb	24.8682	25.9199	1.21563	10.4643	16.9203	24.6904	88.4782
Fracture of vertebral column without mention of spinal cord injury	36.1621	24.1094	0.0657098	14.4233	35.4504	61.1758	97.1519
Frequency of urination and polyuria	31.8329	27.6066	0.0657098	9.46221	24.0826	49.2166	123.502
Functional digestive disorders	34.4897	29.3879	0.788517	12.6491	28.5837	48.5267	109.078
Functional disorders of bladder	35.6881	24.4972	1.08421	19.023	29.8651	51.6807	97.2505
GERD	30.8242	25.4511	0.0328549	9.95503	24.3783	46.5882	122.384
Ganglion and cyst of synovium, tendon, and bursa	31.3117	21.7047	1.80702	12.2467	27.2367	43.2452	103.427
Gangrene	35.5302	19.0725	9.92217	22.8013	31.5407	49.4137	67.0897
Gastric ulcer	36.1199	27.5109	1.64274	18.6287	33.9391	49.9066	112.199
Gastritis and duodenitis, NOS	31.2218	26.7451	0.13142	10.6778	24.444	49.2166	114.335
Gastroesophageal laceration-hemorrhage syndrome	27.2586	26.0077	1.74131	12.5506	14.3247	36.9617	82.8929
Gastrointestinal complications	43.4827	26.2233	0.591388	21.3557	37.9967	68.987	91.9608
Gastrointestinal malfunction arising from mental factors	37.3417	25.5379	0.262839	16.0085	33.5941	51.3604	97.4476
Gastroparesis	25.6391	23.0122	0.689953	8.85439	14.4561	40.3869	60.7487
Generalized anxiety disorder	32.7182	26.1981	0.0328549	10.6121	25.3311	48.5924	112.134
Generalized convulsive epilepsy	31.026	25.1889	2.43126	9.01867	25.594	57.4303	73.4964
Genetic Test	32.2091	28.8805	0.328549	7.19522	24.1812	51.9436	103.296
Genital prolapse	32.5577	30.129	4.10686	10.3986	25.7747	40.3869	106.811
Genu valgum or varum (acquired)	49.0819	28.0137	11.6306	34.6865	35.4833	66.9172	93.5379
Gingival and periodontal diseases	37.2531	26.9882	0.197129	9.7579	41.8243	58.2189	77.5704
Gingivitis	37.4743	19.8982	4.27113	28.3209	32.4606	47.9846	67.6154
Glaucoma	30.9993	22.441	0.427113	12.0906	29.7008	47.3439	117.095
Glossitis	32.7653	19.9712	1.93844	15.6718	36.5675	43.4342	61.9315
Glossodynia	24.1133	16.0064	4.86252	8.04945	21.3557	37.7174	45.5697
Glucocorticoid deficiency	24.0079	25.3262	1.24849	5.55248	13.5362	31.4093	82.7286
Glycosuria or Acetonuria	51.4149	28.2695	16.3289	17.2488	58.6131	75.6155	78.7203
Gout	31.3122	26.6878	0.13142	9.26508	24.6412	50.9908	102.639
Gouty arthropathy	28.4254	23.8109	0.821372	7.16236	23.1134	39.1959	95.0492
Gram negative septicemia	26.2977	24.1355	0.197129	10.5793	16.296	41.2	83.2871
Gram positive septicemia	31.0376	25.7258	4.43541	16.1892	17.6102	42.7524	90.7452
Graves' disease	36.1462	29.6381	4.10686	12.3863	25.5611	57.4632	96.7576
Gross hematuria	37.4129	26.5585	0.919937	15.7703	32.6249	56.0176	103.197
H. pylori	36.4296	26.2353	0.854227	15.68	28.633	52.1736	108.947
HIV infection, symptomatic	25.9923	12.8933	5.97959	22.9574	28.8302	35.5408	37.3889
Hallucinations	37.5951	34.2205	0.459968	7.55662	33.4627	61.8	94.4906
Hallux rigidus	43.6487	24.8797	1.14992	36.3704	45.7011	58.5803	81.0859
Hallux valgus (Bunion)	33.2693	25.7084	0.13142	14.1276	26.8096	44.5184	104.873
Hammer toe (acquired)	38.2791	25.9362	0.919937	14.9983	39.9515	51.4507	85.6855
Hearing loss	29.2487	24.0438	0.0985647	9.86468	22.9327	42.4074	123.403
Heart failure NOS	35.319	27.9448	1.44561	14.1769	34.0048	41.6928	111.115
Heart failure with preserved EF [Diastolic heart failure]	30.7786	23.996	4.13972	8.87082	22.4727	44.3212	80.6259
Heart failure with reduced EF [Systolic or combined heart failure]	42.5144	29.1129	0.591388	17.4131	40.6086	57.1018	117.029
Heart transplant/surgery	34.9128	27.2883	7.26093	11.0228	28.9452	53.1099	90.1538
Heart valve replaced	36.8842	30.459	6.20957	17.6431	37.5531	42.7113	114.926
Heartburn	33.3783	25.5999	0.197129	12.3534	26.1525	46.6539	95.1477
Helminthiases	55.7794	50.4039	6.30814	15.3514	58.7938	99.2217	99.2217
Hemangioma and lymphangioma, any site	23.1627	23.1403	0.197129	5.81531	16.7231	31.0971	82.8272
Hemangioma of skin and subcutaneous tissue	33.624	25.4559	0.0657098	13.2405	27.9431	50.2926	121.497
Hematemesis	27.7466	23.6007	0.0657098	12.2549	19.1215	35.8775	83.5828
Hematuria	30.9218	25.9191	0.788517	12.8463	22.4399	40.3787	122.22
Hemiplegia	49.0669	39.8445	3.77831	23.8198	34.8919	97.6119	97.6119
Hemoptysis	33.5271	30.0239	0.197129	10.5382	22.5056	54.9005	118.409
Hemorrhage NOS	32.9948	25.1824	1.64274	9.16651	26.8424	54.2763	82.7286
Hemorrhage from gastrointestinal ulcer	21.6459	15.7422	12.4849	14.949	14.949	18.0291	53.4878
Hemorrhage of gastrointestinal tract	30.162	25.7392	0.0657098	9.92217	23.4584	50.1366	84.2399
Hemorrhage of rectum and anus	28.911	23.7024	0.164274	9.23222	22.4727	42.3828	113.645
Hemorrhage or hematoma complicating a procedure	36.9383	28.575	4.30399	16.3617	29.9308	57.4632	95.0492
Hemorrhoids	33.9871	25.5344	0.164274	13.2405	28.8794	51.5986	124.684
Hepatitis NOS	44.9386	22.1941	0.525678	33.6434	47.5082	57.6275	80.6916
Hepatomegaly	34.2547	26.5129	0.427113	13.6019	27.6638	53.0935	106.943
Hereditary and idiopathic peripheral neuropathy	27.3921	27.9004	0.197129	5.33892	21.2078	38.4156	114.466
Hereditary hemochromatosis	41.1343	23.9032	13.5362	19.4337	35.2861	57.5946	84.0428
Herpes simplex	25.0473	21.7689	0.164274	7.49091	20.2386	36.1075	103.493
Herpes zoster	37.3147	28.3785	0.229984	14.5383	33.1506	59.1552	112.397
Herpes zoster with nervous system complications	23.6719	14.7075	0.657098	10.5136	22.9491	35.5818	53.2906
Hidradenitis	35.9067	26.1568	2.00415	13.0434	32.3292	37.6188	93.505
Hodgkin's disease	27.3489	29.5749	1.87273	3.51547	10.7435	61.1429	104.741
Hormones and synthetic substitutes causing adverse effects in therapeutic use	23.1439	23.9234	0.0985647	6.34099	13.4048	32.1485	97.5462
Human immunodeficiency virus [HIV] disease	31.234	3.0066	29.0437	29.5201	29.9965	32.3292	34.6619
Hydrocele	24.3542	26.4762	0.13142	5.88102	13.6676	30.9822	116.832
Hydrocephalus	15.9646	7.23908	3.77831	13.142	16.2303	17.3474	30.5879
Hydronephrosis	34.6867	30.4563	0.394259	11.4664	21.3228	54.8102	117.226
Hyperaldosteronism	37.8119	30.2772	11.7292	13.0434	19.5651	54.5391	91.2052
Hypercalcemia	31.9542	24.222	0.295694	10.7764	30.9329	47.7299	86.3426
Hypercholesterolemia	34.2296	24.4492	0.262839	15.3925	29.7337	48.231	115.781
Hypercoagulable state	33.3149	23.1722	6.07815	17.7416	27.4503	45.9968	75.1391
Hyperestrogenism	28.4911	28.265	1.24849	5.42106	20.2058	34.8262	94.4249
Hyperglyceridemia	32.6451	25.3008	0.229984	10.0454	27.286	50.5637	123.633
Hyperhidrosis	26.523	23.0182	0.295694	6.93238	22.2428	38.5059	105.727
Hyperlipidemia	31.6687	25.9436	0.0328549	9.71683	24.7069	46.6211	123.534
Hypermetropia	36.1307	25.0791	0.229984	19.023	28.2223	53.3563	89.6938
Hyperosmolality and/or hypernatremia	31.348	27.5743	0.197129	13.8401	24.3455	34.974	99.1889
Hyperparathyroidism	43.5919	31.833	0.459968	17.2899	40.1815	60.7733	114.335
Hyperplasia of prostate	41.283	27.8252	0.427113	17.2324	37.586	60.0259	119.23
Hyperpotassemia	39.0646	30.624	0.0328549	14.489	29.3394	58.3667	124.224
Hypersensitivity angiitis	5.7277	5.6527	2.46412	2.46412	2.46412	7.35949	12.2549
Hypersomnia	32.3124	26.995	0.328549	9.2815	24.2305	51.0483	103.099
Hypertensive chronic kidney disease	25.6379	20.0823	0.164274	12.8216	21.5199	31.516	96.9876
Hypertensive heart and/or renal disease	34.2287	26.2694	0.525678	14.4726	37.5531	46.6868	84.1414
Hypertensive heart disease	39.5668	27.6629	1.14992	22.5385	31.6064	56.9539	113.776
Hypertrophy of breast (Gynecomastia)	25.5406	20.2856	0.427113	8.70654	22.0128	34.859	78.5889
Hypertrophy of salivary gland	6.94333	5.2068	1.28134	2.62018	6.63669	11.3431	12.912
Hyperventilation	77.3995	44.0089	4.43541	79.1146	79.1146	112.167	112.167
Hypocalcemia	33.6021	27.1638	0.492823	13.5362	27.401	47.081	97.0205
Hypoglycemia	30.9454	24.9625	0.0985647	13.5526	29.6351	38.0295	105.99
Hypoparathyroidism	23.253	19.9622	7.85232	12.6081	16.3453	26.9903	52.4692
Hypopotassemia	34.3828	29.165	0.689953	11.2364	25.7254	59.1224	109.21
Hyposmolality and/or hyponatremia	34.8658	29.3976	0.197129	11.0392	25.9882	57.4796	103.197
Hypotension	35.4577	34.167	1.18278	17.6759	28.1238	33.5777	92.5851
Hypotension NOS	25.8327	25.6717	0.0985647	8.29586	14.949	40.2308	112.594
Hypothermia/Chills	35.0699	26.4004	0.0985647	16.6903	27.2367	54.2023	88.4453
Hypothyroidism NOS	28.1602	22.5885	0.525678	8.0823	22.3085	44.4855	109.44
Hypoventilation	37.0982	26.3695	8.67369	12.5506	26.0211	52.1078	77.0776
Hypovolemia	31.3306	25.395	0.229984	10.1522	26.0539	45.9311	114.335
Iatrogenic endocrine disorders	7.29378	10.1756	0.0985647	3.69617	7.29378	10.8914	14.489
Iatrogenic hypotension	23.1123	25.5668	3.28549	7.78661	8.80511	31.0314	89.1353
Ichthyosis congenita	42.569	13.6196	26.8424	38.6373	50.4322	50.4322	50.4322
Idiopathic fibrosing alveolitis	42.212	26.6275	15.4418	17.9059	38.2759	69.7181	69.7181
Ileostomy status	16.8611	10.9614	0.197129	11.8442	17.1502	22.522	35.4176
Immunity deficiency	38.6058	27.3666	1.05136	13.3391	36.9125	55.8122	114.335
Impacted cerumen	32.5113	27.4315	0.0657098	9.88111	24.8383	47.5739	129.054
Impaction of intestine	29.6326	28.175	0.788517	7.81125	23.212	34.2676	107.501
Impaired fasting glucose	33.8722	25.4147	0.919937	13.4787	30.0294	46.6375	110.425
Impetigo	32.8637	28.1895	0.427113	11.2199	27.4338	49.808	119.395
Impulse control disorder	24.2206	41.9534	0.427113	0.427113	10.7764	10.7764	98.6961
Incisional hernia	28.2806	28.734	0.459968	6.30814	18.3495	50.4076	82.6957
Infection with drug-resistant microorganisms	32.5745	24.3051	2.98979	13.8483	25.2654	44.4362	86.5398
Infection/inflammation of internal prosthetic device; implant; and graft	24.7762	20.0676	1.47847	11.762	19.1051	43.4752	63.7056
Infectious and parasitic complications affecting pregnancy	22.2756	12.747	11.2364	11.2364	22.2756	33.3149	33.3149
Infective connective tissue disorders	69.4771	18.681	45.274	56.6418	71.2294	85.817	86.6712
Infestation (lice, mites)	44.6304	31.3283	5.25678	18.3412	39.7051	70.4491	100.01
Inflammation of eyelids	27.2951	24.3394	0.0328549	7.78661	19.8115	40.4279	114.171
Inflammation of the eye	75.1063	11.0967	62.2929	71.9029	81.513	81.513	81.513
Inflammatory and toxic neuropathy	32.6623	28.5494	0.197129	9.51149	22.8341	50.194	114.532
Influenza	33.0141	23.5045	0.0657098	13.8976	28.4852	50.4487	110.491
Ingrowing nail	29.6649	24.3063	0.624243	9.72505	20.6329	46.9496	94.8521
Inguinal hernia	32.8261	25.6416	0.0657098	12.682	25.6925	51.845	119.887
Injuries to the nervous system	26.4185	20.9989	0.689953	14.3247	23.5241	31.2121	81.8087
Injury to blood vessels	24.8602	17.6428	5.55248	9.1008	23.1627	26.8424	52.7649
Injury to other and unspecified nerves	27.9726	33.2651	0.591388	14.0619	14.4233	25.4297	85.357
Injury, NOS	30.5274	25.2773	0.0657098	10.2836	23.097	45.6026	121.3
Insect bite	34.8075	26.1534	4.13972	13.8319	29.1751	51.4836	108.06
Insomnia	32.2694	27.1262	0.0985647	8.77225	23.1298	52.6335	111.707
Insulin pump user	21.7549	23.74	0.689953	5.12536	8.82154	33.3888	76.9461
Internal derangement of knee	33.1319	24.2036	0.361404	14.3329	27.9595	48.231	107.895
Intervertebral disc disorder with myelopathy	34.4192	28.35	0.0657098	12.7805	28.8794	48.5431	101.423
Intestinal disaccharidase deficiencies and disaccharide malabsorption	33.9763	26.2626	0.0328549	12.8791	28.1895	48.6417	121.07
Intestinal helminthiases	25.0601	16.0463	6.93238	14.8668	22.8834	33.0767	47.541
Intestinal infection	29.9699	22.53	0.164274	13.3391	26.4482	41.8243	94.0964
Intestinal infection due to C. difficile	23.9125	18.1516	0.394259	12.838	16.6246	41.4957	57.4632
Intestinal infection due to protozoa	35.1785	35.1295	3.7126	12.8791	27.4503	33.4709	114.598
Intestinal malabsorption (non-celiac)	25.1074	25.5994	0.295694	9.84004	15.0147	28.0909	102.672
Intracerebral hemorrhage	25.1539	23.6491	0.13142	3.77831	21.5857	43.0399	99.1889
Intracranial hemorrhage	27.5945	22.9067	3.84402	11.2035	11.5321	43.5984	58.3174
Intracranial hemorrhage (injury)	30.5499	22.5657	7.81946	11.5321	19.2201	58.9088	58.9088
Iron deficiency anemia secondary to blood loss (chronic)	38.3733	21.0533	0.262839	24.5426	36.2882	48.7238	101.653
Iron deficiency anemias, unspecified or not due to blood loss	35.357	26.8012	0.262839	13.8648	30.1279	51.5493	103
Irritable Bowel Syndrome	32.129	28.0607	0.13142	7.32664	21.8814	53.0606	101.292
Jaundice (not of newborn)	28.7019	25.6506	0.624243	5.94673	20.2879	39.1384	97.9076
Jaw disease NOS	59.1881	22.4188	43.3356	51.2618	59.1881	67.1143	75.0406
Joint effusions	32.7635	25.3031	0.13142	13.2734	25.5282	48.1324	110.031
Joint/ligament sprain	30.0799	26.0364	0.13142	8.96938	20.6986	45.3726	108.388
Juvenile osteochondrosis	44.1044	19.3203	18.563	29.1751	41.4957	60.5598	74.6134
Keloid scar	27.7315	23.1951	1.37991	8.0823	20.4029	46.0954	86.4083
Keratitis	29.8479	22.1724	0.13142	10.7271	27.7952	44.0091	81.3158
Keratoconjunctivitis	18.1243	19.4162	4.07401	4.86252	11.4992	30.4236	74.1863
Keratoconjunctivitis sicca	27.181	27.8157	0.262839	8.29586	9.23222	42.1692	81.4144
Keratoconus	30.247	25.9076	2.06986	10.8914	14.1605	48.9866	89.5296
Keratoderma, acquired	34.9524	25.6761	2.26699	15.4418	26.711	56.2147	105.3
Kidney replaced by transpant	39.9854	32.4224	3.7126	8.77225	39.3437	65.4059	96.1662
Kyphoscoliosis and scoliosis	30.8951	21.317	2.3327	15.8689	26.3168	44.2555	87.6897
Kyphosis (acquired)	28.1424	29.691	3.74546	7.04737	13.8648	32.3128	97.1847
Labyrinthitis	30.2693	17.8264	5.35535	13.0434	28.3209	45.0769	72.0508
Lack of coordination	22.8451	17.5227	0.657098	10.4479	18.1359	31.5243	81.8744
Lack of normal physiological development, unspecified	30.5733	24.7895	4.17257	9.65934	34.9905	39.1302	84.1085
Late effects of cerebrovascular disease	38.8115	32.1855	10.4807	21.0353	27.2696	40.7729	116.832
Laxity of ligament or hypermobility syndrome	18.4831	17.0407	0.459968	6.19315	11.0392	26.3332	63.9027
Learning disorder	9.26508	5.77994	5.71675	5.93031	6.14386	11.0392	15.9346
Left bundle branch block	45.3416	34.0835	2.06986	17.3802	39.3273	58.802	117.193
Leukemia	28.286	19.0133	3.97544	4.43541	30.3086	40.5019	59.3359
Leukoplakia of oral mucosa	23.9841	12.5803	15.4418	15.4418	21.6185	21.6185	45.7997
Lipoma	28.9081	27.3954	0.229984	5.88102	17.8402	48.9702	107.008
Lipoma of skin and subcutaneous tissue	32.6701	23.1874	0.13142	13.2734	28.3538	49.4959	107.008
Lipoprotein disorders	34.1244	26.6738	0.821372	13.6923	28.1238	49.1591	114.302
Liver abscess and sequelae of chronic liver disease	20.8399	24.6453	2.49697	3.55654	12.4191	34.2019	98.4661
Localized adiposity	31.9481	11.9798	18.8258	18.8258	40.5758	40.5758	40.9372
Localized superficial swelling, mass, or lump	32.6932	25.3798	0.197129	13.0516	27.3353	48.0338	113.415
Loose body in joint	29.9324	21.8366	0.624243	14.259	24.0169	48.8552	78.5889
Lordosis (acquired)	36.652	24.8233	4.82967	21.2407	30.9822	50.2515	77.7675
Loss of height	47.1796	26.4814	19.9101	26.9739	37.9802	67.1554	100.897
Lump or mass in breast	29.712	26.834	0.13142	7.16236	29.7994	37.7174	108.848
Lung disease due to external agents	28.1032	21.5743	0.295694	16.9613	24.6083	31.7296	85.2913
Lymphadenitis	31.509	26.0901	0.295694	10.7682	25.1176	44.1898	124.881
Lymphoid leukemia	18.9432	12.5648	1.74131	10.1686	20.2058	27.7295	34.859
Lymphoid leukemia, acute	46.0379	42.9072	9.65934	19.984	33.8734	59.9273	106.746
Lymphosarcoma	17.0845	17.5946	5.0268	5.0268	10.4971	22.5549	42.3171
MRSA pneumonia	24.0498	9.10691	17.6102	20.83	24.0498	27.2696	30.4893
Macroglobulinemia	26.7932	23.0471	6.83382	6.83382	26.7932	46.7525	46.7525
Macular degeneration (senile) of retina NOS	33.5777	23.9007	5.97959	26.6782	47.3767	47.3767	47.3767
Macular degeneration, dry	32.9124	33.7732	4.33684	17.8648	22.7192	37.7667	81.8744
Macular puckering of retina	44.3662	31.1316	0.722807	14.8504	33.1177	75.7962	82.6629
Major depressive disorder	30.3316	24.1704	0.0328549	11.2035	23.8198	44.9208	120.545
Malaise and fatigue	31.2417	27.0085	0.0328549	9.85647	22.9656	48.0667	120.282
Malignant neoplasm of bladder	41.8535	29.4143	2.16842	25.4954	35.9761	68.4039	94.9835
Malignant neoplasm of head, face, and neck	32.5628	24.8291	5.05965	15.3432	24.2798	50.9579	69.5866
Malignant neoplasm of kidney, except pelvis	41.0226	25.3913	3.77831	28.0252	30.4236	50.7362	91.0409
Malignant neoplasm of liver, primary	27.5488	23.5899	2.66125	8.8626	20.5014	35.8775	71.0323
Malignant neoplasm of other and ill-defined sites within the digestive organs and peritoneum	25.042	17.6598	5.78246	9.88932	30.0294	30.0294	49.4795
Malignant neoplasm of rectum, rectosigmoid junction, and anus	40.7387	29.6882	0.919937	13.6266	37.3889	65.4469	93.7678
Malignant neoplasm of retroperitoneum and peritoneum	28.6577	26.8489	3.02265	6.69418	29.8815	51.845	51.845
Malignant neoplasm of small intestine, including duodenum	11.1269	5.31505	1.05136	12.1563	12.1563	12.1563	17.0845
Malignant neoplasm of testis	29.0981	29.5567	0.558533	8.19729	16.7396	46.424	112.265
Malignant neoplasm, other	30.3588	26.7692	0.295694	8.90367	22.8013	40.6579	98.0718
Malunion and nonunion of fracture	30.1871	24.6001	2.037	11.2035	20.9286	48.5595	109.834
Manlignant and unknown neoplasms of brain and nervous system	40.1537	29.2075	7.12951	19.2858	23.8855	59.0402	97.2505
Mastodynia	31.1711	29.4346	0.887082	8.44371	18.6944	49.0031	90.3181
Mastoiditis & related conditions	23.024	20.0294	4.46826	10.7764	17.1174	31.4421	92.0594
Mechanical complication of unspecified genitourinary device, implant, and graft	22.8962	26.7694	0.361404	9.33079	12.1235	22.0703	108.191
Melanomas of skin	35.1995	27.8805	1.97129	10.7435	27.3845	51.9107	114.729
Melanomas of skin, dx or hx	35.221	28.9918	0.0328549	10.5711	28.4523	53.7999	130.335
Memory loss	33.8819	25.0303	1.11707	14.5876	27.8281	47.3932	106.023
Meniere's disease	19.276	19.8691	1.44561	4.89538	12.9941	27.3928	65.4469
Meningitis	28.9228	15.592	2.49697	12.9777	34.9247	42.1528	47.1796
Mental retardation	10.185	6.14588	6.63669	6.63669	6.63669	11.9592	17.2817
Methicillin resistant Staphylococcus aureus	21.5052	19.1154	0.952792	5.85638	17.1667	33.1259	60.8144
Methicillin sensitive Staphylococcus aureus	26.0923	21.3194	1.18278	9.68398	19.5487	36.6989	84.5028
Microscopic hematuria	37.6251	29.4244	0.197129	15.0147	29.438	59.6316	119.23
Migrain with aura	29.1034	25.041	0.492823	8.27943	23.0641	45.5369	111.969
Migraine	32.4862	26.8441	0.427113	9.85647	25.3311	47.4096	113.974
Mild cognitive impairment	36.2291	25.9355	4.3697	11.8278	32.8877	63.7056	70.868
Mineral deficiency NEC	32.8736	30.4092	1.60989	10.3821	20.6	47.3932	103
Miscarriage; stillbirth	5.97959	3.19803	4.33684	4.38613	4.40255	5.99602	10.7764
Mitral valve disease	70.6435	44.6157	12.452	39.6148	70.0302	111.288	116.832
Mixed hyperlipidemia	35.8695	28.0245	0.0657098	13.0105	29.2737	51.8039	124.06
Mobitz II AV block	23.6719	9.68771	16.8217	20.2468	23.6719	27.0971	30.5222
Mood disorders	31.3843	26.0056	0.657098	10.3164	25.1011	44.9455	103.789
Morbid obesity	31.695	24.9833	0.0328549	10.8503	27.4174	45.4547	108.257
Multiple myeloma	47.8104	32.5939	4.43541	17.6431	50.498	74.252	91.5009
Multiple sclerosis	22.2252	24.3509	0.0985647	6.57098	11.5321	33.6598	69.4881
Muscle weakness	26.8771	25.914	0.0985647	7.09665	19.8115	33.0684	119.23
Muscle/tendon sprain	15.6915	21.656	0.821372	5.33892	8.96938	10.6039	74.1535
Muscular calcification and ossification	27.3188	20.6107	9.98788	18.2673	21.0271	30.0786	57.2332
Muscular wasting and disuse atrophy	36.3436	31.0466	1.6756	8.44371	35.1547	54.6377	119.033
Musculoskeletal symptoms referable to limbs	34.8737	26.7556	0.262839	13.4376	29.1587	50.2433	118.705
Myalgia and myositis unspecified	31.9148	24.6779	0.295694	12.8791	27.8609	44.3212	117.916
Mycoses	18.5322	15.3078	0.262839	8.23836	13.6512	26.5385	66.9254
Myeloid leukemia, acute	42.2596	21.7434	7.12951	40.0994	53.5699	55.1962	55.1962
Myeloid leukemia, chronic	23.1736	14.5301	14.7847	14.7847	14.7847	27.3681	39.9515
Myeloproliferative disease	40.6259	32.0978	0.197129	14.949	34.9576	68.141	123.83
Myocardial infarction	35.477	25.673	0.229984	12.107	31.9021	46.8839	124.881
Myoneural disorders	21.5659	17.326	0.229984	11.6963	18.7273	33.0849	44.0913
Myopathy	10.8773	9.52708	0.0657098	2.70231	8.62441	17.331	25.594
Myopia	32.254	25.8929	0.295694	10.8093	26.481	47.6396	110.59
Myringitis	37.6462	34.003	1.80702	7.26093	25.1011	82.0058	82.0058
Nasal polyps	31.7847	24.3849	0.492823	8.70654	30.8507	46.0954	86.1784
Nausea and vomiting	30.2546	25.6538	0.0328549	10.5793	23.2284	45.0769	120.939
Neoplasm of uncertain behavior	34.925	26.9533	0.197129	12.5506	29.5037	52.8307	122.614
Neoplasm of uncertain behavior of male genital organs	57.8246	32.5852	29.8651	33.5448	44.5841	85.4145	99.0246
Neoplasm of uncertain behavior of skin	31.8189	25.8438	0.0328549	10.5382	26.9739	45.5122	115.485
Neoplasm of unspecified nature of digestive system	38.1577	17.6835	1.24849	33.8077	38.933	51.4179	66.794
Nephritis and nephropathy with pathological lesion	25.9811	17.0935	4.17257	14.6204	21.7171	32.6085	78.786
Nephrotic syndrome without mention of glomerulonephritis	39.4483	23.0558	3.48262	21.6185	40.3458	57.956	78.786
Nerve plexus lesions	35.0349	25.4817	1.08421	15.4418	32.0335	53.882	94.4578
Nerve root and plexus disorders	38.7893	28.6659	1.08421	10.8093	41.2986	54.112	103.23
Nerve root lesions	28.9999	24.2251	2.49697	10.0207	23.9512	42.7196	79.4103
Nervous system congenital anomalies	25.0946	16.8409	2.13557	12.7477	31.7378	39.4259	39.4259
Neural tube defects	37.2136	30.5777	1.90558	28.3866	54.8677	54.8677	54.8677
Neuralgia, neuritis, and radiculitis NOS	36.0679	26.5603	0.624243	15.9593	28.7152	54.8923	111.838
Neuroendocrine tumors	28.3325	17.9171	11.3021	13.9633	26.3168	38.8016	65.5783
Neurological disorders	31.937	22.263	0.0985647	13.9223	28.7809	43.0974	104.84
Neutropenia	26.7927	24.5798	0.0657098	7.87696	19.6144	40.7072	116.865
Nevus, non-neoplastic	36.8142	26.6131	0.0657098	14.4069	32.4771	56.609	121.497
Nodular lymphoma	20.8382	14.144	13.7662	13.7662	13.7662	20.8382	42.0543
Non-Hodgkins lymphoma	32.2036	16.7501	6.37385	22.8095	30.4236	38.1774	86.6712
Non-proliferative glomerulonephritis	51.5457	35.7424	3.51547	32.6906	55.2948	58.9745	122.647
Nonallopathic lesions NEC	28.4227	21.5855	0.394259	13.0762	24.5426	39.9515	71.6565
Noninfectious dermatoses of eyelid	33.705	26.176	0.755662	11.3842	32.9206	59.3441	73.8906
Noninfectious disorders of lymphatic channels	28.3884	28.7944	0.13142	3.85224	17.0517	51.4179	91.5009
Noninfectious gastroenteritis	26.9137	24.6183	0.0985647	7.4252	19.1215	36.1979	105.858
Nonrheumatic aortic valve disorders	36.1024	29.5121	1.51132	17.1174	28.8466	45.7011	119
Nonrheumatic mitral valve disorders	35.3318	23.7713	0.295694	16.0003	31.7214	47.6807	107.37
Nonrheumatic pulmonary valve disorders	30.9417	12.3691	6.66954	20.6986	31.245	39.4916	46.0625
Nonrheumatic tricuspid valve disorders	29.7794	28.7767	4.0083	8.57512	21.5528	40.5922	94.6549
Nonsenile Cataract	5.94673	8.31907	0.952792	0.952792	2.89123	5.42106	22.3742
Nonspecific abnormal findings in stool contents	32.7294	29.6493	0.0328549	7.83589	22.292	44.6087	115.255
Nonspecific abnormal findings on radiological and other examination of biliary tract	35.0108	31.7778	0.887082	6.66954	28.8466	55.2619	117.193
Nonspecific abnormal findings on radiological and other examination of musculoskeletal system	35.2957	28.0454	0.755662	13.7826	30.2429	54.9005	113.941
Nonspecific abnormal findings on radiological and other examination of other intrathoracic organs (echocardiogram, etc)	37.5443	25.8752	0.229984	12.5013	34.7605	54.5063	102.901
Nonspecific abnormal findings on radiological and other examination of skull and head	36.2047	26.3837	2.49697	17.1831	27.4338	52.9949	98.4332
Nonspecific abnormal results of function study of brain and central nervous system	45.8654	19.0858	18.4644	40.0008	53.0442	58.9088	58.9088
Nonspecific chest pain	30.1722	25.3709	0.0328549	9.1008	24.1483	43.9434	124.06
Nonspecific elevation of levels of transaminase or lactic acid dehydrogenase [LDH]	33.689	26.1958	0.0328549	13.6019	26.2511	47.7053	116.043
Nonspecific findings on examination of blood	37.2309	27.3333	1.34705	16.9203	32.9534	51.4179	125.276
Nontoxic multinodular goiter	33.2301	22.5436	0.0328549	17.4624	28.3045	42.506	94.2607
Nontoxic nodular goiter	26.7982	22.8248	1.6756	10.9571	23.3598	35.8283	104.741
Nontoxic uninodular goiter	31.6988	26.5018	1.57703	9.90575	24.7562	50.1037	102.244
Nystagmus and other irregular eye movements	35.5389	34.3748	3.31834	5.58533	27.6967	43.3684	102.376
Obesity	31.0657	25.6611	0.0328549	11.4992	23.4912	43.6313	120.676
Obsessive-compulsive disorders	32.6047	24.609	4.53397	12.8298	25.4954	54.1448	91.4351
Obstruction of bile duct	30.7897	29.4815	0.689953	4.75574	22.407	51.0976	96.3962
Obstructive chronic bronchitis	43.1202	39.8219	5.91388	12.5506	12.5506	71.1308	110.294
Obstructive sleep apnea	34.3383	28.3788	0.0657098	10.7764	25.6268	53.8492	119
Occlusion and stenosis of precerebral arteries	29.451	27.5409	1.57703	7.4252	21.5199	40.3129	101.324
Occlusion of cerebral arteries	55.2225	3.99328	53.2578	53.2578	53.6192	53.6192	62.3586
Occlusion of cerebral arteries, with cerebral infarction	25.3763	9.66369	11.3349	18.103	24.0005	34.1362	41.3972
Oliguria and anuria	41.2575	33.0405	3.25263	14.489	29.4051	75.8537	82.7286
Open wound of finger(s)	30.4563	25.8624	0.0657098	9.29793	20.8957	50.498	100.47
Open wound of foot except toe(s) alone	28.9358	26.5948	2.06986	5.51962	23.2613	47.9517	108.651
Open wound of genital organs	26.8604	39.8701	3.25263	3.25263	6.86667	21.9963	105.826
Open wound of hand except finger(s)	27.6033	23.6978	0.197129	8.69012	20.9614	38.4402	98.9918
Open wound of lip and mouth	22.8641	18.5815	0.361404	11.3842	16.5917	30.2429	69.0938
Open wound of neck	69.2252	29.4581	48.3952	58.8102	69.2252	79.6402	90.0552
Open wound of nose and sinus	43.2239	47.5423	4.27113	16.756	20.2715	52.8307	121.99
Open wound of toe(s)	31.5579	23.5996	0.657098	8.57512	30.1936	48.6252	70.7694
Open wound or laceration of eye or eyelid	29.1223	20.9964	2.46412	13.8483	18.3495	43.3767	71.6894
Open wounds of extremities	36.8563	26.6466	0.755662	15.1379	29.7337	54.0299	97.4476
Open wounds of head; neck; and trunk	26.9042	22.1378	1.0185	9.65112	21.3228	34.3662	108.651
Open-angle glaucoma	23.1907	18.9266	0.919937	7.65519	18.5302	37.3889	75.1391
Opiates and related narcotics causing adverse effects in therapeutic use	26.1402	23.6751	0.295694	7.03095	20.485	39.9023	91.6651
Optic atrophy	40.2072	28.9381	1.3142	21.8485	35.4833	52.1078	111.477
Optic neuritis/neuropathy	31.1622	30.6601	0.229984	5.91388	16.1646	45.1755	103.591
Oral aphthae	22.7042	19.6012	0.459968	7.22807	17.5609	37.0603	74.5477
Orchitis and epididymitis	24.7661	22.0827	0.0657098	7.29378	17.8895	36.1404	123.272
Organic or persistent insomnia	35.1037	28.5324	0.985647	12.0577	25.7911	56.9704	111.838
Orthopnea	39.5655	19.0208	3.54833	30.4483	43.9763	50.5637	78.4575
Orthostatic hypotension	30.2124	23.5586	0.919937	7.09665	26.1525	52.3378	84.4371
Osteitis deformans and osteopathies associated with other disorders classified elsewhere	46.1578	29.9002	6.60383	27.5652	38.6373	69.9563	93.4064
Osteoarthritis; localized	36.9371	30.8069	0.197129	12.3452	31.0479	56.1819	95.7391
Osteoarthrosis	46.7525	20.2582	32.4278	39.5901	46.7525	53.9149	61.0772
Osteoarthrosis NOS	31.3563	24.768	0.361404	12.7805	23.5405	45.504	108.914
Osteoarthrosis, generalized	38.3667	30.9952	0.197129	18.9901	29.0109	57.1675	107.928
Osteoarthrosis, localized, primary	33.8657	25.5545	0.13142	14.1276	29.4708	49.808	119.855
Osteoarthrosis, localized, secondary	33.1993	25.5324	1.37991	7.78661	29.2737	49.6437	100.569
Osteochondropathies	50.8265	8.13389	44.7155	46.2104	47.7053	53.882	60.0587
Osteopenia or other disorder of bone and cartilage	34.7439	26.4592	0.361404	13.2077	31.8692	51.8286	113.514
Osteoporosis NOS	37.6517	27.603	4.7311	15.3514	28.5016	56.6172	93.8993
Otalgia	30.3901	24.0269	0.229984	11.8278	24.1976	43.1795	112.561
Other CNS infection and poliomyelitis	45.4168	30.5307	7.16236	18.0948	36.6989	79.3445	96.4291
Other abnormal blood chemistry	33.9762	27.289	0.0657098	11.1378	27.4831	50.038	125.276
Other abnormal glucose	33.6385	26.3041	0.0328549	12.0249	28.0252	48.9866	122.45
Other abnormality of urination	35.2128	26.1717	0.197129	14.8504	29.4051	51.7957	121.432
Other acquired deformities of limbs	28.2499	29.2348	0.164274	3.63046	16.4932	43.6641	93.3736
Other acquired musculoskeletal deformity	30.8551	26.7723	0.788517	10.1686	24.0169	44.2555	113.087
Other acute and subacute forms of ischemic heart disease	33.8274	21.6172	2.98979	23.9841	32.0335	42.7771	93.4064
Other allied disorders of spine	37.4341	30.7172	0.229984	10.0207	27.7952	57.3318	118.705
Other alveolar and parietoalveolar pneumonopathy	42.3546	29.0915	16.1975	20.5672	31.9678	55.7219	95.7391
Other and unspecified coagulation defects	32.7563	27.2799	0.197129	13.9962	29.7337	48.0421	108.717
Other and unspecified congenital anomalies	24.9894	21.8076	0.13142	6.71061	23.327	39.7216	85.4884
Other and unspecified disc disorder	33.1647	26.8227	0.722807	7.54841	29.7008	53.0278	99.2546
Other and unspecified disorders of the nervous system	27.2721	19.3806	0.262839	12.3945	20.3372	42.0543	57.4632
Other anemias	32.4082	27.1852	0.459968	11.6881	25.0026	49.2905	126.393
Other aneurysm	54.7445	53.2525	5.09251	11.1789	33.7255	108.388	130.335
Other arthropathies	28.6465	26.7669	0.525678	6.12744	16.0989	49.1016	68.7653
Other benign neoplasm of connective and other soft tissue	30.6736	21.0421	1.24849	17.0845	25.1668	40.4444	89.9238
Other cardiac conduction disorders	43.5726	25.1331	5.81531	26.9082	44.4198	54.9416	81.6115
Other cardiomyopathy	88.4673	41.7882	40.2144	76.404	112.594	112.594	112.594
Other cerebral degenerations	16.2057	16.0573	3.02265	3.02265	13.0762	26.2593	35.6475
Other chronic ischemic heart disease, unspecified	42.9984	33.7137	5.45391	17.4131	41.3643	57.0032	113.776
Other chronic nonalcoholic liver disease	33.3159	27.743	0.0328549	10.3411	26.6453	49.8655	117.883
Other conditions of brain	45.4547	48.5888	3.77831	9.34721	24.4605	85.702	109.604
Other conditions of brain, NOS	31.1584	26.9518	0.229984	10.8421	28.4195	42.2514	101.357
Other congenital anomalies of lower limb, including pelvic girdle	48.4281	36.973	1.83987	20.6329	34.2512	90.2934	110.327
Other congenital musculoskeletal anomalies	22.7465	23.2094	2.13557	5.01858	17.3967	31.0807	63.0157
Other demyelinating diseases of central nervous system	35.6903	40.025	2.72696	4.07401	10.8257	61.7672	97.9404
Other derangement of joint	31.8399	25.9274	0.164274	11.0639	23.9512	46.7607	112.364
Other diseases of blood and blood-forming organs	36.6878	26.611	1.47847	15.5321	36.4361	52.3625	96.0677
Other diseases of lung	32.389	26.66	0.13142	8.34514	28.3866	49.5205	119.855
Other diseases of respiratory system, NEC	30.5573	24.4415	0.229984	11.7292	23.7541	45.3726	111.477
Other diseases of respiratory system, not elsewhere classified	34.338	30.0664	7.26093	9.97146	14.7518	63.5742	71.2622
Other diseases of the teeth and supporting structures	39.3909	29.6363	2.75981	14.7108	36.2389	54.9991	109.308
Other disorders of arteries and arterioles	28.7312	25.4998	2.43126	7.45806	21.2571	51.2043	86.1127
Other disorders of biliary tract	35.7755	26.6502	5.22393	13.2734	27.4667	54.342	98.7946
Other disorders of bladder	40.5683	27.511	0.952792	23.557	33.282	62.5557	119.23
Other disorders of bone and cartilage	37.0672	27.5832	0.0985647	13.8976	32.3949	53.2249	118.705
Other disorders of carbohydrate transport and metabolism	40.2596	30.6941	4.04115	19.9101	26.3496	64.8227	83.4514
Other disorders of cervical region	30.6217	25.8721	2.85837	9.16651	27.9924	41.5943	102.113
Other disorders of circulatory system	30.8617	33.3284	0.295694	5.24857	17.7416	45.6683	104.38
Other disorders of ear	31.8332	25.9467	0.0657098	8.87082	27.0724	46.3254	112.331
Other disorders of eye	30.497	22.6234	1.47847	14.1605	22.8013	44.4116	88.2482
Other disorders of eyelids	34.1185	26.2176	0.591388	12.4356	28.8794	50.153	107.008
Other disorders of gallbladder	34.8026	28.9413	0.229984	12.6738	28.8794	45.7011	109.571
Other disorders of intestine	38.4312	29.043	0.13142	14.5958	30.555	58.7856	117.785
Other disorders of lipoid metabolism	41.5998	30.0826	1.21563	23.5898	29.7337	62.3996	119
Other disorders of liver	27.8306	25.3717	0.0328549	7.65519	19.4172	40.469	116.832
Other disorders of male genital organs	24.0642	22.0868	0.0657098	6.89953	17.5117	35.0233	114.302
Other disorders of metabolism	32.7922	25.8184	0.197129	14.0619	26.5139	47.5739	120.807
Other disorders of middle ear and mastoid	29.086	11.6108	10.3493	24.3948	28.748	34.2676	47.1796
Other disorders of neurohypophysis	43.6724	35.9546	0.197129	13.8483	29.0601	83.0243	91.9937
Other disorders of peritoneum	20.1987	17.7239	3.7126	4.92823	17.6266	30.7686	62.5557
Other disorders of prostate	34.3398	24.2185	8.24658	16.066	25.5282	45.8161	108.191
Other disorders of soft tissues	30.5919	24.7093	0.0328549	11.1214	24.2798	44.272	120.38
Other disorders of stomach and duodenum	36.1038	29.6897	0.295694	10.4479	32.6906	54.1448	115.288
Other disorders of synovium, tendon, and bursa	31.8865	25.6527	0.295694	12.0577	26.5796	45.274	119.033
Other disorders of testis	26.9749	24.4387	0.459968	4.46826	18.3002	49.2495	72.8393
Other disorders of the kidney and ureters	34.0897	28.3921	0.197129	8.24658	29.1587	51.3193	106.286
Other disorders of thyroid	33.6736	21.5414	1.28134	12.222	34.8755	51.8286	73.365
Other disorders of tympanic membrane	17.3145	15.816	0.722807	2.46412	11.762	31.8528	39.7873
Other disorders of urethra and urinary tract	24.7151	15.6439	6.20957	11.6799	28.4195	33.1834	55.0976
Other dyschromia	32.8661	25.8269	0.0328549	11.3349	26.6453	47.6067	118.803
Other dyspnea	33.326	26.95	0.0328549	10.9982	26.6782	49.6437	121.826
Other endocrine disorders	25.6621	21.2741	0.0657098	6.12744	20.9286	37.7667	88.4782
Other forms of chronic heart disease	25.7094	24.9236	2.62839	6.50527	14.949	49.4466	87.0326
Other headache syndromes	29.2703	25.1705	0.0657098	7.16236	23.1298	44.5348	114.992
Other heart block	36.3375	16.3109	18.2673	24.674	38.4731	50.1366	50.1366
Other hemoglobinopathies	30.7718	27.0461	0.624243	5.61819	19.8772	50.8922	99.7803
Other hypertensive complications	32.0077	24.6401	0.0328549	11.7292	27.0396	46.2432	122.384
Other hypertrophic and atrophic conditions of skin	32.1555	25.5776	0.591388	11.2857	26.4482	46.1283	126.721
Other hypertrophic cardiomyopathy	34.3334	13.1184	23.0641	23.0641	33.3149	44.5841	47.6396
Other ill-defined and unknown causes of morbidity and mortality	29.6976	24.5551	0.0985647	10.3821	25.9554	42.8099	103.296
Other immunological findings	32.5456	29.4543	0.229984	9.91396	25.0354	44.8962	118.442
Other infectious and parasitic diseases	29.2268	24.1811	0.0328549	10.9078	23.1298	41.7914	113.941
Other inflammatory disorders of male genital organs	19.3489	24.4149	0.657098	6.14386	6.93238	19.6472	90.3181
Other inflammatory spondylopathies	35.2672	30.5015	3.08836	7.79482	24.8054	72.7407	79.1146
Other intestinal obstruction	30.0919	26.772	0.624243	5.84817	25.4625	51.9764	108.027
Other local infections of skin and subcutaneous tissue	32.1802	23.8424	0.0328549	13.3062	24.2798	50.3994	99.6817
Other mental disorder	34.4015	24.2628	1.41276	11.762	30.1115	53.4713	84.0099
Other non-epithelial cancer of skin	30.8244	23.7963	0.0328549	12.3534	23.9184	46.0625	92.7165
Other nondiabetic retinopathy	49.4517	28.2967	19.7458	30.1279	35.8118	72.2479	98.6961
Other nonspecific findings on examination of urine	34.6463	29.6103	0.459968	6.06994	30.5222	58.1614	104.281
Other nutritional deficiency	34.2011	29.5997	0.197129	14.0619	24.4769	51.8943	120.807
Other open wound of head and face	28.5444	23.1497	0.197129	13.7333	20.4029	35.8118	121.99
Other paralytic syndromes	29.8248	30.0143	2.13557	5.68389	20.8629	39.6887	99.8131
Other peripheral nerve disorders	30.7182	24.5175	0.0657098	9.33079	25.8896	46.7525	113.612
Other persistent mental disorders due to conditions classified elsewhere	34.2773	21.0391	0.0985647	19.2858	33.052	51.9107	72.0836
Other pulmonary inflamation or edema	31.475	24.8192	2.59554	17.7088	19.5158	42.2678	80.6259
Other retinal disorders	33.317	27.1794	5.7496	13.9962	16.4603	53.5863	82.8929
Other signs and symptoms in breast	27.1655	32.3852	2.46412	6.27528	18.0373	29.7994	88.3796
Other signs and symptoms involving emotional state	32.9996	26.1535	0.229984	11.4253	28.9944	44.7484	102.113
Other specified cardiac dysrhythmias	32.7195	26.7158	1.0185	11.105	26.3825	48.6252	126.721
Other specified congenital anomalies of kidney	23.0203	29.9044	3.90973	3.90973	13.3391	23.3598	98.7946
Other specified diffuse diseases of connective tissue	44.1438	24.7419	0.13142	52.535	52.535	57.7589	57.7589
Other specified diseases of hair and hair follicles	28.0162	24.5864	0.13142	8.57512	22.0128	40.8222	117.555
Other specified diseases of sebaceous glands	33.9821	28.1631	0.459968	11.3021	26.9739	52.535	122.614
Other specified diseases of the salivary glands	30.8391	24.1477	2.037	9.85647	23.5241	49.7751	68.0096
Other specified disorders involving the immune mechanism	17.0484	17.0705	0.164274	1.64274	13.3391	27.5817	44.9455
Other specified disorders of breast	22.2975	16.2533	1.21563	8.87082	27.2696	31.4503	49.2495
Other specified disorders of plasma protein metabolism	38.5172	26.7961	1.05136	24.444	30.785	51.4507	113.776
Other specified erythematous conditions	33.5537	25.0832	0.197129	12.5506	31.0807	46.6211	94.9506
Other specified gastritis	18.6451	20.7721	1.54418	3.43334	6.75168	25.4543	66.4983
Other specified osteoporosis	46.2186	25.6613	24.3126	33.2081	38.6702	51.6807	83.2214
Other sprains and strains	30.0012	25.8724	0.755662	9.87289	21.175	47.6314	106.286
Other symptoms	34.6865	25.8099	0.0328549	12.6163	30.0622	51.7136	108.29
Other symptoms involving abdomen and pelvis	31.1678	24.117	2.037	11.6635	24.6412	45.964	99.3532
Other symptoms involving urinary system	35.7535	27.2061	0.427113	13.2405	30.9493	47.311	110.425
Other symptoms referable to back	30.7766	23.6856	1.51132	10.5464	26.2182	46.2268	104.873
Other symptoms/disorders or the urinary system	27.29	25.337	0.197129	6.00423	17.0517	45.3972	99.8131
Other tests	23.3027	22.8786	0.0328549	5.32249	16.066	34.1362	122.384
Other unspecified back disorders	30.299	23.2707	1.37991	12.3699	28.6987	42.8346	88.8068
Other upper respiratory disease	30.7385	25.3009	0.0657098	10.875	23.3927	44.4034	115.419
Other venous embolism and thrombosis	29.9056	25.8345	0.197129	9.51149	22.1442	39.9433	120.38
Other vitamin B12 deficiency anemia	34.0142	36.6701	3.12121	8.31229	30.3251	39.2944	109.44
Otitis externa	27.2798	21.8311	0.229984	10.7189	22.9327	37.7667	110.392
Otitis media	28.3815	26.0188	0.755662	8.31229	22.1442	39.048	119.395
Otorrhea	25.9435	25.1019	0.755662	6.34099	14.6861	39.7873	94.7863
Otosclerosis	33.0903	24.8569	3.61404	14.7765	27.0889	53.9313	64.6256
Overweight, obesity and other hyperalimentation	33.4016	25.9349	0.0657098	12.567	29.8322	47.4589	111.214
Pain in joint	27.5121	23.6362	0.0328549	8.34514	20.83	40.3869	124.684
Pain in limb	28.2186	23.5872	0.0657098	9.26508	22.4727	40.7072	113.316
Pain, swelling or discharge of eye	30.6218	27.9092	0.229984	7.51555	23.1298	46.2515	114.072
Painful respiration	33.0729	26.2197	0.0328549	11.0721	28.2881	49.3645	120.479
Pallor and flushing	28.9309	24.8537	0.164274	9.26508	25.0683	39.4587	87.394
Palpitations	34.6083	26.532	0.427113	13.2405	28.5509	51.7136	114.828
Pancreatic cancer	44.6263	36.9494	0.0657098	13.8976	13.8976	75.0077	91.6651
Pancytopenia	35.8262	32.5666	1.77416	7.68804	24.1155	55.1962	108.717
Paralysis/spasm of vocal cords or larynx	26.3036	23.7147	0.591388	11.9263	13.9962	36.3375	81.1844
Paralytic ileus	33.0757	28.007	0.591388	14.4233	28.0581	49.3809	114.335
Paralytic strabismus	16.3169	11.2046	7.81946	10.3986	12.9777	15.6718	46.8839
Paranoid disorders	16.8363	11.7003	4.56683	5.15822	15.7046	21.8485	40.3458
Paraproteinemia	27.232	24.0568	1.18278	3.35941	23.8855	38.4649	71.7879
Parasomnia	42.2347	31.6273	0.427113	15.4747	38.6702	58.186	114.138
Parkinson's disease	50.015	15.0705	32.8877	38.1445	46.0297	64.5024	69.7838
Paroxysmal supraventricular tachycardia	39.2375	21.2134	5.51962	26.7932	35.0233	51.459	99.1889
Paroxysmal tachycardia, unspecified	49.9723	26.0002	15.8361	27.7295	49.6109	67.2868	99.2875
Paroxysmal ventricular tachycardia	40.2068	26.5584	0.0657098	21.0764	38.6045	56.4447	104.314
Partial epilepsy	42.4115	18.8451	4.27113	35.9432	45.6026	49.6437	100.01
Pathologic fracture	37.6379	18.6124	6.17672	16.4603	42.7935	52.6335	75.6977
Pathologic fracture of vertebrae	50.0309	37.6546	3.28549	14.2262	46.9989	87.9197	100.142
Pathological, developmental or recurrent dislocation	26.711	18.9333	0.755662	13.0762	18.3002	48.8552	57.7917
Pectus excavatum	29.7516	19.8515	1.87273	13.6841	36.1075	39.623	68.7981
Peptic ulcer, site unspecified	31.4275	22.7628	0.624243	12.3945	27.5324	48.5677	78.6546
Perforation of tympanic membrane	30.1716	27.2592	0.624243	9.06795	18.8916	45.044	119.395
Periapical abscess	33.7166	29.9632	1.93844	11.105	24.2798	52.5678	121.694
Pericarditis	35.8907	32.1029	0.0985647	8.7394	25.2326	65.0527	99.2217
Peripheral autonomic neuropathy	41.8243	13.7068	32.1321	36.9782	41.8243	46.6704	51.5165
Peripheral enthesopathies and allied syndromes	28.8347	25.0667	0.0328549	8.50941	22.0456	42.1857	118.409
Peripheral or central vertigo	25.7147	24.4897	0.459968	7.88517	19.8443	36.4114	119
Peripheral retinal degenerations	36.0221	29.4204	0.295694	15.3432	30.8836	46.7525	116.602
Peripheral vascular disease, unspecified	33.9047	32.2026	0.262839	9.19937	21.1257	46.8511	109.013
Peritoneal adhesions (postoperative) (postinfection)	28.8732	20.6318	5.3882	10.8093	24.214	45.8983	72.1165
Peritoneal or intestinal adhesions	34.4283	35.6349	1.47847	10.4807	10.8093	51.9764	111.509
Peritonitis and retroperitoneal infections	35.7133	25.8549	1.11707	13.0434	34.9905	56.4118	93.1436
Pernicious anemia	35.8359	21.0306	5.71675	14.4233	39.2287	52.4364	62.9828
Persistent vomiting	46.6868	22.8602	30.5222	38.6045	46.6868	54.7691	62.8514
Personal history of diseases of blood and blood-forming organs	34.5181	23.2774	0.427113	14.259	35.3847	51.2865	93.3079
Personal history of diseases of digestive system	37.0414	28.7155	0.164274	13.4541	30.9493	58.9088	111.509
Persons encountering health services in circumstances related to reproduction	19.806	21.6125	0.0985647	3.1705	11.6635	30.7029	109.045
Persons with potential health hazards related to socioeconomic, psychosocial, and other circumstances	32.7266	25.7768	0.0328549	12.222	26.6125	47.7381	125.276
Pervasive developmental disorders	30.5694	23.0937	1.93844	8.35335	26.5467	49.5698	75.7305
Peyronie's disease	36.5786	32.5941	2.72696	11.0064	20.9286	67.3854	105.661
Phlebitis and thrombophlebitis	31.9007	25.5104	4.86252	19.639	27.7295	36.009	115.419
Phlebitis and thrombophlebitis of intracranial venous sinuses	48.6471	2.88325	46.9825	46.9825	46.9825	49.4795	51.9764
Phlebitis and thrombophlebitis of lower extremities	41.3356	16.2713	16.7231	33.972	48.346	49.3316	61.2086
Phobia	29.7988	23.3285	0.262839	9.85647	26.4153	42.2514	89.3653
Pigmentary iris degeneration	40.0419	24.005	2.46412	22.6699	42.5799	63.6399	78.9503
Pilonidal cyst	25.9697	19.0672	0.492823	7.4252	23.557	40.3129	53.9149
Pituitary dwarfism	10.4917	12.4209	1.51132	3.98365	6.98166	8.72297	35.1876
Pituitary hyperfunction	35.5744	29.7965	0.328549	9.38007	32.6249	55.8862	103.887
Pituitary hypofunction	26.6133	21.0543	0.328549	8.5587	29.7994	38.4895	91.5337
Pityriasis	32.5282	26.6147	7.98374	20.4686	25.7911	30.4236	100.437
Pleurisy; pleural effusion	35.1219	29.3795	0.13142	10.3164	29.0766	52.4035	108.717
Plica syndrome	11.9329	6.56808	4.63254	5.94673	12.3534	17.8731	18.8587
Pneumococcal pneumonia	25.5447	18.2917	1.74131	7.81125	22.7027	42.736	48.3295
Pneumonia	26.9702	22.7708	0.525678	8.83796	21.175	37.9145	116.043
Pneumonia due to fungus (mycoses)	20.3103	13.5903	0.492823	12.1235	22.9327	32.9699	39.5573
Pneumonitis due to inhalation of food or vomitus	36.6623	29.8966	2.10271	12.3781	24.7069	56.6747	104.314
Poisoning by analgesics, antipyretics, and antirheumatics	31.4685	27.7887	0.0985647	12.8955	21.2571	50.4815	105.464
Poisoning by antibiotics	28.1854	32.1458	4.63254	6.5874	14.834	34.744	79.5417
Poisoning by hormones and synthetic substitutes	20.37	13.042	1.44561	12.5834	22.9163	26.711	42.1528
Poisoning by other anti-infectives	22.2336	19.2877	1.08421	7.03916	17.4459	34.7358	64.2642
Poisoning by primarily systemic agents	45.8266	27.7055	3.25263	26.9082	56.4447	67.8782	79.3117
Poisoning/allergy of sulfonamides	28.4006	27.5412	0.0657098	6.07815	16.0003	47.081	97.9733
Polycythemia vera	39.4027	27.0431	5.0268	16.1482	40.3458	56.5268	99.8788
Polycythemia, secondary	32.8355	23.8084	1.37991	12.7148	27.8609	48.3952	104.216
Polydipsia	22.8323	22.6591	1.90558	7.2445	16.4767	31.1711	76.7819
Polyneuropathy due to drugs	40.5488	30.2642	3.48262	10.3164	37.6188	61.1676	99.9117
Portal hypertension	38.5103	33.4134	0.821372	9.3965	26.9246	59.0156	106.318
Postinflammatory pulmonary fibrosis	47.2203	32.0966	5.61819	22.2756	46.3254	59.5659	112.594
Postlaminectomy syndrome	26.2065	22.234	1.83987	7.81946	21.4214	35.1054	91.238
Postnasal drip	32.3437	23.7795	0.197129	14.259	28.0581	46.5554	113.382
Postoperative infection	19.1256	11.5162	5.94673	12.0742	14.1933	29.4215	40.8386
Postphlebitic syndrome	30.0403	25.0689	0.197129	17.7745	26.2182	56.5104	68.9624
Postprocedural fever	20.4741	19.4166	1.90558	5.74139	14.834	31.9349	50.9251
Posttraumatic stress disorder	36.6957	28.1463	4.27113	17.4459	22.3085	54.0134	104.019
Posttraumatic wound infection not elsewhere classified	26.1077	27.0866	0.624243	6.20957	16.0989	41.9228	70.178
Precordial pain	34.3779	24.0458	1.47847	17.1502	32.5263	43.122	93.5379
Preeclampsia and eclampsia	47.9517	50.8174	3.94259	3.94259	47.9517	91.9608	91.9608
Premature beats	33.9077	27.4854	0.0657098	11.2692	26.7767	52.2393	112.791
Presbyopia	40.0441	27.6725	0.0328549	18.2345	32.8385	61.1101	111.411
Primary angle-closure glaucoma	30.3882	27.4554	8.27943	9.1008	29.4708	30.6536	99.7146
Primary hypercoagulable state	42.7376	26.1192	1.24849	22.1031	50.0216	59.7302	93.1436
Primary open angle glaucoma	31.3618	24.174	1.47847	9.06795	21.1257	56.2476	70.6709
Primary pulmonary hypertension	45.4958	25.4847	27.2038	30.3579	35.9925	51.1304	82.7943
Primary thrombocytopenia	23.9808	14.9413	4.46826	13.4951	19.4994	37.6024	47.081
Primary/intrinsic cardiomyopathies	37.1274	26.832	0.788517	15.9675	33.4134	56.6911	89.2996
Progressive myopia	16.762	27.0559	0.197129	1.33062	2.82552	16.4603	70.1452
Prostatitis	29.7003	25.6362	0.197129	9.56898	21.7499	51.4343	103.066
Protein-calorie malnutrition	26.5439	22.0136	0.0985647	7.2445	19.253	45.6026	82.7286
Proteinuria	31.1611	23.2121	0.492823	11.7374	25.7254	47.5821	105.333
Protozoan infection	52.869	18.0446	20.0415	48.0174	62.6543	63.9356	64.3627
Prurigo and Lichen	33.7615	27.9061	0.0657098	10.3246	27.8281	50.6622	108.52
Pruritus and related conditions	32.3915	25.4432	0.197129	11.105	23.9512	52.1078	103.329
Pseudomonal pneumonia	17.2817	14.0228	5.78246	10.8585	12.8134	19.2365	37.7174
Psoriasis	36.8084	30.5359	7.52377	15.4747	25.0518	60.3544	78.8189
Psoriasis vulgaris	27.503	24.4727	0.361404	8.31229	19.7786	39.0645	109.965
Psoriatic arthropathy	26.0942	19.5793	1.87273	5.51962	27.5652	37.2574	61.8657
Psychogenic disorder	29.3591	21.8006	1.57703	11.6306	26.2182	45.6683	89.0367
Psychosis	33.2672	33.8109	1.83987	9.28972	18.5959	40.4772	101.85
Ptosis of eyelid	32.1146	29.3002	0.591388	5.72496	29.8322	47.081	114.171
Pulmonary collapse; interstitial and compensatory emphysema	30.6976	23.1022	0.197129	12.5506	25.2983	42.7113	92.815
Pulmonary congestion and hypostasis	36.7586	29.3091	0.624243	15.2857	26.0046	47.4507	96.5276
Pulmonary embolism and infarction, acute	43.2686	28.778	0.427113	22.4235	41.0358	50.4569	111.115
Pulmonary heart disease	37.0338	26.4513	1.08421	12.3863	37.2739	55.0648	112.167
Purpura and other hemorrhagic conditions	36.9633	23.4107	0.427113	15.1625	36.4853	55.6808	86.5726
Pyelonephritis	32.5709	28.4882	0.624243	11.4992	26.5139	50.9086	104.38
Pyoderma	17.4824	14.2551	2.82552	5.25678	22.7356	25.7582	43.9927
Pyogenic arthritis	28.3253	18.2744	10.1522	14.374	19.0558	45.2247	63.4756
Pyogenic granuloma	19.0288	17.8262	0.361404	5.55248	13.1091	25.9225	56.7404
Radiotherapy	8.801	6.7278	1.47847	2.76802	8.42728	14.5301	16.8546
Rash and other nonspecific skin eruption	30.1626	25.4939	0.262839	9.79076	23.4255	43.7463	121.859
Raynaud's syndrome	37.7485	27.4394	0.525678	16.0989	34.4648	54.0134	103.493
Redundant prepuce and phimosis/BXO	18.6061	14.5972	0.0985647	5.28964	18.8587	30.0622	66.4654
Reflux esophagitis	30.3908	26.572	1.60989	7.93445	24.5755	48.1324	85.587
Regional enteritis	37.682	21.7904	1.64274	23.1627	32.8877	38.5388	84.3713
Reiter's disease	18.8456	20.7337	7.4252	7.4252	7.4252	16.7231	55.2291
Renal colic	25.7375	18.2782	4.92823	12.682	18.908	43.5081	59.8616
Renal dialysis	28.6088	28.9995	0.689953	4.33684	17.5117	49.6848	95.5749
Renal failure NOS	37.6633	33.8493	0.952792	12.5834	31.9021	58.6131	98.3675
Renal osteodystrophy	28.7152	14.117	9.19937	19.6472	28.7152	39.8037	44.1898
Renal sclerosis, NOS	36.6661	29.1408	0.13142	14.6861	23.3598	48.1981	100.142
Respiratory abnormalities	41.653	35.4366	3.38405	13.7662	30.3908	71.0898	102.573
Respiratory failure	32.6375	29.4469	0.197129	10.875	19.4501	49.7094	112.594
Respiratory insufficiency	18.5586	13.6924	0.197129	7.19522	20.4357	27.0231	42.0871
Restless legs syndrome	38.6398	28.25	0.952792	14.0619	34.3005	66.0383	105.004
Retention of urine	36.2203	28.7878	0.525678	13.9798	29.2244	53.9395	115.715
Reticulosarcoma	26.9498	13.6424	9.3965	19.1215	19.1215	42.0871	42.0871
Retinal detachment with retinal defect	26.9985	16.9745	10.4479	11.2857	26.1361	42.3171	55.0319
Retinal detachments and defects	31.6152	28.6453	0.0328549	8.04945	23.7212	42.3171	114.828
Retinal edema	40.6702	38.156	0.755662	15.6389	27.5324	66.9993	95.312
Retinal hemorrhage/ischemia	39.117	35.3533	1.97129	12.5916	22.982	64.1163	106.647
Retinal vascular changes and abnomalities	33.2768	22.8828	0.887082	12.222	30.0622	46.1611	90.3838
Rhabdomyolysis	48.0996	13.5544	35.5161	40.6415	44.9126	52.3707	67.0568
Rheumatic disease of the heart valves	49.0786	24.7756	8.04945	41.6271	42.6128	57.5289	96.6262
Rheumatoid arthritis	36.2339	28.5433	3.21978	11.7046	23.1298	71.3197	78.8517
Rheumatoid arthritis and other inflammatory polyarthropathies	32.361	23.6752	1.21563	11.8278	30.9493	47.5739	86.5726
Rickets or osteomalacia	50.8977	33.4396	9.62648	20.9614	63.8206	72.675	85.817
Right bundle branch block	34.4946	29.6463	1.47847	9.74147	29.3887	42.5799	120.577
Rosacea	34.5976	27.0615	0.0657098	12.5506	23.8526	53.2249	102.672
Rotator cuff (capsule) sprain	37.4464	39.7966	0.0657098	4.3122	22.4235	66.3587	98.7289
Rupture of synovium	30.5355	20.6956	1.93844	15.2775	24.9369	41.2657	76.1248
Rupture of tendon, nontraumatic	35.9722	31.7411	0.197129	10.9571	23.9184	54.2106	100.569
Sacroiliitis NEC	30.9773	26.398	0.459968	8.80511	23.2941	41.9557	114.532
Sarcoidosis	29.3116	26.3865	0.919937	10.1193	11.7292	42.7442	68.831
Scar conditions and fibrosis of skin	34.7832	28.7863	0.13142	11.0392	28.0581	49.0523	116.241
Schizophrenia	26.7439	17.3279	0.427113	17.8073	27.6967	37.586	52.4035
Schmorl's nodes	47.3658	29.7889	21.8485	30.9986	40.1487	60.1244	80.1002
Sciatica	32.0277	23.9355	0.0657098	11.5978	27.4338	48.9045	107.797
Scleritis and episcleritis	43.2469	17.0958	5.71675	33.3149	37.9474	54.112	72.8721
Screening for malignant neoplasms of the skin	31.4081	24.6687	0.0985647	11.9592	24.789	47.7053	108.618
Sebaceous cyst	32.1617	25.553	0.262839	11.1378	25.1997	48.9538	121.99
Seborrhea	16.3001	18.2913	1.90558	6.4067	7.35949	19.1544	56.8718
Seborrheic dermatitis	28.7444	24.8597	0.0328549	8.64083	23.3927	40.8222	115.485
Seborrheic keratosis	31.5128	24.3499	0.13142	11.8278	26.1853	45.5944	122.614
Second degree AV block	32.9925	17.6241	3.54833	18.2673	34.8097	51.8122	57.1018
Secondary diabetes mellitus	28.8869	25.4237	3.54833	9.85647	22.2756	39.623	108.29
Secondary hyperparathyroidism (of renal origin)	30.3345	26.6855	1.44561	9.23222	17.4131	45.5204	114.631
Secondary hypothyroidism	32.2691	27.4759	0.624243	9.7579	24.214	50.383	96.6262
Secondary malignancy of bone	35.0794	27.6636	1.18278	11.2035	33.6105	53.4713	90.778
Secondary malignancy of brain/spine	33.1657	29.3291	0.295694	14.4233	32.4606	34.3991	91.0409
Secondary malignancy of lymph nodes	32.8163	28.882	0.229984	7.4252	24.0169	49.0852	95.9691
Secondary malignancy of respiratory organs	21.6965	20.0897	0.295694	3.94259	21.0928	26.0868	67.8453
Secondary malignant neoplasm	25.8266	28.8927	0.722807	5.78246	12.222	36.0418	99.0903
Secondary malignant neoplasm of digestive systems	19.676	27.3143	2.10271	2.59554	4.79681	34.1198	91.6651
Secondary malignant neoplasm of liver	26.5966	28.631	0.229984	6.29171	12.452	33.3806	91.4351
Secondary thrombocytopenia	21.3904	17.474	1.24849	6.79275	18.3659	34.6948	55.919
Secondary/extrinsic cardiomyopathies	29.6647	32.7944	0.0328549	4.89538	15.3761	44.2062	87.2297
Senile cataract	34.4727	25.6261	0.755662	13.5034	27.3353	53.997	103.591
Senile osteoporosis	41.5532	22.8921	22.1113	25.6597	35.7133	51.6068	72.675
Sensorineural hearing loss	36.4826	26.311	0.262839	15.0558	30.8179	53.0031	111.575
Separation of retinal layers	30.2412	22.8241	5.68389	8.64905	26.2346	42.5471	111.477
Sepsis	34.7783	27.6293	0.197129	13.142	27.0396	51.4179	114.335
Septal Deviations/Turbinate Hypertrophy	29.692	25.6349	0.0985647	8.80511	22.0456	44.8633	111.214
Septic shock	24.4739	23.1848	0.197129	12.6984	17.216	30.0869	99.2546
Septicemia	33.5789	26.241	0.525678	13.0845	27.3024	49.6109	114.335
Sexual and gender identity disorders	30.9781	25.869	0.262839	10.2754	22.7356	47.8039	102.507
Sexually transmitted infections (not HIV or hepatitis)	29.1252	21.8368	0.197129	12.1235	23.212	44.7976	75.8619
Shock	28.8269	25.2537	0.197129	9.92217	28.0581	41.66	82.7286
Short gestation; low birth weight; and fetal growth retardation	50.947	44.0343	0.262839	36.5182	72.7736	76.289	79.8045
Shortness of breath	33.2838	26.4714	0.229984	11.6306	28.1895	49.5452	121.826
Sialoadenitis	41.4318	31.9974	0.427113	15.3432	32.5263	71.1308	92.5194
Sialolithiasis	29.6096	23.2229	2.95694	21.0928	25.2983	35.3847	66.2026
Sicca syndrome	21.0247	20.8909	0.13142	5.7496	13.5034	31.5735	79.2131
Simple and unspecified goiter	24.8492	16.6055	1.6756	10.8257	23.5241	34.6619	57.956
Sinoatrial node dysfunction (Bradycardia)	39.715	39.297	16.526	16.8217	21.3885	33.7912	128.364
Skull and face fracture and other intercranial injury	27.2623	20.8629	1.18278	11.5321	22.6863	39.3602	107.863
Sleep apnea	34.0044	27.3717	0.0328549	11.261	26.0211	52.6007	128.068
Sleep disorders	35.8544	29.0192	0.361404	10.8093	26.5139	57.0689	121.399
Sleep related movement disorders	46.4294	32.5129	0.0657098	16.1153	41.1672	69.6852	120.413
Solitary pulmonary nodule	37.0843	32.5401	0.492823	8.87082	28.4688	55.1634	121.826
Somatoform disorder	35.5267	28.894	3.61404	9.54434	27.8281	50.6458	106.483
Spasm of muscle	34.0935	27.0453	0.0985647	10.9735	26.9739	51.9436	100.996
Specific nonpsychotic mental disorders due to brain damage	38.3112	26.9466	6.7024	14.8176	33.3149	55.8533	99.8131
Speech and language disorder	35.5243	33.6196	5.71675	15.5239	26.8589	46.8593	82.6629
Spermatocele	24.1656	21.7812	0.394259	8.65726	18.1359	35.3519	83.32
Spina bifida	7.83041	6.65499	2.13557	4.17257	6.20957	10.6778	15.1461
Spinal cord injury without evidence of spinal bone injury	23.021	23.0002	0.0985647	9.9961	13.5362	30.054	80.9544
Spinal enthesopathy	45.9238	35.7395	19.6144	19.6144	19.6144	93.045	93.045
Spinal stenosis	37.3169	26.245	0.394259	16.181	34.2512	50.4733	109.44
Spinal stenosis of lumbar region	35.5804	25.3135	0.262839	14.259	34.4648	50.8101	112.232
Spinocerebellar disease	17.0626	28.7213	0.854227	0.854227	0.854227	20.7889	71.5251
Spirochetal infection	32.0194	26.0583	3.64689	4.5504	50.4322	52.8471	55.2619
Splenomegaly	24.2573	21.608	0.427113	5.88102	16.9531	40.4115	107.435
Spondylolisthesis, congenital	29.0318	31.5524	0.919937	3.36763	20.2715	48.2967	100.076
Spondylosis with myelopathy	41.8665	28.5387	5.28964	16.6574	40.2801	51.6972	101.094
Spondylosis without myelopathy	33.8808	26.3877	0.197129	12.6163	28.3538	50.1366	118.705
Spontaneous ecchymoses	26.8927	24.993	1.80702	5.96316	20.1072	36.6578	102.277
Sprains and strains	28.6282	23.9504	0.0328549	8.66548	23.6555	40.3951	110.031
Sprains and strains of back and neck	29.4674	31.2084	0.197129	4.07401	15.3432	45.6601	102.277
Squamous cell carcinoma	35.1768	20.4971	0.197129	16.526	32.0007	55.3769	79.7717
Staphylococcus infections	25.7669	30.3737	0.657098	4.27113	17.7745	33.3477	107.041
Stiffness of joint	29.2547	24.4394	0.558533	8.0823	21.6514	48.2228	100.569
Stomatitis and mucositis	18.089	24.9097	0.197129	1.44561	6.73525	30.3579	87.2954
Stomatitis and mucositis (ulcerative)	37.7201	30.208	0.854227	13.5198	30.3579	65.7344	93.8007
Strabismus (not specified as paralytic)	39.5502	36.1954	0.229984	15.3022	28.9123	65.7755	114.171
Strabismus and other disorders of binocular eye movements	27.1546	21.5036	0.952792	11.0721	19.7129	39.3602	97.3819
Streptococcus infection	26.429	22.0784	0.361404	9.62648	15.8196	42.3664	63.4756
Stress fracture	34.3919	19.6748	3.51547	20.2386	30.7193	44.5348	75.8291
Stricture and stenosis of esophagus	30.3987	25.8712	1.11707	13.3391	18.8587	48.9866	93.6693
Stricture of artery	35.0794	29.2917	4.92823	16.3946	21.7828	52.8635	98.1047
Stricture/obstruction of ureter	31.9365	29.5808	0.229984	7.62233	20.3865	53.2003	114.532
Subarachnoid hemorrhage	24.3267	30.6721	3.77831	6.0453	16.3289	23.4584	113.908
Subjective visual disturbances	25.5535	21.9205	0.394259	11.4006	19.1544	33.9062	98.039
Substance addiction and disorders	30.0696	25.0698	0.229984	10.875	22.4399	43.3027	113.908
Suicidal ideation	29.3926	25.9514	0.427113	9.98788	19.3844	49.8737	97.5462
Suicide or self-inflicted injury	30.973	18.018	7.95088	17.216	26.9082	56.4447	56.4447
Superficial cellulitis and abscess	26.8211	24.5491	0.459968	7.80303	19.9429	38.3252	118.245
Superficial injury without mention of infection	32.6411	25.8232	0.328549	11.1378	28.3866	47.8039	107.863
Superficial keratitis	21.6273	18.5997	3.31834	11.1378	11.6963	25.8075	62.6871
Suppurative and unspecified otitis media	30.4331	25.0491	0.164274	9.7579	25.1997	41.9228	116.832
Supraventricular premature beats	29.7482	25.3677	0.394259	11.992	20.8957	49.2659	92.4208
Swelling of limb	31.9595	25.1931	0.0328549	11.8442	25.8239	48.5924	120.38
Swelling, mass, or lump in head and neck [Space-occupying lesion, intracranial NOS]	31.1593	23.7023	0.0985647	11.7292	25.7582	45.6847	107.698
Symbolic dysfunction	44.448	49.8501	0.821372	1.11707	23.4584	87.854	108.914
Symptomatic menopause	30.2312	28.6058	4.40255	9.2815	29.2408	36.009	87.394
Symptoms affecting skin	36.6431	25.9307	0.985647	16.3946	32.0992	53.9477	107.008
Symptoms and disorders of the joints	34.2841	26.5243	0.0657098	12.6491	28.4523	49.808	124.684
Symptoms concerning nutrition, metabolism, and development	30.3027	26.9332	0.197129	9.68398	21.0928	43.7299	109.308
Symptoms involving cardiovascular system	30.8032	23.6706	0.459968	12.1727	24.674	44.3541	108.848
Symptoms involving digestive system	29.5075	24.9159	0.197129	9.06795	23.6227	42.3828	107.205
Symptoms involving head and neck	29.7367	26.8349	0.164274	5.07608	20.7479	50.8265	108.848
Symptoms involving nervous and musculoskeletal systems	36.7997	27.5694	0.13142	13.3391	32.1978	55.7876	114.138
Symptoms involving respiratory system and other chest symptoms	32.3554	23.1684	0.492823	12.6656	28.2881	49.1016	119.165
Symptoms of the muscles	30.8681	25.3009	0.492823	8.87082	26.366	49.8162	106.811
Syncope and collapse	31.7042	26.6836	0.197129	10.875	23.557	47.5739	117.423
Synoviopathy	31.413	25.526	0.13142	12.2713	23.6391	46.7936	101.85
Synovitis and tenosynovitis	29.8653	23.6296	0.229984	10.4889	24.7233	44.2227	106.976
Systemic inflammatory response syndrome (SIRS)	37.2596	25.6041	0.689953	16.5424	32.0335	61.8493	73.8906
Tachycardia NOS	34.9089	26.6783	0.0328549	14.2262	30.5222	48.4199	109.932
Temporomandibular joint disorder, unspecified	27.2051	28.2594	1.47847	6.89953	15.4254	40.9947	108.52
Temporomandibular joint disorders	44.6564	35.6432	1.57703	16.9367	27.2696	77.0447	109.637
Tension headache	30.8482	25.2044	0.657098	9.15009	25.1668	48.8224	122.384
Testicular hypofunction	21.2723	23.6257	0.0328549	4.12329	11.9756	29.9308	118.179
Thoracic or lumbosacral neuritis or radiculitis, unspecified	33.7588	26.1363	0.164274	12.1235	29.7665	50.3337	118.705
Throat pain	37.1267	24.9954	1.05136	16.3289	31.9678	51.4015	108.848
Thrombocytopenia	31.73	25.4264	0.361404	10.2097	25.594	47.3767	98.9589
Thyroid cancer	33.2183	25.8091	7.49091	14.8504	20.5672	38.1117	94.7863
Thyroid cyst	21.8266	15.0308	5.55248	15.1461	24.7397	29.9637	35.1876
Thyroiditis	40.2261	30.5431	0.492823	20.3043	35.7461	52.8553	97.5133
Thyroiditis, acute and subacute	29.1827	21.049	4.56683	4.99394	29.1423	50.3665	56.2147
Thyrotoxicosis with or without goiter	31.5183	23.1455	1.93844	12.5834	28.6987	47.1878	92.2237
Tics and choreas	55.7493	30.5259	20.8957	36.2061	52.3214	68.4367	104.314
Tinnitus	33.9109	27.2601	0.0657098	11.0392	27.3024	50.0955	121.924
Tobacco use disorder	29.6035	25.8178	0.0328549	10.1768	22.4235	40.9372	116.339
Torsion dystonia	27.7542	18.4081	0.328549	16.296	27.4667	39.3766	68.0425
Torticollis	39.2517	25.3958	2.92408	27.3353	35.6147	45.274	98.8932
Toxic effect of (non-ethyl) alcohol and petroleum and other solvents	26.0758	17.1319	9.62648	13.9469	26.9082	26.9082	56.4775
Toxic effect of lead and its compounds (including fumes)	34.9412	12.121	24.444	24.444	34.9412	45.4383	45.4383
Toxic effect of noxious substances eaten as food	30.5025	19.1825	12.5834	12.5834	26.0868	50.6294	50.6294
Toxic effect of other gases, fumes, or vapors	22.5795	26.1299	1.60989	4.20543	15.1461	24.9615	74.1863
Toxic effect of other substances, chiefly nonmedicinal as to source	17.6677	15.0099	3.31834	9.79897	13.2241	21.0928	40.9043
Toxic effect of venom	32.2922	20.8677	2.39841	14.4397	28.7809	45.964	81.6772
Toxic gastroenteritis and colitis	39.968	38.22	1.54418	7.05559	26.711	71.7304	99.5174
Transient alteration of awareness	53.8955	24.4985	8.67369	34.5962	56.4118	69.4552	96.4948
Transient cerebral ischemia	31.2493	26.746	2.10271	10.7107	22.7356	43.1385	103.887
Traumatic amputation	30.7337	21.8189	3.12121	6.7024	29.4051	50.3173	62.72
Traumatic arthropathy	27.3681	21.8906	6.63669	13.5198	17.0845	36.6003	67.6154
Traumatic cataract	11.7949	11.1536	2.13557	2.13557	11.7949	21.4542	21.4542
Trigeminal nerve disorders [CN5]	36.7078	26.5419	0.788517	12.0906	34.4648	53.1921	87.4926
Tuberculosis	39.3618	24.0623	0.0657098	18.3741	48.9866	49.8244	84.3713
Tympanosclerosis and middle ear disease related to otitis media	12.306	10.0888	5.42106	5.7496	7.09665	15.4747	33.052
Type 1 diabetes	20.8248	19.7166	1.21563	6.89953	13.8976	28.1074	91.4351
Type 1 diabetes with ketoacidosis	27.1287	17.9481	12.5834	14.1276	18.7601	44.7401	54.9662
Type 1 diabetes with neurological manifestations	32.5874	25.2412	4.07401	13.8976	27.3353	47.0482	91.4351
Type 1 diabetes with ophthalmic manifestations	19.1335	11.353	8.11516	12.2549	12.2549	22.2099	43.8613
Type 1 diabetes with renal manifestations	32.2377	22.1015	7.81946	12.5834	23.7212	47.081	70.868
Type 2 diabetes	33.1019	28.4761	0.229984	7.32664	23.1463	56.5104	109.44
Type 2 diabetes with ketoacidosis	31.6721	20.6083	12.5834	12.5834	34.629	48.461	68.5353
Type 2 diabetes with neurological manifestations	43.3784	26.3939	0.689953	22.1442	40.1815	62.72	99.3532
Type 2 diabetes with ophthalmic manifestations	34.1682	21.0284	4.89538	18.4316	28.978	48.7895	85.7512
Type 2 diabetes with renal manifestations	31.5252	27.3289	0.657098	11.992	25.9061	36.7071	122.647
Ulcer of esophagus	40.6984	19.1106	3.81117	27.1463	39.1794	53.8492	70.638
Ulceration of intestine	31.9601	23.6844	2.6941	16.4274	26.481	40.7401	83.0243
Ulceration of the lower GI tract	32.9403	24.0025	3.44976	20.4111	28.6002	51.3604	69.0938
Ulcerative colitis	24.8101	31.1397	0.197129	5.22393	7.19522	30.4811	101.489
Ulcerative colitis (chronic)	31.8947	24.9989	1.54418	15.3761	19.6801	52.075	105.858
Umbilical hernia	30.9691	25.1868	0.13142	10.3493	26.1196	46.424	100.799
Unequal leg length (acquired)	41.7257	28.0328	0.525678	22.0785	40.2472	63.6235	80.4616
Unspecified diffuse connective tissue disease	28.2922	23.015	2.00415	11.105	22.867	41.3561	66.794
Unspecified disorder of lipoid metabolism	35.5079	27.3358	0.295694	13.8976	27.8938	52.535	117.752
Unspecified erythematous condition	27.772	26.1006	6.27528	7.85232	16.0003	47.6724	89.661
Unspecified monoarthritis	50.4815	52.6203	13.2734	31.8775	50.4815	69.0856	87.6897
Unspecified osteomyelitis	32.1978	22.8744	0.262839	24.3783	25.2654	36.0747	85.3898
Unspecified polyarthropathy or polyarthritis	30.4659	29.2254	1.21563	10.1029	25.2983	39.9844	86.5726
Unstable angina (intermediate coronary syndrome)	41.5463	31.6674	2.98979	18.4973	36.4689	51.2865	117.292
Urethral discharge	35.9783	27.0546	3.38405	20.1236	21.0928	65.874	78.3918
Urethral stricture (not specified as infectious)	17.2428	21.5445	1.44561	3.54833	10.3	25.3722	96.5605
Urethritis and urethral syndrome	23.0706	23.0989	1.11707	6.02066	13.0434	30.0622	81.7758
Urinary calculus	36.089	28.3818	0.0985647	13.3637	31.8857	51.9682	117.588
Urinary complications NEC	30.8212	23.9203	1.21563	11.877	29.2408	49.1263	63.8699
Urinary incontinence	28.1111	26.4844	0.788517	8.80511	19.253	36.7153	103.92
Urinary obstruction	44.8331	31.5599	14.6861	20.8136	26.0211	74.4163	95.7063
Urinary tract infection	32.2067	29.7746	0.164274	8.64083	22.867	48.3952	128.068
Urticaria	31.0384	25.9215	0.164274	9.82361	23.1298	50.4322	117.588
Uveitis, noninfectious or NOS	36.278	18.9421	6.80096	22.1688	33.9884	46.6868	67.5168
Valvular heart disease/ heart chambers	26.393	20.116	0.328549	12.5095	23.2777	40.8386	89.8581
Varicella infection	28.5139	18.7542	2.95694	21.9881	24.329	32.3621	56.4118
Varicose veins	20.7255	22.3457	0.0657098	4.53397	13.4705	30.2593	123.633
Varicose veins of lower extremity	29.0864	23.7542	2.52983	11.7456	19.4829	48.5102	84.8313
Varicose veins of lower extremity, symptomtic	33.5445	27.6011	0.624243	14.9818	21.4542	48.5185	102.376
Vascular complications of surgery and medical procedures	12.4191	13.6139	2.79267	7.60591	12.4191	17.2324	22.0456
Vascular disorders of kidney/hypertrophy	55.4262	22.5457	21.6514	54.8184	65.874	66.4819	68.3053
Vascular disorders of skin	35.0759	26.6915	2.46412	19.9758	37.5531	41.43	73.9563
Vascular hamartomas and non-neoplastic nevi	35.4219	30.665	4.63254	9.46221	19.6801	60.4366	116.241
Venous/cerebrovascular complications embolism in pregnancy and the puerperium	17.8684	23.1779	1.11707	2.28341	5.78246	21.1257	69.0281
Ventral hernia	30.7766	21.9281	0.427113	15.4089	24.0498	41.43	86.1784
Ventricular fibrillation and flutter	39.6148	32.6401	9.92217	16.1071	30.0786	56.2722	104.314
Vertiginous syndromes and other disorders of vestibular system	23.6227	26.9624	0.394259	6.98166	14.5711	30.4154	117.292
Viral Enteritis	25.1542	23.3731	2.00415	6.7024	18.5302	33.3149	100.503
Viral hepatitis A	27.8609	34.0724	7.22807	7.22807	12.9448	33.5777	78.326
Viral hepatitis B	44.5698	31.0926	1.87273	24.0169	38.0788	44.0255	107.238
Viral hepatitis C	25.3753	25.3885	2.29984	8.52584	16.3617	32.0417	97.7761
Viral infection	27.2271	24.2889	0.0328549	7.77018	18.6944	41.8735	113.776
Viral pneumonia	44.8313	29.3982	0.525678	21.7828	32.5263	78.3918	95.542
Viral warts & HPV	30.8946	24.7818	0.0657098	10.3986	25.019	44.3212	105.858
Viremia, NOS	29.0735	23.7983	0.0328549	11.0392	21.6185	42.6292	110.655
Visual disturbances	33.44	26.5463	0.0657098	11.9592	26.6125	50.5965	108.98
Visual field defects	31.347	25.6687	1.80702	12.7477	28.1895	39.3602	111.477
Vitamin A deficiency	23.4781	11.1668	11.0064	17.8731	17.8731	35.319	35.319
Vitamin B-complex deficiencies	35.4355	26.8031	0.197129	14.5219	28.8466	51.9107	104.281
Vitamin D deficiency	29.2081	26.3976	0.0985647	8.44371	21.2571	40.8058	121.3
Vitamin deficiency	39.2452	26.6211	16.2303	19.2858	29.9472	48.8881	91.1723
Vitiligo	30.5311	19.002	2.037	16.5917	26.7439	44.7812	71.6894
Voice disturbance	30.7892	25.1371	0.591388	12.2877	21.8156	50.0708	104.577
Von willebrand's disease	54.8184	20.6067	40.2472	47.5328	54.8184	62.1039	69.3895
Wheezing	30.8892	24.5246	0.229984	12.0742	23.1791	44.7319	119.855
potential health hazards related to communicable diseases potential health hazards related to communicable diseases	31.0814	26.0323	0.0328549	9.85647	23.5898	47.8367	122.384
screening for infectious and parasitic diseases	31.1445	26.4081	0.0328549	9.19937	23.9512	46.4568	120.676
screening for malignant neoplasms	39.7611	28.6879	0.0328549	16.3289	33.6434	58.8102	125.276
screening for other diseases and disorders	30.4378	24.1503	0.0657098	12.0577	24.2962	43.5902	114.631
severe protein-calorie malnutrition	31.4368	32.3652	0.525678	6.50527	14.0619	48.1981	113.776
stress incontinence, female	21.6103	24.444	0.854227	2.08629	15.7868	30.0047	78.4246

## Sheet: before_6m_cutoff_Stanford
phenotype	mean	std	min	25%	50%	75%	max
Abdominal aortic aneurysm	-42.9714	39.836	-104.357	-47.8571	-47.8571	-7.39286	-7.39286
Abdominal hernia	-46.3766	38.6591	-119.286	-63.75	-44.2143	-16.1786	-1.60714
Abdominal pain	-44.0693	40.7966	-170.821	-65.6071	-30.25	-11.5179	-0.0714286
Abnormal arterial blood gases	-38.7381	60.3984	-108.429	-57.3214	-6.21429	-3.89286	-1.57143
Abnormal coagulation profile	-53.9841	42.3833	-166.857	-78.1964	-44.7857	-22.7143	-1.75
Abnormal electrocardiogram [ECG] [EKG]	-46.0831	35.7693	-166.214	-70.6071	-39.0179	-12.4554	-0.714286
Abnormal findings examination of lungs	-45.8187	41.7454	-166.571	-72.2143	-32.3929	-10.5	-0.178571
Abnormal findings on exam of gastrointestinal tract/ abdominal area	-44.5283	40.7287	-137.5	-62.1964	-35.1786	-6.46429	-0.142857
Abnormal findings on study of brain and/or nervous system	-10.3611	11.1813	-31.8214	-8.28571	-5.21429	-3.35714	-3.17857
Abnormal function study of cardiovascular system	-40.0048	31.1963	-98.6786	-65.3929	-27.6429	-11.625	-4.78571
Abnormal granulation tissue	-61.0179	60.1307	-133.214	-115.205	-44.8393	-11.25	-4.5
Abnormal heart sounds	-41.939	33.2938	-124.643	-64.875	-31.3214	-10	-0.821429
Abnormal involuntary movements	-43.619	31.145	-141.536	-65.6786	-42.8214	-17.2857	-1.35714
Abnormal results of function study of kidney	-35.5632	30.3724	-92.9643	-60.4375	-23.25	-6.53571	-2.92857
Abnormal results of function study of liver	-24.2981	18.2886	-75.2857	-39.375	-19	-8.15179	-0.928571
Abnormal results of function study of pulmonary system	-38.426	27.9062	-112.143	-56.875	-36.375	-13.6429	-5.46429
Abnormal results of function study of thyroid	-33.6152	29.0345	-104.179	-50.6786	-19.8571	-9.88393	-3.78571
Abnormal results of other function studies (bladder, pancreas, placenta, spleen, etc)	-39.3654	34.2821	-105.25	-60.1429	-27.3214	-12.0714	-6.14286
Abnormal spermatozoa	-10.0629	12.2341	-126.929	-8.75	-6.53571	-5.67857	-0.0357143
Abnormality of red blood cells	-19.8125	17.459	-41.9643	-27.9821	-18.3571	-10.1875	-0.571429
Acid-base balance disorder	-19.2908	12.7521	-32.2857	-29.875	-19.1071	-10.75	-2.39286
Acidosis	-38.8265	35.7153	-184.571	-49.875	-42.0357	-8.25	-3.46429
Acne	-43.1644	36.7321	-184.536	-61.2411	-29.9643	-14.75	-0.178571
Acquired absence of organs	-30.623	26.8365	-85	-57.9286	-17.6429	-8.28571	-1.57143
Acquired acanthosis nigricans	-31.0982	29.1414	-100.857	-45.6339	-20.9286	-11.0893	-2.71429
Acquired coagulation factor deficiency	-52.794	36.5436	-141.464	-64.7143	-63.3571	-34.6786	-6.60714
Acquired deformities of finger	-51.1224	35.3157	-113	-93.1786	-42.5714	-27.2143	-2.10714
Acquired deformities of forearm	-54.6905	34.8516	-93.8929	-68.4286	-42.9643	-35.0893	-27.2143
Acquired foot deformities	-40.0924	47.6516	-139.429	-48.0714	-21.8929	-5.67857	-2.57143
Acquired hemolytic anemias	-38.2262	44.4657	-87.9643	-56.1786	-24.3929	-13.3571	-2.32143
Acquired hypothyroidism	-46.5141	37.6147	-134.964	-70.7232	-42.9821	-11.8929	-0.464286
Acquired spondylolisthesis	-37.473	32.3655	-147.429	-43.8214	-35.1071	-11.75	-1.10714
Acromegaly and gigantism	-83.8143	32.7252	-109.357	-107.607	-102.357	-74.6071	-26.8929
Actinic keratosis	-38.5163	31.5181	-135.214	-51.1071	-30.0714	-12.75	-0.285714
Acute and chronic tonsillitis	-39.8214	25.501	-70.5714	-60.6696	-30.4821	-30	-6.82143
Acute and subacute necrosis of liver	-42.8701	22.7415	-80.8214	-54.1071	-46.3214	-34.1964	-3.53571
Acute appendicitis	-69.4236	43.1586	-168.393	-95.0893	-62.3571	-37.4286	-8.82143
Acute bronchitis and bronchiolitis	-40.994	34.1431	-172.071	-62.3929	-32.2321	-12.8839	-0.321429
Acute bronchospasm	-48.8007	36.3042	-144.607	-69.0714	-42.5357	-17	-1.07143
Acute cystitis	-26.1861	36.1006	-157.786	-31.8929	-15.6429	-8.25	-0.5
Acute dermatitis due to solar radiation	-30.9439	26.2527	-86.75	-34.3571	-32.1071	-6.67857	-5.03571
Acute gastritis	-29.6055	34.0612	-151.286	-48.2768	-19.4107	-8.23214	-0.642857
Acute laryngitis and tracheitis	-42.7976	49.4431	-162.321	-74.2143	-23.7857	-8.91071	-1.28571
Acute osteomyelitis	-55.9921	58.5235	-149.286	-123.536	-26.75	-10.5357	-2.25
Acute pain	-34.8423	34.4992	-143.464	-56	-19.5	-6.5	-0.142857
Acute pancreatitis	-55.6143	45.9004	-155.679	-57.8214	-48.0714	-29.6429	-3.78571
Acute pericarditis	-15.3532	10.4011	-36.8929	-22.9643	-13.3571	-8.67857	-5.64286
Acute pharyngitis	-42.7217	36.6324	-187.607	-61.375	-33.75	-14.0893	-0.285714
Acute posthemorrhagic anemia	-36.112	31.5683	-184.571	-46.3214	-32.8036	-11.4286	-1
Acute prostatitis	-27.855	41.9335	-157.857	-18.5714	-9.17857	-6.5	-0.714286
Acute reaction to stress	-32.0524	37.8751	-129.607	-39.6429	-15.1607	-6.51786	-0.5
Acute renal failure	-33.5101	35.5945	-158.036	-47.5804	-19.8214	-6.53571	-0.107143
Acute sinusitis	-43.1911	35.8519	-161	-67.0625	-33.8393	-12.3214	-0.0357143
Acute tonsillitis	-63.1702	50.8162	-167.393	-88.0357	-50.9286	-27	-4.39286
Acute upper respiratory infections of multiple or unspecified sites	-38.7308	33.9406	-171.036	-56.8929	-27.4821	-12	-0.107143
Acute vascular insufficiency of intestine	-35.6389	27.2507	-80.9643	-51.75	-36.5	-16.5	-0.928571
Acute, but ill-defined cerebrovascular disease	-46.4524	11.3662	-58.0714	-52	-45.9286	-40.6429	-35.3571
Adjustment reaction	-29.0175	27.9443	-184.571	-40.0268	-19.1786	-7.89286	-0.321429
Adrenogenital disorders	-8.125	3.97265	-18.9286	-8.53571	-7.30357	-6.15179	-3.46429
Adverse drug events and drug allergies	-38.2599	35.3035	-106.5	-58.3125	-30.2143	-9.52679	-0.0714286
Adverse effects of sedatives or other central nervous system depressants and anesthetics	-31.8887	27.441	-76.5714	-53.1071	-25.6786	-4.89286	-1.03571
Agorophobia, social phobia, and panic disorder	-41.6636	33.4162	-128.75	-64.6071	-34.5357	-13.0714	-0.535714
Alcohol-related disorders	-48.9012	31.2082	-104.393	-75.4286	-46.3214	-14.7232	-0.642857
Alcoholic liver damage	-59.9237	40.7505	-132.286	-96.9018	-78.3571	-19	-16.3929
Alcoholism	-47.1561	34.471	-158.821	-65.1071	-38.0714	-18.6786	-3.32143
Alkalosis	-32.373	29.7024	-92.5714	-49.4643	-19.9286	-6.64286	-0.5
Allergic conjunctivitis	-56.2347	36.7932	-150.857	-78.0357	-53.7857	-26.1071	-0.607143
Allergic purpura	-28.3143	20.7899	-47.5714	-41.2857	-41.2857	-5.71429	-5.71429
Allergic reaction to food	-39.199	27.8055	-88.4286	-57.9643	-39.6071	-14.1339	-2.92857
Allergic rhinitis	-48.2919	40.1418	-208.5	-71.5	-37.5179	-14.8214	-0.178571
Allergies, other	-40.491	35.2043	-147.393	-59.0714	-31.7857	-10.3125	-0.821429
Alopecia	-47.4881	42.6324	-182	-66.5714	-36.1071	-11.4821	-0.0357143
Alopecia Areata	-32.5403	35.699	-162.857	-45	-20.9286	-6.85714	-2.21429
Alpha-1-antitrypsin deficiency	-27.5446	26.8463	-66.9286	-31.7054	-18.25	-14.0893	-6.75
Alteration of consciousness	-36.0641	34.8781	-125.893	-65.6786	-21.5357	-6.57143	-0.285714
Altered mental status	-46.528	40.9416	-157.857	-57.4286	-41.2857	-12.1071	-3.96429
Althete's foot	-39.6486	36.5715	-145.929	-56.6786	-27.5714	-11.4464	-0.285714
Amblyopia	-35.2639	25.8599	-78	-57.9643	-38.8036	-8.22321	-5.14286
Amyloidosis	-74.7429	41.3281	-121.321	-113.643	-77.8571	-47.2411	-4
Amyotrophic Lateral Sclerosis	-37.0714	31.4244	-55.2143	-55.2143	-55.2143	-28	-0.785714
Anal and rectal conditions	-36.037	35.1984	-184.107	-50.9286	-25.8036	-9.15179	-0.392857
Anal and rectal polyp	-24.7083	24.1774	-91.0714	-30.9643	-17.0179	-8.03571	-0.357143
Anaphylactic shock NOS	-54.256	43.4063	-114.5	-96.8036	-39.1607	-14.2857	-12.25
Anemia in chronic kidney disease	-39.463	26.9968	-106	-53.8393	-31.8929	-21.9286	-1.71429
Anemia in neoplastic disease	-21.7237	24.0724	-78.3214	-32.1071	-6.96429	-5.21429	-0.0714286
Anemia of chronic disease	-38.6284	35.7485	-130.429	-52.9286	-31.5714	-5.85714	-0.928571
Aneurysm of iliac artery	-82.0857	28.1441	-122.464	-101.107	-62.2857	-62.2857	-62.2857
Angina pectoris	-44.461	42.6006	-147.821	-50.5	-36.8214	-10.5357	-3.46429
Ankylosing spondylitis	-59.4821	41.5078	-128.393	-90.5714	-36.9464	-21.3304	-11.2857
Ankylosis of joint	-53.3271	36.5827	-114.107	-90.7857	-38.1071	-28.5357	-5
Anomalies of jaw size/symmetry	-30.7143	21.2993	-86.8214	-37.4643	-28.9286	-22.7857	-1.32143
Anomalies of tooth position/malocclusion	-43.2857	48.0608	-150.75	-63.9464	-16.7679	-9.32143	-8.14286
Anomalous atrioventricular excitation	-51.3333	35.3186	-101.5	-81.7857	-56.9643	-18.3571	-5.14286
Anorexia	-40.1555	32.4898	-117.107	-50.7679	-39.7857	-11.1786	-3.67857
Anorexia nervosa	-20.1429	11.5676	-26.8214	-26.8214	-26.8214	-16.8036	-6.78571
Anterior pituitary disorders	-24.3184	29.1335	-113.393	-33.6071	-9.78571	-5.58929	-0.571429
Antineoplastic and immunosuppressive drugs causing adverse effects	-26.6642	32.06	-122.821	-38.8214	-6.85714	-6.53571	-3.28571
Anxiety disorder	-29.295	34.7676	-171.464	-41.7143	-9.89286	-6.5	-0.142857
Anxiety disorders	-45.1	30.4251	-77.0357	-77.0357	-37.7857	-19.0714	-14.5714
Aortic aneurysm	-69.2005	45.7529	-152.071	-104.536	-78.7857	-27.0357	-1.03571
Aortic ectasia	-79.0036	49.4688	-127.821	-120.714	-116.143	-22.2232	-1.67857
Aphasia	-37.5055	36.7498	-123.393	-61.8929	-17.4643	-6.60714	-4.46429
Aphasia/speech disturbance	-27.8733	22.3945	-95.75	-35.5	-29.6786	-12.4643	-2.39286
Aplastic anemia	-64.9129	29.0598	-99.6786	-99.6786	-43.1429	-42.1786	-36.1786
Apnea	-39.0934	31.5752	-111.643	-51.6071	-35.2143	-13.9643	-3.53571
Appendiceal conditions	-60.4571	40.0809	-110.5	-95.9643	-39.6786	-36.1786	-19.9643
Appendicitis	-60.6167	49.2822	-168.393	-96.4107	-45.2143	-25.75	-6.60714
Arrhythmia (cardiac) NOS	-45.9008	39.9311	-162.964	-65.5268	-33.3214	-13.5714	-2.07143
Arterial dissection	-42.1571	12.7781	-62.2143	-43.2143	-42.1071	-35.3571	-27.8929
Arterial embolism and thrombosis of lower extremity artery	-37.125	53.3243	-123.5	-38.0804	-9.17857	-8.22321	-6.64286
Arteritis NOS	-36.8724	39.7321	-128.5	-42.1786	-23.9821	-6.46429	-5.92857
Arthralgia/ankylosis of temporomandibular joint	-42.0571	34.6833	-102	-70.9732	-24.4286	-15.9018	-1.53571
Arthropathy NOS	-46.8802	43.2959	-174.964	-61.875	-34.3929	-13.4643	-0.25
Arthropathy associated with neurological disorders	-19.9643	19.5465	-33.7857	-26.875	-19.9643	-13.0536	-6.14286
Articular cartilage disorder	-52.7776	46.4248	-175.714	-82.1607	-31.25	-15.6429	-3.35714
Ascites (non malignant)	-45.4551	42.6683	-130.393	-74.4286	-28.3571	-9.375	-0.464286
Aseptic necrosis of bone	-28.345	19.3859	-122.821	-36.9286	-22.6429	-15.4286	-1.5
Asphyxia and hypoxemia	-44.6611	42.6866	-166.857	-59.6429	-40.1429	-8.25	-1.35714
Asthma	-55.217	44.4067	-185.429	-87.9911	-45.1429	-18.5357	-0.321429
Asthma with exacerbation	-44.0486	39.1518	-177.393	-68.0714	-31.6071	-14.0714	-0.642857
Astigmatism	-45.0398	36.0107	-169.964	-68.8482	-33.7679	-18.8304	-0.25
Atherosclerosis	-17.5179	15.6321	-28.5714	-23.0446	-17.5179	-11.9911	-6.46429
Atherosclerosis of aorta	-53.0393	30.6985	-104.357	-74.9018	-57.2143	-23.5089	-13.0714
Atherosclerosis of native arteries of the extremities with intermittent claudication	-33.9847	35.661	-101.179	-58.7679	-7.71429	-7.71429	-7.71429
Atherosclerosis of native arteries of the extremities with ulceration or gangrene	-52.3214	52.4976	-97.7857	-97.7857	-52.3214	-6.85714	-6.85714
Atherosclerosis of the extremities	-18.4071	21.594	-57.0357	-8.75	-8.75	-8.75	-8.75
Atopic/contact dermatitis due to other or unspecified	-41.5933	38.0793	-178.821	-60.9286	-29.4286	-11.1429	-0.0357143
Atrial fibrillation	-49.5946	44.9585	-164.5	-79.9286	-32.125	-13.7857	-1.21429
Atrial flutter	-36.4412	36.0864	-128.964	-52.7143	-26.1786	-10.2143	-0.285714
Atrioventricular [AV] block	-28.5643	28.8618	-70.5	-44.75	-19.9643	-6.17857	-1.42857
Atrioventricular block, complete	-50	25.0059	-72.3214	-71.6161	-57	-26.6339	-20.6786
Atrophic gastritis	-32.3214	34.3835	-147.071	-49.5804	-19.9107	-7.5	-0.642857
Attention deficit hyperactivity disorder	-52.0171	44.3563	-167.036	-78.7143	-38.6786	-18.5357	-0.464286
Autoimmune disease NEC	-62.3661	68.3846	-128.25	-117.938	-59.8393	-4.26786	-1.53571
Autoimmune hemolytic anemias	-63.4018	67.4293	-164.286	-68.5268	-31.4821	-26.3571	-26.3571
Back pain	-42.219	34.7389	-164.679	-60.9286	-33.8214	-12.7143	-0.0714286
Bacteremia	-34.3796	43.5683	-158.036	-50.5536	-7.28571	-5.73214	-0.0714286
Bacterial enteritis	-29.6348	26.9946	-100.643	-45.1429	-18.8214	-7.66964	-0.785714
Bacterial infection NOS	-34.859	35.0339	-108.679	-63.3571	-15.0714	-8.75	-0.0714286
Bacterial pneumonia	-33.2841	21.1109	-86.2143	-47.8036	-37.6607	-14.75	-0.0714286
Balanoposthitis	-25.8929	25.6538	-116.464	-38.6786	-16.4286	-6.53571	-0.25
Barrett's esophagus	-49.2337	48.7907	-169.036	-72.7857	-38.6786	-7.69643	-2.96429
Basal cell carcinoma	-41.5252	30.3892	-115.964	-61.2143	-37.5	-15.5089	-0.178571
Benign neoplasm of adrenal gland	-12.1939	7.04447	-26.0357	-13.7143	-12.5	-6.46429	-6.46429
Benign neoplasm of bone and articular cartilage	-34.1667	10.734	-48.2143	-45.9286	-33.4643	-28.4643	-12.0357
Benign neoplasm of brain, cranial nerves, meninges	-45.1206	30.1096	-105.286	-63.0357	-47.6786	-21.9286	-1.17857
Benign neoplasm of colon	-31.6533	27.8389	-140.107	-50.5	-22.0893	-8.33929	-0.178571
Benign neoplasm of eye	-54.625	20.3798	-69.0357	-61.8304	-54.625	-47.4196	-40.2143
Benign neoplasm of eye, uveal	-29.9921	18.2379	-56.4286	-44.4286	-35.8929	-11.4643	-2.14286
Benign neoplasm of kidney and other urinary organs	-62.7786	31.8694	-79.7857	-79.7857	-79.7857	-68.0357	-6.5
Benign neoplasm of lip, oral cavity, and pharynx	-35.7893	31.0222	-98.25	-33.2143	-22.7857	-15.4911	-12.9286
Benign neoplasm of other parts of digestive system	-43.725	42.7008	-151.321	-73.0982	-22.0714	-10.1786	-4.21429
Benign neoplasm of pituitary gland and craniopharyngeal duct (pouch)	-44.8014	47.7175	-200.75	-65.3214	-25.4286	-6.80357	-2.39286
Benign neoplasm of respiratory and intrathoracic organs	-41.7732	30.476	-105.107	-57.4643	-34.75	-16.0714	-13.1786
Benign neoplasm of skin	-43.2978	37.8651	-172.071	-60.4286	-32.8214	-12.8214	-0.142857
Benign neoplasm of thyroid glands	-43	20.7857	-53.3929	-53.3929	-53.3929	-43	-11.8214
Benign neoplasm of unspecified sites	-51.8741	42.2117	-142.429	-80.0357	-40.8214	-17.7768	-4.32143
Bipolar	-44.8741	42.3056	-164.536	-66.0714	-36.875	-8.75	-1.10714
Bladder neck obstruction	-19.0737	18.675	-66.7143	-22.6429	-10.2143	-6.5	-6.46429
Blindness and low vision	-35.5558	32.2171	-122.714	-55.2857	-19.4643	-12.0714	-0.785714
Blister	-80.6571	78.104	-192.571	-126.5	-56.7857	-24.7143	-2.71429
Blood in stool	-33.5797	37.1051	-169.036	-40.6429	-19.2857	-8.33036	-0.214286
Bone cancer	-25.7639	26.8545	-86.9643	-29.7143	-11.7143	-7.15179	-1.5
Bone marrow or stem cell transplant	-24.7655	25.9044	-133.464	-30.8482	-19.4286	-5.53571	-1.42857
Broken tooth	-22.8357	10.3964	-33.1071	-33.1071	-23.3214	-12.3214	-12.3214
Bronchiectasis	-70.3867	45.5858	-180.107	-107.438	-64.7143	-49.1339	-3.32143
Bronchitis	-39.156	31.8141	-115.607	-58.3393	-27.75	-15.4286	-1.53571
Bronchopneumonia and lung abscess	-53.4857	25.3761	-108.929	-58.3214	-52.3214	-46.3214	-6.46429
Bundle branch block	-51.2398	30.2711	-89.3214	-79.8214	-57.25	-26.5	-11.3214
Burns	-24.6989	22.163	-109.714	-34.25	-20.6786	-8.20536	-0.0357143
Bursitis	-41.5994	38.3813	-202.75	-54.5357	-31.6786	-16.7857	-0.25
Bursitis disorders	-34.3611	32.8536	-106.179	-47.7857	-31.6786	-8.25	-3.03571
Cachexia	-22.6122	24.5799	-58.0714	-36	-13.9286	-5.53571	-3.21429
Calcaneal spur; Exostosis NOS	-52.3571	41.8671	-131.321	-89.0714	-41.0357	-12.3571	-5
Calculus of bile duct	-57.2932	34.1878	-122.036	-62.4821	-55.8214	-40.4643	-3.78571
Calculus of kidney	-41.6807	38.8668	-170.214	-63.4464	-27.8929	-9.01786	-0.0714286
Calculus of lower urinary tract	-45.1131	41.1404	-129.929	-83	-27.3036	-9.5	-3.28571
Calculus of ureter	-45.3163	43.7322	-132.5	-70.5357	-23.125	-11.9196	-2.60714
Cancer of bladder	-36.217	27.2751	-68.3929	-62.9643	-33.75	-7.28571	-4.21429
Cancer of brain	-58.1009	61.4874	-178.179	-105.786	-25.1071	-12.3571	-7.57143
Cancer of bronchus; lung	-38.3274	31.6352	-122.321	-40.8214	-28.5714	-21.6786	-8.32143
Cancer of connective tissue	-35.7399	39.9638	-151.107	-64.1071	-18.3571	-6.60714	-1.75
Cancer of eye	-72.4821	49.8681	-115.571	-115.571	-74.5357	-31.4464	-25.2857
Cancer of nasopharynx	-21.3049	16.4329	-48.3214	-27.1071	-27.1071	-3.53571	-3.53571
Cancer of oropharynx	-62	44.5714	-121.429	-121.429	-32.2857	-32.2857	-32.2857
Cancer of prostate	-38.2295	46.6421	-147.679	-43.0357	-16.4643	-6.5	-0.892857
Cancer of stomach	-56.4702	51.4621	-158.071	-52.9643	-52.9643	-16.3214	-5.53571
Cancer of tongue	-73.7551	21.3329	-100.536	-86.6964	-72.8571	-60.5893	-48.3214
Cancer, suspected or other	-22.9315	29.555	-117.107	-28.6786	-6.78571	-4.75	-1.10714
Candidiasis	-34.0252	34.6069	-173.571	-49.3214	-21.8214	-6.60714	-1.17857
Carbuncle and furuncle	-33.6601	40.3959	-151.929	-44.3929	-15.2857	-5.5	-1.92857
Carcinoma in situ of skin	-112.117	43.5476	-130.893	-130.893	-130.893	-123.554	-14.1429
Cardiac and circulatory congenital anomalies	-36.1875	16.3302	-69.3214	-41.5179	-38.5714	-25.9643	-14
Cardiac conduction disorders	-34.7514	26.1865	-90	-56.2857	-34.25	-9.57143	-1.35714
Cardiac congenital anomalies	-33.5744	31.9109	-98.6786	-41.1339	-27.5179	-8.30357	-0.428571
Cardiac shunt/ heart septal defect	-58.977	34.5804	-104.893	-92.8214	-65.4286	-27.5179	-6.57143
Cardiogenic shock	-34.506	16.8749	-46.3214	-46.3214	-41.4107	-30.1518	-3.53571
Cardiomegaly	-51.6173	42.8936	-170.893	-88.9375	-45.5	-14.4464	-0.571429
Cataract	-44.6416	33.6736	-174.75	-68.0357	-43.0714	-13.5714	-0.178571
Celiac disease	-34.7771	37.2343	-119.429	-52	-17.0357	-6.82143	-0.821429
Cellulitis and abscess of arm/hand	-32.3804	33.2624	-105.857	-44.2321	-17.3929	-8.53571	-0.642857
Cellulitis and abscess of face/neck	-34.2054	35.1698	-120.893	-44.6518	-21.4643	-6.52679	-2.03571
Cellulitis and abscess of fingers/toes	-33.1211	34.7206	-157.321	-48.5982	-17.8214	-8.47321	-0.0714286
Cellulitis and abscess of foot, toe	-27.0595	23.5461	-69.6071	-31.8839	-23.0714	-11.6875	-3.89286
Cellulitis and abscess of leg, except foot	-37.5763	33.1575	-126.821	-54.4286	-30.9286	-8.46429	-2.60714
Cellulitis and abscess of oral soft tissues	-16.0794	10.2246	-32.5714	-23.0357	-13.3929	-9.28571	-6.39286
Cellulitis and abscess of trunk	-33.6931	30.6574	-140.607	-53.8661	-20.7857	-13.2321	-0.25
Central/nonobstroctive sleep apnea	-31.7083	25.7661	-76.0357	-51.0357	-30.2857	-8.67857	-0.178571
Cerebral aneurysm	-44.3571	41.7089	-110.607	-56.8571	-35.0714	-15.5446	-2.5
Cerebral artery occlusion, with cerebral infarction	-39.9339	35.538	-123.393	-46	-28.1964	-11.3214	-4.46429
Cerebral cysts	-36.6548	26.0728	-96.5357	-44.2857	-28.6786	-28.6786	-6.53571
Cerebral edema and compression of brain	-38.4354	38.5688	-123.393	-47.0714	-23.0714	-13.5179	-3.21429
Certain early complications of trauma or procedure	-47.8367	46.8829	-115.286	-82.7679	-23.2143	-12.1964	-6.42857
Cervical radiculitis	-38.0975	31.5464	-150.536	-60.0357	-30.5357	-10.8929	-1.64286
Cervicalgia	-37.7208	29.6584	-143.286	-58.75	-29.5357	-13.4286	-0.392857
Cervicocranial/Cervicobrachial syndrome	-93.4911	22.7625	-118.536	-108.062	-94.3571	-79.7857	-66.7143
Changes in skin texture	-25.6071	16.7092	-46.8929	-39.2143	-33.8929	-8.75	-1.14286
Cholangitis	-57.3442	40.6507	-159.357	-78.2143	-38.7143	-36.5357	-6.03571
Cholecystitis without cholelithiasis	-52.4477	39.6044	-127.75	-84.4286	-43.25	-20.8929	-0.607143
Cholelithiasis	-42.7714	35.5942	-122.036	-57.6786	-34.4821	-12.9643	-1.32143
Cholelithiasis with acute cholecystitis	-38.2	34.7062	-109.929	-39.8661	-36.875	-12.9554	-2.64286
Cholelithiasis with other cholecystitis	-55.6353	50.7023	-161.214	-102.393	-37.1429	-21.8571	-2.5
Cholesteatoma	-55.4891	40.9391	-128.286	-64.0357	-45.7143	-32.1786	-7.35714
Cholesterolosis of gallbladder	-52.7857	52.3826	-167.179	-85.3214	-24.9643	-11.5714	-0.535714
Chondrocalcinosis	-30.4464	32.311	-58.4286	-58.4286	-30.4464	-2.46429	-2.46429
Chondromalacia	-53.7129	43.1421	-140.5	-91	-36.5357	-19.3214	-4.64286
Chromosomal anomalies	-34.6405	48.4133	-205.5	-49.8214	-11.2857	-6.49107	-0.607143
Chromosomal anomalies and genetic disorders	-58.7381	51.4514	-153.929	-102.955	-46.1429	-17	-4.60714
Chronic Kidney Disease, Stage III	-32.1007	34.5586	-111.857	-46.3214	-18.9464	-6.57143	-3
Chronic Kidney Disease, Stage IV	-25.5464	16.776	-43.9286	-42.4643	-22.8929	-10.3571	-4.64286
Chronic airway obstruction	-40.4657	37.6248	-114.857	-76.0625	-24.6607	-9.75	-0.678571
Chronic bronchitis	-22.5779	26.0151	-96.75	-26.5	-10.2857	-9.78571	-7.25
Chronic cystitis	-54.8393	68.1095	-103	-78.9196	-54.8393	-30.7589	-6.67857
Chronic dermatitis due to solar radiation	-31.9557	29.7933	-102.036	-37.3571	-27.9643	-10.8214	-2.75
Chronic fatigue syndrome	-36.9729	31.766	-107.286	-56.4286	-21.6786	-15.7143	-6.82143
Chronic glomerulonephritis, NOS	-75.6548	53.3795	-126.536	-117.518	-90.4643	-30.0893	-9.96429
Chronic hepatitis	-28.3194	44.6002	-173.571	-31.8482	-9.80357	-7.34821	-1.57143
Chronic interstitial cystitis	-25.1071	17.0837	-54.4643	-34.2679	-21	-12.6071	-6.53571
Chronic kidney disease, Stage I or II	-37.5119	27.5522	-112.857	-57.75	-30.3571	-15.0714	-3.17857
Chronic laryngitis	-76.6607	40.1788	-105.071	-90.8661	-76.6607	-62.4554	-48.25
Chronic lymphocytic thyroiditis	-35.7628	30.7171	-94.3571	-61.6607	-22.1607	-11.9018	-3.85714
Chronic osteomyelitis	-22.5204	15.7502	-42.9643	-33.8571	-22.2143	-6.39286	-1.92857
Chronic pain	-30.1519	26.4936	-146.571	-46.5714	-21.2143	-8.75	-0.107143
Chronic pain syndrome	-27.3004	22.2941	-61.0357	-46.75	-17.2143	-7.03571	-2.85714
Chronic pancreatitis	-66.9349	50.4555	-156.321	-81.3214	-59.1786	-44.6071	-4.92857
Chronic pericarditis	-33.0491	23.3947	-55	-48.4911	-46.3214	-5.82143	-3.78571
Chronic pharyngitis and nasopharyngitis	-37.2662	36.5109	-189.286	-53.8571	-22.7857	-9.53571	-0.214286
Chronic prostatitis	-26.1607	31.7179	-136.464	-33.4643	-17.1786	-7.39286	-4.28571
Chronic pulmonary heart disease	-47.4319	39.5765	-131.857	-75.5714	-45.1429	-13.9286	-4.78571
Chronic renal failure [CKD]	-43.0429	33.4057	-133.929	-55.2143	-33.7857	-17.0714	-1.21429
Chronic sinusitis	-50.4536	39.6023	-156.357	-74.5714	-39.3929	-17.7054	-0.0714286
Chronic tonsillitis and adenoiditis	-38.4892	37.7873	-189.286	-49.1071	-28.9643	-10.5714	-0.142857
Chronic ulcer of leg or foot	-44.4218	30.8075	-123.607	-77.1786	-37.0714	-35.8571	-2.53571
Chronic ulcer of unspecified site	-52.665	44.4197	-124.679	-96.1071	-37.6786	-21.75	-0.607143
Chronic venous insufficiency [CVI]	-14.7524	8.01654	-33.7857	-18.0536	-14.5357	-9.03571	-5.32143
Circadian rhythm sleep disorder	-36.4618	27.5528	-115.214	-57.9643	-28.3571	-15.0714	-0.357143
Circulatory disease NEC	-42.8238	51.0187	-139.321	-68.6786	-23.1071	-9.51786	-1.07143
Circumscribed scleroderma	-59.7411	53.3418	-125.607	-90.7589	-52.9464	-21.9286	-7.46429
Cirrhosis of liver without mention of alcohol	-40.3942	28.9651	-106.5	-52.6786	-35.6071	-18	-3.96429
Colles' fracture	-50.8661	35.8691	-83.5	-77.8482	-56.875	-29.8929	-6.21429
Colon cancer	-42.2232	39.3635	-142	-88.25	-22.75	-14.8214	-7.82143
Color vision deficiencies	-35.4071	23.1156	-76.2857	-28.5	-28.5	-23.3929	-20.3571
Coma	-21.8095	32.2079	-59	-31.1071	-3.21429	-3.21429	-3.21429
Complex regional/central pain syndrome	-48.4244	20.6717	-83.0357	-59	-46.3214	-46.3214	-11.9286
Complication due to other implant and internal device	-24.461	22.9428	-66.8571	-42.9643	-18.0714	-6.16964	-0.107143
Complication of colostomy or enterostomy	-48.7976	46.1856	-100.357	-67.5893	-34.8214	-23.0179	-11.2143
Complication of internal orthopedic device	-38.5634	39.1295	-173.107	-47.3571	-30.6429	-6.48214	-2.35714
Complication of nervous system device, implant, and graft	-54.8095	62.5158	-173.571	-62.3929	-29.7143	-19.5357	-6.42857
Complications of cardiac/vascular device, implant, and graft	-42.5195	38.8775	-134.25	-72	-24.25	-11.5714	-3.28571
Complications of surgical and medical procedures	-29.0963	23.0933	-129.5	-41.8214	-26.9643	-13.3929	-1.32143
Complications of transplants and reattached limbs	-34.5781	26.451	-111.607	-43.9286	-29.6429	-12.6786	-0.0714286
Concussion	-44.3414	32.6416	-148.25	-65.0446	-41.7143	-13.7143	-2.28571
Conductive hearing loss	-44.1214	41.9547	-137.893	-58.6071	-33.1429	-11.9643	-0.535714
Congenital anomalies of abdominal wall; diaphram	-23.7714	13.6539	-44.7857	-22.5357	-22.5357	-22.5357	-6.46429
Congenital anomalies of breast	-60.5357	28.1968	-87.6786	-75.5714	-66.5	-51.4643	-21.4643
Congenital anomalies of face and neck	-25.4945	28.8788	-109.643	-37.4643	-15.0357	-6.46429	-4.71429
Congenital anomalies of genital organs	-14.9954	18.2814	-71.6071	-10.5714	-7.5	-6.53571	-0.0714286
Congenital anomalies of great vessels	-41.7929	26.1952	-75.2857	-58.3571	-43.6071	-15.8571	-15.8571
Congenital anomalies of intestine	-26.269	42.3211	-173.571	-20.2679	-10.3929	-9	-1.60714
Congenital anomalies of male genital organs	-19.1969	28.6793	-135.5	-14.8929	-9.28571	-7.03571	-0.285714
Congenital anomalies of mouth/tongue	-11.8022	5.62421	-19.8929	-16.7143	-12.2857	-7.5	-0.535714
Congenital anomalies of muscle, tendon, fascia, and connective tissue	-45.7321	17.8214	-72.4643	-45.7321	-36.8214	-36.8214	-36.8214
Congenital anomalies of peripheral vascular system	-28.5887	23.5832	-95.75	-48.2143	-25.9643	-7.25	-0.821429
Congenital anomalies of skin	-38.5808	33.7021	-117.393	-66.5714	-21.25	-13.1696	-0.285714
Congenital anomalies of skull and face bones	-15.3143	7.52353	-24.4286	-18.5714	-18.5714	-7.5	-7.5
Congenital anomalies of the eye	-2.54286	1.04289	-3.60714	-3.60714	-2.14286	-2.14286	-1.21429
Congenital anomalies of upper limb, including shoulder girdle	-34.3214	14.7361	-49.25	-41.5893	-33.9286	-26.8571	-19.7857
Congenital anomalies of urinary system	-27.0357	51.7049	-143.286	-8.5	-6.53571	-4.17857	-0.571429
Congenital anomaly of gallbladder, bile ducts, liver, pancreas	-52.551	25.537	-76.9643	-76.9643	-42.5357	-42.2143	-10
Congenital cataract and lens anomalies	-56.3512	35.7637	-86.5357	-86.5357	-62.5714	-38.6071	-1.28571
Congenital deficiency of other clotting factors (including factor VII)	-46.4167	36.3685	-77.75	-66.3571	-54.9643	-30.75	-6.53571
Congenital deformities of feet	-59.0808	39.7403	-126.821	-93.1071	-50.8929	-28.8036	-6.46429
Congenital hip dysplasia and deformity	-27.9375	13.4427	-46.0714	-31.8482	-26	-22.0893	-13.6786
Congenital musculoskeletal deformities of spine	-26.058	28.8379	-70.3571	-52.1339	-11.4286	-2.41964	-2.17857
Congenital osteodystrophies	-29.7138	22.5725	-77.25	-44.2679	-23.5714	-11.7143	-0.178571
Congestive heart failure (CHF) NOS	-60.3523	44.868	-178.321	-90.5714	-62.7679	-23.5357	-0.357143
Conjunctivitis, infectious	-33.3948	31.2013	-167.5	-47.9464	-23.6786	-11	-0.428571
Conjunctivitis, noninfectious	-23.3036	25.4811	-41.3214	-32.3125	-23.3036	-14.2946	-5.28571
Constipation	-35.145	33.2811	-148.536	-51.5714	-27.1786	-7.375	-0.178571
Contact and allergic dermatitis of eyelid	-3.36607	2.47494	-5.96429	-5.24107	-3.125	-1.25	-1.25
Contact dermatitis and other eczema due to plants [except food]	-41.689	34.0128	-137.5	-55.0357	-31.0357	-18.4643	-2.53571
Contracture of joint	-63.0808	41.8207	-137.036	-92.6429	-71.5	-32.25	-0.107143
Contracture of palmar fascia [Dupuytren's disease]	-34.0169	22.853	-75.3214	-51.9643	-39.8214	-11.3036	-1.17857
Contusion	-42.4439	38.382	-179.393	-65.2679	-27.3214	-12.7679	-1.64286
Convulsions	-39.6616	41.7356	-177.964	-60.0357	-25.9643	-8.46429	-0.392857
Corneal degenerations	-24.25	16.7303	-41.4286	-40.1696	-24.8929	-13.1607	-1.75
Corneal dystrophy	-22.6339	21.6198	-41.3929	-41.3393	-22.6607	-3.95536	-3.82143
Corneal opacity	-22.9799	17.2907	-64	-23.9911	-18.5536	-13.9643	-4.67857
Corneal opacity and other disorders of cornea	-56.8393	43.8725	-126.464	-69.75	-62.6964	-21.1964	-9.71429
Corneal ulcer	-56.6143	36.078	-99.8214	-90.9286	-37.9286	-33.6071	-20.7857
Corns and callosities	-37.5061	33.5997	-172.393	-51.3929	-27.7143	-10.1071	-2.57143
Coronary atherosclerosis	-44.0504	37.3646	-157.071	-72.2857	-36.8571	-10.6071	-2.17857
Costochondritis	-54.0189	41.3568	-134.25	-87.8214	-39.75	-22.8929	-5.75
Cough	-40.1268	33.6151	-175.25	-56.7143	-30.1786	-14.125	-0.0714286
Cramp of limb	-42.4881	38.8226	-108.679	-73.9911	-37.125	-8.61607	-0.0714286
Crushing injury	-51.3571	33.596	-108.25	-69.0714	-50.1964	-20.2857	-15.0714
Crushing or internal injury to organs	-49.6621	48.3414	-184.571	-93.1429	-23.2143	-14.2321	-1.03571
Curvature of spine	-12.4821	1.84353	-13.7857	-13.1339	-12.4821	-11.8304	-11.1786
Cushing's syndrome	-33.4643	27.035	-63.3571	-63.3571	-21.5	-6.46429	-6.46429
Cutaneous lupus erythematosus	-25.2429	4.0688	-28.2143	-28.2143	-28.2143	-20.7857	-20.7857
Cyst of bone	-48.5	24.7053	-94.0714	-59.6161	-49.5714	-35.7589	-5.75
Cyst of kidney, acquired	-40.5643	35.1275	-120.071	-64.0179	-30.4464	-8	-0.0357143
Cyst of the salivary gland	-37.5051	19.6192	-62.5	-48.8214	-35.1429	-29.5179	-8.21429
Cystic kidney disease	-51.3776	39.0495	-154.429	-50.5714	-43.6786	-32.7143	-4.39286
Cystitis	-28.7143	43.7611	-157.964	-27.0804	-6.53571	-6.33036	-1.42857
Cystoid macular degeneration of retina	-50.717	31.0216	-112.321	-82.3929	-44.0357	-31.8929	-5.78571
Cysts of oral soft tissues	-109.268	20.0263	-123.429	-116.348	-109.268	-102.188	-95.1071
Cysts of the jaws	-73.1786	62.3264	-117.25	-95.2143	-73.1786	-51.1429	-29.1071
Debility unspecified	-44.9018	35.1347	-91	-56.6339	-41.375	-29.6429	-5.85714
Decreased libido	-23.0479	24.6277	-108.071	-33.8482	-10.375	-6.52679	-0.5
Decreased white blood cell count	-44.8651	42.1889	-173.571	-64.5536	-36.3571	-9.30357	-0.0357143
Decubitus ulcer	-53.1916	36.9483	-123.143	-76.1786	-40.5357	-32.5357	-5.67857
Deep vein thrombosis [DVT]	-51.6083	40.5829	-177.964	-78.3929	-46.3571	-11.9643	-0.5
Defibrination syndrome	-25.631	25.1421	-69.1071	-31.5714	-13.4643	-6.82143	-2.35714
Deficiency anemias	-16.4762	12.7819	-38.2143	-28.5268	-10.125	-6.51786	-3.67857
Deficiency of humoral immunity	-46.652	22.2878	-83.7143	-66.25	-48.3214	-22.9286	-5.10714
Degeneration of intervertebral disc	-42.5725	36.9349	-153.75	-61.2768	-34.6786	-11.8571	-1.25
Degenerative and vascular disorders of ear	-24.5286	21.4763	-55.4643	-34.0357	-23.75	-6.96429	-2.42857
Degenerative disease of the spinal cord	-35.8942	36.9052	-197.036	-42.5625	-29.0893	-16.4732	-0.892857
Delirium due to conditions classified elsewhere	-40.7946	32.365	-105.107	-57.4286	-31.3571	-18.9286	-1.85714
Dental caries	-36.1006	32.066	-100.857	-37.8571	-27.2857	-17.5	-0.142857
Dentofacial anomalies, including malocclusion	-23.2595	11.6558	-46.0357	-28.9286	-27.4286	-16	-2.57143
Depression	-51.4929	43.9842	-171.464	-81.2857	-36.0357	-14.1607	-0.678571
Dermatitis due to solar radiation	-36.7911	27.629	-102.536	-43.5446	-27.6071	-15.7857	-5.5
Dermatomycoses	-40.8424	36.0378	-168.321	-65	-24.2857	-13.375	-1.60714
Dermatophytosis	-37.4629	33.9929	-136.214	-58.1429	-27.8214	-8.05357	-2.25
Dermatophytosis of nail	-43.3156	37.2369	-159.607	-61.9643	-30.7679	-12.8482	-0.214286
Dermatophytosis of the body	-37.5041	33.5391	-153.821	-54.4286	-29.5	-11.75	-0.0357143
Develomental delays and disorders	-36.0786	23.4117	-75.2857	-44.75	-24.9643	-22.9286	-12.4643
Diabetes insipidus	-58.5343	38.8206	-108.286	-104.536	-54.3214	-21	-6.46429
Diabetes mellitus	-18.8261	10.4086	-44.25	-25.5714	-15.1786	-13.2679	-0.964286
Diabetes type 1 with peripheral circulatory disorders	-23.631	28.9294	-57.0357	-31.9821	-6.92857	-6.92857	-6.92857
Diabetes type 2 with peripheral circulatory disorders	-11.7429	2.93286	-15.8214	-13.7143	-10.5714	-9.85714	-8.75
Diabetic retinopathy	-21.1814	20.1998	-64.9643	-32.5714	-12.8214	-4.89286	-0.0714286
Diaphragmatic hernia	-35.6747	32.9177	-136.75	-51.2321	-23.5714	-10.8214	-0.142857
Diarrhea	-42.161	37.4638	-167.643	-62.75	-31.6071	-10.8929	-0.142857
Difficulty in walking	-33.6339	32.0031	-90.5	-45.75	-31.1071	-8.36607	-0.25
Diplopia and disorders of binocular vision	-34.2531	29.8851	-117.821	-42.7679	-27.1786	-12.6071	-1.42857
Disease of capillaries	-41.1181	41.0253	-138.071	-44.7143	-29.0357	-10.7857	-0.464286
Disease of tricuspid valve	-52.0325	30.9727	-112.857	-70.5179	-47.3929	-29.2768	-4.07143
Diseases and other conditions of the tongue	-21.1592	27.2764	-114.964	-26.4286	-13.8929	-6.26786	-0.142857
Diseases of esophagus	-48.4067	31.4297	-118.571	-73.4554	-37.125	-28.625	-2.78571
Diseases of hair and hair follicles	-27.8466	21.7598	-105.964	-38.625	-26.1071	-9.98214	-0.142857
Diseases of hard tissues of teeth	-34.0714	15.3543	-44.9286	-39.5	-34.0714	-28.6429	-23.2143
Diseases of lips	-40.3667	34.9531	-130.429	-56.6786	-27.2143	-12.8214	-1.35714
Diseases of nail, NOS	-35.5102	31.5246	-140.464	-54.7143	-26.3571	-8.75	-0.571429
Diseases of pancreas	-62.7402	42.484	-160.464	-90.7857	-62.5357	-26.0357	-0.321429
Diseases of pulp and periapical tissues	-64.7143	44.0436	-115.571	-77.4286	-39.2857	-39.2857	-39.2857
Diseases of spleen	-35.783	23.7758	-74.75	-57.7143	-32.75	-20.75	-3.78571
Diseases of the jaws	-34.4257	33.7348	-107.464	-42	-21.0714	-6.39286	-1.85714
Diseases of the larynx and vocal cords	-40.9155	41.5696	-173.571	-65.5	-24.3929	-11.5	-0.107143
Diseases of the oral soft tissues, excluding lesions specific for gingiva and tongue	-44.6007	40.157	-195.321	-60.3214	-38.3571	-7.73214	-1.14286
Diseases of white blood cells	-42.2292	34.6324	-120.714	-53.2768	-39.6786	-17.4018	-4.64286
Dislocation	-43.8771	39.4882	-179.393	-62.25	-32.8214	-12.8214	-0.107143
Disorder of skin and subcutaneous tissue NOS	-33.2078	30.4635	-149.571	-46.9018	-24.5179	-9.46429	-0.0357143
Disorders involving the immune mechanism	-34.6523	26.8885	-124.607	-55	-28.375	-10.5357	-0.142857
Disorders of acoustic nerve	-24.7388	27.5731	-97.9643	-22.0714	-15.1786	-7.77679	-2.64286
Disorders of adrenal glands	-22.8214	14.457	-42.0714	-38.2143	-18.2143	-13.7857	-2.39286
Disorders of bilirubin excretion	-43.7167	41.3932	-151.5	-60.7857	-27.2143	-14.4107	-0.357143
Disorders of calcium/phosphorus metabolism	-37.0714	29.1775	-58.4286	-58.4286	-58.1429	-7.89286	-2.46429
Disorders of conjunctiva	-40.1405	39.5925	-165.786	-61.6071	-22.9643	-6.57143	-0.107143
Disorders of diaphragm	-13.1264	15.1138	-72.7857	-15.3839	-6.80357	-5.42857	-0.0714286
Disorders of esophageal motility	-23.5094	22.8875	-73.0357	-30.6607	-13.2143	-9.46429	-0.678571
Disorders of external ear	-29.1589	30.6071	-128.25	-32.8214	-22.6429	-8.01786	-0.857143
Disorders of iron metabolism	-52.5917	46.0798	-145.75	-86.5357	-51.75	-17.0357	-0.0357143
Disorders of magnesium metabolism	-48.9651	35.6276	-121	-70.875	-45.7321	-24.0982	-0.571429
Disorders of optic nerve and visual pathways	-59.727	55.0676	-169.964	-106.071	-46	-12.7768	-2.39286
Disorders of other cranial nerves	-27.3357	19.269	-42.1071	-42.1071	-42.1071	-5.17857	-2.78571
Disorders of penis	-33.4089	37.8491	-143.75	-46.8929	-13.3571	-6.51786	-0.0714286
Disorders of phosphorus metabolism	-32.2869	32.1782	-117.107	-36.3929	-23.0357	-8.78571	-2.78571
Disorders of refraction and accommodation; blindness and low vision	-31.5157	27.8784	-145.643	-37.75	-31.7143	-13.4286	-0.785714
Disorders of sacrum	-60.1731	32.7104	-103.786	-78.4643	-65.4643	-50.3214	-8.42857
Disorders of sweat glands	-53	48.5769	-139.036	-66.6964	-43.3036	-15.4911	-11.6429
Disorders of the autonomic nervous system	-31.631	27.6767	-107.357	-35.4643	-31.0714	-7.32143	-7.07143
Disorders of the pituitary gland and its hypothalamic control	-30.7335	37.0227	-166.25	-40.7321	-15.0357	-6.5625	-4.14286
Disorders of vitreous body	-37.1701	29.1241	-115.571	-51.7857	-31.4643	-13.3571	-0.892857
Disorders resulting from impaired renal function	-19.7857	22.7789	-35.8929	-27.8393	-19.7857	-11.7321	-3.67857
Displacement of intervertebral disc	-43.8232	34.7709	-165.786	-59.25	-35.2857	-16.5357	-0.928571
Dissociative disorder	-19.0714	11.1589	-28.3571	-28.3571	-20.9643	-11.6786	-6
Disturbance of salivary secretion	-25.2078	23.5757	-77.7143	-33.2143	-18.75	-6.01786	-5.21429
Disturbance of skin sensation	-40.261	34.3051	-142.143	-63.4107	-28.75	-10.6429	-0.321429
Disturbances of sensation of smell and taste	-38.6012	33.5767	-132.25	-59.2321	-32	-8.44643	-0.785714
Disturbances of sulphur-bearing amino-acid metabolism	-44.7589	17.137	-70.3571	-46.25	-37.1429	-35.6518	-34.3929
Diverticulitis	-34.7547	42.5916	-197.107	-47.1429	-13.7857	-10.6786	-0.714286
Diverticulosis	-35.4772	32.4193	-128.464	-59.7857	-21.8393	-8.24107	-0.357143
Dizziness and giddiness (Light-headedness and vertigo)	-39.5173	32.2078	-169.393	-56.5357	-31.0714	-13.8929	-0.392857
Drusen (degenerative) of retina	-44.8661	32.6867	-82.0357	-63.4464	-46.1071	-27.5268	-5.21429
Dry eyes	-39.1489	32.3424	-131.071	-48.8214	-29.7857	-16.1429	-2.96429
Duodenal ulcer	-37.5944	49.2078	-118.607	-72.2768	-6.14286	-4.25893	-1.75
Duodenitis	-24.8084	23.0075	-79.6429	-42.9464	-13.375	-6.91071	-0.642857
Dyshidrosis	-40.2003	37.3249	-129.143	-46.9643	-24.2143	-12.9286	-5.67857
Dysmetabolic syndrome X	-35.1407	31.9791	-101.643	-53.8929	-22.625	-6.78571	-0.0714286
Dyspareunia	-18.4881	17.2076	-38.3571	-23.5179	-8.67857	-8.55357	-8.42857
Dyspepsia and other specified disorders of function of stomach	-38.4483	34.332	-145.643	-54.875	-26.7857	-9.75	-0.857143
Dysphagia	-37.8419	37.61	-189.286	-54.3929	-26.3214	-8.58929	-0.857143
Dysthymic disorder	-41.2865	34.6568	-115.107	-62.875	-28.6786	-13.3571	-1.35714
Dysuria	-29.2819	30.0373	-154.929	-44.6786	-15.5	-7.57143	-0.25
E. coli	-23.9841	29.2687	-81.1786	-31.5	-14.2857	-3.46429	-0.607143
Eating disorder	-10.7202	8.91389	-24.8929	-13.9821	-10.9286	-3.69643	-1.28571
Ectropion or entropion	-9.83929	7.64989	-16.4643	-16.4643	-9.83929	-3.21429	-3.21429
Edema	-33.9369	30.8754	-149.929	-52.7143	-26.0357	-7.66964	-0.25
Effects of heat, cold and air pressure	-35.1984	33.7389	-113.857	-40.6964	-27.5893	-10.3839	-0.178571
Effects of other external causes	-37.0809	32.0752	-116.5	-54.5357	-31.875	-6.52679	-0.678571
Effects radiation NOS	-54.2704	53.338	-116.5	-107.643	-28.5	-6.53571	-6.53571
Electrolyte imbalance	-34.3466	25.3506	-88.1071	-46.1607	-27.2321	-15.4286	-4.71429
Elevated C-reactive protein (CRP)	-28.7179	23.1251	-65.7143	-46.1696	-20.2321	-12.9018	-1.28571
Elevated prostate specific antigen [PSA]	-23.4714	28.9569	-140.536	-33.0357	-8.71429	-6.53571	-0.178571
Elevated sedimentation rate	-44.1741	43.9559	-128.821	-65.5982	-29.8571	-7.39286	-6.53571
Elevated white blood cell count	-35.086	40.967	-184.571	-49.7321	-15.7857	-6.60714	-1.35714
Emphysema	-30.5143	23.8004	-72.5714	-28.5	-28.5	-14	-3.21429
Empyema and pneumothorax	-40.8533	33.9342	-125.821	-69.5714	-30.1786	-8.85714	-0.107143
Encephalitis, non-infectious	-53.4509	41.7187	-129.5	-72.6964	-45.25	-21.75	-5.46429
Encephalopathy, not elsewhere classified	-26.6741	23.2612	-69.7857	-38.5625	-23.6429	-8.15179	-2.39286
End stage renal disease	-44.2687	30.9504	-134.286	-57.5	-39.8929	-22.25	-1.71429
Endocarditis	-45.4777	43.929	-157.964	-72.5536	-23.8214	-20.1607	-0.892857
Enthesopathy	-40.0515	35.0592	-181.536	-58.3214	-27.6429	-13.7143	-0.107143
Eosinophilia	-36.629	28.2155	-84.75	-54.7143	-30.5	-11.2589	-1.35714
Eosinophilic esophagitis	-48.4866	35.1519	-152.071	-60.4643	-41.5893	-29.8929	-2.42857
Epilepsy	-17.9226	20.8591	-57.2857	-21.2143	-7.98214	-6.69643	-2.39286
Epilepsy, recurrent seizures, convulsions	-41.8348	37.4097	-166.286	-54.9464	-31.3036	-12.25	-6.46429
Epistaxis or throat hemorrhage	-35.1898	39.8419	-169.786	-41.4643	-16.4643	-7.03571	-1.85714
Erectile dysfunction [ED]	-31.102	32.6439	-167.429	-43.3214	-17.5714	-6.60714	-0.0357143
Esophageal atresia/tracheoesophageal fistula	-44.0536	37.2722	-95.75	-59.1071	-31.8393	-16.7857	-16.7857
Esophageal bleeding (varices/hemorrhage)	-36.4481	31.0962	-75.3214	-72.3929	-20.4821	-8.84821	-3.28571
Esophagitis, GERD and related diseases	-43.3835	30.2841	-132.214	-57.6786	-34.375	-21.5357	-6.03571
Essential hypertension	-42.7418	38.6212	-189.071	-64.0714	-29.75	-11.0357	-0.0357143
Essential tremor	-30.1403	30.0546	-96	-53.3393	-17.5357	-6.5	-1.10714
Eustachian tube disorders	-47.9151	38.0706	-132.464	-70.7143	-37.25	-16	-0.107143
Exophthalmos	-41.55	40.4256	-106.75	-42.7143	-42.7143	-9.03571	-6.53571
Extrapyramidal disease and abnormal movement disorders	-37.8214	28.7626	-106.714	-52.7857	-26.7143	-20.4911	-1.21429
Eye infection, viral	-30.0253	27.1149	-103.179	-46.1071	-23.0357	-4.92857	-0.571429
Facial nerve disorders [CN7]	-35.1881	25.4944	-113.5	-42.1071	-28.8571	-17.2768	-4.75
Facial weakness	-41.1458	28.7153	-92.0357	-52.375	-42.1071	-15.4018	-2.39286
Fasciitis	-36.0926	32.2072	-154.036	-52.1071	-30.9286	-8.07143	-0.285714
Femoral hernia	-17.6929	9.96357	-25	-25	-24.7857	-8.32143	-5.35714
Fever of unknown origin	-36.176	33.1107	-157.036	-52.0089	-27.6964	-8.30357	-0.0714286
First degree AV block	-43.8915	35.1501	-113.964	-65.7679	-27.8929	-15.0357	-2.21429
Flat foot	-39.8377	30.1042	-112.821	-67.2143	-30.9286	-13.6429	-2.28571
Flatulence	-36.7409	35.3956	-145.964	-59.2232	-23.9286	-7.98214	-0.0357143
Fluid overload	-31.7198	35.0144	-125.893	-44.5357	-19.875	-6.60714	-0.0714286
Foreign body injury	-42.7333	36.0838	-138.429	-71.3214	-30.3214	-16.3929	-0.0357143
Fracture of ankle and foot	-35.6603	26.1751	-118.357	-51.75	-30.2679	-17.8571	-4.78571
Fracture of clavicle or scapula	-31.5008	30.8957	-137.179	-41.0714	-23.3214	-15.6786	-1.14286
Fracture of foot	-65.5599	35.2273	-130.679	-101.661	-65.1607	-38.9286	-4.78571
Fracture of hand or wrist	-47.3331	40.5215	-174.429	-73.7857	-33.8929	-15.5714	-0.25
Fracture of humerus	-44.9153	38.6087	-158.75	-71.8214	-26.25	-18.3929	-2.67857
Fracture of lower limb	-35.8915	22.755	-104.429	-45.75	-31.8571	-17.8214	-2.42857
Fracture of neck of femur	-47.9624	29.592	-80.4643	-80.4643	-48.1429	-25.2321	-2.39286
Fracture of patella	-25.9949	27.2817	-80.4643	-31.3393	-21.3571	-5.82143	-5.82143
Fracture of pelvis	-25.345	12.7784	-63.4643	-40.1429	-26.0357	-15.0714	-6.57143
Fracture of radius and ulna	-47.1969	37.9595	-156.75	-72.875	-31.4286	-16.6429	-2.32143
Fracture of ribs	-27.3295	32.988	-141.893	-27.3661	-17.2143	-11.3571	-0.357143
Fracture of tibia and fibula	-37.7116	29.2607	-108.286	-53.0357	-30.6429	-17.8571	-1.35714
Fracture of unspecified bones	-59.352	39.4021	-106.393	-86.7321	-78.4643	-25.0536	-7.03571
Fracture of unspecified part of femur	-60.0923	29.5658	-88.5357	-88.5357	-68.6071	-37.8304	-8.57143
Fracture of upper limb	-53.2959	36.519	-98.9286	-82.2679	-50.1429	-28.2321	-3
Fracture of vertebral column without mention of spinal cord injury	-32.8034	24.849	-92.9643	-47.6429	-24.3571	-14.3571	-2.96429
Frequency of urination and polyuria	-30.8354	31.5067	-141.571	-41.0714	-21.4464	-7.35714	-0.214286
Functional digestive disorders	-34.7184	41.1266	-174.714	-58.3482	-17.9643	-8.25	-3.28571
Functional disorders of bladder	-49.3028	43.0527	-143.286	-68.1429	-33.3036	-14.5536	-1.67857
GERD	-43.6896	41.6737	-197	-67.4732	-29.4464	-10	-0.0714286
Ganglion and cyst of synovium, tendon, and bursa	-41.7044	37.5447	-132.429	-62.5179	-33.1429	-13.25	-0.142857
Gangrene	-30.7024	39.7712	-123.607	-46.3214	-6.92857	-5.5	-1.10714
Gastric ulcer	-67.5714	34.2839	-111.607	-90.5804	-60.9643	-54.8929	-9.85714
Gastritis and duodenitis, NOS	-45.5658	38.2224	-148.786	-64.0357	-31.4643	-19	-2.35714
Gastroesophageal laceration-hemorrhage syndrome	-29.5268	22.8832	-50.3929	-49.8571	-33.6786	-13.3482	-0.357143
Gastrointestinal complications	-32.696	27.7002	-121.357	-38.7321	-26	-13.5714	-1.67857
Gastrointestinal malfunction arising from mental factors	-42.7045	34.8836	-107	-65.8571	-24.4643	-15.1607	-6.60714
Gastroparesis	-33.5675	26.2018	-71.3929	-63.5	-27.25	-12.25	-6.5
Generalized anxiety disorder	-34.5727	30.5165	-169.75	-43.8036	-26.8571	-13.75	-0.75
Generalized convulsive epilepsy	-33.0765	38.8558	-114.071	-38.2321	-24.3571	-6.71429	-3.21429
Genetic Test	-28.3112	20.9953	-74.8571	-49.8214	-22.5893	-11.0982	-0.214286
Genu valgum or varum (acquired)	-24.8888	17.8925	-81.3571	-33.5357	-18.0357	-12.0357	-2
Gingivitis	-30.0429	34.368	-90	-25.6786	-16.1786	-14.0714	-4.28571
Glaucoma	-33.2735	34.7781	-137.214	-43.5	-21.7857	-7.64286	-0.0714286
Glossitis	-27.3274	19.4783	-54	-39.1786	-32.6786	-6.51786	-2.92857
Glossodynia	-46.8061	22.9039	-88.6786	-53.3393	-35.4643	-32.6786	-31.4643
Glucocorticoid deficiency	-59.355	41.5781	-130.786	-104.536	-51.9286	-18.5357	-6.35714
Gonococcal infections	-21.5446	10.1262	-27.2857	-27.2857	-26.2321	-20.4911	-6.42857
Gout	-38.1949	32.3641	-146.536	-57.7054	-31.6786	-8.92857	-2.25
Gouty arthropathy	-31.5114	22.5103	-87.0714	-55.8214	-27.2143	-8.60714	-0.607143
Gram negative septicemia	-27.5921	38.2929	-119.179	-24.5536	-10.3929	-3.91071	-1.46429
Gram positive septicemia	-67.1623	62.2443	-158.036	-112.857	-63.0357	-6.75	-6.5
Graves' disease	-34.4313	30.0203	-80.7143	-69.25	-17.5714	-14.2857	-6.53571
Gross hematuria	-18.4396	20.4879	-71.5714	-21	-9.07143	-6.17857	-1.03571
H. pylori	-45.0446	39.5582	-139.964	-74.0982	-29.25	-11.9732	-1.07143
HIV infection, symptomatic	-41.5459	39.334	-110.286	-38.75	-35.1786	-12.5357	-4.60714
Hallucinations	-37.6607	16.5347	-57.3929	-48.2857	-34.625	-24	-24
Hallux rigidus	-30.1571	35.7097	-84.3214	-49.1429	-9.67857	-3.82143	-3.82143
Hallux valgus (Bunion)	-32.1571	24.4007	-95.5	-34.3929	-26.25	-15.1071	-6.57143
Hammer toe (acquired)	-27.794	39.6746	-155.214	-24.5	-23.25	-14.1071	-0.357143
Hearing loss	-40.3412	39.6827	-139.357	-54.8393	-28.0357	-9.35714	-0.178571
Heart failure NOS	-61.9275	37.7397	-131.786	-71.5	-65.3393	-45	-0.821429
Heart failure with preserved EF [Diastolic heart failure]	-24.7755	15.3351	-59.5714	-27.2143	-20.2143	-13.5357	-8.35714
Heart failure with reduced EF [Systolic or combined heart failure]	-43.4845	33.1539	-118.679	-72.2857	-36.8571	-15.7679	-1.28571
Heart transplant/surgery	-91.0611	45.7724	-144.321	-144.321	-91.5	-55	-5.5
Heart valve replaced	-25.5	13.8809	-45.0714	-36.7232	-28.0714	-19.3571	-3.67857
Heartburn	-37.768	28.5956	-113.036	-59.9643	-32.0357	-10.7143	-0.0357143
Hemangioma and lymphangioma, any site	-48.0705	40.4479	-144.643	-71.2143	-41.1429	-10.9286	-4.21429
Hemangioma of skin and subcutaneous tissue	-26.5488	28.7716	-127.179	-37	-17.3571	-8.03571	-1.5
Hemarthrosis	-46.8452	35.7954	-72.9286	-67.25	-61.5714	-33.8036	-6.03571
Hematemesis	-46.7798	37.3137	-111.607	-56.9643	-49.6786	-21.5982	-0.357143
Hematuria	-30.252	32.5273	-138.357	-40.3214	-16.0357	-6.57143	-0.0714286
Hemiplegia	-20.3452	15.9177	-47.0714	-27.5357	-16.1786	-7.14286	-7.14286
Hemoglobinuria	-60.7262	16.5214	-87.8929	-69.2321	-54.7143	-49.0357	-45.8214
Hemoptysis	-53.5528	38.4494	-141.464	-75.2857	-53.3571	-25.4196	-0.75
Hemorrhage NOS	-50.0292	37.8259	-108.929	-76.9821	-37.6786	-17.8036	-11.5714
Hemorrhage of gastrointestinal tract	-39.4689	34.4972	-144.821	-51.9107	-30.1429	-14.375	-1.28571
Hemorrhage of rectum and anus	-38.4405	36.069	-159.821	-53.4643	-25.9643	-11	-0.642857
Hemorrhage or hematoma complicating a procedure	-58.6115	52.7596	-188.643	-88.75	-45.25	-8.28571	-2.60714
Hemorrhoids	-34.9348	30.9846	-188.179	-50.4286	-28.1786	-9.64286	-0.107143
Hepatitis NOS	-42.8829	38.7845	-134.107	-72.8929	-53.8571	-6.46429	-3
Hepatomegaly	-28.0595	26.9025	-106.179	-49.3214	-20.1071	-5.67857	-2.21429
Hereditary and idiopathic peripheral neuropathy	-34.3929	31.055	-120.179	-45.1429	-32.1429	-6.14286	-1.03571
Hereditary hemochromatosis	-32.8452	25.2375	-60.4286	-56.2143	-31.3214	-9.88393	-6.75
Herpes simplex	-41.6459	39.2708	-151.571	-59.5982	-30.5	-12.5714	-0.392857
Herpes zoster	-38.2504	32.2785	-123.75	-57.3214	-30.6429	-10.5536	-0.0357143
Herpes zoster with nervous system complications	-40.3929	54.1446	-121.429	-42.5714	-15.9286	-13.75	-8.28571
Hidradenitis	-58.9714	48.7799	-127.357	-108.964	-40	-22.7857	-13.5357
Hodgkin's disease	-41.4063	29.8573	-152.964	-56.4286	-36.5714	-17.2857	-4.92857
Hydrocele	-16.2489	18.3256	-142.536	-19.0714	-8.10714	-6.03571	-1.03571
Hydrocephalus	-24.6648	22.1565	-66.5714	-32.8929	-20.0357	-4.96429	-4.96429
Hydronephrosis	-39.362	38.1474	-157.893	-60.4732	-26.9643	-9.10714	-0.25
Hypercalcemia	-20.6541	18.0013	-69.1071	-31.8929	-13.8214	-6.75	-2.46429
Hypercholesterolemia	-35.1656	31.6514	-146.107	-46.6786	-26.2143	-8.66071	-0.25
Hyperestrogenism	-28.4	25.7658	-70	-35.8571	-15.3929	-15.3929	-5.35714
Hyperglyceridemia	-40.2579	38.6925	-178.393	-65.5357	-27.8571	-8.35714	-0.0714286
Hyperhidrosis	-39.4456	38.3876	-150.429	-54.6429	-25.0714	-11.7679	-1.35714
Hyperlipidemia	-42.0713	39.5054	-202.643	-64.6964	-28.2143	-9.78571	-0.0357143
Hypermetropia	-30.7589	33.3937	-129.5	-39.1339	-17.2679	-9	-3.35714
Hyperosmolality and/or hypernatremia	-49.2054	37.368	-111.857	-57.8839	-44.75	-19.6786	-6.57143
Hyperparathyroidism	-22.986	23.5612	-88.6786	-26.8929	-14.8214	-6.375	-3.57143
Hyperplasia of prostate	-28.7689	30.0524	-148.071	-42.4643	-16.75	-6.57143	-0.607143
Hyperpotassemia	-31.4486	24.8551	-92.0714	-46.3214	-24.9643	-10.1786	-1.53571
Hypersensitivity angiitis	-45.506	33.1923	-83.9643	-73.3214	-41.3929	-25.375	-2.28571
Hypersomnia	-39.4138	36.4363	-152.607	-57.5	-28.5714	-10.7321	-0.0357143
Hypertension	-73.1786	23.2477	-95.7857	-91.0446	-74.9286	-57.0625	-47.0714
Hypertensive chronic kidney disease	-49.3393	40.9697	-140.821	-91.1875	-36	-12.3036	-2.35714
Hypertensive heart and/or renal disease	-32.3189	15.6979	-55	-42.3929	-34.4286	-26.8929	-5.5
Hypertensive heart disease	-32.6113	22.0047	-62.5357	-55.9286	-29.8571	-13.4286	-6
Hypertrophic obstructive cardiomyopathy	-61.4318	34.2506	-134.357	-77.3214	-49.2143	-36.3571	-23.5
Hypertrophy of breast (Gynecomastia)	-32.5549	37.4558	-150.536	-42.7143	-12.0714	-7.57143	-0.178571
Hypertrophy of salivary gland	-13.5929	16.2592	-42.5357	-7.96429	-7.96429	-4.75	-4.75
Hyperventilation	-49.9315	50.6381	-157.964	-88.0446	-32.8036	-6.52679	-5.14286
Hypocalcemia	-24.8024	27.1956	-92.5714	-31.6964	-8.25	-7.03571	-3.5
Hypoglycemia	-46.6239	56.5348	-158.571	-49.0357	-25	-7.39286	-2.17857
Hypopotassemia	-40.3048	33.5559	-126.571	-70.4732	-31.1964	-9.46429	-0.607143
Hyposmolality and/or hyponatremia	-32.5409	30.835	-143.464	-49.8929	-19	-7.35714	-2.42857
Hypotension NOS	-39.6848	35.9431	-128.75	-65.4732	-26.0179	-12.2143	-0.571429
Hypothermia/Chills	-45.9011	33.3671	-128.75	-74.25	-36.9286	-22.3214	-0.714286
Hypothyroidism NOS	-38.692	39.455	-189.393	-58.9732	-23.4464	-6.65179	-0.107143
Hypoventilation	-22.244	18.7204	-51.4286	-29.7054	-17.8571	-6.35714	-5.42857
Hypovolemia	-41.8129	33.8571	-143.143	-63.6607	-34.3214	-12.5714	-0.464286
Iatrogenic hypotension	-58.1571	43.5852	-113.107	-74.8929	-74.8929	-21.3571	-6.53571
Immunity deficiency	-28.951	26.8612	-83.6429	-47.4286	-18.7857	-5.67857	-0.285714
Impacted cerumen	-36.1363	33.947	-157.679	-46.8929	-27.3571	-9.64286	-0.0357143
Impaired fasting glucose	-34.5826	31.9392	-165.071	-51.3214	-24.5714	-8.73214	-0.428571
Impetigo	-53.369	45.1897	-164.607	-84.75	-38.0536	-16.7232	-2.53571
Incisional hernia	-38.2214	40.7945	-99.25	-61.6429	-12.1429	-9.03571	-9.03571
Infection of the eye	-24.2786	22.6105	-49.0357	-49.0357	-8.89286	-7.21429	-7.21429
Infection with drug-resistant microorganisms	-16.1617	16.7834	-46.3214	-26.3571	-7.03571	-4.375	-0.0714286
Infection/inflammation of internal prosthetic device; implant; and graft	-64.3536	35.9332	-114.679	-112.857	-66.6429	-36.3125	-5.82143
Infectious mononucleosis	-56.1071	41.7512	-143.214	-85.9107	-43	-24.4821	-4.85714
Infective connective tissue disorders	-7.38393	6.79663	-17.3214	-8.26786	-5.14286	-4.25893	-1.92857
Infertility, female	-8.67351	9.65568	-102.821	-7.57143	-6.57143	-5.91071	-0.0714286
Infertility, female, associated with anovulation	-19.9082	33.7166	-96.2857	-9.05357	-6.57143	-6.53571	-5.32143
Infestation (lice, mites)	-29.2308	31.2828	-107.036	-28.0714	-11.8929	-11.5714	-1.89286
Inflammation of eyelids	-36.465	31.556	-163.071	-56.5982	-28.6786	-11.5714	-0.285714
Inflammatory and toxic neuropathy	-27.7186	27.6658	-125.214	-37.8929	-20.8214	-6.82143	-0.892857
Inflammatory conditions of jaw	-9.72619	5.68097	-16.2857	-11.3929	-6.5	-6.44643	-6.39286
Influenza	-38.8315	36.4314	-154.5	-49.3214	-30.3214	-11.6071	-0.821429
Infusion and transfusion reaction	-38.2143	26.7486	-80.4286	-49.2321	-37.8571	-22.3571	-6.03571
Ingrowing nail	-30.6485	28.9202	-119.464	-42.7857	-20.6786	-7.39286	-0.25
Inguinal hernia	-37.0893	37.1491	-120.571	-61.7768	-19.1071	-8.78571	-0.178571
Injuries to the nervous system	-44.8824	35.5027	-158.5	-66.8571	-35.0536	-17.0357	-8.17857
Injury to blood vessels	-38.25	57.0901	-178.571	-26.5714	-19.1964	-12.7946	-11
Injury to other and unspecified nerves	-49.5786	45.6666	-116.429	-66.8571	-49.6786	-11.1429	-3.78571
Injury, NOS	-43.0884	36.3307	-190.929	-63.2857	-33.25	-14.1607	-0.0714286
Insect bite	-43.9925	38.2009	-158.5	-44.4018	-34.4643	-23.5804	-0.714286
Insomnia	-43.6378	37.9527	-163.536	-64.6696	-33.7857	-12.0982	-0.0714286
Internal derangement of knee	-44.4524	42.6821	-178.929	-66.5357	-32.4286	-12.2589	-0.142857
Intervertebral disc disorder with myelopathy	-44.3143	37.0961	-106.25	-48.1429	-29.4286	-27.1786	-10.5714
Intestinal disaccharidase deficiencies and disaccharide malabsorption	-27.8731	22.7127	-125.643	-43.1071	-23.6786	-8.98214	-0.142857
Intestinal helminthiases	-38.25	23.85	-57.0714	-57.0714	-49.1429	-25.6071	-2.35714
Intestinal infection	-37.2376	29.1058	-103.214	-62.5714	-25.0714	-14.1071	-0.0714286
Intestinal infection due to C. difficile	-30.9031	31.2799	-87.9643	-53.5	-17.2857	-6.57143	-0.0714286
Intestinal infection due to protozoa	-44.5214	33.3071	-95.9643	-48.6429	-48.2857	-14.8571	-14.8571
Intestinal malabsorption (non-celiac)	-60.0647	46.1081	-158.607	-90.7857	-53.3571	-19.7143	-3.42857
Intracerebral hemorrhage	-39.4568	25.1585	-117.286	-42.2143	-38	-27.5357	-4.46429
Intracranial hemorrhage	-41.3304	52.551	-117.214	-56.4107	-21.3214	-6.24107	-5.46429
Intracranial hemorrhage (injury)	-68.1548	14.1825	-86.4643	-79.5982	-59	-59	-59
Iron deficiency anemia secondary to blood loss (chronic)	-17.4841	21.2692	-64.4643	-23.0357	-7.83929	-2.08929	-0.571429
Iron deficiency anemias, unspecified or not due to blood loss	-29.2377	28.1784	-108.786	-43.2946	-20.4286	-6.57143	-0.678571
Irritable Bowel Syndrome	-40.1173	38.1771	-197.286	-58.3214	-26.9286	-12.1071	-0.285714
Jaundice (not of newborn)	-27.5183	31.315	-109.75	-46.3214	-11.5714	-6.10714	-0.0714286
Joint effusions	-34.8309	34.1771	-135.679	-47.1786	-25.4643	-8.35714	-0.0714286
Joint/ligament sprain	-44.133	36.82	-186.107	-61.7143	-36.7143	-15.8661	-0.321429
Juvenile osteochondrosis	-31.3095	20.3748	-63.1786	-43.8036	-20.2321	-17.1786	-16.3929
Juvenile rheumatoid arthritis	-41.5429	30.0782	-94.0357	-39.8571	-24.6071	-24.6071	-24.6071
Keloid scar	-43.9328	34.7171	-131	-71.9107	-34.2857	-8.57143	-1.75
Keratitis	-37.5786	51.9213	-126.464	-41.4286	-7.10714	-7.10714	-5.78571
Keratoconjunctivitis	-26.1696	32.9237	-72.3214	-38.5982	-14.9286	-2.5	-2.5
Keratoconus	-34.2609	29.6172	-97.2857	-54.2143	-21.6786	-10.1786	-0.785714
Keratoderma, acquired	-44.8815	50.914	-156.821	-74.7411	-21.8036	-6.03571	-1.25
Kidney replaced by transpant	-60.1508	47.1377	-140.964	-109.67	-46.5714	-23.8214	-1.71429
Known or suspected fetal abnormality affecting management of mother	-25.5214	26.267	-67.2143	-35.9643	-9.17857	-9.17857	-6.07143
Kyphoscoliosis and scoliosis	-31.4286	32.0194	-165.786	-34.3571	-18.3571	-14.1786	-0.892857
Labyrinthitis	-46.2679	18.1535	-85.3214	-53.5	-48.3929	-31.625	-21.1429
Lack of coordination	-38.2433	29.1494	-124.143	-47.3571	-34.4643	-16.4196	-0.535714
Late effect	-45.3638	35.5867	-127.821	-59.0982	-31.0179	-22.1875	-6.42857
Late effects of cerebrovascular disease	-53.6443	56.863	-169.821	-95.8929	-34.1786	-2.65179	-0.107143
Laxity of ligament or hypermobility syndrome	-56.7714	41.2412	-122.286	-67.8929	-45.8929	-31.2143	-16.5714
Learning disorder	-25.1837	24.9763	-61.3214	-38.5	-15.6786	-7.875	-6.53571
Left bundle branch block	-50.1429	36.3524	-108.679	-80.8929	-48.9643	-12.4286	-0.892857
Lesions of stomach and duodenum	-25.0714	12.7279	-34.0714	-29.5714	-25.0714	-20.5714	-16.0714
Leukemia	-36.4236	40.5685	-148.536	-37.8571	-23.4286	-6.64286	-3.60714
Leukoplakia of oral mucosa	-73.8571	0.101015	-73.9286	-73.8929	-73.8571	-73.8214	-73.7857
Lipoma	-38.3677	35.3351	-157.25	-58.3661	-26.5893	-8.4375	-0.535714
Lipoma of skin and subcutaneous tissue	-39.2401	35.2986	-165.071	-50.8571	-30.625	-9.67857	-0.25
Lipoprotein disorders	-43.9428	38.8729	-130.107	-68.3214	-23.4643	-12.3214	-0.357143
Liver abscess and sequelae of chronic liver disease	-28.1464	28.5533	-73.1071	-49.8304	-13.4286	-6.69643	-4.28571
Liver replaced by transplant	-50.2381	41.0283	-115.107	-69.1071	-69.1071	-9.53571	-4.53571
Localized adiposity	-29.1508	27.0704	-94.4286	-32.6786	-31.6071	-8.57143	-6.57143
Localized superficial swelling, mass, or lump	-35.6057	31.5406	-127.643	-50.3482	-23.625	-12	-0.928571
Loose body in joint	-46.8143	59.5902	-181.536	-79.3661	-16.5714	-10.1429	-4.78571
Lumbosacral spondylolysis, congenital	-121.607	30.2541	-143	-132.304	-121.607	-110.911	-100.214
Lump or mass in breast	-42.1429	34.6132	-105.821	-62.75	-36.0179	-9.13393	-1.46429
Lymphadenitis	-42.4471	36.752	-153.857	-64.8929	-32.1071	-10.75	-0.214286
Lymphoid leukemia	-46.1299	58.3545	-163.179	-29.5179	-26.1429	-13.4643	-11.1429
Lymphoid leukemia, acute	-26.1564	30.4446	-100.536	-52.375	-7.10714	-6.64286	-2.53571
Lymphoid leukemia, chronic	-65.2445	60.7068	-147.286	-147.286	-29.1786	-29.1786	-4.10714
Macular degeneration, dry	-16.1607	2.63891	-20.0357	-16.4464	-15.25	-14.9643	-14.1071
Macular puckering of retina	-36.5333	18.8002	-60.25	-56	-31.8929	-24.9286	-5.39286
Major depressive disorder	-36.5659	30.1513	-158.821	-47.5	-28.5357	-13.4464	-0.5
Malaise and fatigue	-36.8468	35.0446	-165.25	-55.0179	-24.5	-9.32143	-0.0714286
Malignant neoplasm of bladder	-36.4286	24.0698	-68.0357	-62.9643	-33.75	-12.5536	-3.42857
Malignant neoplasm of kidney, except pelvis	-87.2286	48.813	-124.714	-124.714	-106.536	-47.2054	-4.03571
Malignant neoplasm of liver, primary	-31.9026	30.8063	-116.5	-38.1429	-22.1429	-9.78571	-9.78571
Malignant neoplasm of testis	-32.3883	35.2594	-146	-56.25	-17.3214	-7.35714	-3.03571
Malignant neoplasm of unspecified male genital organ	-79.6429	55.7599	-129.286	-129.286	-90.8929	-27.1875	-18.75
Malignant neoplasm, other	-40.9228	44.5363	-144.536	-59.5357	-19.3571	-10.9643	-2.39286
Malunion and nonunion of fracture	-28.4717	22.9535	-81.3571	-37.5714	-18.8929	-12.5714	-0.607143
Manlignant and unknown neoplasms of brain and nervous system	-63.3686	50.9554	-123.714	-117.464	-65.3929	-12.3571	-2.78571
Mastoiditis & related conditions	-31.2321	9.20902	-43.7143	-32.1786	-32.1786	-32.1786	-14.9643
Mechanical complication of unspecified genitourinary device, implant, and graft	-38.7183	32.3185	-105.107	-44.75	-26.4643	-23.3929	-5
Melanomas of skin	-48.5838	33.9263	-119.821	-72.5	-39.1429	-28.9286	-0.321429
Memory loss	-31.7107	29.4937	-99.8571	-52.3929	-21.2321	-7.5	-1.32143
Meniere's disease	-26.7381	15.8856	-63.75	-32.2143	-22.2857	-17.7857	-3.60714
Meningitis	-62.4464	48.701	-129.5	-113.161	-52.1786	-26.8036	-1.03571
Methicillin resistant Staphylococcus aureus	-42.7262	26.2421	-107.286	-58.8571	-38.0714	-28.5357	-3.42857
Methicillin sensitive Staphylococcus aureus	-52.5458	43.2149	-157.964	-72.25	-45.7321	-17.8839	-2.28571
Microscopic hematuria	-28.7747	31.5749	-138.357	-40.6786	-15.75	-6.53571	-0.285714
Migrain with aura	-33.3968	29.6869	-112.464	-48.5982	-23.4107	-11.5893	-1.32143
Migraine	-43.9476	38.7085	-185.25	-59.0714	-32.7857	-14.5714	-0.964286
Mineral deficiency NEC	-24.8681	26.2015	-101.75	-28.6786	-15.2143	-5.82143	-3.57143
Miscarriage; stillbirth	-13.0607	19.986	-67.0357	-9.83929	-5.73214	-4.25	-0.642857
Mitral valve disease	-33.3095	16.9783	-48.3571	-48.0357	-30.25	-30.25	-0.285714
Mixed hyperlipidemia	-30.7946	31.3578	-156.964	-43.9732	-17.0179	-7.13393	-0.0714286
Mobitz II AV block	-97	47.698	-148.071	-118.696	-89.3214	-71.4643	-53.6071
Mood disorders	-38.0517	31.1802	-111.357	-53.9286	-35.625	-9.54464	-0.321429
Morbid obesity	-37.627	33.3289	-128.179	-56.9286	-24.5714	-10.5714	-1.42857
Moyamoya disease	-92.4286	68.8419	-141.107	-116.768	-92.4286	-68.0893	-43.75
Multiple myeloma	-41.3571	28.1621	-59.5357	-59.5357	-59.5357	-18.6339	-5
Multiple sclerosis	-46.351	37.7104	-128.857	-59.4286	-33.4286	-18.3929	-2.10714
Muscle weakness	-28.5228	25.795	-123.75	-42.8929	-19.4286	-8.1875	-1.64286
Muscle/tendon sprain	-48.1661	35.9339	-109.5	-81.8214	-41.5357	-12.5714	-3.10714
Muscular calcification and ossification	-66.0774	50.4037	-126.893	-108.804	-51.2679	-40.1786	-2.57143
Muscular dystrophies	-10.246	14.9241	-47.2857	-13.3214	-8.21429	-0.464286	-0.464286
Muscular wasting and disuse atrophy	-34.2143	41.6141	-126.893	-42.9464	-12.3214	-10.6875	-6.35714
Musculoskeletal symptoms referable to limbs	-34.9224	27.9782	-106.179	-54.3929	-28.7857	-11.0714	-2.17857
Myalgia and myositis unspecified	-42.5323	33.3563	-145	-63.1071	-34.0357	-13.7143	-0.964286
Mycoses	-31.7857	38.9714	-123.607	-61.0357	-8.21429	-2.40179	-0.821429
Myeloid leukemia, acute	-28.9856	32.6593	-133.464	-37.8929	-13.5357	-6.67857	-5.71429
Myeloproliferative disease	-26.5012	26.9683	-122.893	-48.5714	-10.5357	-6.19643	-0.321429
Myocardial infarction	-47.4069	35.4415	-150.321	-73.3571	-36.8571	-21.7232	-1.28571
Myocarditis	-42.1591	37.2204	-131.143	-58.6071	-27.9286	-16.5714	-5
Myoclonus	-47.1857	29.7139	-114.071	-63.3304	-31	-29.7143	-28.3571
Myopathy	-40.1046	16.5573	-83.7857	-44.9018	-40.5357	-37.8929	-10.8571
Myopia	-46.0766	38.0824	-169.964	-65.2321	-34.6071	-18.75	-0.25
Nasal polyps	-46.81	39.5967	-134.357	-60.1429	-34.6429	-16.75	-1.75
Nausea and vomiting	-40.5043	35.9876	-157.643	-61.0179	-29.5714	-9.91071	-0.0714286
Neoplasm of uncertain behavior	-38.9434	37.7664	-151.107	-56.4643	-24.0357	-7.07143	-0.607143
Neoplasm of uncertain behavior of male genital organs	-38.4405	52.6448	-154.5	-35.4286	-6.53571	-5.85714	-5
Neoplasm of uncertain behavior of skin	-37.0549	31.4203	-171.286	-53.2857	-28.3214	-11.8929	-0.214286
Neoplasm of unspecified nature of digestive system	-50.1837	38.3593	-119.964	-74.9018	-45.0893	-17.2589	-6.89286
Nephritis and nephropathy in diseases classified elsewhere	-10.817	7.507	-22.75	-14.9375	-9.10714	-5.08036	-2.28571
Nephritis and nephropathy with pathological lesion	-40.1706	38.7041	-128.786	-48.5	-25.75	-14.6429	-3.25
Nephrotic syndrome without mention of glomerulonephritis	-29.5386	17.9722	-49.9286	-45.4643	-38.0714	-11.3571	-1.67857
Nerve plexus lesions	-37.1138	40.2081	-135.571	-40.0357	-25.0357	-7.25	-3.21429
Nerve root and plexus disorders	-15.6825	10.8605	-33.4286	-25.6429	-16.8571	-8.28571	-3.07143
Nervous system congenital anomalies	-86.6071	71.3673	-137.071	-111.839	-86.6071	-61.375	-36.1429
Neural tube defects	-48.3214	42.5779	-78.4286	-63.375	-48.3214	-33.2679	-18.2143
Neuralgia, neuritis, and radiculitis NOS	-35.9171	30.5852	-145.857	-58.8929	-26.25	-8.78571	-0.678571
Neuroendocrine tumors	-35.5422	21.0004	-56.1786	-56.1786	-41.3571	-14.625	-4.14286
Neurological disorders	-24.6443	23.8406	-97.1429	-36.8036	-14.7857	-8.22321	-0.464286
Neutropenia	-33.7809	35.8369	-144.536	-55.8929	-15.4286	-6.60714	-0.571429
Nevus, non-neoplastic	-39.0788	36.9603	-171.286	-60.1071	-25.8214	-9.39286	-0.285714
Nodular lymphoma	-104.145	69.7573	-153.786	-153.786	-153.786	-10.8214	-1.53571
Non-Hodgkins lymphoma	-45.8975	35.4389	-154.321	-58.2857	-40.4286	-13.2857	-0.821429
Non-autoimmune hemolytic anemias	-21.0714	18.1865	-31.5714	-31.5714	-31.5714	-15.8214	-0.0714286
Non-healing surgical wound	-17.0238	22.683	-43.2143	-23.6964	-4.17857	-3.92857	-3.67857
Nonallopathic lesions NEC	-35.3185	31.1671	-116.036	-48.7143	-34.9643	-7.21429	-5.57143
Noninfectious dermatoses of eyelid	-39.7143	48.5559	-127.357	-27.8214	-17.9643	-9.75	-6.57143
Noninfectious disorders of lymphatic channels	-40.7802	35.2695	-138.821	-56.8929	-38	-16.8929	-4.53571
Noninfectious gastroenteritis	-44.5665	38.8652	-150.536	-73.6429	-30.3214	-13.2321	-0.142857
Nonrheumatic aortic valve disorders	-61.7933	46.7376	-177.393	-103.429	-40.1786	-25.8214	-1.03571
Nonrheumatic mitral valve disorders	-46.3144	36.4335	-177.75	-73.7857	-29.5357	-19.3036	-2.25
Nonrheumatic pulmonary valve disorders	-51.8647	41.1756	-128.036	-73.4821	-31.6071	-23.8929	-6.67857
Nonrheumatic tricuspid valve disorders	-39.3512	29.7271	-91.1786	-47.0982	-36.0179	-18.4018	-9.57143
Nonspecific abnormal findings in cerebrospinal fluid	-42.4464	50.8864	-78.4286	-60.4375	-42.4464	-24.4554	-6.46429
Nonspecific abnormal findings in stool contents	-36.8266	32.8553	-145.107	-56.0625	-24.3036	-8.66071	-0.857143
Nonspecific abnormal findings on radiological and other examination of biliary tract	-25.1885	20.8897	-86.7143	-35.3036	-20.4286	-13.6786	-2.60714
Nonspecific abnormal findings on radiological and other examination of musculoskeletal system	-42.5714	35.3177	-137.607	-70.8482	-32.6429	-10.8482	-0.571429
Nonspecific abnormal findings on radiological and other examination of other intrathoracic organs (echocardiogram, etc)	-33.5181	30.9171	-125.893	-53.0357	-24.5357	-7.57143	-0.0714286
Nonspecific abnormal findings on radiological and other examination of skull and head	-35.4714	37.9879	-132.071	-45.8214	-25.0714	-7.125	-0.821429
Nonspecific abnormal results of function study of brain and central nervous system	-24.9643	21.5802	-50.5	-36.5	-32.9286	-2.71429	-2.17857
Nonspecific chest pain	-41.3584	36.5268	-181.429	-63.9196	-27.9464	-11.4554	-0.107143
Nonspecific elevation of levels of transaminase or lactic acid dehydrogenase [LDH]	-30.5477	23.8233	-83.9286	-49	-25.1786	-8.33929	-0.0357143
Nonspecific findings on examination of blood	-49.9666	39.7495	-134.964	-87.75	-35.5179	-17.2589	-3.35714
Nontoxic multinodular goiter	-53.1406	40.0399	-134.036	-93.2411	-45.3214	-13.7946	-2.85714
Nontoxic nodular goiter	-26.3367	19.6407	-51.9286	-47.3214	-25.8571	-7.80357	-3.07143
Nontoxic uninodular goiter	-39.5527	35.1112	-140.321	-72.7143	-22.8929	-10.5179	-2.46429
Nystagmus and other irregular eye movements	-43.4444	29.4847	-86.5357	-58.1429	-42.25	-15.6786	-12.3571
Obesity	-33.9322	32.6757	-171.893	-52.1786	-24.0357	-7.42857	-0.464286
Obsessive-compulsive disorders	-42.5836	39.8159	-169.286	-47.5	-24.8929	-15.6964	-2.82143
Obstruction of bile duct	-51.7806	19.5965	-76.9643	-69.7857	-43.7143	-35.1786	-31.8571
Obstructive chronic bronchitis	-57.6591	34.1338	-141.464	-57.8036	-50.8929	-46.0714	-13.6071
Obstructive sleep apnea	-43.0622	38.089	-189.286	-62.9286	-32.0893	-11.7946	-0.0714286
Occlusion and stenosis of precerebral arteries	-26.0921	31.16	-110.536	-31.0893	-13.5357	-6.55357	-5.85714
Occlusion of cerebral arteries, with cerebral infarction	-32.9866	13.0995	-44.75	-39.8929	-37.625	-35.3571	-5.75
Oliguria and anuria	-13	4.94872	-15.8571	-15.8571	-15.8571	-11.5714	-7.28571
Open wound of ear	-30.131	26.4037	-57.3929	-42.8571	-28.3214	-16.5	-4.67857
Open wound of finger(s)	-38.8741	34.9573	-147.25	-51.0357	-28.7143	-13.6607	-1
Open wound of foot except toe(s) alone	-31.8537	26.7968	-89.6071	-41.4286	-26.1786	-13.2857	-3.21429
Open wound of genital organs	-32.6357	34.5047	-85.4643	-49.7857	-14.7857	-6.57143	-6.57143
Open wound of hand except finger(s)	-33.8829	35.2817	-138.893	-47.7857	-18.0714	-10.6964	-0.928571
Open wound of lip and mouth	-36.0714	23.5865	-61	-47.0536	-33.1071	-23.6071	-14.1071
Open wound of nose and sinus	-40.2	34.3261	-79.75	-70.25	-37.1786	-10.1071	-3.71429
Open wound of toe(s)	-37.9905	33.9256	-123.607	-43.9286	-25.5357	-18.4643	-6.57143
Open wound or laceration of eye or eyelid	-32.0682	31.6371	-94.75	-29.75	-18.1071	-12.9643	-11.75
Open wounds of extremities	-45.3398	39.3932	-158.286	-56.5268	-35	-16.8929	-4.5
Open wounds of head; neck; and trunk	-44.6737	37.2283	-157.286	-59.2143	-39.3571	-14.3929	-0.75
Optic atrophy	-48.3201	34.2585	-112.321	-70.9643	-42.7143	-25.3036	-2.39286
Optic neuritis/neuropathy	-46.7619	39.643	-105.107	-82.8571	-29.8571	-18.3214	-4.64286
Oral aphthae	-43.4615	32.6826	-128.071	-57.5714	-46	-15.2143	-3.25
Orchitis and epididymitis	-29.824	34.7309	-158.5	-40.5625	-17	-6.36607	-0.571429
Organic or persistent insomnia	-32.787	36.9063	-133.893	-46.0982	-18.1429	-8.15179	-0.357143
Orthostatic hypotension	-39.0126	38.0347	-157.643	-63.1786	-23.0179	-7.28571	-1.57143
Osteitis deformans [Paget's disease of bone]	-42.2857	44.0427	-73.4286	-57.8571	-42.2857	-26.7143	-11.1429
Osteitis deformans and osteopathies associated with other disorders classified elsewhere	-27.55	22.7079	-47.7143	-47.7143	-35.8214	-3.25	-3.25
Osteoarthritis; localized	-54.2185	46.4934	-164.536	-88.1071	-38.5536	-13.7946	-6.53571
Osteoarthrosis NOS	-42.8698	36.6208	-144.929	-67.0357	-30.7143	-12.2143	-0.25
Osteoarthrosis, generalized	-30.375	25.437	-73	-48.6071	-28.8929	-7.39286	-5.82143
Osteoarthrosis, localized, primary	-27.2189	24.8915	-140.5	-35	-22.5714	-9.99107	-0.107143
Osteoarthrosis, localized, secondary	-30.9935	25.8927	-109.5	-46.1161	-23.3214	-10.0089	-7.67857
Osteochondritis dissecans	-70.3429	66.1256	-170.571	-104.214	-39.8571	-18.5357	-18.5357
Osteochondropathies	-23.9235	25.7587	-70.3571	-35.5357	-10.5714	-5.30357	-4.85714
Osteopenia or other disorder of bone and cartilage	-44.1864	34.2129	-137.607	-70.3036	-38.625	-14.5	-1.71429
Osteoporosis NOS	-46.8357	35.9636	-133.286	-72.5714	-33.8214	-17.8571	-0.0714286
Otalgia	-38.0904	40.4261	-168.929	-53.7857	-23.7143	-8.40179	-0.214286
Other abnormal blood chemistry	-35.5037	35.2136	-159.25	-49.5357	-24.0893	-7.4375	-0.0357143
Other abnormal glucose	-41.1455	35.8827	-160.464	-64.0714	-27.7143	-12.4107	-0.0714286
Other abnormality of urination	-29.6984	30.6138	-131.786	-38.5	-17.4464	-6.83929	-0.214286
Other acquired deformities of limbs	-39.3946	27.7062	-105.143	-50.1429	-46.7857	-15.4286	-6.53571
Other acquired musculoskeletal deformity	-36.0048	32.9585	-189.286	-45.6964	-27.8929	-15.4643	-1.71429
Other acute and subacute forms of ischemic heart disease	-39.6052	31.9659	-111.786	-72.2857	-31.8929	-10.2589	-5.78571
Other allied disorders of spine	-30.4685	25.761	-105.429	-35.5714	-24	-8.64286	-2.39286
Other alveolar and parietoalveolar pneumonopathy	-78.5464	59.4593	-175.75	-80.2143	-77.75	-43.0625	-5.21429
Other and unspecified coagulation defects	-60.3458	40.7842	-184.571	-90.7857	-50.8929	-27.2857	-2.14286
Other and unspecified congenital anomalies	-30.6922	31.4725	-130.429	-48.1518	-16.7857	-10.5	-0.178571
Other and unspecified disc disorder	-31.6634	33.653	-165.964	-38.7857	-27.1607	-8.35714	-1.21429
Other and unspecified disorders of the nervous system	-27.7188	28.2295	-78.9643	-56.7143	-7.91071	-6.24107	-1.10714
Other anemias	-30.4465	33.4089	-146.107	-43.0714	-17.3929	-6.53571	-0.178571
Other arthropathies	-15.3357	11.9697	-29.9286	-26.8571	-6.75	-6.75	-6.39286
Other benign neoplasm of connective and other soft tissue	-36.4093	34.2911	-131.143	-42.0357	-27.3571	-12.75	-3.75
Other cardiac conduction disorders	-46.5089	40.8698	-107.607	-74.4821	-44.4821	-6.32143	-2.78571
Other cardiomyopathy	-26.8036	9.72272	-33.6786	-30.2411	-26.8036	-23.3661	-19.9286
Other chronic ischemic heart disease, unspecified	-61.9271	30.5859	-104.321	-100.25	-53.8214	-36.625	-24.4286
Other chronic nonalcoholic liver disease	-40.9514	37.2484	-195.107	-59.25	-29.6607	-11.6071	-0.142857
Other conditions of brain, NOS	-36.4636	36.3065	-126.214	-48.0357	-24.9643	-7.57143	-2.03571
Other demyelinating diseases of central nervous system	-21.648	19.0434	-44.9286	-37.4464	-21.75	-4.17857	-1.60714
Other derangement of joint	-36.9875	33.5149	-150.857	-52.8839	-27.5179	-11.8214	-0.25
Other diseases of blood and blood-forming organs	-37.9254	31.0287	-121.321	-53.5714	-36.3571	-12.8929	-1.60714
Other diseases of lung	-47.6284	41.5913	-158.964	-72.8304	-39.3214	-12.9018	-0.178571
Other diseases of respiratory system, NEC	-26.815	24.414	-93.7857	-30.3929	-17.6071	-10.0536	-1.42857
Other diseases of the teeth and supporting structures	-29.3438	27.2769	-85.6429	-43.5446	-16.0893	-8.46429	-1.03571
Other disorders of arteries and arterioles	-45.765	42.3914	-144.357	-61.5	-29.4286	-16.1429	-1.03571
Other disorders of biliary tract	-58.1357	35.8956	-121.071	-87.1071	-53.7679	-20.0893	-10.25
Other disorders of bladder	-34.1721	41.6986	-158.5	-35	-17.1786	-6.46429	-1.25
Other disorders of bone and cartilage	-32.9481	29.9769	-137.5	-49.7857	-23.8571	-8.71429	-0.0714286
Other disorders of carbohydrate transport and metabolism	-45.7589	31.6247	-71.5714	-71.5714	-52.2321	-26.4196	-7
Other disorders of cervical region	-31.1528	20.9988	-77	-41.2054	-26.8214	-14.5357	-9.67857
Other disorders of circulatory system	-48.9107	36.7121	-123.107	-64.9375	-28.5	-26.6518	-21.1071
Other disorders of ear	-30.4369	28.4334	-141.393	-41.8571	-23	-10.75	-0.142857
Other disorders of eye	-41.0512	36.5748	-142	-67.1518	-32.9821	-9.33929	-0.857143
Other disorders of eyelids	-29.1511	27.6423	-122.179	-39.9375	-21.5179	-8.66071	-0.0357143
Other disorders of gallbladder	-32.7107	36.9548	-109.929	-45.375	-13.5714	-3.03571	-0.607143
Other disorders of intestine	-43.7136	38.4224	-159.357	-59.4286	-28.7857	-13.3571	-0.285714
Other disorders of lipoid metabolism	-33.3051	26.6305	-87.6071	-50.6429	-24.2857	-12.9643	-2.25
Other disorders of liver	-42.8495	36.3746	-165.607	-58.1696	-33.9643	-15.3929	-0.0714286
Other disorders of male genital organs	-22.5781	29.2079	-158.5	-28.4643	-7.78571	-6.14286	-0.214286
Other disorders of metabolism	-23.0051	28.4546	-150.393	-28.4018	-7.75	-6.53571	-0.142857
Other disorders of middle ear and mastoid	-58.6786	28.2007	-104.179	-61.8214	-56.8929	-35.25	-35.25
Other disorders of peritoneum	-45.2143	30.1224	-78.3214	-66.6607	-55	-23.25	-3.35714
Other disorders of prostate	-42.4748	47.442	-138.964	-40.8214	-15.8571	-13.25	-8.10714
Other disorders of soft tissues	-30.9282	28.9921	-174.964	-49.3214	-21.75	-8.98214	-0.607143
Other disorders of stomach and duodenum	-31.6049	30.1392	-144.25	-50.0268	-21.4107	-7.16071	-0.821429
Other disorders of synovium, tendon, and bursa	-25.5863	22.9215	-87.6786	-43.1071	-16.4643	-8.32143	-0.392857
Other disorders of testis	-11.2634	12.4581	-95.5357	-11.5714	-6.5	-5.57143	-0.178571
Other disorders of the kidney and ureters	-39.6575	36.1649	-158	-55.2321	-25.8036	-10.6071	-0.857143
Other disorders of thyroid	-36.1477	33.6224	-107.071	-55.2054	-27.5714	-6.55357	-0.357143
Other disorders of tympanic membrane	-31.1837	18.5066	-61.2857	-38.3571	-23.1071	-22.5714	-12.0357
Other disorders of urethra and urinary tract	-43.2041	62.4207	-135.357	-80.3036	-4.03571	-1.05357	-0.321429
Other dyschromia	-32.6109	29.7926	-140.571	-47.1071	-23.6964	-8.80357	-0.107143
Other dyspnea	-36.4774	33.6369	-139.25	-58.4464	-24.6429	-8.64286	-0.0714286
Other endocrine disorders	-22.3793	21.9504	-99.6071	-32.5714	-15.3929	-6.71429	-1.64286
Other forms of chronic heart disease	-45.9548	32.7271	-125.893	-66.7857	-37.3571	-28.9286	-2
Other headache syndromes	-38.8146	31.8507	-152.286	-56.75	-31.75	-13.4286	-0.0357143
Other heart block	-26.5714	20.001	-40.7143	-33.6429	-26.5714	-19.5	-12.4286
Other hemoglobinopathies	-55.1225	49.6355	-150.786	-107.536	-35	-7.79464	-0.678571
Other hereditary hemolytic anemias	-31.9196	28.516	-65.7857	-50.3839	-27.1607	-8.69643	-7.57143
Other hypertensive complications	-32.4331	24.3001	-101.071	-46.0357	-29.1429	-12.4464	-0.0714286
Other hypertrophic and atrophic conditions of skin	-30.1067	30.8243	-138.071	-45.9375	-18.0536	-6.33929	-0.142857
Other hypertrophic cardiomyopathy	-31.5357	26.1343	-88.7857	-47.7857	-26	-10.7679	-1.25
Other ill-defined and unknown causes of morbidity and mortality	-19.5673	20.8146	-89.9286	-27.8571	-8.75	-6.08929	-0.0357143
Other immunological findings	-15.506	9.89355	-30.0357	-21.5893	-14.3036	-7.28571	-5.42857
Other infectious and parasitic diseases	-23.3836	28.9171	-120.893	-31.0179	-7.53571	-6.35714	-0.75
Other inflammatory disorders of male genital organs	-19.1912	18.3729	-46.8929	-40.6786	-6.39286	-6.17857	-4.85714
Other intestinal obstruction	-45.2513	38.2008	-127	-90.7857	-29.5	-17.0714	-0.464286
Other local infections of skin and subcutaneous tissue	-32.1289	33.0736	-151.929	-42.6786	-23.4643	-6.25	-0.535714
Other non-epithelial cancer of skin	-42.1918	40.5723	-155.393	-63.5714	-25.5357	-17.4643	-2.92857
Other nondiabetic retinopathy	-33.9838	40.6555	-137.107	-39.3393	-11.6429	-8.46429	-5.64286
Other nonspecific findings on examination of urine	-21.1416	25.0662	-155	-29.5536	-7.83929	-6.53571	-0.0714286
Other nutritional deficiency	-46.119	24.5877	-76.8214	-63.1429	-39.4286	-23.7143	-16.2857
Other open wound of head and face	-44.1307	39.2244	-148.893	-61	-29.75	-14.0714	-0.142857
Other paralytic syndromes	-52.0625	46.9476	-158.5	-95.1429	-25.4464	-16.5	-0.892857
Other peripheral nerve disorders	-40.4095	37.5129	-174.964	-58.9107	-30.9464	-10.125	-0.107143
Other persistent mental disorders due to conditions classified elsewhere	-64.4478	54.621	-174.036	-105.107	-46.3214	-15.2857	-2.25
Other pulmonary inflamation or edema	-64.65	37.8433	-128.75	-60.7857	-53.3571	-52	-28.3571
Other retinal disorders	-28.5979	23.2088	-82.3929	-47.6786	-19.8214	-11.5982	-1
Other signs and symptoms involving emotional state	-18.165	23.2521	-66.2857	-14.0714	-6.46429	-5.53571	-1.57143
Other specified cardiac dysrhythmias	-44.5508	40.5376	-158	-62.2857	-33.8571	-8.53571	-0.785714
Other specified congenital anomalies of kidney	-18.4524	13.435	-44.2857	-27.8839	-15.4643	-7.35714	-0.964286
Other specified congenital anomalies of nervous system	-49.1071	25.1262	-81.4643	-77.7411	-32.8929	-28.5804	-27.1429
Other specified diseases of hair and hair follicles	-32.4408	31.996	-171.286	-48.4375	-23.75	-6.85714	-0.285714
Other specified diseases of sebaceous glands	-34.6077	31.1195	-130.786	-52.5536	-24.75	-9.35714	-1.42857
Other specified diseases of the salivary glands	-23.933	27.1889	-88.1429	-22.0357	-14.5893	-7.80357	-1.5
Other specified disorders involving the immune mechanism	-37.4214	31.7927	-75.1071	-67.5	-25.25	-13.1429	-6.10714
Other specified disorders of plasma protein metabolism	-36.8669	33.9572	-104.286	-60.5	-27.4643	-8.5	-1.60714
Other specified erythematous conditions	-24.3206	25.7526	-95.8571	-33.3929	-17.5893	-6.51786	-0.607143
Other specified gastritis	-45.4955	36.9614	-152.071	-59.0804	-32.1607	-18.0357	-6.64286
Other specified osteoporosis	-38.1531	28.5295	-82.0357	-58.0714	-33.8214	-13.2143	-8.64286
Other sprains and strains	-51.5785	44.5344	-194.964	-75.5982	-39.3214	-15.9286	-0.892857
Other symptoms	-36.8995	33.4894	-137.107	-60.1964	-27.5536	-7.04464	-0.107143
Other symptoms involving abdomen and pelvis	-38.4098	35.7164	-144.786	-67.8571	-27	-7.46429	-0.928571
Other symptoms involving urinary system	-32.5903	26.5762	-102.286	-54.3393	-26.2143	-9.32143	-1.07143
Other symptoms referable to back	-33.2066	27.9456	-110.107	-46.5357	-27.0357	-9.21429	-2
Other symptoms/disorders or the urinary system	-22.4214	23.0766	-125.179	-21.7857	-17.9286	-14.3304	-0.0357143
Other tests	-35.6479	35.135	-167.357	-50.5	-25.6429	-8.17857	-0.0714286
Other unspecified back disorders	-38.4156	32.7957	-117.964	-62.2411	-30.25	-10.9732	-4.64286
Other upper respiratory disease	-40.4106	36.0885	-171.464	-56.7857	-28.8571	-11.1429	-0.178571
Other venous embolism and thrombosis	-50.5978	41.6396	-173.571	-64.9286	-40.4286	-17.1429	-5.39286
Other vitamin B12 deficiency anemia	-31.8183	30.4927	-117.321	-46.3571	-17.7857	-9.91071	-3.17857
Otitis externa	-36.2462	35.2979	-146.286	-48.7143	-24.1786	-9.14286	-0.321429
Otitis media	-48.0792	40.4609	-142.857	-53.0446	-37.7857	-25.7768	-0.535714
Otorrhea	-61.0821	44.8399	-128.464	-99.9107	-40.0536	-25.25	-20.8214
Overweight, obesity and other hyperalimentation	-32.5238	22.6402	-47.3571	-45.5536	-43.75	-25.1071	-6.46429
Pain and other symptoms associated with female genital organs	-20.2786	19.1467	-52.5714	-22.2143	-13.2857	-6.75	-6.57143
Pain in joint	-44.7267	37.691	-179.464	-66.5268	-34.3571	-14.1964	-0.0357143
Pain in limb	-37.4301	34.8944	-163.929	-57.5893	-25.4286	-10.5357	-0.0714286
Pain, swelling or discharge of eye	-44.6891	41.2982	-175.393	-71.6161	-28.5357	-11.3571	-0.857143
Painful respiration	-34.5845	29.3409	-132.786	-52.5982	-28.3036	-10.5446	-0.178571
Palindromic rheumatism	-13.5536	6.38921	-18.0714	-15.8125	-13.5536	-11.2946	-9.03571
Pallor and flushing	-33.7225	39.375	-139.036	-50.5	-20.0714	-9.60714	-0.571429
Palpitations	-45.4591	40.4899	-199.286	-75.0714	-32.4821	-11.4643	-0.107143
Pancreatic cancer	-50.7165	50.171	-142.286	-59.1071	-36.25	-6.57143	-6.57143
Pancytopenia	-32.8036	38.9767	-165.821	-53.1071	-13.5357	-6.60714	-0.0714286
Panniculitis	-53.2649	45.8638	-165.179	-64.9375	-43.7857	-26.0714	-7.10714
Paralysis/spasm of vocal cords or larynx	-44.3523	44.0653	-162.286	-50.7857	-40.4286	-9.64286	-0.821429
Paralytic ileus	-32.4959	30.2273	-114.179	-55.8304	-24.1786	-7.89286	-1.57143
Paralytic strabismus	-12.8846	18.1161	-57.6429	-13.5714	-6.5	-0.964286	-0.785714
Paraproteinemia	-26.398	28.8549	-79.2143	-41.3571	-5.71429	-4.58036	-4.42857
Parapsoriasis	-46.119	69.7792	-126.643	-67.4821	-8.32143	-5.85714	-3.39286
Parasomnia	-43.2038	36.5104	-152.786	-59.6786	-41.4286	-15.0714	-0.392857
Parkinson's disease	-44.6131	26.9753	-84.8571	-53.1696	-36.5714	-35.6071	-7.32143
Paroxysmal supraventricular tachycardia	-56.7679	51.6927	-163.571	-94.1875	-33.5357	-19.1875	-5.25
Paroxysmal tachycardia, unspecified	-20.0893	17.8544	-32.7143	-26.4018	-20.0893	-13.7768	-7.46429
Paroxysmal ventricular tachycardia	-37.3257	34.3296	-133.179	-66	-25.625	-11	-0.0714286
Partial epilepsy	-31.4918	20.8609	-68.4286	-47.1518	-31	-14.7768	-2.46429
Pathologic fracture	-46.4464	31.217	-75.7857	-75.7857	-59.5	-15.4643	-4.71429
Pathologic fracture of vertebrae	-49.9821	29.7315	-90.75	-67.3839	-53.5179	-33.6518	-7.85714
Pathological, developmental or recurrent dislocation	-51.3307	48.4986	-174.964	-62.7857	-41.0357	-20.7857	-2.17857
Pectus excavatum	-51.4203	52.4029	-141.786	-49.4286	-25.4286	-21.2143	-10.3929
Peptic ulcer, site unspecified	-45.961	43.1867	-116.464	-84.1875	-26.5714	-8.88393	-2.32143
Perforation of tympanic membrane	-46.2786	36.4817	-137.929	-58.5357	-38.7857	-17.8571	-1.53571
Periapical abscess	-39.8233	38.9588	-173.571	-48.0714	-25.8929	-16.2143	-5.10714
Pericarditis	-27.2738	34.4809	-149	-37.6429	-10	-6.39286	-0.821429
Peripheral autonomic neuropathy	-48.3571	63.8416	-93.5	-70.9286	-48.3571	-25.7857	-3.21429
Peripheral enthesopathies and allied syndromes	-39.0426	33.8381	-147.464	-54.1696	-29.4286	-12.75	-0.142857
Peripheral or central vertigo	-34.0496	30.4041	-142.357	-51.4643	-22.4643	-9.82143	-0.178571
Peripheral retinal degenerations	-58.6163	32.9772	-139.071	-75.1429	-61.1429	-37.4286	-8.64286
Peripheral vascular disease, unspecified	-21.8125	18.4541	-74.0714	-33.6071	-17	-8.60714	-1.28571
Peritoneal adhesions (postoperative) (postinfection)	-35.4127	37.2989	-113.464	-47.4732	-20.375	-7.83036	-0.928571
Peritoneal or intestinal adhesions	-64.6429	64.8371	-127	-117.384	-62.5179	-9.77679	-6.53571
Peritonitis and retroperitoneal infections	-38.5907	41.096	-149.571	-59.1429	-21.2857	-7.64286	-0.642857
Pernicious anemia	-26.9286	30.1531	-48.25	-37.5893	-26.9286	-16.2679	-5.60714
Persistent vomiting	-58.631	34.2948	-87.8929	-77.5	-67.1071	-44	-20.8929
Persons with potential health hazards related to socioeconomic, psychosocial, and other circumstances	-26.3811	20.0893	-73.2857	-39.6071	-24.6786	-7.89286	-1.39286
Pervasive developmental disorders	-28.5056	23.5866	-76.6429	-52.8036	-13.7321	-9.71429	-3.32143
Peyronie's disease	-27.318	26.398	-95.3929	-40.7143	-15.2857	-7.42857	-6.46429
Phlebitis and thrombophlebitis	-44.875	48.9609	-127.821	-94.7768	-19.9464	-5.25	-1.21429
Phlebitis and thrombophlebitis of lower extremities	-67.2821	34.2934	-105.643	-99.2679	-59.6429	-59.6429	-11.7857
Phobia	-33.9425	28.6899	-97.1429	-50.7679	-29.9643	-8.16071	-0.142857
Pilonidal cyst	-48.9947	44.4876	-162.571	-63.6607	-38.0357	-13.4286	-1.03571
Pituitary hyperfunction	-16.2471	21.0784	-118.893	-12	-8.89286	-6.46429	-1.10714
Pituitary hypofunction	-36.0405	40.2987	-158.607	-45.5	-20.4643	-6.50893	-2.32143
Pityriasis	-43.7897	43.8828	-136.214	-70.4643	-32.0714	-15.5357	-3.46429
Pleurisy; pleural effusion	-36.6754	31.877	-157.893	-53.2143	-28.5	-8.10714	-0.25
Plica syndrome	-58.756	43.6888	-134.929	-82.3304	-56.0179	-32.625	-0.107143
Pneumococcal pneumonia	-40.7054	18.3138	-73.0714	-45.9286	-39.4643	-31.2411	-10.9643
Pneumonia	-41.2258	36.2562	-166.857	-62.6071	-28.5714	-10.3929	-0.0714286
Pneumonitis due to inhalation of food or vomitus	-47.5587	28.7031	-104.679	-54	-49.125	-25.8839	-5.85714
Poisoning by agents primarily affecting the cardiovascular system	-31.4018	20.8947	-55.6786	-41.1607	-34.375	-24.6161	-1.17857
Poisoning by antibiotics	-17.9286	0.909137	-18.5714	-18.25	-17.9286	-17.6071	-17.2857
Poisoning by other anti-infectives	-27.4911	26.0901	-51.0357	-49.5357	-27.9286	-5.88393	-3.07143
Poisoning by psychotropic agents	-82.6667	15.0111	-100	-87	-74	-74	-74
Polyarteritis nodosa	-81.5	52.1976	-128.036	-128.036	-101.036	-41.5357	-2.28571
Polycythemia vera	-35.0873	27.1188	-69.5357	-54.0714	-31.9286	-7.46429	-4.57143
Polycythemia, secondary	-29.067	22.2128	-69.5714	-42.4018	-26.6786	-7.85714	-0.964286
Polydipsia	-37.7071	18.0825	-55.1786	-50.7143	-42.1071	-33.8571	-6.67857
Polyneuropathy due to drugs	-18.3571	14.8246	-55.75	-21.5	-16.5357	-6.42857	-3.96429
Polyneuropathy in diabetes	-13.3344	12.1565	-38.3571	-17.1607	-6.57143	-6	-2.53571
Portal hypertension	-30.686	29.2974	-79.3571	-72.25	-16.0714	-9	-5.42857
Postinflammatory pulmonary fibrosis	-27.8548	25.2688	-75.4286	-44.0357	-14.0714	-9.83929	-2.32143
Postnasal drip	-32.8701	28.7721	-112.429	-45.2679	-25.875	-10.1518	-0.0714286
Postoperative infection	-34.1229	40.6556	-138.429	-44.5	-10.5357	-5.82143	-0.25
Postoperative shock	-33.7738	21.7331	-46.3214	-46.3214	-46.3214	-27.5	-8.67857
Postprocedural fever	-44.317	53.4701	-126.571	-68.5714	-21.2143	-5.05357	-1.60714
Posttraumatic stress disorder	-25.278	25.7093	-85.5	-47.5	-10.8929	-6.57143	-2.46429
Posttraumatic wound infection not elsewhere classified	-10.9821	12.5706	-46.4643	-8.52679	-6.28571	-6.04464	-5.78571
Precordial pain	-40.5295	35.2925	-133.714	-59.3214	-30.3571	-11.7768	-1.10714
Premature beats	-34.1604	36.4724	-199.286	-50.75	-18.5893	-7.28571	-0.0714286
Presbyopia	-30.5526	27.6777	-165.25	-41.7857	-22.6429	-11.7857	-0.785714
Primary hypercoagulable state	-25.735	14.9797	-54.5357	-36.8929	-21.5714	-13.25	-6.25
Primary open angle glaucoma	-46.5483	43.0258	-152.214	-53.3929	-30.9286	-20.1786	-0.214286
Primary pulmonary hypertension	-49.3906	25.2614	-79.8214	-71.8839	-60.9643	-22.6786	-18.0714
Primary thrombocytopenia	-42.9083	38.3812	-107.536	-76.5714	-30.5	-6.92857	-0.107143
Primary/intrinsic cardiomyopathies	-53.6791	32.4485	-134.357	-77.1786	-46.25	-27.9286	-3.53571
Progressive myopia	-30.2629	34.1165	-139.071	-32.4643	-13.4643	-7.03571	-0.178571
Prostatitis	-28.78	38.2987	-158.036	-40.0089	-10.9821	-5.54464	-0.571429
Protein-calorie malnutrition	-61.1519	41.1408	-156.357	-90.7857	-56.9643	-27.1786	-5.53571
Proteinuria	-38.523	31.2712	-126.321	-49.9286	-28.2857	-14	-0.428571
Prurigo and Lichen	-39.6344	40.2321	-167.464	-53.5357	-33.0893	-7.98214	-0.0714286
Pruritus and related conditions	-30.2562	26.7938	-157.071	-42.9643	-22.7857	-8.10714	-0.142857
Psoriasis	-53.631	64.3146	-127.893	-72.4464	-17	-16.5	-16
Psoriasis vulgaris	-48.1994	41.2064	-197.107	-71.3929	-44	-13.7143	-0.357143
Psoriatic arthropathy	-22.9728	23.6928	-83.1786	-30.0357	-16.0714	-6.53571	-1.60714
Psychogenic disorder	-38.0017	37.7602	-125.679	-48.1518	-22.6071	-16.2143	-0.357143
Psychosis	-46.9464	45.4301	-108.75	-80.3929	-35.3393	-5.71429	-5.71429
Ptosis of eyelid	-41.3049	43.3165	-117.286	-79.25	-20.8571	-6.53571	-0.178571
Pulmonary collapse; interstitial and compensatory emphysema	-35.6368	38.1589	-149.179	-47.0536	-20.1071	-6.46429	-0.571429
Pulmonary congestion and hypostasis	-51.3529	39.0954	-113.107	-84.1786	-44.7143	-26.3571	-0.0714286
Pulmonary embolism and infarction, acute	-44.8799	37.5363	-157.964	-46.3214	-40.2143	-18.3214	-5.17857
Pulmonary insufficiency or respiratory failure following trauma and surgery	-60.2366	42.2772	-125.893	-96.9107	-46.3214	-33.5089	-0.0714286
Pyelonephritis	-26.6339	26.9351	-84.0714	-27.9554	-13.8571	-10.3929	-6.28571
Pyoderma	-24.125	30.3298	-45.5714	-34.8482	-24.125	-13.4018	-2.67857
Pyogenic arthritis	-16.9586	10.7723	-31.0357	-31.0357	-10.9286	-7.82143	-6.5
Pyogenic granuloma	-31.2338	22.5997	-70.8929	-41.9643	-20.6071	-19.7857	-2.21429
Qualitative platelet defects	-76.5357	46.1182	-134	-98.5357	-73.9821	-51.9821	-24.1786
Rash and other nonspecific skin eruption	-31.7989	30.7081	-153.821	-45.7679	-19.3214	-8.78571	-0.0357143
Raynaud's syndrome	-50.2013	31.474	-87.0714	-77.4464	-60.1071	-25.2679	-1.03571
Redundant prepuce and phimosis/BXO	-16.5316	24.3305	-145.75	-15.7857	-8.03571	-6.51786	-0.25
Reflux esophagitis	-42.9246	33.7621	-132.214	-55	-32.8571	-19.7857	-2.14286
Regional enteritis	-68.6396	49.8863	-170.571	-113.857	-56.8929	-24	-3.35714
Reiter's disease	-41.0397	29.2623	-65.7143	-65.7143	-65.7143	-10.4643	-9.39286
Renal colic	-41.1763	42.5212	-144.25	-42.375	-36.3571	-8.66071	-0.857143
Renal failure NOS	-30.0714	34.8402	-135.286	-33.0714	-18.8036	-8.90179	-0.571429
Renal sclerosis, NOS	-34.5992	36.985	-117.714	-49.5714	-21.8214	-7.92857	-2.82143
Respiratory abnormalities	-40.9206	28.0495	-102.821	-48.1786	-39.4286	-29.9286	-4.89286
Respiratory failure	-31.1643	37.5067	-184.571	-34.3393	-17.125	-9.75	-0.0714286
Respiratory insufficiency	-22.2083	23.0707	-62.2857	-31.3036	-13.875	-6.54464	-2
Restless legs syndrome	-38.3032	37.332	-147.786	-52.7321	-29.8929	-8.51786	-0.642857
Retention of urine	-33.8869	40.3346	-158.036	-48.2768	-13.5	-6.52679	-0.0714286
Retinal detachment with retinal defect	-34.5357	35.3259	-109.893	-46.125	-27.2321	-9.39286	-1.07143
Retinal detachments and defects	-42.0798	28.2477	-112.321	-58	-44.4286	-17.3929	-0.892857
Retinal edema	-26.3643	20.6346	-50.7857	-44.2857	-23.3571	-7.89286	-5.5
Retinal hemorrhage/ischemia	-15.1272	21.1046	-82.7857	-9.45536	-7.16071	-6.5625	-0.857143
Retinal vascular changes and abnomalities	-42.8827	31.772	-82.7857	-82.7857	-27.8929	-19.9286	-5.89286
Rhabdomyolysis	-15.9214	16.4088	-52.75	-16.3571	-12.0714	-3.51786	-3.46429
Rheumatoid arthritis	-33.9609	32.4781	-102.893	-54.5357	-33.9643	-3.60714	-0.0357143
Rheumatoid arthritis and other inflammatory polyarthropathies	-25.6518	23.5286	-78.0714	-34.1518	-16.6607	-6.57143	-0.464286
Right bundle branch block	-53.2984	42.3694	-199.286	-63.8214	-47.7857	-32.7321	-0.25
Rosacea	-39.1698	34.7603	-194.357	-47.2143	-30.0893	-13.3661	-1.07143
Rotator cuff (capsule) sprain	-42.5469	39.1188	-142	-59.5	-30.875	-13.2232	-1.35714
Rupture of synovium	-37.998	30.4478	-135.679	-51.4643	-40.6786	-17.8482	-0.107143
Rupture of tendon, nontraumatic	-31.8594	30.1945	-127.857	-41.4107	-22.5714	-8.71429	-1.57143
Sacroiliitis NEC	-32.3759	36.384	-126.036	-48.3571	-13.2857	-6.57143	-0.285714
Sarcoidosis	-24.2398	21.7916	-78.8214	-36.6071	-12.6429	-10.4643	-1.64286
Scar conditions and fibrosis of skin	-31.1388	34.2036	-159.5	-41.5982	-20.7321	-7.39286	-0.285714
Schizophrenia	-64.8893	32.706	-86.5	-86.5	-84.3393	-32.9286	-3.21429
Sciatica	-32.4213	25.753	-122.893	-47.2143	-26.5714	-10.8929	-0.107143
Scleritis and episcleritis	-22.3929	15.972	-48.8571	-27.8661	-22.0179	-9.36607	-6.5
Sebaceous cyst	-32.3349	32.4267	-158.5	-45.7857	-21.4643	-7.92857	-0.0714286
Seborrheic dermatitis	-40.0631	36.8653	-164.821	-52.2232	-31.6607	-10.5357	-0.107143
Seborrheic keratosis	-32.7619	30.9096	-142.429	-46.7857	-22.4107	-9.32143	-0.107143
Second degree AV block	-52.3539	38.983	-127.107	-54.6429	-40.7143	-26.9643	-19.0357
Secondary diabetes mellitus	-44.5778	31.6706	-115.5	-63.3571	-33.8571	-19.0536	-0.0714286
Secondary hyperparathyroidism (of renal origin)	-38.7004	22.0729	-76.9643	-55.4554	-37.6429	-20.2143	-6.53571
Secondary hypothyroidism	-45.0628	37.2334	-121.464	-75.7143	-32.9286	-15.5	-2.85714
Secondary malignancy of bone	-32.1857	44.1384	-144.536	-40.2143	-10.1429	-5.375	-3.92857
Secondary malignancy of lymph nodes	-35.9457	35.0953	-150.786	-48.1071	-21.7857	-16.6071	-0.464286
Secondary malignancy of respiratory organs	-32.7522	43.6919	-144.536	-34.5893	-9.85714	-5.85714	-0.25
Secondary malignant neoplasm	-44.8571	45.3081	-144.536	-75.6339	-24.7143	-6.5	-1.96429
Secondary malignant neoplasm of digestive systems	-36.9583	33.6624	-129.107	-55.7857	-30.9286	-9.79464	-0.0714286
Secondary malignant neoplasm of liver	-54.0075	43.6261	-144.536	-67.0536	-55.7857	-17.5179	-2.75
Secondary thrombocytopenia	-32.3278	26.348	-86.7143	-48.1875	-31.4464	-8.86607	-1.64286
Secondary/extrinsic cardiomyopathies	-34.278	29.799	-118.893	-56.8393	-19.1071	-13.4643	-1.39286
Senile cataract	-36.621	35.8632	-122	-51.25	-27.6429	-8.94643	-0.214286
Sensorineural hearing loss	-39.9459	32.8791	-119.429	-54.5	-30.2857	-17.25	-0.107143
Separation of retinal layers	-43.9541	33.6244	-106.143	-76.0714	-29.6071	-16.25	-0.285714
Sepsis	-35.1182	36.1658	-158.036	-46.3214	-25.6786	-6.60714	-0.571429
Septal Deviations/Turbinate Hypertrophy	-38.3825	36.6312	-172.571	-56.8214	-24.2143	-10.2143	-0.821429
Septic shock	-30.0519	31.8141	-92.5714	-46.3214	-6.64286	-6.30357	-3.53571
Septicemia	-35.0744	33.9706	-157.893	-46.3214	-26.7857	-6.17857	-0.571429
Sexual and gender identity disorders	-23.039	29.501	-185.429	-29.5179	-9.25	-6.46429	-1.96429
Sexually transmitted infections (not HIV or hepatitis)	-17.3429	25.1653	-136.536	-22.7054	-7.07143	-5.78571	-1
Shock	-48	29.2168	-87.1071	-69.1071	-44.75	-24.5357	-8.67857
Shortness of breath	-38.7784	33.1481	-146.286	-62.3929	-28.3214	-10.8393	-0.0714286
Sialoadenitis	-42.7245	38.2316	-111.5	-57.7143	-45.0714	-10.2679	-6.53571
Sialolithiasis	-24.5952	13.6502	-40.3571	-28.5357	-16.7143	-16.7143	-16.7143
Sickle cell anemia	-83.148	50.5114	-160.393	-113.179	-81.5714	-36.75	-5.67857
Simple and unspecified goiter	-42.025	47.7445	-141.107	-60.1429	-15.625	-6.64286	-5.85714
Sinoatrial node dysfunction (Bradycardia)	-51.3214	39.0449	-154.464	-61.8839	-45.9821	-17.6518	-7.5
Skull and face fracture and other intercranial injury	-52.1614	45.2192	-164.357	-92.6786	-36.6964	-13.4107	-0.107143
Sleep apnea	-43.978	40.5269	-186.786	-64.8214	-31.8036	-10.3214	-0.0357143
Sleep disorders	-35.0729	32.3395	-140.607	-51.9643	-25.0714	-9.64286	-0.607143
Sleep related leg cramps	-75.869	35.1771	-96.1786	-96.1786	-96.1786	-65.7143	-35.25
Sleep related movement disorders	-18.4464	17.4738	-57.5	-23.9643	-9.16071	-7.25	-3.71429
Solitary pulmonary nodule	-32.473	33.0062	-136.857	-44.1071	-19.5714	-10.0714	-2.28571
Somatoform disorder	-43.6014	25.5909	-85.4643	-65.6786	-56.4286	-24.9643	-3.21429
Spasm of muscle	-40.1405	30.2882	-135.857	-54.0714	-35.7143	-13.9286	-0.892857
Specific nonpsychotic mental disorders due to brain damage	-34.9727	27.9018	-124.5	-40.4643	-37.2143	-13.2143	-2.64286
Spermatocele	-21.0945	27.4052	-139.321	-23.2857	-8.10714	-6.46429	-0.857143
Spinal cord injury without evidence of spinal bone injury	-50.7987	38.2504	-124.75	-94.1071	-32.5536	-24.8929	-4.32143
Spinal stenosis	-30.0657	29.4812	-124.429	-39.1786	-20.1786	-8.89286	-1.60714
Spinal stenosis of lumbar region	-35.062	28.634	-113.393	-56.2143	-27.2143	-13.75	-0.178571
Splenomegaly	-43.2661	38.5857	-166.321	-69.3929	-30.2857	-11.8571	-1.71429
Spondylolisthesis, congenital	-84.4786	59.3823	-147.429	-137.25	-79.5714	-53.5	-4.64286
Spondylosis with myelopathy	-27.3673	21.9242	-74	-27.9286	-18.8214	-18.375	-6.14286
Spondylosis without myelopathy	-34.2309	34.6082	-153.75	-47.4286	-20.25	-8.89286	-0.5
Spontaneous ecchymoses	-27.2619	18.7982	-43.5	-42.9286	-41.8929	-6	-2.28571
Sprains and strains	-45.9095	37.9134	-183.679	-69.0714	-33.9821	-16.0357	-0.0357143
Sprains and strains of back and neck	-46.5044	37.4626	-162.357	-71.8929	-40.4286	-13.3214	-1.64286
Squamous cell carcinoma	-57.3882	29.2228	-94.4286	-83.6071	-48.3214	-37.8571	-0.321429
Staphylococcus infections	-36.1243	25.9946	-91.8571	-57.3214	-28.25	-18.9821	-1.60714
Stiffness of joint	-36.8261	33.7816	-141.5	-53.2143	-26.5357	-10.7143	-1.46429
Stomatitis and mucositis	-26.0283	30.5372	-90.1429	-29.7589	-9.21429	-3.53571	-0.964286
Stomatitis and mucositis (ulcerative)	-45.4881	21.9225	-84.7143	-54.5	-51.25	-42.2589	-3.96429
Strabismus (not specified as paralytic)	-56.3089	45.3996	-144.071	-78.5714	-44.3214	-25.2411	-2.82143
Strabismus and other disorders of binocular eye movements	-68.9627	47.7051	-150.571	-101.589	-77.75	-20.6964	-3.32143
Streptococcus infection	-36.7548	45.7092	-158.821	-44.6429	-15.9821	-7.10714	-0.0714286
Stress fracture	-42.9802	27.602	-84.8571	-74.625	-26.7143	-26.7143	-0.285714
Stricture and stenosis of esophagus	-36.8929	24.8718	-116.107	-47.2321	-31.0357	-21.5357	-7.03571
Stricture of artery	-13.2946	6.19945	-22.2857	-14.9732	-10.8571	-9.17857	-9.17857
Stricture/obstruction of ureter	-34.742	39.6009	-132.5	-41.4018	-19.0893	-6.52679	-3.67857
Subarachnoid hemorrhage	-45.6721	25.2841	-104.857	-52.8214	-51.8571	-27.7143	-17.3571
Subdural hemorrhage	-39.0893	44.6124	-138.893	-56.6161	-18.9464	-6.01786	-3.21429
Subdural hemorrhage (injury)	-93.5982	83.6127	-164.571	-164.571	-103.75	-32.7768	-2.32143
Subjective visual disturbances	-34.8509	29.5053	-113.286	-48.7143	-26.3571	-16.0893	-0.107143
Substance addiction and disorders	-31.4021	29.7419	-125.214	-43.1696	-18.6786	-6.64286	-0.178571
Suicidal ideation	-54.2991	33.2313	-107.714	-65.9643	-55	-34.0536	-9.82143
Suicidal ideation or attempt	-48.0714	53.6658	-127	-55.375	-29.0893	-21.7857	-7.10714
Superficial cellulitis and abscess	-39.6087	37.4168	-157.821	-60.7321	-27.8214	-7.48214	-0.285714
Superficial injury without mention of infection	-52.9435	45.7334	-190.929	-87.375	-33.2857	-16.4286	-0.0357143
Suppurative and unspecified otitis media	-41.4893	32.5878	-137.893	-61.8214	-37.9821	-13.6964	-0.321429
Supraventricular premature beats	-43.7262	47.3185	-155.679	-55.0714	-26.0536	-8.375	-0.0714286
Swelling of limb	-38.2941	33.4918	-142.786	-59.5536	-27.1786	-9.97321	-0.607143
Swelling, mass, or lump in head and neck [Space-occupying lesion, intracranial NOS]	-43.0235	37.6617	-181.429	-63.8929	-32.6964	-12.4018	-1.46429
Symptoms affecting skin	-18.8196	16.1051	-58.1071	-24	-13.4643	-7.44643	-0.142857
Symptoms and disorders of the joints	-37.2145	32.331	-150.071	-49.1696	-25.6429	-14.5982	-0.892857
Symptoms involving cardiovascular system	-28.4783	27.9655	-123.893	-41.0268	-18.6429	-6.88393	-0.75
Symptoms involving digestive system	-28.7688	27.9202	-141.5	-42.8214	-18.9286	-7.78571	-0.25
Symptoms involving head and neck	-39.5661	36.6876	-124.286	-64.6429	-32.8571	-5.82143	-3.75
Symptoms involving nervous and musculoskeletal systems	-24.3759	35.7996	-126.964	-21	-9	-4.48214	-2.07143
Symptoms involving respiratory system and other chest symptoms	-39.3844	36.2393	-157.821	-60.8571	-27.1429	-8.25	-0.0714286
Symptoms of the muscles	-36.4988	36.7758	-148.536	-49.6518	-26.1429	-9.11607	-0.214286
Syncope and collapse	-37.2916	33.8569	-149.571	-58.8036	-26.5	-9.16071	-1.07143
Synoviopathy	-42.0008	28.3468	-114.607	-62.3661	-42.4107	-17.9107	-0.464286
Synovitis and tenosynovitis	-41.2389	36.8163	-139.107	-69.7857	-24.75	-10.9643	-0.0714286
Systemic inflammatory response syndrome (SIRS)	-38.9802	42.8594	-129	-53.9107	-22.5893	-6.08036	-1.32143
Tachycardia NOS	-42.3053	36.738	-143.464	-60.7857	-32.3571	-10.5357	-0.714286
Temporomandibular joint disorder, unspecified	-32.4954	26.8233	-118	-39.1786	-29.3214	-10.1607	-2.35714
Temporomandibular joint disorders	-16.6845	25.8713	-68.0714	-14.9286	-5.55357	-2.6875	-1.14286
Tension headache	-39.2468	27.9045	-99.0357	-59.3214	-35.75	-14.4286	-0.785714
Testicular dysfunction	-10.6373	10.4257	-47.4643	-9.39286	-6.53571	-6.16071	-0.714286
Testicular hypofunction	-12.5343	18.4707	-162.607	-9.98214	-6.5	-5.21429	-0.0357143
Thoracic or lumbosacral neuritis or radiculitis, unspecified	-42.6668	38.3886	-154.25	-54.1786	-32.25	-12.5	-0.25
Throat pain	-35.6037	31.4291	-149.464	-56.9732	-29.4821	-7.75	-0.428571
Thrombocytopenia	-37.1197	33.2969	-129.464	-57.0714	-26.75	-7.03571	-0.0357143
Thrombotic microangiopathy	-24.1488	6.31387	-32.2857	-29.2946	-20.3214	-20.3214	-19.3571
Thyroid cancer	-43.3056	38.7712	-140.607	-53.3929	-30.7857	-14.0714	-2.85714
Thyroid cyst	-34.2976	51.7839	-94.0714	-49.9286	-5.78571	-4.41071	-3.03571
Thyrotoxicosis with or without goiter	-28.6825	30.1385	-124.5	-43.6339	-16.9464	-6.51786	-0.928571
Tics and stuttering	-49.7256	53.9953	-159.25	-84.9643	-27.4286	-7.16071	-6.53571
Tinnitus	-30.3925	28.9801	-137.786	-36.9286	-23.7143	-8.78571	-0.321429
Tobacco use disorder	-39.5772	41.5225	-213.964	-54.3929	-23.5	-8.23214	-0.214286
Torsion dystonia	-27.4719	17.0162	-65	-37.2946	-21.875	-15.7679	-7.89286
Torticollis	-33.2982	25.9681	-109	-46.25	-27.3036	-13.0446	-8.96429
Toxic effect of corrosive aromatics, acids, and caustic alkalis	-17	2.27284	-18.6071	-17.8036	-17	-16.1964	-15.3929
Toxic effect of other substances, chiefly nonmedicinal as to source	-51.5357	54.2452	-89.8929	-70.7143	-51.5357	-32.3571	-13.1786
Toxic effect of venom	-35.2401	33.1374	-102.071	-47.0714	-26.3214	-6.46429	-5.14286
Toxic erythema	-34.8929	34.806	-65.0357	-65.0357	-34.8929	-4.75	-4.75
Toxic gastroenteritis and colitis	-30.75	23.4676	-60.9286	-50.3393	-17.9286	-14.3661	-13.3929
Transient alteration of awareness	-54.9048	32.5149	-113.036	-59.7143	-58.2143	-32.2857	-3.96429
Transient cerebral ischemia	-33.7115	26.4307	-112.464	-29.5714	-25.8571	-16.1786	-14.6429
Traumatic amputation	-51.3529	34.9943	-122.571	-58.2857	-58.2857	-9	-9
Trigeminal nerve disorders [CN5]	-46.2653	40.2296	-112.679	-89.2054	-40.75	-8.09821	-2
Tuberculosis	-58	47.9408	-161.071	-75.25	-35.6786	-30.8393	-15.6429
Type 1 diabetes	-49.7254	40.7813	-158.571	-70.9643	-47.8214	-16.0714	-2.60714
Type 1 diabetes with ketoacidosis	-43.5089	27.394	-86.4643	-48.0804	-35.2857	-32.25	-10.8929
Type 1 diabetes with ophthalmic manifestations	-28.7286	25.1732	-56.1071	-50.9643	-27.9286	-4.89286	-4.89286
Type 1 diabetes with renal manifestations	-39.9857	45.2654	-89.5714	-89.5714	-6.92857	-6.92857	-6.92857
Type 2 diabetes	-43.7672	36.4366	-147.179	-64.8929	-32.2143	-13	-0.214286
Type 2 diabetes with ketoacidosis	-42.5036	27.9415	-86.4643	-48.6786	-41.9821	-21.0625	-2.85714
Type 2 diabetes with neurological manifestations	-28.9121	23.2435	-64.75	-57.3929	-24.75	-7.30357	-2.53571
Type 2 diabetes with ophthalmic manifestations	-23.4925	24.3125	-111.893	-37.4107	-17.625	-3.71429	-0.0714286
Type 2 diabetes with renal manifestations	-37.2579	27.8182	-107.929	-54.4464	-35.2143	-17.4286	-3.17857
Ulcer of esophagus	-47.619	27.4085	-74	-67.4643	-61.4643	-16	-6.03571
Ulceration of intestine	-48.3714	37.9456	-120.786	-75.6339	-42.4286	-17.2589	-10.75
Ulcerative colitis	-60.0998	45.7075	-163.357	-92.5	-46.0714	-16.2857	-2.5
Ulcerative colitis (chronic)	-60.6538	43.1567	-149.571	-101.964	-49.2857	-20.9643	-7.75
Umbilical hernia	-36.6051	31.7543	-108.143	-56.5179	-19.9286	-10.2321	-4.96429
Unequal leg length (acquired)	-56.7208	61.509	-228.75	-58.9107	-41.5714	-24.1607	-8.71429
Unspecified disorder of lipoid metabolism	-53.8153	34.8755	-122.107	-76.0357	-49.2857	-30.8571	-5.35714
Unspecified erythematous condition	-34.7342	30.3793	-114.179	-58.25	-24.8929	-8.82143	-0.964286
Unspecified osteomyelitis	-34.5599	38.2562	-123.607	-43.2143	-19.0536	-5.98214	-1.21429
Unstable angina (intermediate coronary syndrome)	-41.7335	27.4262	-89.5	-42.9643	-36.8571	-36.8571	-3.75
Urethral discharge	-18.3864	21.6148	-78.4286	-19.625	-10.8929	-6.51786	-1.71429
Urethral stricture (not specified as infectious)	-20.8613	18.883	-61.5	-41.7857	-9.39286	-8.14286	-2.78571
Urethritis and urethral syndrome	-35.283	39.0065	-160.536	-54.9196	-16.8571	-10.4643	-0.714286
Urinary calculus	-35.1813	26.9143	-78.3929	-56.25	-32.4643	-10.8214	-6.46429
Urinary complications NEC	-28.1939	40.4869	-117.429	-26.5357	-10.1786	-6.5	-3.67857
Urinary incontinence	-54.3862	47.3857	-143.286	-92.5357	-45.9107	-8.625	-0.464286
Urinary obstruction	-14.9598	14.6265	-62.7857	-17.7232	-10.6429	-6.05357	-0.214286
Urinary tract infection	-36.2288	39.991	-174.607	-56.25	-19.875	-8.23214	-1.03571
Urticaria	-41.6505	35.8821	-201.214	-66.7232	-30.5893	-11.7679	-0.142857
Uveitis, noninfectious or NOS	-40.9369	38.0894	-150.571	-55.125	-33.1071	-19.4286	-0.642857
Valvular heart disease/ heart chambers	-54.6728	41.6163	-127.821	-101.759	-39.3393	-16.2143	-7.35714
Varicella infection	-39.7024	45.6271	-121.964	-51.9732	-24.875	-6.45536	-5.17857
Varicose veins	-14.8132	20.8885	-158.5	-13.1071	-6.53571	-5.57143	-0.25
Varicose veins of lower extremity	-25.7219	29.2628	-120.571	-32.2143	-14.3214	-6.67857	-0.571429
Varicose veins of lower extremity, symptomtic	-28.1841	23.2299	-92.8214	-51.0357	-20.5	-8.60714	-2.07143
Vascular disorders of kidney/hypertrophy	-53.1929	38.6282	-101.25	-93.4554	-48.7321	-16.4821	-12.6071
Vascular disorders of skin	-43.2908	34.5947	-113.75	-41.6429	-41.6429	-31.0536	-2.25
Vascular hamartomas and non-neoplastic nevi	-35.5536	21.5925	-75.0714	-39.1786	-30.3393	-21.5	-16.8929
Vascular insufficiency of intestine	-51.2054	25.9202	-83.6429	-65.4554	-48.125	-33.875	-24.9286
Venereal diseases due to Chlamydia trachomatis	-11.1071	3.78807	-13.7857	-12.4464	-11.1071	-9.76786	-8.42857
Ventral hernia	-20.8065	16.6962	-73.4286	-29.1071	-13.8929	-9.30357	-1.85714
Viral Enteritis	-33.1921	25.5872	-100.107	-44.8214	-27.6786	-14.2857	-5.78571
Viral hepatitis	-24.395	33.4768	-121	-29	-6.75	-3	-1.82143
Viral hepatitis A	-27.9464	29.7934	-70.8571	-36.7321	-17.0714	-8.28571	-6.78571
Viral hepatitis B	-48.5945	42.5004	-167.179	-52.4554	-40.6071	-20.7857	-1.17857
Viral hepatitis C	-52.5328	46.4262	-124	-106.893	-46.5714	-8.32143	-6.28571
Viral infection	-40.436	34.2853	-173.571	-58.2321	-31.3214	-12.8036	-1
Viral pneumonia	-36.039	16.4949	-75.2857	-42.0357	-31.0714	-25.6786	-9.53571
Viral warts & HPV	-39.3505	38.7206	-188.179	-57.1071	-26.3571	-8.5	-0.285714
Viremia, NOS	-26.5357	20.9705	-87.6786	-33.2768	-20.9464	-13.5714	-0.0714286
Visual disturbances	-33.7957	33.4775	-146.607	-49.0714	-22.7321	-7.42857	-0.0714286
Visual field defects	-54.5738	39.6583	-174.75	-71.7857	-46.0714	-28.1071	-5.53571
Vitamin B-complex deficiencies	-34.8647	30.9984	-120.357	-48.7143	-23.4821	-8.90179	-0.0357143
Vitamin D deficiency	-36.2762	33.3267	-148.893	-54.25	-24.7143	-9.42857	-0.214286
Vitamin deficiency	-30.1726	18.3849	-55.6071	-48.375	-27.6429	-14.0357	-4.96429
Vitiligo	-41.7363	37.5915	-204.5	-55.0536	-33.9286	-19.6071	-4.32143
Voice disturbance	-35.6208	36.0031	-162.286	-53.1518	-24.6429	-6.625	-0.107143
Wheezing	-36.7411	32.9379	-134.321	-55.5268	-30.1429	-9.75	-0.964286
potential health hazards related to communicable diseases potential health hazards related to communicable diseases	-24.6071	21.5181	-76.3214	-33.4018	-18.4107	-10.5	-5.82143
severe protein-calorie malnutrition	-27.9965	25.4811	-76.3214	-51.4286	-17.2143	-6.85714	-0.785714

## Sheet: after_6m_cutoff_Stanford
phenotype	mean	std	min	25%	50%	75%	max
Abdominal aortic aneurysm	29.1786	19.7136	4.46429	16.8929	29.0893	41.375	54.0714
Abdominal hernia	40.881	29.1292	3.75	4.07143	46.75	68.6429	71.0357
Abdominal pain	45.3358	38.3205	0.0357143	16.625	34.5357	66	183.643
Abnormal arterial blood gases	49.9345	38.39	2.03571	34.5714	36.3214	70.9643	108.429
Abnormal coagulation profile	44.122	23.2784	1.67857	26.1964	49.8929	59.3571	77
Abnormal electrocardiogram [ECG] [EKG]	48.6723	38.9033	0.5	17.0357	40.0714	70.3214	146.679
Abnormal findings examination of lungs	47.0378	39.4036	0.678571	15.8214	34.5357	69.6786	150.75
Abnormal findings on exam of gastrointestinal tract/ abdominal area	49.8456	39.4737	0.0357143	11.0179	45.8571	72.75	155.179
Abnormal findings on study of brain and/or nervous system	47.9643	42.9433	5.21429	30.9286	39.5	56.5357	107.643
Abnormal function study of cardiovascular system	72.8433	50.8187	2.96429	37.2768	63.9643	112.464	164.857
Abnormal heart sounds	51.9073	44.0938	1.35714	14.0714	46.5	76.75	159.036
Abnormal involuntary movements	58.404	44.7294	0.285714	19.25	51	93.7143	189.821
Abnormal posture	57.244	50.4545	6.60714	20.9643	45.0357	72.3304	166.929
Abnormal results of function study of kidney	44.6448	40.3367	2.75	14.9554	23.375	90.6071	106.929
Abnormal results of function study of liver	57.3715	43.6551	0.428571	19.8393	46.375	84.4911	197.893
Abnormal results of function study of pulmonary system	64.754	63.1602	13.8214	24.1786	38.3393	61.8571	180.25
Abnormal results of function study of thyroid	37.1107	34.6428	0.428571	10.5446	29.0357	54.2054	153.893
Abnormal results of other function studies (bladder, pancreas, placenta, spleen, etc)	31.9494	32.1888	1.75	8.44643	22.1964	43.3482	83.8929
Abnormal spermatozoa	29.9051	37.6469	0.178571	5.28571	17.7321	33.6339	167.643
Abnormality of gait	79.9246	56.1797	5.64286	40.1071	60.9464	132.5	167.393
Acid-base balance disorder	68.7902	43.6026	3.89286	42.7946	69.4643	89.6696	147
Acidosis	70.8455	47.4239	1.67857	27.7143	63.8571	117.286	153.929
Acne	40.618	39.2196	0.178571	13.7411	24.8214	58.8214	178.143
Acquired absence of limb	70.125	35.7493	6.75	70.6071	80.4643	90.2143	124.714
Acquired absence of organs	57.9707	43.8235	0.0714286	20.9107	50.7143	90.5714	158.893
Acquired acanthosis nigricans	36.2692	23.9866	10	16.7143	26.9286	40.25	84.0357
Acquired deformities of finger	57.0916	50.7475	2.42857	14.6786	33.5357	95.75	168.214
Acquired foot deformities	60.2969	37.1904	1.5	26.8304	54.3929	91.8393	124.786
Acquired hemolytic anemias	74.9762	41.1921	25.7143	43.9643	77.5357	111.107	114
Acquired hypothyroidism	58.2548	47.4133	0.607143	12.0625	54.8036	93.6696	191.786
Acquired spondylolisthesis	49.3929	50.4399	0.178571	8.42857	30.25	81.9286	204.893
Acquired toe deformities	99.2296	44.2046	48.3571	55.8393	124.571	127.321	155.357
Actinic keratosis	58.6604	43.1212	0.464286	24.1786	51.2679	90	161.214
Acute and chronic tonsillitis	37.2381	32.5548	5.71429	8.20536	36.1786	56.6786	82.9643
Acute and subacute necrosis of liver	78.6357	46.1024	2.07143	77.4286	84.4286	111.964	117.286
Acute appendicitis	36.0422	35.452	2.39286	10.3929	27.8571	53.3571	106.714
Acute bronchitis and bronchiolitis	54.019	41.6059	0.0714286	19.7143	46.5357	77.8929	198.821
Acute bronchospasm	62.2398	41.6417	4.17857	28.3125	60.5536	91.5893	158.786
Acute cystitis	55.3159	42.5027	3.60714	19.7857	48.9643	89.5	161.143
Acute gastritis	53.3447	40.9881	0.107143	20.4643	49.9286	87.0357	139
Acute laryngitis and tracheitis	37.1451	26.5162	8.14286	14.2768	29.6429	55.7054	97.0357
Acute osteomyelitis	62.9375	53.4011	8.17857	23.6071	60.7321	100.062	122.107
Acute pain	57.782	44.6889	0.178571	19.5	47.0357	83.3571	197.286
Acute pancreatitis	63.7811	57.3791	0.785714	0.785714	55.5357	125.018	142.607
Acute pericarditis	57.5893	59.0192	0.25	10.2768	40.6607	94.5536	171.464
Acute pharyngitis	51.0913	43.9109	0.142857	13.5179	40.2857	78.8571	187.893
Acute posthemorrhagic anemia	59.3414	45.7383	0.964286	21.6429	46.75	87.6964	167.786
Acute prostatitis	61.9541	50.3642	9.32143	27.9286	39.2143	83	159.786
Acute reaction to stress	53.4807	37.2637	3.14286	19.4821	53.2143	73.4464	156.179
Acute renal failure	63.6149	46.651	0.428571	20.8929	60.0893	97.4911	166.179
Acute sinusitis	45.8781	38.6858	0.142857	15.2321	33.7857	71.2143	182.286
Acute tonsillitis	42.3722	37.2388	3.21429	16.1786	35	51.6607	131.214
Acute upper respiratory infections of multiple or unspecified sites	45.412	38.723	0.142857	14.8571	32.8214	65.8929	209.929
Adjustment reaction	56.1314	43.5185	0.0714286	20.5	46.2679	76.0357	192.464
Adverse drug events and drug allergies	19.628	12.2502	3.53571	8.09821	24.6071	26.25	44.1786
Agorophobia, social phobia, and panic disorder	59.9063	42.8691	3.03571	21.9643	52.9286	88.7857	167.964
Alcohol-related disorders	49.3787	40.9176	0.178571	13.7143	49.2857	76.9286	165.107
Alcoholic liver damage	40.3288	25.5919	6.5	22.9643	36.3929	51.3214	118.143
Alcoholism	42.9312	32.0964	0.535714	22.8393	41.1429	56.2857	161.536
Allergic conjunctivitis	49.2868	43.6854	5.42857	13.8929	33.75	67.6071	160.679
Allergic reaction to food	51	50.5137	2.5	9.14286	39.4286	78.9643	174.786
Allergic rhinitis	43.822	40.7019	0.0714286	10.5357	30.4286	67.2143	191.571
Allergies, other	47.7866	37.076	0.142857	17.0714	40.3929	67.9643	141.786
Alopecia	47.6893	40.6494	0.642857	15.2679	36.1786	74.5357	184.464
Alopecia Areata	49.3803	33.2125	0.571429	28.8304	46.3214	61.7589	132.393
Alpha-1-antitrypsin deficiency	22.8214	8.47468	17.9286	17.9286	17.9286	25.2679	32.6071
Alteration of consciousness	51.5049	39.3141	2.17857	17.2054	44.0714	74.5625	158.893
Altered mental status	39.7021	38.2884	0.25	11.9286	25.6429	56	143.929
Althete's foot	53.9998	43.8014	0.0714286	19.5	41.9286	89.1786	170.929
Amblyopia	49.9481	54.7436	0.285714	25.1786	28.7857	55.2857	194.214
Anal and rectal conditions	49.7856	41.7387	0.964286	14.9286	37.8571	80.4286	179.964
Anal and rectal polyp	73.7726	52.4122	0.857143	26.2679	60.5357	115.714	194.679
Anaphylactic shock NOS	39.7071	42.4523	2	16.7411	25.0357	45.5	174.786
Anemia in chronic kidney disease	63.9014	31.0703	4.25	49.6071	59.0357	87.9286	109.643
Anemia in neoplastic disease	73.0011	43.0983	7.21429	45.5268	83	99.7679	168
Anemia of chronic disease	58.6972	44.2961	0.357143	24.1071	47.3036	87.3661	147.357
Aneurysm and dissection of heart	27.0476	22.1661	14.25	14.25	14.25	33.4464	52.6429
Angina pectoris	62.4819	42.5032	0.714286	30.4643	56.8571	77.5357	172.964
Anisometropia	78.7473	40.0358	8.67857	60.4643	72.7857	95.4286	153.214
Ankylosing spondylitis	49.8143	29.9621	2.64286	48.4286	53.6786	58.9286	85.3929
Ankylosis of joint	57.1276	51.8332	5.25	26.3036	46.1071	66.4286	163.071
Anomalies of endocrine glands, congenital	73.5714	33.61	44.4643	44.4643	73.5714	102.679	102.679
Anomalies of jaw size/symmetry	49.5368	41.2031	3.14286	19.2143	36.4286	53.2857	159
Anomalies of pupillary function	64.9127	29.1474	12.5357	44.4643	62.6071	90.7857	95.4286
Anomalies of respiratory system, congenital	34.746	36.3337	6.60714	10.8929	13.75	70.1429	103.75
Anomalies of tooth position/malocclusion	71.2806	54.0664	9.42857	28.6786	72.7857	103.482	152.429
Anomalous atrioventricular excitation	40.6786	30.1213	0.428571	23.4107	28.625	70.1786	88.1429
Anorexia	55.8292	43.3551	3.39286	15.3571	51.3214	90.6429	149.571
Anticoagulants causing adverse effects	49.4405	35.2006	21.0357	29.75	38.4643	63.6429	88.8214
Antineoplastic and immunosuppressive drugs causing adverse effects	42.1276	49.3007	3.71429	12.5089	24.4286	56.9464	171.571
Anxiety disorder	53.3846	44.0886	0.178571	13.7143	44.6071	83	233.964
Anxiety disorders	46.6384	18.688	28.2857	31.8482	39.4286	65.8571	72.9286
Aortic aneurysm	42.9185	35.0991	7.21429	20.5	28.4286	50.4464	149.179
Aortic ectasia	61.0473	47.1338	0.178571	20.9643	48.75	85.4286	176.143
Aphasia	52.369	38.7179	11.9286	26.4643	42.2143	64.25	122.821
Aphasia/speech disturbance	54.605	46.2798	1.21429	23.6429	39.5179	70.9286	167.643
Aplastic anemia	56.3786	52.9344	14.5714	15.5714	22.3036	103.384	154.5
Apnea	62.8027	52.4936	3.32143	25.5	50.2857	104.107	194.321
Appendiceal conditions	21.4554	11.6006	11.8571	11.8571	19.3571	28.9554	35.25
Arrhythmia (cardiac) NOS	44.8228	36.4537	0.571429	12.9107	39.1964	66.5357	150.893
Arterial dissection	63.4	44.2775	11.5714	25.6429	45.4464	112.268	118.964
Arterial embolism and thrombosis	75.5536	44.4874	15.7857	51.9464	76.5536	107.75	140.25
Arthralgia/ankylosis of temporomandibular joint	61.7886	42.8517	0.714286	29.5714	58.6071	90.3929	158.75
Arthropathy NOS	34.8556	29.9329	4.32143	12.5	28.1429	42.5714	137.75
Articular cartilage disorder	34.6833	39.8451	1.92857	5.38393	18.9643	40.0089	135.679
Ascites (non malignant)	39.3333	36.1556	1.21429	11.75	29.8929	61.3214	142.607
Aseptic necrosis of bone	46.4724	40.8574	2.60714	13.0714	35.4286	80.9464	156.429
Aspergillosis	49.6286	47.5497	10.9643	10.9643	32.625	78.6429	151.25
Asphyxia and hypoxemia	53.0097	42.4533	2.10714	17.6339	41.0357	86.0893	136.536
Asthma	44.2783	38.7997	0.535714	13.2143	33.75	59.9821	184.679
Asthma with exacerbation	54.8909	41.6627	0.857143	20.3929	46.8929	83.5	184.679
Astigmatism	47.2922	40.9353	0.75	15.8571	36.4464	66.4732	193.75
Atherosclerosis	45.4256	35.4487	7.25	28.0357	42.2143	53.9643	132.536
Atherosclerosis of aorta	69.4583	53.5022	4.64286	25.1518	76.9286	113.116	125.179
Atherosclerosis of native arteries of the extremities with intermittent claudication	38.8869	37.2119	10.25	11.5	16.8214	88.9643	88.9643
Atherosclerosis of the extremities	63.2341	44.7643	12.2143	12.2143	54.8929	107.643	107.643
Atopic/contact dermatitis due to other or unspecified	45.6319	39.9361	0.178571	14.5357	33.5	66.4732	188.821
Atrial fibrillation	56.558	46.3175	0.607143	15.2321	49.1429	92.0536	183.857
Atrial flutter	57.9184	42.4701	0.571429	29.8036	51.4107	94.3571	151.107
Atrioventricular [AV] block	40.756	38.1776	4.14286	6.35714	37.0179	69.2054	90.2857
Atrioventricular block, complete	57.2775	37.0433	1.64286	34.25	67.5357	75.1071	118.25
Atrophic gastritis	54.8754	42.6972	0.642857	23.1161	38.3036	82.8571	170.857
Attention deficit hyperactivity disorder	52.8982	48.1523	1.60714	18.3929	34.2143	77	163.5
Autism	28.8571	20.6609	10.9643	10.9643	28.8571	46.75	46.75
Back pain	41.4802	35.2268	0.178571	12.2946	33.1429	60.25	168.107
Bacteremia	65.3402	61.636	1.35714	6.58929	42.7143	100.375	177.107
Bacterial enteritis	57.3053	39.8902	2.85714	28.1607	51.75	78.7679	147.357
Bacterial infection NOS	61.799	44.5435	2.07143	22.6607	55.25	89.6429	161.143
Bacterial pneumonia	49.6763	47.7092	1.85714	9.67857	25.6429	87.8214	147
Balanoposthitis	59.2724	44.9216	0.821429	17.875	46.5357	99.8571	169.643
Barrett's esophagus	64.7206	61.0372	1.92857	10.25	40.5	112.821	188.607
Basal cell carcinoma	50.3654	37.6324	6.14286	19.9643	44.6786	73.9286	167.786
Benign neoplasm of adrenal gland	70.8056	47.6339	6.92857	20.6429	92.3571	111.429	116.714
Benign neoplasm of bone and articular cartilage	46.8155	38.5497	7.21429	19.6339	36.7857	63.4018	151.357
Benign neoplasm of brain, cranial nerves, meninges	51.4286	45.9739	0.321429	12.5357	45.0357	86.5357	131.286
Benign neoplasm of colon	68.9629	50.6169	0.142857	23.1429	62.3214	111.607	188.929
Benign neoplasm of eye, uveal	56.4071	40.4316	3.71429	23.4643	52.0357	80.3036	131.893
Benign neoplasm of kidney and other urinary organs	24.5714	17.4187	7.46429	15.7143	23.9643	33.125	42.2857
Benign neoplasm of other parts of digestive system	58.506	49.0761	4.89286	20	35.0714	105.286	170.857
Benign neoplasm of pituitary gland and craniopharyngeal duct (pouch)	46.0569	47.5048	0.142857	4.96429	24.9821	65.1339	190.75
Benign neoplasm of respiratory and intrathoracic organs	39.2746	39.1283	3.46429	12.5089	31.3214	44.4375	125.179
Benign neoplasm of skin	45.8747	39.6959	0.0714286	13.9464	34.3929	73.3214	237.857
Benign neoplasm of unspecified sites	41.1739	34.3617	0.857143	11.0804	42.2857	56.2857	126.286
Bipolar	46.717	35.3121	0.428571	17.3929	36.5357	70.3036	127.75
Bladder neck obstruction	40.1837	48.5897	1.46429	7	22.4107	55.9732	144.036
Blindness and low vision	63.387	54.9024	1.96429	16.4643	46.5357	119.268	188.964
Blister	40.8764	33.3653	2.89286	17.5714	28.5	74.25	100.679
Blood in stool	50.4022	40.059	1.17857	14.7143	39.6964	78.2857	147
Bone cancer	7.15625	7.67234	2.17857	2.17857	5.5	7.25	25.2143
Bone marrow or stem cell transplant	25.2584	31.6615	1.96429	1.96429	13.1786	45.1786	93.5357
Broken tooth	29.7103	33.723	0.642857	6.35714	13.3214	57.1429	81.25
Bronchitis	51.1537	41.4543	1.5	19.25	44.7321	63.7857	198.857
Bronchopneumonia and lung abscess	22.1429	18.4629	2.64286	13.2768	22.75	23.75	62.0357
Burns	37.1403	25.0065	0.535714	10.1518	43.25	54.4286	78.75
Bursitis	43.0595	44.5555	0.5	11.6518	24.0179	59.5179	190
Bursitis disorders	28.0571	16.3313	3.42857	23.7857	31.8214	33.1429	48.1071
Calcaneal spur; Exostosis NOS	33.3651	25.4538	2.89286	10.5714	30.3214	44.1786	102.357
Calculus of bile duct	58.4563	46.2585	6.21429	26.4643	40.9286	82.1429	149.857
Calculus of kidney	49.5631	41.1487	0.428571	17.4286	36.4107	70.5714	150
Calculus of lower urinary tract	57.0169	29.4495	1.46429	35.3929	59.3571	85.8571	95
Calculus of ureter	43.907	31.051	0.0714286	20.1071	34.8929	64.4821	123.321
Cancer of bladder	12.5179	15.2786	1.71429	7.11607	12.5179	17.9196	23.3214
Cancer of brain	24.3635	26.8033	0.321429	5.03571	22.3929	24.4107	134.321
Cancer of connective tissue	49.119	27.0105	0.928571	27.1429	50.2857	58.7857	92.6786
Cancer of liver and intrahepatic bile duct	36.3214	23.96	15.5714	15.5714	36.3214	57.0714	57.0714
Cancer of major salivary glands	73.2857	15.8448	61.7143	61.7143	61.7143	90.6429	90.6429
Cancer of prostate	88.9193	39.8734	1.53571	73.4286	89.3214	111.214	155.107
Cancer of tongue	50.1071	53.2812	15.7143	15.7143	15.7143	93.0982	118.893
Cancer, suspected or other	59.342	35.6561	2.85714	32.7768	67.6607	92.4196	113.607
Candidiasis	52.4549	42.0764	0.964286	19.8214	44.3214	70.5357	173.429
Carbuncle and furuncle	35.5734	27.5706	2.03571	15.4643	23.3571	47.1071	110.786
Carcinoma in situ of skin	62.1345	40.09	12.4286	36.3929	41.7857	102	118.179
Cardiac complications, not elsewhere classified	41.3143	32.5929	1.64286	23.75	39.9286	52.6429	88.6071
Cardiac conduction disorders	55.4253	60.5616	3.14286	8	40.3214	70.9464	164.643
Cardiac congenital anomalies	68.829	51.7535	9.96429	26.2857	48.8036	100.759	193.036
Cardiac shunt/ heart septal defect	68.683	45.927	1.67857	29.3571	67.8571	89.5	146.893
Cardiogenic shock	100.121	44.0594	51.75	77.4286	77.4286	147	147
Cardiomegaly	61.316	47.3113	2.57143	19.9107	51.3214	91.3929	164.643
Cataplexy and narcolepsy	52.9732	37.278	8.78571	24.7589	54	79.25	106.964
Cataract	61.1584	39.8082	3.14286	31.4375	54.1786	90.1161	153.25
Celiac disease	49.3274	45.508	1.78571	17.125	35.4643	62.4375	135.464
Cellulitis and abscess of arm/hand	56.2006	45.4831	2.17857	22.2857	44.8571	84.625	163.286
Cellulitis and abscess of face/neck	62.0066	46.9246	0.964286	31.6071	54.8571	81.875	194.786
Cellulitis and abscess of fingers/toes	59.177	44.4005	1.53571	18.75	55	88.1518	186.357
Cellulitis and abscess of foot, toe	38	16.6195	20.3214	25.5714	39.75	52.1786	52.1786
Cellulitis and abscess of leg, except foot	43.7342	39.8315	0.535714	16.2946	26.9643	61.1429	161.321
Cellulitis and abscess of oral soft tissues	77.0833	40.1568	12.3929	46.0357	72.7143	99.6071	144.714
Cellulitis and abscess of trunk	52.2474	43.4577	0.321429	13.8571	31.7679	81.25	177.107
Central/nonobstroctive sleep apnea	48.3068	34.5248	3.82143	20	44.7143	73.4554	126.179
Cerebral artery occlusion, with cerebral infarction	63.1586	51.7411	1.64286	26.7857	40.9643	98.3214	150.429
Cerebral cysts	69.35	44.9417	17.9286	48.1875	56.9464	76.2143	145.893
Cerebral edema and compression of brain	53.5076	53.9415	0.321429	14.75	29.7857	53.25	150.429
Cerebrovascular disease	74.9405	23.3836	48.6429	62.2946	65.9643	94.4911	104
Certain early complications of trauma or procedure	66.6429	35.166	7.92857	49.6518	58.6429	93.9196	113.286
Cervical radiculitis	55.3564	41.1247	2.78571	18.4286	50.2857	85.7857	177.25
Cervicalgia	52.3548	41.0826	0.25	17.0804	41.5179	77.2768	177.071
Changes in skin texture	49.6495	25.4118	4.53571	41.0357	45.6429	66.0536	95.0357
Cholecystitis without cholelithiasis	64.1929	39.4185	1.21429	31.4643	67.8214	80.1786	151.893
Cholelithiasis	57.1764	45.0951	0.0357143	20.4643	42.9286	88.8661	175.714
Cholelithiasis with other cholecystitis	47.625	42.4921	0.107143	14.875	38.6964	68.0714	152.607
Cholesteatoma	25.2381	18.5716	3.75	8.16964	28.0893	38.0625	60.0714
Cholesterolosis of gallbladder	45.1584	38.6261	1.78571	17.4286	29.9286	62.7143	169.714
Chondrocalcinosis	62.2714	56.2614	5.28571	25.8571	36.2857	110	133.929
Chondromalacia	16.6464	13.865	1.92857	4.53571	16	25.6071	41.9643
Chorioretinal scars	33.3061	20.7974	10.1786	11.6607	47.8571	49.1071	53.5714
Chromosomal anomalies and genetic disorders	47.8929	72.3961	2.67857	6.14286	9.60714	70.5	131.393
Chronic Kidney Disease, Stage III	46.7207	32.1908	1.71429	21.7857	34.6429	76.125	106.714
Chronic Kidney Disease, Stage IV	66.6711	25.0082	18.3929	48.1786	61.1429	88.8214	113.929
Chronic airway obstruction	67.3832	49.7354	0.678571	37.6518	47.5893	91.2857	193.179
Chronic bronchitis	49.797	42.311	8.89286	10.9643	49.2143	77.6786	169.464
Chronic dermatitis due to solar radiation	76.6793	43.4755	2.92857	41.4286	77.1071	103.179	164.607
Chronic fatigue syndrome	65.4272	40.634	10.1429	36.5	55.8929	91.6607	152.821
Chronic graft-versus-host disease	34.317	28.9036	4.46429	14.7232	21.4464	56.0982	75.6786
Chronic hepatitis	55.6012	24.724	5.85714	40.8929	58.2143	68.3571	89.0357
Chronic kidney disease, Stage I or II	54.9611	44.572	0.428571	23.9643	46.3929	76.5357	186.25
Chronic laryngitis	47.0833	38.5235	19.75	25.0536	30.3571	60.75	91.1429
Chronic lymphocytic thyroiditis	66.41	44.4835	3.21429	29.1786	67	94.6429	134.5
Chronic osteomyelitis	75.05	53.5189	7.46429	18.5714	115.893	116.607	116.821
Chronic pain	55.453	44.0519	0.178571	18.375	45.3571	83.9286	204.929
Chronic pain syndrome	53.6806	36.1847	2.89286	21.0089	46	89.0357	105.857
Chronic pancreatitis	94.2602	46.5851	8.64286	70.0536	93.5714	136.527	144.429
Chronic passive congestion of liver	50.1548	32.3151	9.17857	22.8482	63.8571	74.0357	77.4286
Chronic pharyngitis and nasopharyngitis	51.0395	44.1636	0.571429	13.25	37.9286	84.9286	168.393
Chronic prostatitis	59.9143	33.742	12.0357	31.5357	77.8929	84.9286	107.25
Chronic pulmonary heart disease	42.7444	51.0846	3.60714	5.14286	17.7321	85.4821	153.321
Chronic renal failure [CKD]	63.7923	43.3649	0.607143	27.9107	58.3571	92.9286	153.214
Chronic sinusitis	44.4796	39.7587	0.107143	12.6071	34.3929	70.1429	168.179
Chronic tonsillitis and adenoiditis	46.0872	37.5567	1.14286	16.4464	35	71.6875	131.214
Chronic ulcer of leg or foot	39.1657	40.403	3.07143	4.21429	14.1071	61.1429	130.464
Chronic ulcer of unspecified site	41.1548	30.0013	4.60714	10.6429	48.8036	64.6786	86.5
Chronic venous insufficiency [CVI]	66.5651	49.3861	1.32143	19.8036	64.3393	105.679	169.714
Circadian rhythm sleep disorder	48.7585	36.76	0.285714	20.9554	42.7143	69.0268	141.929
Circulatory disease NEC	64.1845	42.6981	12.3571	24.9107	59.2857	106.107	131.393
Circumscribed scleroderma	7.08929	0.934391	6.42857	6.75893	7.08929	7.41964	7.75
Cirrhosis of liver without mention of alcohol	55.973	37.4868	5.60714	34.3571	43.7857	66.4286	150.536
Colon cancer	34.1619	31.2531	0.428571	9.60714	21.375	53.8571	104.786
Complex regional/central pain syndrome	71.95	68.9266	3.17857	16.7143	52	103.045	209.929
Complication due to other implant and internal device	70.1442	32.3744	5.10714	51.0357	76.3214	85.4554	150.464
Complication of internal orthopedic device	44.7133	34.9262	0.428571	22.1786	32.8214	49.3571	116.214
Complications of cardiac/vascular device, implant, and graft	86.9737	39.8218	2.25	66.7857	87.8214	98.3929	168
Complications of surgical and medical procedures	62.7958	47.1766	3.57143	23.0357	49.1429	88.8214	171.571
Complications of transplants and reattached limbs	60.2743	42.8342	0.428571	21.8929	58.4286	87.8214	169.071
Concussion	58.081	46.4239	0.0357143	27.6786	47.8214	78.7143	165.286
Conduct disorders	35.2024	46.399	0.25	2.0625	10.6071	74.4911	94.75
Conductive hearing loss	59.6625	36.5836	5.82143	37.3214	51.4286	78.4643	155.5
Congenital anomalies of esophagus	46.8316	60.0647	3.82143	10.5	17.1786	75.75	134.321
Congenital anomalies of face and neck	56.3929	42.833	17.0357	27.6786	33.75	99	130.786
Congenital anomalies of great vessels	54.0607	38.5193	12.5	26.2321	38.6071	80.6429	135.107
Congenital anomalies of male genital organs	37.4457	34.0397	3.21429	8.03571	24.8929	54.6786	104.286
Congenital anomalies of mouth/tongue	41.5268	38.8715	3.82143	6.32143	27.1071	85.7054	88.3571
Congenital anomalies of peripheral vascular system	51.3534	38.5116	0.678571	26.7679	40.1071	70.6429	132.179
Congenital anomalies of skin	39.4613	36.2745	1.5	10.0089	27.9286	67.1875	113.679
Congenital deformities of feet	37.0551	33.58	0.535714	16.8661	27.9107	49.8036	120.393
Congenital musculoskeletal deformities of spine	26.4643	28.4424	5.92857	10.2321	14.5357	36.7321	58.9286
Congenital osteodystrophies	61.9853	47.6768	1.07143	17.1071	49.1786	93.3571	205.786
Congestive heart failure (CHF) NOS	50.8603	45.2341	0.107143	13.4643	45.8214	75.6786	167.643
Conjunctivitis, infectious	50.2864	40.08	0.821429	14.8839	41.7143	77.2143	148.286
Conjunctivitis, noninfectious	68.8214	50.5094	21.1786	36.7857	44.9286	98.5357	142.679
Constipation	50.8088	42.2758	0.107143	17.8214	42.5	68.7143	182.964
Contact and allergic dermatitis of eyelid	65.1643	23.7188	31.3571	51.7857	69.75	86.4643	86.4643
Contact dermatitis and other eczema due to plants [except food]	49.892	39.9629	1.17857	32.3482	41.5	67.4375	177.964
Contracture of joint	55.9464	36.7265	10.8929	27.7143	48.2143	84.5357	139.429
Contracture of palmar fascia [Dupuytren's disease]	81.1579	46.2222	7.03571	36.4643	99.6786	106.143	140.179
Contusion	49.058	38.9123	0.821429	18.2143	41.3393	69.3839	174.286
Convulsions	49.669	38.2667	1	22.9196	46.6964	57.7589	134.714
Corneal opacity	65.8068	42.7569	8.64286	32	79.6071	90.7679	150.25
Corneal opacity and other disorders of cornea	84.3884	42.5342	5.92857	52.6964	85.9286	128.179	143.286
Corns and callosities	54.9394	42.1908	0.321429	20.5714	41.0357	87.3929	168.321
Coronary atherosclerosis	63.9373	46.3792	0.392857	27.5	53.4643	96.75	172.964
Costochondritis	34.0429	24.0619	0.0714286	17.4286	47.6071	49.6786	55.4286
Cough	45.3728	36.8271	0.214286	14.3661	36.875	67.2857	191.571
Crushing injury	59.2798	21.5907	27.9286	49.2679	58.6429	70.2946	90.1429
Cyst and pseudocyst of pancreas	86.2081	52.8938	6.57143	42.7857	84.8929	128.643	158.464
Cyst of bone	53.9577	40.7029	5.42857	22.2143	72.2857	85.4107	135.679
Cyst of kidney, acquired	63.8327	45.788	1.5	22.0893	57.3393	101.571	148.429
Cyst of the salivary gland	2.39286	0.680449	2	2	2	2.58929	3.17857
Cystic kidney disease	36.3929	21.1777	2.57143	19.8929	38.5357	49.25	73.3571
Cystitis	18.9786	5.91288	9.21429	20.1071	20.1071	20.1071	25.3571
Cystoid macular degeneration of retina	45.8929	41.1721	6.03571	25.7589	30.9821	52.1161	138.714
Cysts of the jaws	59.7976	51.1808	0.714286	44.4464	88.1786	89.3393	90.5
Decreased libido	41.8499	41.4398	0.928571	9.85714	31.6429	53.25	185.786
Decreased white blood cell count	41.0346	37.8237	2.42857	13.0357	26.75	59.1786	154.393
Decubitus ulcer	44.4847	34.6721	7.42857	7.42857	48.7143	61.5	166.179
Deep vein thrombosis [DVT]	59.9289	52.7794	0.964286	12.9643	36.2143	109.357	163.821
Deficiency anemias	25.9762	29.1881	1.07143	16.5714	20.5714	23.6071	99.0714
Deficiency of humoral immunity	32.7236	19.1099	11.8929	23.0714	23.0714	36.3214	73.7143
Degeneration of intervertebral disc	50.8019	42.4729	0.464286	15.4286	41.8036	72.4554	204.893
Degenerative and vascular disorders of ear	68.1165	43.585	0.607143	49.3214	64.4643	98.5179	160.321
Delirium due to conditions classified elsewhere	74.6214	43.9129	13.1429	47.1875	61.5	97.5179	166.179
Dementia with cerebral degenerations	62.8214	26.4709	38.0357	43.5804	58.5893	77.8304	96.0714
Dementias	72.7078	16.7508	56.4643	60.1071	60.9643	90.9464	96.0714
Dental caries	49.3492	11.4111	31.3214	45.9643	57.1429	58.4286	58.4286
Dentofacial anomalies, including malocclusion	40.5476	34.0912	3.14286	18.75	26.4286	57.2679	116.5
Dependence on respirator [Ventilator] or supplemental oxygen	51.0238	41.1801	5.57143	18.8214	44.4286	65.1071	147
Depression	29.0636	18.6316	1.25	15.1071	27.0714	38.5536	90.9643
Dermatitis due to solar radiation	64.6101	48.5449	1.42857	14.75	77.3571	93	183.536
Dermatochalasis	76.2906	41.1234	0.25	47.1786	85.75	94.2857	170.607
Dermatomycoses	54.6032	41.5449	1.28571	22.1964	44.3214	92.0893	170.107
Dermatophytosis	41.1735	21.5623	0.571429	27.8571	34.1071	56.75	87.2857
Dermatophytosis of nail	50.2985	43.416	1.75	14.75	36.6071	78.0357	182.786
Dermatophytosis of the body	49.4828	40.9735	0.178571	16.9821	36.7143	76.6607	164.964
Develomental delays and disorders	80.1706	42.005	2.75	60.25	71.0357	119.607	119.75
Diabetes mellitus	69.8972	48.9395	5.89286	25.9286	64.8571	108.179	162.321
Diabetes type 2 with peripheral circulatory disorders	43.9887	30.0237	11.1786	18.6071	33.0714	68.5536	90.2143
Diabetic retinopathy	50.8208	40.3657	3.39286	26.75	32.5	69.0714	168.464
Diaphragmatic hernia	58.2037	45.3761	0.428571	18.7679	44.4643	84.3571	186.143
Diarrhea	45.5313	38.35	0.142857	15.1071	34.9286	70.1607	165.643
Difficulty in walking	78.9308	49.5522	6.71429	44.8036	77.9821	112.152	150.429
Diplopia and disorders of binocular vision	62.3406	42.3418	0.678571	26.7679	56.1071	87.7857	132
Disease of capillaries	8.20238	7.33181	1.64286	2.32143	7.375	10.3929	20.7857
Diseases and other conditions of the tongue	49.6429	43.4791	0.214286	10.3571	44.6429	78.75	147
Diseases of esophagus	35.521	16.8793	4.85714	25.4286	35.1071	44.75	74.25
Diseases of hair and hair follicles	54.083	41.9102	0.571429	17.875	45.25	86	168.071
Diseases of lips	48.4412	47.4018	0.214286	10.7143	31.6786	73.9375	169.714
Diseases of nail, NOS	49.1817	44.1629	0.5	14	34	68.4821	179.643
Diseases of pancreas	67.4697	52.6462	0.785714	13.0357	67.25	112.036	151.893
Diseases of the jaws	39.6975	28.2568	5.78571	16.0714	34.1786	61.9286	100.857
Diseases of the larynx and vocal cords	57.6541	38.1443	3.25	17.2411	58.75	91.5357	121.143
Diseases of the oral soft tissues, excluding lesions specific for gingiva and tongue	52.3673	42.3459	0.428571	19.5714	48.8929	68.9643	176.143
Dislocation	44.9142	40.7227	0.107143	15.5357	34.5536	67.5	173.25
Disorder of skin and subcutaneous tissue NOS	59.7264	43.8983	0.0357143	22.3393	52.1429	96.1786	198.321
Disorders involving the immune mechanism	52.7907	44.5495	1.67857	17.6786	36.6786	83.5357	148.036
Disorders of acoustic nerve	52.5819	42.0748	1.21429	11.8929	55.0714	72.9286	131.286
Disorders of bilirubin excretion	49.9455	47.83	0.714286	14.25	31.8214	68.375	177.357
Disorders of coccyx	23.7143	25.5548	0.892857	5.875	10.8571	38.3929	65.7143
Disorders of conjunctiva	54.968	44.344	1.85714	19.7143	47.9643	76.6071	171.571
Disorders of diaphragm	51.2365	42.1373	1.14286	17.5	53.3214	69.0357	171.071
Disorders of esophageal motility	30.1429	20.955	0.357143	16.6429	30	36.8571	71.9643
Disorders of external ear	62.0146	28.2115	10.9643	50.5714	57.1786	75.6607	123.607
Disorders of iron metabolism	40.1994	37.5148	0.964286	6.60714	32.8214	64.5	124.786
Disorders of magnesium metabolism	43.9246	37.9561	0.964286	17.5179	31.4643	53.375	130.857
Disorders of muscle, ligament, and fascia	66.8084	47.5943	8.07143	31.6429	56.3571	103.25	139.071
Disorders of optic nerve and visual pathways	48.3571	46.2337	0.678571	12.2857	25.3929	92.3214	138.25
Disorders of penis	44.8659	37.8972	0.535714	15.9821	30.9464	71.5714	162.75
Disorders of phosphorus metabolism	69.8571	39.8808	17.5714	40.9196	62.2857	88.0714	166.179
Disorders of refraction and accommodation; blindness and low vision	70.1613	37.1707	14.4643	51.5	62.3929	76.3929	156.393
Disorders of sacrum	28.8135	24.4288	0.892857	8.57143	26.9286	45.1429	68.6429
Disorders of the autonomic nervous system	50.7005	38.8182	9.75	12.9286	34.5714	87.6786	108.179
Disorders of the orbit	56.504	39.9096	2.32143	9.35714	81.1429	86.7857	98.8571
Disorders of the pituitary gland and its hypothalamic control	32.4211	44.9636	0.571429	2.64286	26.1071	36.625	152.036
Disorders of vitreous body	64.3099	45.929	0.75	27.6696	52.0893	90.3214	189.214
Displacement of intervertebral disc	48.7527	41.1888	1.25	14.2321	37.4643	80.0357	184.071
Disturbance of salivary secretion	47.6446	40.0944	2.35714	25.4643	38.9286	54.7857	147
Disturbance of skin sensation	57.8136	46.5006	0.214286	17.0357	49.0536	86.0714	188.571
Disturbances of sensation of smell and taste	60.2571	43.1028	0.178571	19.5	58.2143	104.714	128.607
Diverticulitis	46.75	43.2741	1.28571	3.01786	31.4643	89.5893	125.464
Diverticulosis	66.5031	48.3801	0.642857	23.375	59.4107	109.607	183.143
Dizziness and giddiness (Light-headedness and vertigo)	55.9425	43.0136	0.285714	18.2857	48.2143	83.3214	188.214
Drusen (degenerative) of retina	79.0915	53.9451	8.42857	33.2411	83.4286	125.42	171.179
Dry eyes	65.3756	49.0579	0.214286	23.9643	58.5714	95.9107	194.107
Duodenal ulcer	70.5286	44.6184	11.4286	34.2857	64.6786	104.143	135.893
Duodenitis	51.1169	37.2968	0.642857	22.7589	49.125	72.5	126.821
Dyshidrosis	47.9069	28.1228	8.21429	25.3929	37.3929	66.8214	118.036
Dysmetabolic syndrome X	57.9093	46.6278	3.75	20.9286	50.8929	85.9643	194.214
Dyspepsia and other specified disorders of function of stomach	35.9658	35.9046	0.928571	11.5268	22.125	53.375	135.714
Dysphagia	51.66	42.99	0.142857	15.5804	38.5179	82.5357	180.357
Dysplasia of prostate	114.107	59.902	71.75	92.9286	114.107	135.286	156.464
Dysthymic disorder	43.3874	37.0591	1.03571	14.1161	33.1071	56.9286	148.786
Dysuria	48.8316	39.0757	0.892857	17.6607	40.8036	75.4643	182.964
E. coli	48.0821	39.3018	3.35714	24.3393	36.4821	76.0179	122.607
Edema	52.4879	38.6182	0.0357143	24.1071	43.9643	74.9821	180.286
Effects of heat, cold and air pressure	62.375	44.1855	4.07143	29.3036	58.6071	89.3571	168.75
Effects of other external causes	60.3214	57.2511	1.5	16.4464	36.0893	121.938	166.357
Elevated C-reactive protein (CRP)	52.7571	35.5965	3.89286	17.0536	50.7857	83.9107	109.464
Elevated prostate specific antigen [PSA]	57.4259	46.6704	0.642857	19.8214	43.3214	84.5357	188.107
Elevated sedimentation rate	71.9325	48.0391	0.821429	60.6786	66.8571	109.571	127.75
Elevated white blood cell count	51.6984	45.6523	0.464286	16.3571	34.0357	67.1161	185.75
Emphysema	39.2679	24.3031	10.3214	20.3929	42.625	61.5	61.5
Empyema and pneumothorax	45.1319	31.8653	1.85714	19.7321	39.8929	61.875	100.393
Encephalitis	44.0357	42.7167	14.7143	14.7143	14.7143	67.3929	108.643
Encephalopathy, not elsewhere classified	77.9732	45.5033	6.75	47.7143	67.1607	122.321	147
End stage renal disease	42.8951	17.3949	18.1429	36.6964	40.6071	52.8571	77.4286
Endocarditis	67.8235	48.8628	1.64286	33.3571	77.4286	97.6071	147.357
Enthesopathy	56.6643	46.6628	0.107143	13.3304	48.2857	88.0357	176.964
Eosinophilia	62.4554	39.6631	8.71429	34.7768	61.2679	91.0357	110.214
Eosinophilic esophagitis	45.8609	33.1347	4.85714	29.6786	37.4286	52.6964	127.179
Epilepsy	50.4129	22.7016	21.0714	38.0714	47.4643	50.2857	111.214
Epilepsy, recurrent seizures, convulsions	44.4036	36.2483	0.857143	13.0268	36.9821	73.6875	121.714
Epistaxis or throat hemorrhage	52.3594	42.8422	1.03571	17.4464	42.3571	77.2679	167.214
Erectile dysfunction [ED]	45.2692	39.8042	0.107143	14.8929	34.2857	63.1518	197.357
Esophageal bleeding (varices/hemorrhage)	50.8773	47.5381	9.96429	16.9821	23.3929	63.9107	154.286
Esophagitis, GERD and related diseases	34.5694	18.7207	3.35714	23.1875	33.2321	42.7232	84.3571
Essential hypertension	56.6051	44.1975	0.464286	19.2679	46.1786	87.8393	186.393
Essential tremor	63.1555	45.1809	4.89286	32.8929	49.25	102.179	165.286
Eustachian tube disorders	50.0525	42.0619	0.25	17.4286	42	66.7857	180.536
Extrapyramidal disease and abnormal movement disorders	81.3992	50.3295	0.607143	44.1786	95.1071	122.821	147
Eye infection, viral	58.1502	45.3111	2.82143	19.8482	37.6964	98.25	149.607
Facial nerve disorders [CN7]	63.0331	32.4661	6.03571	37.3571	67.6429	91.3036	113.964
Facial weakness	55.3768	37.1178	0.678571	27.5714	45.8571	85.2768	119.036
Fasciitis	49.3858	44.6927	0.678571	15.75	30.9643	72.7143	210.893
Femoral hernia	126.607	17.9302	113.929	120.268	126.607	132.946	139.286
Fever of unknown origin	49.5382	40.5281	0.0357143	15.8929	38.3929	76.4464	183.964
First degree AV block	40.4736	31.7643	1.35714	15.6964	39.9286	53.2321	117.929
Flat foot	59.7307	43.2134	2.25	20	51.3571	89.1429	169
Flatulence	56.7638	44.8292	0.321429	20.5714	42.4286	92.3929	184.571
Fluid overload	70.0747	47.2189	1.67857	32.4732	62.5	89.2054	166.179
Foreign body injury	47.0736	35.5739	1.53571	17.6071	43.4286	73.0268	146.536
Fracture of ankle and foot	49.1021	40.3422	1.67857	15.1607	36.7143	69.6429	154.214
Fracture of clavicle or scapula	51.8083	33.0463	2.39286	26.3571	45.4643	79.6429	103.107
Fracture of foot	34.8304	30.5437	6.96429	8.14286	21.5357	71.0357	71.0357
Fracture of hand or wrist	50.717	41.5214	3.10714	22	44.5	65.75	178.643
Fracture of humerus	51.1653	37.3587	1.71429	31.2321	46.1429	68.3214	146.393
Fracture of lower limb	47.6492	43.1247	6.28571	16.9286	34.25	55.3304	156.5
Fracture of patella	46.881	35.405	5.46429	9.17857	76.6071	76.6071	76.9286
Fracture of radius and ulna	55.8918	39.5119	2.92857	17.9643	50.1071	87.5714	133.5
Fracture of ribs	51.7664	38.0802	2.17857	27.9732	43.3214	79.0536	147.786
Fracture of tibia and fibula	73.9044	42.3888	1.14286	41.4643	93.0357	105.929	157.786
Fracture of unspecified part of femur	66.6634	46.367	2.46429	27.0357	71.4286	87.5714	156.357
Fracture of upper limb	21.0238	11.5771	5.67857	12.0714	22.9286	29.7679	34.1071
Fracture of vertebral column without mention of spinal cord injury	67.0742	40.9192	0.857143	30.2857	62.1071	92.9286	143.929
Frequency of urination and polyuria	52.7526	43.2629	0.535714	18.4286	40.6786	77.9464	196.214
Functional digestive disorders	32.1039	27.0579	0.535714	8.0625	27.5	45.6786	93.5
Functional disorders of bladder	65.1537	46.8429	0.285714	26.0536	58.4643	99.25	161.857
GERD	49.6476	42.5285	0.428571	14.3839	37.25	73.6071	190.714
Ganglion and cyst of synovium, tendon, and bursa	53.2504	38.5174	0.0714286	16.25	45.5714	82.5268	141
Gastric ulcer	70.1905	49.3073	6.67857	25.2857	77.2857	98.1786	150.714
Gastritis and duodenitis, NOS	65.0496	45.1125	1.17857	23.7679	66.9286	93.8571	191.429
Gastrointestinal complications	55.1733	44.5424	3.25	14.5357	40.75	84.8214	159.75
Gastrointestinal malfunction arising from mental factors	19.0833	18.1806	3.03571	8.08036	13.9821	21.7321	53.0714
Gastroparesis	51.0491	39.3641	5.35714	12.8393	53.2857	83.3304	107.929
Generalized anxiety disorder	53.9221	41.1669	0.285714	16.7768	49.6786	86.2857	153.143
Generalized convulsive epilepsy	42.2607	30.6864	6.57143	12.7232	43.6964	57.8214	87.25
Genetic Test	53.5204	43.0939	1.14286	23.25	46.4107	64.9018	178.679
Genital prolapse	36.3661	21.932	1.71429	23.0536	36.3571	52.4286	69.5714
Genu valgum or varum (acquired)	54.3579	46.4993	1.67857	15.7679	47.0893	80.0982	170.357
Giant cell arteritis	12.6696	11.6837	1.10714	4.72321	11.0714	19.0179	27.4286
Gingival and periodontal diseases	50.7066	37.778	13.2143	20.4196	40.9643	74.9107	119.607
Glaucoma	48.9185	37.2766	0.928571	18.375	42.3929	71.3393	197
Glossodynia	51.9435	45.079	10.3929	18.6786	42.4107	60.9018	173.429
Glucocorticoid deficiency	51.4887	39.904	7.46429	16.2321	41.1786	77.2143	125.75
Glycosuria or Acetonuria	48.8214	40.507	2.82143	6.21429	76.7857	76.7857	81.5
Gout	47.9304	44.2763	0.357143	9.89286	40.7143	64.1786	177.679
Gouty arthropathy	51.2175	41.1024	2.21429	19.25	42.3929	67.9286	167.5
Graft-versus-host disease	36.0071	39.2715	3.14286	7.89286	18.5179	59.3214	107.571
Gram positive septicemia	82.398	66.5352	1.67857	24.1071	85.5357	147	147.357
Graves' disease	75.3571	36.6226	27.9286	44.9196	73.3036	95.7857	141.643
Gross hematuria	63.7046	50.9373	0.821429	27.0446	54.0536	82.0268	240.036
H. pylori	41.0185	39.5952	0.642857	4.42857	28.8571	68.5357	132.821
Hallucinations	71.8544	36.1052	1.42857	42.6071	61.5	107.393	117.75
Hallux rigidus	41.0089	40.6498	0.821429	13.6071	17.875	67.6696	147.571
Hallux valgus (Bunion)	40.4697	44.1576	0.392857	7.49107	24.5179	56.0625	154.929
Hammer toe (acquired)	46.6461	39.3687	0.321429	13.1786	40.1429	65.5625	129.071
Hearing loss	60.4968	48.0915	0.5	20.7857	53.7143	90.4286	185.714
Heart failure NOS	56.7628	52.7069	5.14286	19.8393	32.0179	105.768	147
Heart failure with preserved EF [Diastolic heart failure]	52.3571	23.5335	11.9286	45.8214	50.8571	61.0357	94.9286
Heart failure with reduced EF [Systolic or combined heart failure]	59.0309	40.6426	1.17857	31.8839	51.6429	77.4286	160.286
Heart transplant/surgery	51.5625	29.1004	15.9643	32.4643	46.2857	80.7143	88.6071
Heart valve replaced	69.7857	40.2829	4.82143	45.25	72.9286	98.3214	161.321
Heartburn	53.2962	45.8896	1.75	16.1161	38.6429	81.8125	185.929
Hemangioma and lymphangioma, any site	44.7843	38.7718	0.25	15.0089	37.2857	57.6518	149.786
Hemangioma of skin and subcutaneous tissue	64.9823	45.4128	0.142857	25.5	59.3214	92.6786	171.464
Hematemesis	64.5536	47.729	16.9643	20.1964	67.5714	105.25	113
Hematuria	57.4507	46.3346	0.142857	18.8929	46.2857	85.8571	239.857
Hemiplegia	35.7357	15.5171	6.75	27.1071	34.4286	44.5893	63.8571
Hemoglobinuria	86.7381	42.4559	37.7143	74.4821	111.25	111.25	111.25
Hemoptysis	43.5767	36.8838	0.321429	13.2143	37.2143	57.3571	147
Hemorrhage NOS	50.9831	46.3293	0.25	15.5536	31.3929	82.1786	135.286
Hemorrhage from gastrointestinal ulcer	88.3071	11.5646	77.4286	77.4286	85.5357	95.25	105.893
Hemorrhage of gastrointestinal tract	61.0517	47.8981	9.60714	16.9643	43.75	97.25	142.607
Hemorrhage of rectum and anus	51.441	43.499	1.35714	17.0714	37.3929	83.3929	170.964
Hemorrhage or hematoma complicating a procedure	54.1466	51.6947	2.17857	10	29.8929	88.8214	170
Hemorrhoids	56.7075	46.2239	0.321429	16.6786	44.3929	87.8304	188.929
Hepatomegaly	60.397	49.7622	4.53571	14.4732	49.1786	102.179	184.071
Hereditary and idiopathic peripheral neuropathy	47.1288	34.3439	0.928571	19.8214	33.6786	73.1786	113.821
Hereditary hemochromatosis	38.9256	41.5175	3.28571	10.6071	21.6964	53.2321	124.964
Hereditary retinal dystrophies	30.8071	38.1015	2.32143	2.32143	4.32143	72.5357	72.5357
Herpes simplex	39.6838	31.9701	0.0714286	14	36.3571	53.1071	140.286
Herpes zoster	56.8913	46.2052	1.25	18.7232	45.9643	89.9464	165
Herpes zoster with nervous system complications	86.7107	57.8134	17.3571	39.9464	66.8036	141.955	167.25
Hirsutism	19.4351	12.7651	2.89286	9.35714	21.1786	26.4643	39.1429
Hodgkin's disease	60.0714	31.7701	14.3214	29.6339	68.25	83.7232	100.25
Hydrocele	35.3529	32.3236	0.5	8.58929	27.4286	66.0714	117.429
Hydrocephalus	43.8821	29.9024	13.1429	18.3929	30.3929	77.4286	77.4286
Hydronephrosis	46.1629	30.832	0.892857	17.3571	44.5357	63.7143	112.107
Hyperaldosteronism	57.0255	32.6736	7.39286	32.6607	79.4643	79.4643	88.0714
Hypercalcemia	59.8264	49.189	0.214286	21.3929	41.7321	100.259	172.5
Hypercholesterolemia	53.6088	42.5557	0.178571	18.1786	42.9286	79.3214	181.571
Hyperestrogenism	100.226	24.4137	72.0357	93.1786	114.321	114.321	114.321
Hyperglyceridemia	51.3385	40.4647	0.178571	15.2143	42.3929	81.5714	166.464
Hyperhidrosis	49.6718	35.7093	0.357143	20.5	44.8571	71.0179	163.571
Hyperlipidemia	54.9878	45.9397	0.107143	15.75	40.7857	87.4643	218.393
Hypermetropia	34.4694	27.3898	0.285714	15.8929	30.7143	41.5714	101.679
Hyperosmolality and/or hypernatremia	70.8413	63.9675	0.714286	18.1429	50.7143	143.732	166.179
Hyperparathyroidism	45.8185	51.0494	1.92857	6.85714	36.9643	38.75	147
Hyperplasia of prostate	46.451	43.7247	0.178571	9.96429	28.8929	76.75	189.571
Hyperpotassemia	66.4095	48.7652	0.428571	31.6429	49.25	105.107	194.036
Hypersomnia	57.2747	42.7507	0.107143	20.1071	51.9464	81.7679	209.393
Hypertensive chronic kidney disease	52.0431	35.3127	1.32143	28.1071	45.3571	80.25	171.25
Hypertensive heart and/or renal disease	74.5512	47.1055	0.642857	46.1071	77.4286	105.107	153.214
Hypertensive heart disease	64.486	38.492	9.17857	39.8214	54.1429	89.1786	167.643
Hypertrophy of breast (Gynecomastia)	59.1008	38.4646	8.92857	32.7143	42.1071	86.3214	173.929
Hypocalcemia	46.9845	48.3247	1.46429	8.13393	21.5357	87.1161	151.857
Hypoglycemia	47.5747	49.0488	6.53571	15.6429	20.7143	77.7679	159.821
Hypopotassemia	56.9136	44.1556	0.964286	22.1339	38.0536	88.2679	147
Hyposmolality and/or hyponatremia	61.4082	45.8752	1.46429	23.2857	49.25	88.8214	173.607
Hypotension NOS	67.266	46.7507	0.321429	30.0357	52.3214	115.464	152.714
Hypothermia/Chills	67.9594	40.7899	4.96429	26.7857	70.7857	104.643	137.179
Hypothyroidism NOS	46.6254	40.6421	0.392857	13.2143	33.6429	71.5714	165.786
Hypovolemia	50.3651	44.3989	0.428571	13.1696	33.125	85.9821	166.179
Iatrogenic hypotension	73.1738	45.3206	1.92857	37.2143	66.9286	101.571	153.929
Idiopathic fibrosing alveolitis	66.2857	6.86904	61.4286	63.8571	66.2857	68.7143	71.1429
Immunity deficiency	70.5145	56.8613	0.535714	15.2143	60.6786	124.786	173.893
Impacted cerumen	54.3308	46.8096	0.321429	15.2321	42.1786	86.75	188
Impaired fasting glucose	48.9607	41.7342	0.0714286	14.4196	39.6071	74.6875	233.857
Impetigo	50.2738	44.5925	1.64286	15	35.25	75.1786	189.786
Incisional hernia	45.5609	36.4515	3.64286	10.6429	41.8929	63.8929	120.821
Infectious mononucleosis	40.2679	47.4539	0.857143	13.4018	21.6071	48.1071	123.75
Infective connective tissue disorders	60.5714	21.4152	45.4286	53	60.5714	68.1429	75.7143
Infestation (lice, mites)	56.1094	40.8076	13.5714	22.7321	46.125	77.3839	145.929
Inflammation of eyelids	55.0394	39.6758	1.75	20.2857	48.8571	81.3571	194.714
Inflammation of the eye	83.8482	69.3031	9.82143	32.2411	91.3214	142.929	142.929
Inflammatory and toxic neuropathy	54.206	41.7303	1.42857	21.0357	45.3571	81.7143	190.25
Inflammatory conditions of jaw	46.0786	52.5626	4.42857	10.2143	13.1786	80.6429	121.929
Influenza	56.8482	42.3036	1.5	22.0179	52.1786	83.875	185.429
Ingrowing nail	62.8782	45.9388	0.107143	26.4643	51.0714	111	147.429
Inguinal hernia	63.4259	46.8428	1	19.8214	61.4286	97.6071	195.821
Injuries to the nervous system	38.4	28.8045	13.4643	23.3214	24.7143	44.75	85.75
Injury to blood vessels	46.813	39.0157	5.42857	9.07143	35.9286	97.3571	103.357
Injury, NOS	52.7028	41.7512	0.25	17.8214	43.7857	74.1071	230.25
Insect bite	45.2009	32.9671	1.10714	20.2054	35.8571	67.2143	146.893
Insomnia	47.2306	42.5403	0.0714286	12.1071	33.6786	71.9643	190.857
Internal derangement of knee	56.2494	45.6206	0.464286	21.5	45.75	80.2679	206.679
Intervertebral disc disorder with myelopathy	33.8661	32.5053	3.89286	11.7946	24.3929	44.8214	98.5714
Intestinal disaccharidase deficiencies and disaccharide malabsorption	64.0422	43.9583	0.392857	24.625	58.7143	97.6071	194.464
Intestinal helminthiases	57.4018	37.1983	2.71429	44.8482	64.0714	76.625	98.75
Intestinal infection	52.6458	40.1081	0.428571	21.5357	45.0714	68.1429	166.179
Intestinal infection due to C. difficile	42.794	27.0862	1.96429	23.0714	37.6786	62.6429	94.25
Intestinal infection due to protozoa	66.1865	29.4635	28.5	44.0714	66.8929	81.7143	119.75
Intestinal malabsorption (non-celiac)	55.0571	38.5645	9.5	28.0357	46.2679	95.4732	134.786
Intracranial hemorrhage (injury)	68.3346	38.6868	14.75	40.25	61.0714	98.3214	126.179
Iron deficiency anemia secondary to blood loss (chronic)	55.0108	42.644	0.5	24.2857	46.5357	64.3214	164
Iron deficiency anemias, unspecified or not due to blood loss	57.1918	41.7519	0.214286	21.0089	45.8214	88.8214	163.821
Irritable Bowel Syndrome	57.6972	41.0888	0.535714	25.8571	49.3929	83.0357	149.286
Jaundice (not of newborn)	54.3592	42.138	0.357143	16.5982	49.3214	86.6875	148.429
Jaw disease NOS	58.5298	17.878	36.0357	53.7679	57.1429	57.2232	90.9643
Joint effusions	54.795	41.7609	0.25	20.9643	41.0536	87.3839	156.429
Joint/ligament sprain	57.4648	46.5175	0.0714286	18.2857	45.3929	86.2857	197.5
Juvenile osteochondrosis	37.4444	46.5852	1.64286	7.64286	11.5357	34.6429	117.679
Keloid scar	51.6237	44.8002	0.25	12.9911	30.4286	91.5357	153.179
Keratitis	75.8903	40.3826	15.4286	52.8393	74.1786	92.7857	145.536
Keratoconus	55.3052	42.3856	8.64286	21.25	36.8571	95.7143	111.286
Keratoderma, acquired	41.4092	32.7209	1.5	9.02679	38.4643	52.4286	117.857
Kidney replaced by transpant	50.0516	19.7546	27.75	35.0714	48.4643	74.4643	74.4643
Kyphoscoliosis and scoliosis	61.4976	47.1155	0.964286	24.7857	47.0357	106.214	177
Kyphosis (acquired)	68.3929	44.708	1.32143	43.8036	53.0893	92.6071	139.143
Labyrinthitis	39.8143	20.9906	8.89286	26.5714	39.0536	55.5357	71.75
Lack of coordination	69.4095	34.9384	26.0357	34.7857	65.9286	96.75	121.714
Late effect	36.2857	28.6245	0.107143	20.4554	26.3036	55.3482	79.9286
Late effects of cerebrovascular disease	27.4937	39.1421	0.25	4.96429	11.5714	26.7857	150.964
Laxity of ligament or hypermobility syndrome	45.4509	54.0795	6.46429	12.0089	14.2143	68.125	130.536
Left bundle branch block	70.6871	49.6428	14.5714	33.1071	50.75	113.821	154.25
Lipoma	50.6311	41.2099	0.678571	22.9643	32.1429	74.8929	146.929
Lipoma of skin and subcutaneous tissue	54.8282	46.8511	2.96429	18.5357	32.8036	100.357	155.071
Lipoprotein disorders	49.5106	42.1189	0.642857	13.75	32.8929	86.2857	161.571
[truncated: 503 more rows]

## Sheet: legend
phenotype	phecode-corresponding diagnosis
[truncated: 7 more rows]
