# Supplementary material for: Leveraging electronic health records from two hospital systems identifies male infertility-associated comorbidities across time
Source: Commun Med (Lond). 2025 Sep 1;5:380. doi: 10.1038/s43856-025-01071-7 (PMC12402078; doi:10.1038/s43856-025-01071-7)
Supplement: Supplementary file 13 — Supplementary Data 10 [file 43856_2025_1071_MOESM13_ESM.xlsx]

## Sheet: Sheet1
< 6 months after first male infertility diagnosis or vasectomy record
UC
Comparison	Pearson correlation coefficient	p-value
SDoH sensitivity analysis vs primary analysis	0.99	1e-305
hospital utilization analysis vs primary analysis	0.89	1e-305
Stanford
Comparison	Pearson correlation coefficient	p-value
SDoH sensitivity analysis vs primary analysis	0.97	1e-305
hospital utilization analysis vs primary analysis	0.98	1e-305
> 6 months after first male infertility diagnosis or vasectomy record
UC
Comparison	Pearson correlation coefficient	p-value
SDoH sensitivity analysis vs primary analysis	0.98	1e-305
hospital utilization analysis vs primary analysis	0.92	1e-305
Stanford
Comparison	Pearson correlation coefficient	p-value
SDoH sensitivity analysis vs primary analysis	0.97	1e-305
hospital utilization analysis vs primary analysis	0.97	1e-305
