# Supplementary material for: Leveraging electronic health records from two hospital systems identifies male infertility-associated comorbidities across time
Source: Commun Med (Lond). 2025 Sep 1;5:380. doi: 10.1038/s43856-025-01071-7 (PMC12402078; doi:10.1038/s43856-025-01071-7)
Supplement: Supplementary file 21 — Supplementary Data 18 [file 43856_2025_1071_MOESM21_ESM.xlsx]

## Sheet: UC
follow-up cutoff time (months)	male infertility patients lost to follow-up (n)	vasectomy patients lost to follow-up (n)
12	3554	4609
24	4282	5522
36	4790	6301
48	5219	6877
60	5578	7363

## Sheet: Stanford
follow-up cutoff time (months)	male infertility patients lost to follow-up (n)	vasectomy patients lost to follow-up (n)
12	1920	1139
24	2448	1484
36	2881	1734
48	3292	1916
60	3605	2054
