# Supplementary material for: Leveraging electronic health records from two hospital systems identifies male infertility-associated comorbidities across time
Source: Commun Med (Lond). 2025 Sep 1;5:380. doi: 10.1038/s43856-025-01071-7 (PMC12402078; doi:10.1038/s43856-025-01071-7)
Supplement: Supplementary file 22 — Supplementary Data 19 [file 43856_2025_1071_MOESM22_ESM.xlsx]

## Sheet: 12_primary
phenotype	ci_ub_Intercept	pval_Intercept	ci_lb_Intercept	coef_Intercept	std err_Intercept	z_Intercept	ci_ub_has_phenotype	ci_lb_has_phenotype	coef_has_phenotype	std err_has_phenotype	z_has_phenotype	ci_ub_location_source_value[T.1]	pval_location_source_value[T.1]	ci_lb_location_source_value[T.1]	coef_location_source_value[T.1]	std err_location_source_value[T.1]	z_location_source_value[T.1]	ci_ub_location_source_value[T.5]	pval_location_source_value[T.5]	ci_lb_location_source_value[T.5]	coef_location_source_value[T.5]	std err_location_source_value[T.5]	z_location_source_value[T.5]	ci_ub_location_source_value[T.2]	pval_location_source_value[T.2]	ci_lb_location_source_value[T.2]	coef_location_source_value[T.2]	std err_location_source_value[T.2]	z_location_source_value[T.2]	ci_ub_location_source_value[T.4]	pval_location_source_value[T.4]	ci_lb_location_source_value[T.4]	coef_location_source_value[T.4]	std err_location_source_value[T.4]	z_location_source_value[T.4]	ci_ub_mi_or_vas_est_age	pval_mi_or_vas_est_age	ci_lb_mi_or_vas_est_age	coef_mi_or_vas_est_age	std err_mi_or_vas_est_age	z_mi_or_vas_est_age	odds_ratio_has_phenotype	converged	pval_has_phenotype	log10_OR_has_phenotype	-log10_pval_has_phenotype	Count_mi	Count_r_mi	Count_con
Abdominal hernia	1.589	0	1.022	1.3057	0.145	9.024	2.445	-1.753	0.3463	1.071	0.323	1.03	0	0.567	0.7981	0.118	6.756	0.092	0.525	-0.181	-0.0443	0.07	-0.636	0.619	0	0.29	0.4541	0.084	5.409	1.623	0	1.294	1.4583	0.084	17.349	-0.04	0	-0.054	-0.047	0.003	-13.634	1.41383	TRUE	0.746435	0.150396	0.127008	10	2975	10
Abdominal pain	1.592	0	1.025	1.3087	0.145	9.039	0.201	-0.365	-0.0818	0.144	-0.567	1.029	0	0.565	0.797	0.118	6.747	0.092	0.527	-0.181	-0.0441	0.07	-0.633	0.618	0	0.289	0.4539	0.084	5.407	1.622	0	1.293	1.4576	0.084	17.34	-0.04	0	-0.054	-0.047	0.003	-13.635	0.921456	TRUE	0.570803	-0.0355253	0.243514	94	2883	135
Abnormal coagulation profile	1.592	0	1.024	1.308	0.145	9.036	1.383	-2.497	-0.5571	0.99	-0.563	1.03	0	0.567	0.7986	0.118	6.76	0.092	0.52	-0.181	-0.0448	0.07	-0.643	0.618	0	0.289	0.4531	0.084	5.397	1.623	0	1.293	1.458	0.084	17.346	-0.04	0	-0.054	-0.047	0.003	-13.641	0.572868	TRUE	0.573523	-0.241945	0.241449	10	2975	10
Abnormal electrocardiogram [ECG] [EKG]	1.596	0	1.029	1.3125	0.145	9.063	1.098	-0.218	0.4398	0.336	1.31	1.032	0	0.569	0.8001	0.118	6.772	0.092	0.519	-0.182	-0.045	0.07	-0.645	0.618	0	0.289	0.4537	0.084	5.404	1.625	0	1.295	1.4599	0.084	17.364	-0.04	0	-0.054	-0.0472	0.003	-13.677	1.5524	TRUE	0.190179	0.191003	0.720837	18	2959	22
Abnormal findings examination of lungs	1.596	0	1.029	1.3123	0.145	9.066	1.454	0.247	0.8505	0.308	2.763	1.019	0	0.555	0.7868	0.118	6.648	0.088	0.488	-0.185	-0.0483	0.07	-0.693	0.619	0	0.29	0.4543	0.084	5.41	1.623	0	1.294	1.4585	0.084	17.346	-0.04	0	-0.054	-0.0473	0.003	-13.697	2.34082	TRUE	0.00572322	0.369367	2.24236	30	2947	20
Abnormal findings on exam of gastrointestinal tract/ abdominal area	1.589	0	1.022	1.3057	0.145	9.024	1.152	-0.953	0.0995	0.537	0.185	1.029	0	0.566	0.7976	0.118	6.752	0.092	0.526	-0.181	-0.0442	0.07	-0.634	0.618	0	0.289	0.4536	0.084	5.403	1.623	0	1.294	1.4584	0.084	17.35	-0.04	0	-0.054	-0.047	0.003	-13.634	1.10462	TRUE	0.85308	0.0432123	0.06901	10	2970	10
Abnormal findings on examination of urine	1.589	0	1.021	1.3051	0.145	9.019	3.181	-2.364	0.4086	1.415	0.289	1.03	0	0.567	0.7981	0.118	6.756	0.092	0.526	-0.181	-0.0442	0.07	-0.634	0.619	0	0.29	0.4542	0.084	5.409	1.623	0	1.294	1.4586	0.084	17.351	-0.04	0	-0.054	-0.047	0.003	-13.63	1.50471	TRUE	0.772746	0.177453	0.111963	10	2976	10
Abnormal findings on study of brain and/or nervous system	1.59	0	1.023	1.3067	0.145	9.03	1.356	-1.964	-0.3039	0.847	-0.359	1.028	0	0.565	0.7964	0.118	6.739	0.091	0.513	-0.182	-0.0457	0.07	-0.655	0.617	0	0.288	0.4525	0.084	5.385	1.622	0	1.292	1.4569	0.084	17.316	-0.04	0	-0.054	-0.047	0.003	-13.631	0.737935	TRUE	0.719728	-0.131982	0.142832	10	2975	10
Abnormal function study of cardiovascular system	1.59	0	1.022	1.3058	0.145	9.02	1.232	-1.196	0.0179	0.619	0.029	1.029	0	0.566	0.7978	0.118	6.754	0.092	0.525	-0.181	-0.0443	0.07	-0.636	0.618	0	0.289	0.4539	0.084	5.406	1.623	0	1.294	1.4583	0.084	17.349	-0.04	0	-0.054	-0.047	0.003	-13.621	1.01806	TRUE	0.976939	0.00777387	0.0101325	10	2973	10
Abnormal granulation tissue	1.589	0	1.022	1.3058	0.145	9.024	2.798	-2.874	-0.0377	1.447	-0.026	1.03	0	0.566	0.7979	0.118	6.751	0.092	0.525	-0.181	-0.0443	0.07	-0.635	0.618	0	0.289	0.4539	0.084	5.406	1.623	0	1.294	1.4583	0.084	17.349	-0.04	0	-0.054	-0.047	0.003	-13.632	0.963002	TRUE	0.979232	-0.0163729	0.00911427	10	2976	10
Abnormal heart sounds	1.591	0	1.024	1.3075	0.145	9.03	2.534	0.07	1.3019	0.628	2.072	1.03	0	0.566	0.7981	0.118	6.753	0.092	0.522	-0.181	-0.0446	0.07	-0.64	0.621	0	0.292	0.4567	0.084	5.439	1.623	0	1.294	1.4584	0.084	17.346	-0.04	0	-0.054	-0.0471	0.003	-13.655	3.67627	TRUE	0.0382943	0.565408	1.41687	10	2967	10
Abnormal involuntary movements	1.59	0	1.023	1.3063	0.145	9.024	1.54	-0.045	0.7476	0.404	1.849	1.027	0	0.564	0.7956	0.118	6.731	0.091	0.514	-0.182	-0.0455	0.07	-0.653	0.62	0	0.291	0.4553	0.084	5.422	1.624	0	1.294	1.4592	0.084	17.352	-0.04	0	-0.054	-0.0471	0.003	-13.648	2.11193	TRUE	0.0644984	0.324679	1.19045	17	2960	12
Abnormal posture	1.59	0	1.022	1.306	0.145	9.025	3.949	-0.627	1.6608	1.167	1.423	1.029	0	0.566	0.7978	0.118	6.754	0.09	0.506	-0.183	-0.0463	0.07	-0.665	0.617	0	0.288	0.4525	0.084	5.389	1.623	0	1.294	1.4583	0.084	17.349	-0.04	0	-0.054	-0.047	0.003	-13.633	5.26352	TRUE	0.1548	0.721276	0.810229	10	2974	10
Abnormal reflex	1.59	0	1.023	1.3062	0.145	9.027	2.011	-2.843	-0.4159	1.238	-0.336	1.03	0	0.567	0.7986	0.118	6.759	0.092	0.524	-0.181	-0.0444	0.07	-0.637	0.618	0	0.289	0.4536	0.084	5.403	1.623	0	1.293	1.458	0.084	17.345	-0.04	0	-0.054	-0.047	0.003	-13.635	0.659746	TRUE	0.737013	-0.180623	0.132525	10	2976	10
Abnormal results of function study of liver	1.586	0	1.019	1.3027	0.145	9.001	2.206	-0.322	0.9421	0.645	1.461	1.03	0	0.566	0.7979	0.118	6.753	0.093	0.53	-0.18	-0.0437	0.07	-0.628	0.619	0	0.29	0.4543	0.084	5.41	1.624	0	1.294	1.4592	0.084	17.357	-0.04	0	-0.054	-0.047	0.003	-13.623	2.56536	TRUE	0.14407	0.409149	0.841426	10	2969	10
Abnormal results of function study of thyroid	1.609	0	1.041	1.3247	0.145	9.137	3.312	0.533	1.9226	0.709	2.711	1.036	0	0.572	0.8039	0.118	6.799	0.094	0.545	-0.179	-0.0422	0.07	-0.605	0.618	0	0.289	0.4534	0.084	5.396	1.627	0	1.297	1.4619	0.084	17.38	-0.041	0	-0.054	-0.0476	0.003	-13.765	6.83872	TRUE	0.0066987	0.834975	2.17401	10	2969	10
Abnormal serum enzyme levels	1.591	0	1.024	1.3077	0.145	9.035	1.054	-0.386	0.3338	0.367	0.909	1.031	0	0.568	0.7991	0.118	6.764	0.091	0.516	-0.182	-0.0452	0.07	-0.649	0.617	0	0.288	0.4524	0.084	5.387	1.623	0	1.294	1.4584	0.084	17.349	-0.04	0	-0.054	-0.0471	0.003	-13.647	1.39626	TRUE	0.363438	0.144967	0.43957	15	2962	17
Abnormal spermatozoa	1.566	0	0.997	1.2813	0.145	8.825	3.266	1.519	2.3925	0.446	5.366	1.03	0	0.565	0.7978	0.119	6.732	0.088	0.481	-0.186	-0.0493	0.07	-0.704	0.617	0	0.287	0.4522	0.084	5.367	1.634	0	1.304	1.469	0.084	17.446	-0.04	0	-0.054	-0.0467	0.003	-13.515	10.9408	TRUE	8.04225e-08	1.03905	7.09462	43	2934	10
Abnormal weight gain	1.593	0	1.025	1.3089	0.145	9.043	1.387	-0.136	0.6253	0.389	1.609	1.03	0	0.567	0.7984	0.118	6.759	0.093	0.53	-0.18	-0.0437	0.07	-0.627	0.619	0	0.29	0.4542	0.084	5.409	1.625	0	1.295	1.4602	0.084	17.365	-0.04	0	-0.054	-0.0472	0.003	-13.67	1.86881	TRUE	0.107618	0.271564	0.968115	16	2961	14
Abnormality of gait	1.589	0	1.022	1.3058	0.145	9.025	1.121	-1.033	0.0437	0.55	0.079	1.029	0	0.566	0.7976	0.118	6.75	0.092	0.525	-0.181	-0.0443	0.07	-0.636	0.618	0	0.289	0.4537	0.084	5.402	1.623	0	1.294	1.4583	0.084	17.349	-0.04	0	-0.054	-0.047	0.003	-13.633	1.04467	TRUE	0.936687	0.0189787	0.0284053	10	2969	10
Abnormality of red blood cells	1.593	0	1.025	1.3093	0.145	9.043	3.363	-0.196	1.5834	0.908	1.744	1.03	0	0.567	0.7981	0.118	6.756	0.089	0.493	-0.184	-0.0477	0.07	-0.685	0.619	0	0.289	0.454	0.084	5.408	1.623	0	1.294	1.4585	0.084	17.351	-0.04	0	-0.054	-0.0471	0.003	-13.65	4.87149	TRUE	0.0811787	0.687662	1.09056	10	2973	10
Acidosis	1.606	0	1.037	1.3218	0.145	9.113	4.829	0.389	2.6087	1.133	2.303	1.031	0	0.568	0.7994	0.118	6.764	0.089	0.498	-0.184	-0.0472	0.07	-0.678	0.619	0	0.29	0.4544	0.084	5.412	1.619	0	1.29	1.4547	0.084	17.298	-0.041	0	-0.054	-0.0474	0.003	-13.712	13.5814	TRUE	0.0212714	1.13294	1.6722	10	2970	10
Acne	1.584	0	1.017	1.3005	0.145	8.988	1.309	-0.172	0.5686	0.378	1.505	1.03	0	0.567	0.7982	0.118	6.758	0.09	0.501	-0.184	-0.0469	0.07	-0.673	0.615	0	0.286	0.4508	0.084	5.368	1.619	0	1.29	1.4546	0.084	17.294	-0.04	0	-0.054	-0.0469	0.003	-13.601	1.76579	TRUE	0.132347	0.24694	0.878286	23	2954	13
Acquired absence of limb	1.592	0	1.025	1.3082	0.145	9.039	3.975	-0.941	1.5171	1.254	1.21	1.031	0	0.568	0.7992	0.118	6.765	0.093	0.531	-0.18	-0.0436	0.07	-0.626	0.618	0	0.289	0.4537	0.084	5.405	1.624	0	1.295	1.4596	0.084	17.362	-0.04	0	-0.054	-0.0471	0.003	-13.654	4.55898	TRUE	0.226415	0.658868	0.645096	10	2975	10
Acquired absence of organs	1.59	0	1.023	1.3066	0.145	9.027	0.942	-0.245	0.3483	0.303	1.151	1.025	0	0.562	0.7934	0.118	6.713	0.09	0.505	-0.183	-0.0465	0.07	-0.667	0.615	0	0.286	0.4506	0.084	5.364	1.622	0	1.293	1.4577	0.084	17.34	-0.04	0	-0.054	-0.047	0.003	-13.64	1.41666	TRUE	0.249759	0.151265	0.602479	25	2952	24
Acquired deformities of finger	1.589	0	1.022	1.3057	0.145	9.024	1.505	-1.546	-0.0206	0.778	-0.026	1.029	0	0.566	0.7978	0.118	6.754	0.092	0.525	-0.181	-0.0443	0.07	-0.636	0.618	0	0.289	0.4539	0.084	5.406	1.623	0	1.294	1.4583	0.084	17.349	-0.04	0	-0.054	-0.047	0.003	-13.633	0.979611	TRUE	0.978874	-0.00894647	0.00927329	10	2974	10
Acquired deformities of knee	1.589	0	1.022	1.3057	0.145	9.024	2.295	-2.546	-0.1253	1.235	-0.101	1.029	0	0.566	0.7977	0.118	6.753	0.092	0.525	-0.181	-0.0443	0.07	-0.636	0.618	0	0.289	0.4539	0.084	5.407	1.623	0	1.293	1.4582	0.084	17.347	-0.04	0	-0.054	-0.047	0.003	-13.632	0.882232	TRUE	0.919156	-0.0544171	0.036611	10	2976	10
Acquired foot deformities	1.589	0	1.022	1.3058	0.145	9.025	1.187	-1.313	-0.0631	0.638	-0.099	1.029	0	0.566	0.7979	0.118	6.755	0.092	0.526	-0.181	-0.0442	0.07	-0.635	0.618	0	0.289	0.4539	0.084	5.407	1.623	0	1.294	1.4584	0.084	17.349	-0.04	0	-0.054	-0.047	0.003	-13.633	0.93885	TRUE	0.92118	-0.027404	0.0356554	10	2972	10
Acquired hypothyroidism	1.589	0	1.022	1.3054	0.145	9.021	1.994	0.226	1.1099	0.451	2.461	1.029	0	0.566	0.7975	0.118	6.75	0.092	0.526	-0.181	-0.0442	0.07	-0.634	0.621	0	0.292	0.4566	0.084	5.436	1.625	0	1.295	1.4602	0.084	17.366	-0.04	0	-0.054	-0.0471	0.003	-13.664	3.03405	TRUE	0.0138628	0.482023	1.85815	16	2961	10
Acquired spondylolisthesis	1.589	0	1.022	1.3054	0.145	9.02	1.104	-1.246	-0.0711	0.599	-0.119	1.029	0	0.566	0.7978	0.118	6.754	0.092	0.526	-0.181	-0.0442	0.07	-0.635	0.619	0	0.289	0.4541	0.084	5.408	1.623	0	1.294	1.4584	0.084	17.35	-0.04	0	-0.054	-0.047	0.003	-13.627	0.931369	TRUE	0.905532	-0.0308783	0.0430962	10	2972	10
Acquired toe deformities	1.589	0	1.022	1.3057	0.145	9.024	2.165	-1.853	0.1556	1.025	0.152	1.029	0	0.566	0.7978	0.118	6.754	0.092	0.525	-0.181	-0.0443	0.07	-0.636	0.618	0	0.289	0.4533	0.084	5.394	1.623	0	1.294	1.4583	0.084	17.349	-0.04	0	-0.054	-0.047	0.003	-13.633	1.16836	TRUE	0.87936	0.0675762	0.0558332	10	2975	10
Actinic keratosis	1.573	0	1.005	1.2889	0.145	8.896	-0.029	-1.296	-0.6622	0.323	-2.049	1.026	0	0.562	0.7941	0.118	6.721	0.091	0.511	-0.182	-0.0458	0.07	-0.658	0.62	0	0.291	0.4555	0.084	5.423	1.619	0	1.289	1.454	0.084	17.293	-0.04	0	-0.053	-0.0464	0.003	-13.432	0.515716	TRUE	0.0404834	-0.28759	1.39272	13	2964	48
Acute appendicitis	1.589	0	1.022	1.3057	0.145	9.024	1.785	-1.688	0.0486	0.886	0.055	1.029	0	0.566	0.7978	0.118	6.754	0.092	0.524	-0.181	-0.0443	0.07	-0.636	0.618	0	0.289	0.4539	0.084	5.407	1.623	0	1.294	1.4583	0.084	17.349	-0.04	0	-0.054	-0.047	0.003	-13.633	1.0498	TRUE	0.956249	0.0211067	0.019429	10	2975	10
Acute bronchitis and bronchiolitis	1.59	0	1.023	1.3064	0.145	9.029	0.364	-0.988	-0.3123	0.345	-0.905	1.027	0	0.564	0.7952	0.118	6.731	0.091	0.512	-0.182	-0.0457	0.07	-0.656	0.617	0	0.288	0.4524	0.084	5.387	1.621	0	1.291	1.4559	0.084	17.312	-0.04	0	-0.054	-0.0469	0.003	-13.613	0.731762	TRUE	0.365218	-0.13563	0.437448	13	2964	29
Acute bronchospasm	1.59	0	1.023	1.3063	0.145	9.026	2.3	-0.589	0.8554	0.737	1.161	1.03	0	0.567	0.7985	0.118	6.76	0.092	0.521	-0.181	-0.0447	0.07	-0.642	0.617	0	0.287	0.452	0.084	5.383	1.623	0	1.294	1.4583	0.084	17.349	-0.04	0	-0.054	-0.047	0.003	-13.639	2.35232	TRUE	0.245746	0.371495	0.609513	10	2972	10
Acute cystitis	1.588	0	1.021	1.3048	0.145	9.016	1.93	-0.403	0.7638	0.595	1.283	1.029	0	0.566	0.7975	0.118	6.751	0.093	0.528	-0.18	-0.0439	0.07	-0.631	0.618	0	0.289	0.4534	0.084	5.4	1.624	0	1.294	1.4591	0.084	17.356	-0.04	0	-0.054	-0.047	0.003	-13.635	2.14642	TRUE	0.199356	0.331714	0.700371	10	2969	10
Acute dermatitis due to solar radiation	1.59	0	1.022	1.306	0.145	9.025	1.773	-2.031	-0.1293	0.97	-0.133	1.029	0	0.566	0.7975	0.118	6.751	0.092	0.523	-0.181	-0.0445	0.07	-0.639	0.618	0	0.289	0.4536	0.084	5.402	1.623	0	1.293	1.4581	0.084	17.346	-0.04	0	-0.054	-0.047	0.003	-13.633	0.87871	TRUE	0.894031	-0.0561543	0.0486472	10	2975	10
Acute gastritis	1.589	0	1.022	1.3051	0.145	9.019	1.921	-1.328	0.2967	0.829	0.358	1.028	0	0.565	0.7969	0.118	6.746	0.092	0.52	-0.181	-0.0448	0.07	-0.643	0.618	0	0.289	0.4536	0.084	5.403	1.623	0	1.294	1.4583	0.084	17.349	-0.04	0	-0.054	-0.047	0.003	-13.628	1.34541	TRUE	0.720332	0.128855	0.142467	10	2974	10
Acute laryngitis and tracheitis	1.589	0	1.022	1.3058	0.145	9.023	2.455	-2.416	0.0197	1.242	0.016	1.029	0	0.566	0.7978	0.118	6.753	0.092	0.525	-0.181	-0.0443	0.07	-0.635	0.618	0	0.289	0.4539	0.084	5.406	1.623	0	1.294	1.4583	0.084	17.348	-0.04	0	-0.054	-0.047	0.003	-13.628	1.0199	TRUE	0.987378	0.0085556	0.00551641	10	2976	10
Acute pain	1.592	0	1.025	1.3084	0.145	9.039	0.683	-0.272	0.2055	0.243	0.844	1.027	0	0.564	0.7956	0.118	6.734	0.091	0.51	-0.183	-0.046	0.07	-0.659	0.617	0	0.288	0.4524	0.084	5.388	1.622	0	1.292	1.457	0.084	17.33	-0.04	0	-0.054	-0.0471	0.003	-13.651	1.22814	TRUE	0.398606	0.0892475	0.399456	37	2940	41
Acute pancreatitis	1.589	0	1.022	1.3055	0.145	9.023	1.978	-2.595	-0.3085	1.167	-0.264	1.029	0	0.566	0.7975	0.118	6.752	0.092	0.526	-0.181	-0.0442	0.07	-0.635	0.618	0	0.289	0.4536	0.084	5.403	1.623	0	1.293	1.4581	0.084	17.346	-0.04	0	-0.054	-0.047	0.003	-13.63	0.734548	TRUE	0.791484	-0.13398	0.101558	10	2976	10
Acute pericarditis	1.592	0	1.025	1.3083	0.145	9.038	3.129	-0.84	1.1445	1.012	1.131	1.03	0	0.567	0.7989	0.118	6.763	0.092	0.522	-0.181	-0.0446	0.07	-0.641	0.619	0	0.29	0.4548	0.084	5.417	1.624	0	1.294	1.4591	0.084	17.355	-0.04	0	-0.054	-0.0471	0.003	-13.65	3.14087	TRUE	0.258212	0.49705	0.588023	10	2974	10
Acute periodontitis	1.592	0	1.025	1.3086	0.145	9.04	2.916	-1.268	0.8236	1.067	0.772	1.03	0	0.567	0.7987	0.118	6.761	0.092	0.527	-0.181	-0.0441	0.07	-0.632	0.619	0	0.29	0.4546	0.084	5.414	1.623	0	1.294	1.4584	0.084	17.35	-0.04	0	-0.054	-0.0471	0.003	-13.649	2.27869	TRUE	0.44031	0.357685	0.356241	10	2975	10
Acute pharyngitis	1.592	0	1.024	1.3083	0.145	9.029	0.287	-0.408	-0.0601	0.177	-0.339	1.029	0	0.566	0.7972	0.118	6.748	0.092	0.527	-0.181	-0.0441	0.07	-0.633	0.618	0	0.289	0.4536	0.084	5.403	1.622	0	1.293	1.4576	0.084	17.337	-0.04	0	-0.054	-0.047	0.003	-13.637	0.94167	TRUE	0.734669	-0.0261011	0.133908	59	2918	86
Acute posthemorrhagic anemia	1.586	0	1.018	1.302	0.145	8.994	2.084	-0.478	0.8032	0.654	1.229	1.03	0	0.567	0.7987	0.118	6.762	0.092	0.519	-0.181	-0.0449	0.07	-0.645	0.618	0	0.289	0.4536	0.084	5.403	1.623	0	1.293	1.4581	0.084	17.346	-0.04	0	-0.054	-0.0469	0.003	-13.608	2.23267	TRUE	0.219072	0.348825	0.659413	10	2969	10
Acute prostatitis	1.588	0	1.021	1.3046	0.145	9.016	1.802	-1.031	0.3854	0.723	0.533	1.03	0	0.567	0.7986	0.118	6.76	0.093	0.529	-0.18	-0.0438	0.07	-0.629	0.618	0	0.289	0.4535	0.084	5.402	1.624	0	1.294	1.4591	0.084	17.356	-0.04	0	-0.054	-0.047	0.003	-13.631	1.4702	TRUE	0.593932	0.167377	0.226263	10	2973	10
Acute reaction to stress	1.588	0	1.02	1.3039	0.145	9.011	2.037	-0.907	0.5653	0.751	0.753	1.027	0	0.564	0.7957	0.118	6.734	0.093	0.53	-0.18	-0.0437	0.07	-0.628	0.618	0	0.289	0.4536	0.084	5.403	1.623	0	1.294	1.4587	0.084	17.353	-0.04	0	-0.054	-0.047	0.003	-13.625	1.75998	TRUE	0.451663	0.245507	0.345185	10	2972	10
Acute renal failure	1.606	0	1.038	1.3219	0.145	9.113	2.367	0.476	1.4215	0.482	2.948	1.038	0	0.575	0.8064	0.118	6.82	0.096	0.558	-0.178	-0.0408	0.07	-0.585	0.622	0	0.293	0.4572	0.084	5.442	1.625	0	1.295	1.4601	0.084	17.361	-0.041	0	-0.054	-0.0476	0.003	-13.756	4.14333	TRUE	0.00319802	0.61735	2.49512	16	2961	10
Acute sinusitis	1.609	0	1.041	1.3255	0.145	9.147	-0.383	-1.287	-0.835	0.23	-3.623	1.022	0	0.559	0.7904	0.118	6.684	0.091	0.51	-0.183	-0.046	0.07	-0.659	0.611	0	0.281	0.4462	0.084	5.307	1.611	0	1.281	1.4457	0.084	17.176	-0.04	0	-0.054	-0.0471	0.003	-13.641	0.433874	TRUE	0.000290647	-0.362636	3.53663	26	2951	89
Acute tonsillitis	1.587	0	1.019	1.3028	0.145	9.001	2.539	-1.068	0.7356	0.92	0.799	1.031	0	0.568	0.7993	0.118	6.766	0.094	0.537	-0.18	-0.043	0.07	-0.618	0.619	0	0.29	0.4547	0.084	5.416	1.625	0	1.295	1.4598	0.084	17.362	-0.04	0	-0.054	-0.047	0.003	-13.623	2.08673	TRUE	0.424107	0.319467	0.372525	10	2974	10
Acute upper respiratory infections of multiple or unspecified sites	1.595	0	1.027	1.3113	0.145	9.057	0.137	-0.477	-0.1699	0.156	-1.086	1.026	0	0.563	0.7946	0.118	6.724	0.094	0.542	-0.179	-0.0424	0.07	-0.609	0.618	0	0.289	0.4535	0.084	5.401	1.621	0	1.291	1.4559	0.084	17.315	-0.04	0	-0.054	-0.047	0.003	-13.639	0.843749	TRUE	0.277353	-0.0737866	0.556967	72	2905	125
Adjustment reaction	1.592	0	1.024	1.3079	0.145	9.036	0.278	-0.836	-0.279	0.284	-0.982	1.029	0	0.566	0.7978	0.118	6.754	0.093	0.533	-0.18	-0.0434	0.07	-0.623	0.621	0	0.292	0.4566	0.084	5.436	1.623	0	1.294	1.4587	0.084	17.351	-0.04	0	-0.054	-0.047	0.003	-13.634	0.75654	TRUE	0.326095	-0.121168	0.486655	22	2955	37
Adverse drug events and drug allergies	1.612	0	1.043	1.3274	0.145	9.152	1.7	0.374	1.0373	0.338	3.067	1.027	0	0.564	0.7954	0.118	6.728	0.088	0.485	-0.185	-0.0487	0.07	-0.699	0.613	0	0.284	0.4487	0.084	5.339	1.621	0	1.291	1.4561	0.084	17.311	-0.041	0	-0.054	-0.0476	0.003	-13.765	2.82159	TRUE	0.00216358	0.450494	2.66483	27	2950	16
Adverse effects of antibacterials (not penicillins)	1.592	0	1.025	1.3082	0.145	9.039	1.234	-0.342	0.4461	0.402	1.11	1.026	0	0.563	0.7946	0.118	6.725	0.09	0.501	-0.184	-0.0469	0.07	-0.673	0.617	0	0.287	0.452	0.084	5.383	1.622	0	1.292	1.4569	0.084	17.331	-0.04	0	-0.054	-0.0471	0.003	-13.647	1.56221	TRUE	0.266996	0.193739	0.573496	14	2963	13
Adverse effects of sedatives or other central nervous system depressants and anesthetics	1.59	0	1.023	1.3062	0.145	9.026	1.208	-1.004	0.1017	0.564	0.18	1.029	0	0.566	0.7976	0.118	6.752	0.092	0.523	-0.181	-0.0445	0.07	-0.639	0.618	0	0.289	0.4536	0.084	5.402	1.623	0	1.293	1.458	0.084	17.343	-0.04	0	-0.054	-0.047	0.003	-13.633	1.10705	TRUE	0.856905	0.0441677	0.0670672	10	2970	10
Agorophobia, social phobia, and panic disorder	1.587	0	1.02	1.3035	0.145	9.006	1.072	-0.549	0.2616	0.414	0.632	1.029	0	0.566	0.798	0.118	6.755	0.092	0.525	-0.181	-0.0442	0.07	-0.635	0.618	0	0.288	0.453	0.084	5.396	1.623	0	1.294	1.4583	0.084	17.349	-0.04	0	-0.054	-0.047	0.003	-13.621	1.29901	TRUE	0.527078	0.113611	0.278125	14	2963	12
Alcohol-related disorders	1.59	0	1.022	1.3059	0.145	9.025	1.063	-1.203	-0.0698	0.578	-0.121	1.029	0	0.566	0.7976	0.118	6.751	0.092	0.525	-0.181	-0.0443	0.07	-0.636	0.618	0	0.289	0.4536	0.084	5.402	1.623	0	1.293	1.4581	0.084	17.344	-0.04	0	-0.054	-0.047	0.003	-13.633	0.93258	TRUE	0.903866	-0.0303138	0.043896	10	2972	10
Alcoholism	1.589	0	1.021	1.305	0.145	9.017	1.118	-0.906	0.1061	0.516	0.206	1.029	0	0.566	0.7979	0.118	6.755	0.092	0.525	-0.181	-0.0443	0.07	-0.635	0.619	0	0.29	0.4541	0.084	5.409	1.623	0	1.294	1.4586	0.084	17.35	-0.04	0	-0.054	-0.047	0.003	-13.63	1.11193	TRUE	0.837174	0.0460786	0.077184	10	2970	10
Allergic conjunctivitis	1.589	0	1.022	1.3054	0.145	9.022	0.845	-1.278	-0.2169	0.542	-0.4	1.029	0	0.566	0.7973	0.118	6.75	0.092	0.525	-0.181	-0.0442	0.07	-0.635	0.619	0	0.29	0.4543	0.084	5.411	1.623	0	1.294	1.4584	0.084	17.35	-0.04	0	-0.054	-0.047	0.003	-13.628	0.80501	TRUE	0.688794	-0.0941985	0.161911	10	2971	10
Allergic reaction to food	1.588	0	1.02	1.3041	0.145	9.012	1.154	-0.656	0.2489	0.462	0.539	1.03	0	0.566	0.798	0.118	6.756	0.092	0.526	-0.181	-0.0442	0.07	-0.635	0.619	0	0.29	0.4543	0.084	5.411	1.623	0	1.294	1.4583	0.084	17.348	-0.04	0	-0.054	-0.047	0.003	-13.628	1.28261	TRUE	0.589937	0.108096	0.229194	11	2966	10
Allergic rhinitis	1.588	0	1.02	1.3041	0.145	9.009	0.417	-0.285	0.066	0.179	0.369	1.028	0	0.565	0.7966	0.118	6.741	0.092	0.521	-0.181	-0.0448	0.07	-0.642	0.618	0	0.289	0.4536	0.084	5.403	1.624	0	1.294	1.4588	0.084	17.353	-0.04	0	-0.054	-0.047	0.003	-13.629	1.06823	TRUE	0.712363	0.0286634	0.147299	62	2915	79
Allergies, other	1.589	0	1.021	1.305	0.145	9.018	0.922	-0.233	0.3441	0.295	1.168	1.03	0	0.567	0.7982	0.118	6.757	0.091	0.509	-0.183	-0.0461	0.07	-0.661	0.616	0	0.287	0.4515	0.084	5.376	1.621	0	1.291	1.4561	0.084	17.32	-0.04	0	-0.054	-0.047	0.003	-13.634	1.41072	TRUE	0.242855	0.149441	0.614652	28	2949	24
Allergy/adverse effect of penicillin	1.59	0	1.023	1.3067	0.145	9.031	0.357	-1.149	-0.396	0.384	-1.03	1.034	0	0.571	0.8025	0.118	6.789	0.094	0.543	-0.179	-0.0424	0.07	-0.609	0.62	0	0.291	0.4555	0.084	5.425	1.625	0	1.295	1.4602	0.084	17.366	-0.04	0	-0.054	-0.047	0.003	-13.639	0.673007	TRUE	0.302852	-0.171981	0.518769	12	2965	20
Alopecia	1.588	0	1.021	1.3044	0.145	9.016	0.811	-0.32	0.2456	0.288	0.852	1.029	0	0.566	0.7979	0.118	6.755	0.091	0.516	-0.182	-0.0453	0.07	-0.65	0.617	0	0.288	0.4529	0.084	5.395	1.623	0	1.293	1.4581	0.084	17.346	-0.04	0	-0.054	-0.047	0.003	-13.635	1.27839	TRUE	0.394492	0.106663	0.403962	26	2951	27
Alopecia Areata	1.589	0	1.021	1.305	0.145	9.015	1.524	-1.324	0.1005	0.727	0.138	1.029	0	0.566	0.7979	0.118	6.755	0.092	0.525	-0.181	-0.0443	0.07	-0.636	0.618	0	0.289	0.4539	0.084	5.407	1.623	0	1.294	1.4583	0.084	17.35	-0.04	0	-0.054	-0.047	0.003	-13.624	1.10572	TRUE	0.889998	0.0436466	0.0506111	10	2973	10
Alteration of consciousness	1.589	0	1.022	1.3053	0.145	9.021	1.394	-0.81	0.2922	0.562	0.52	1.029	0	0.566	0.798	0.118	6.756	0.092	0.519	-0.181	-0.0449	0.07	-0.645	0.617	0	0.288	0.4529	0.084	5.394	1.623	0	1.293	1.458	0.084	17.346	-0.04	0	-0.054	-0.047	0.003	-13.632	1.33937	TRUE	0.60321	0.126901	0.219532	10	2970	10
Altered mental status	1.598	0	1.031	1.3145	0.145	9.074	3.521	-0.024	1.7485	0.904	1.934	1.029	0	0.566	0.7974	0.118	6.746	0.094	0.538	-0.179	-0.0429	0.07	-0.616	0.619	0	0.29	0.4549	0.084	5.418	1.626	0	1.296	1.4609	0.084	17.372	-0.041	0	-0.054	-0.0473	0.003	-13.693	5.74598	TRUE	0.0531667	0.759364	1.27436	10	2972	10
Althete's foot	1.587	0	1.019	1.303	0.145	9.002	0.949	-0.416	0.2664	0.348	0.766	1.029	0	0.566	0.7977	0.118	6.752	0.093	0.532	-0.18	-0.0436	0.07	-0.625	0.62	0	0.29	0.455	0.084	5.419	1.623	0	1.293	1.4581	0.084	17.347	-0.04	0	-0.054	-0.047	0.003	-13.626	1.30526	TRUE	0.443967	0.115696	0.352649	20	2957	17
Amyotrophic Lateral Sclerosis	1.59	0	1.023	1.3061	0.145	9.026	2.179	-2.664	-0.2427	1.236	-0.196	1.029	0	0.566	0.7977	0.118	6.753	0.092	0.525	-0.181	-0.0442	0.07	-0.635	0.618	0	0.289	0.4537	0.084	5.404	1.623	0	1.293	1.4582	0.084	17.347	-0.04	0	-0.054	-0.047	0.003	-13.634	0.784507	TRUE	0.844302	-0.105403	0.073502	10	2976	10
Anal and rectal conditions	1.591	0	1.024	1.3076	0.145	9.036	0.413	-0.93	-0.2585	0.343	-0.755	1.03	0	0.566	0.798	0.118	6.756	0.093	0.529	-0.18	-0.0438	0.07	-0.629	0.618	0	0.289	0.4537	0.084	5.404	1.624	0	1.295	1.4594	0.084	17.358	-0.04	0	-0.054	-0.047	0.003	-13.638	0.772209	TRUE	0.450529	-0.112265	0.346277	17	2960	24
Anal and rectal polyp	1.585	0	1.018	1.3019	0.145	8.998	0.427	-1.933	-0.7532	0.602	-1.251	1.03	0	0.567	0.7983	0.118	6.757	0.093	0.529	-0.18	-0.0438	0.07	-0.629	0.619	0	0.29	0.4549	0.084	5.418	1.624	0	1.294	1.4592	0.084	17.357	-0.04	0	-0.054	-0.0469	0.003	-13.597	0.470857	TRUE	0.211072	-0.327111	0.67557	10	2973	12
Anaphylactic shock NOS	1.587	0	1.019	1.3029	0.145	9.002	2.002	-0.892	0.5551	0.738	0.752	1.029	0	0.566	0.7973	0.118	6.749	0.093	0.527	-0.181	-0.044	0.07	-0.632	0.619	0	0.29	0.4541	0.084	5.409	1.623	0	1.293	1.4578	0.084	17.343	-0.04	0	-0.054	-0.0469	0.003	-13.616	1.74212	TRUE	0.452136	0.241077	0.344731	10	2971	10
Anemia in neoplastic disease	1.595	0	1.027	1.311	0.145	9.052	3.999	-0.417	1.791	1.126	1.59	1.03	0	0.567	0.7983	0.118	6.757	0.092	0.52	-0.181	-0.0448	0.07	-0.643	0.616	0	0.287	0.4512	0.084	5.373	1.62	0	1.29	1.4548	0.084	17.303	-0.04	0	-0.054	-0.0471	0.003	-13.656	5.99544	TRUE	0.11183	0.777821	0.951443	10	2971	10
Angina pectoris	1.585	0	1.018	1.3016	0.145	8.993	1.042	-3.367	-1.1626	1.125	-1.034	1.028	0	0.565	0.7969	0.118	6.747	0.093	0.53	-0.18	-0.0437	0.07	-0.628	0.618	0	0.289	0.4538	0.084	5.405	1.623	0	1.294	1.4586	0.084	17.352	-0.04	0	-0.054	-0.0469	0.003	-13.593	0.312672	TRUE	0.301351	-0.504911	0.520927	10	2976	10
Anisometropia	1.59	0	1.023	1.3062	0.145	9.026	2.303	-1.874	0.2145	1.065	0.201	1.03	0	0.566	0.798	0.118	6.755	0.092	0.526	-0.181	-0.0442	0.07	-0.634	0.619	0	0.289	0.454	0.084	5.408	1.623	0	1.293	1.4581	0.084	17.346	-0.04	0	-0.054	-0.047	0.003	-13.633	1.23924	TRUE	0.840462	0.0931562	0.0754819	10	2975	10
Ankylosing spondylitis	1.588	0	1.02	1.3039	0.145	9.01	2.355	-1.351	0.5017	0.945	0.531	1.028	0	0.565	0.7966	0.118	6.742	0.092	0.518	-0.182	-0.045	0.07	-0.646	0.618	0	0.289	0.4533	0.084	5.4	1.623	0	1.293	1.4582	0.084	17.348	-0.04	0	-0.054	-0.0469	0.003	-13.616	1.65153	TRUE	0.595678	0.217886	0.224989	10	2974	10
Anorexia	1.604	0	1.036	1.3201	0.145	9.104	3.011	-0.003	1.5038	0.769	1.956	1.033	0	0.57	0.8013	0.118	6.78	0.094	0.541	-0.179	-0.0426	0.07	-0.611	0.62	0	0.29	0.4549	0.084	5.417	1.621	0	1.291	1.4561	0.084	17.315	-0.041	0	-0.054	-0.0474	0.003	-13.716	4.49875	TRUE	0.0504719	0.653092	1.29695	10	2969	10
Antineoplastic and immunosuppressive drugs causing adverse effects	1.59	0	1.023	1.3063	0.145	9.028	1.49	-0.979	0.2553	0.63	0.405	1.03	0	0.567	0.7987	0.118	6.76	0.093	0.531	-0.18	-0.0437	0.07	-0.627	0.619	0	0.29	0.4542	0.084	5.41	1.623	0	1.294	1.4584	0.084	17.35	-0.04	0	-0.054	-0.047	0.003	-13.639	1.29085	TRUE	0.685295	0.110875	0.164123	10	2971	10
Anxiety disorder	1.588	0	1.021	1.3044	0.145	9.013	0.409	-0.26	0.0742	0.171	0.434	1.029	0	0.566	0.7978	0.118	6.754	0.092	0.524	-0.181	-0.0444	0.07	-0.637	0.618	0	0.289	0.4538	0.084	5.405	1.623	0	1.294	1.4583	0.084	17.348	-0.04	0	-0.054	-0.047	0.003	-13.636	1.07702	TRUE	0.663956	0.0322247	0.177861	73	2904	86
Anxiety disorders	1.589	0	1.022	1.3057	0.145	9.024	2.025	-2.148	-0.0611	1.065	-0.057	1.029	0	0.566	0.7977	0.118	6.753	0.092	0.524	-0.181	-0.0444	0.07	-0.637	0.618	0	0.289	0.4538	0.084	5.405	1.623	0	1.294	1.4583	0.084	17.349	-0.04	0	-0.054	-0.047	0.003	-13.633	0.940729	TRUE	0.954212	-0.0265354	0.020355	10	2975	10
Aortic aneurysm	1.615	0	1.046	1.3304	0.145	9.172	5.177	0.671	2.924	1.149	2.544	1.021	0	0.557	0.7889	0.118	6.669	0.091	0.517	-0.182	-0.0452	0.07	-0.648	0.614	0	0.284	0.4488	0.084	5.341	1.625	0	1.295	1.4599	0.084	17.359	-0.041	0	-0.054	-0.0476	0.003	-13.775	18.6156	TRUE	0.0109607	1.26988	1.96016	10	2971	10
Aortic ectasia	1.593	0	1.026	1.3094	0.145	9.044	4.314	-0.221	2.0464	1.157	1.769	1.033	0	0.57	0.8013	0.118	6.781	0.095	0.547	-0.179	-0.042	0.07	-0.602	0.62	0	0.291	0.4553	0.084	5.421	1.626	0	1.296	1.4607	0.084	17.369	-0.04	0	-0.054	-0.0472	0.003	-13.669	7.73999	TRUE	0.0769642	0.88874	1.11371	10	2973	10
Aphasia	1.591	0	1.023	1.307	0.145	9.029	3.395	-2.34	0.5275	1.463	0.36	1.03	0	0.567	0.7983	0.118	6.758	0.093	0.529	-0.18	-0.0439	0.07	-0.63	0.619	0	0.29	0.4543	0.084	5.411	1.623	0	1.294	1.4582	0.084	17.349	-0.04	0	-0.054	-0.047	0.003	-13.636	1.69469	TRUE	0.718497	0.22909	0.143575	10	2976	10
Aphasia/speech disturbance	1.59	0	1.023	1.3065	0.145	9.031	2.026	-1.157	0.4347	0.812	0.535	1.029	0	0.566	0.7975	0.118	6.751	0.093	0.53	-0.18	-0.0437	0.07	-0.627	0.619	0	0.29	0.4543	0.084	5.412	1.623	0	1.294	1.4586	0.084	17.351	-0.04	0	-0.054	-0.047	0.003	-13.644	1.5445	TRUE	0.592405	0.188788	0.227381	10	2973	10
Apnea	1.589	0	1.022	1.3057	0.145	9.024	0.746	-1.146	-0.2002	0.483	-0.415	1.03	0	0.567	0.7988	0.118	6.762	0.093	0.534	-0.18	-0.0434	0.07	-0.622	0.62	0	0.29	0.4549	0.084	5.417	1.623	0	1.294	1.4583	0.084	17.349	-0.04	0	-0.054	-0.047	0.003	-13.633	0.818567	TRUE	0.678353	-0.0869458	0.168544	10	2970	13
Appendicitis	1.589	0	1.022	1.3057	0.145	9.022	1.602	-2.915	-0.6568	1.152	-0.57	1.029	0	0.566	0.7978	0.118	6.754	0.093	0.535	-0.18	-0.0433	0.07	-0.621	0.618	0	0.289	0.4539	0.084	5.406	1.623	0	1.294	1.4583	0.084	17.349	-0.04	0	-0.054	-0.047	0.003	-13.63	0.518508	TRUE	0.568708	-0.285245	0.24511	10	2976	10
Arrhythmia (cardiac) NOS	1.592	0	1.024	1.3079	0.145	9.038	1.941	-0.599	0.6709	0.648	1.035	1.029	0	0.566	0.7972	0.118	6.747	0.091	0.516	-0.182	-0.0452	0.07	-0.649	0.618	0	0.289	0.4538	0.084	5.405	1.623	0	1.293	1.4579	0.084	17.343	-0.04	0	-0.054	-0.0471	0.003	-13.649	1.956	TRUE	0.300575	0.291368	0.522047	10	2971	10
Arthralgia/ankylosis of temporomandibular joint	1.588	0	1.021	1.3046	0.145	9.017	0.577	-1.869	-0.646	0.624	-1.035	1.029	0	0.566	0.7972	0.118	6.75	0.094	0.537	-0.18	-0.043	0.07	-0.617	0.619	0	0.29	0.4545	0.084	5.414	1.624	0	1.295	1.4595	0.084	17.36	-0.04	0	-0.054	-0.047	0.003	-13.622	0.524138	TRUE	0.300606	-0.280554	0.522003	10	2973	10
Arthropathy NOS	1.588	0	1.021	1.3047	0.145	9.015	0.591	-0.798	-0.1033	0.354	-0.291	1.03	0	0.566	0.798	0.118	6.755	0.092	0.523	-0.181	-0.0445	0.07	-0.639	0.618	0	0.289	0.4538	0.084	5.406	1.623	0	1.293	1.458	0.084	17.345	-0.04	0	-0.054	-0.047	0.003	-13.61	0.901856	TRUE	0.770711	-0.0448626	0.113109	14	2963	24
Articular cartilage disorder	1.589	0	1.022	1.3054	0.145	9.022	1.027	-1.196	-0.0845	0.567	-0.149	1.029	0	0.566	0.7975	0.118	6.751	0.092	0.525	-0.181	-0.0443	0.07	-0.636	0.618	0	0.289	0.4538	0.084	5.406	1.623	0	1.293	1.4581	0.084	17.345	-0.04	0	-0.054	-0.047	0.003	-13.626	0.918972	TRUE	0.881582	-0.0366979	0.0547372	10	2972	10
Aseptic necrosis of bone	1.593	0	1.026	1.3095	0.145	9.046	3.766	-1.508	1.1287	1.346	0.839	1.027	0	0.564	0.7957	0.118	6.735	0.092	0.527	-0.181	-0.0441	0.07	-0.633	0.617	0	0.288	0.4529	0.084	5.394	1.623	0	1.293	1.4579	0.084	17.343	-0.04	0	-0.054	-0.0471	0.003	-13.654	3.09163	TRUE	0.401541	0.490188	0.39627	10	2975	10
Asphyxia and hypoxemia	1.605	0	1.036	1.3207	0.145	9.107	5.003	0.737	2.8698	1.088	2.637	1.024	0	0.561	0.7927	0.118	6.708	0.09	0.505	-0.183	-0.0465	0.07	-0.667	0.61	0	0.28	0.4449	0.084	5.293	1.623	0	1.293	1.4577	0.084	17.333	-0.041	0	-0.054	-0.0474	0.003	-13.707	17.6335	TRUE	0.00836453	1.24634	2.07756	10	2967	10
Asthma	1.586	0	1.019	1.3024	0.145	9.003	-0.03	-1.051	-0.5405	0.26	-2.077	1.031	0	0.568	0.7994	0.118	6.764	0.092	0.52	-0.181	-0.0448	0.07	-0.643	0.619	0	0.29	0.4542	0.084	5.408	1.622	0	1.293	1.4573	0.084	17.333	-0.04	0	-0.054	-0.0468	0.003	-13.566	0.582457	TRUE	0.0377932	-0.234736	1.42259	23	2954	55
Asthma with exacerbation	1.589	0	1.021	1.3048	0.145	9.015	0.783	-0.625	0.0791	0.359	0.22	1.029	0	0.566	0.7978	0.118	6.754	0.092	0.524	-0.181	-0.0443	0.07	-0.637	0.618	0	0.289	0.4539	0.084	5.407	1.623	0	1.294	1.4585	0.084	17.351	-0.04	0	-0.054	-0.047	0.003	-13.629	1.08231	TRUE	0.825643	0.0343527	0.0832077	15	2962	19
Astigmatism	1.589	0	1.022	1.3057	0.145	9.024	0.759	-0.77	-0.0055	0.39	-0.014	1.029	0	0.566	0.7978	0.118	6.754	0.092	0.525	-0.181	-0.0443	0.07	-0.636	0.618	0	0.289	0.4539	0.084	5.406	1.623	0	1.294	1.4583	0.084	17.349	-0.04	0	-0.054	-0.047	0.003	-13.629	0.994515	TRUE	0.988721	-0.00238862	0.00492629	14	2963	16
Atherosclerosis of aorta	1.591	0	1.024	1.3075	0.145	9.033	2.29	-1.323	0.4837	0.922	0.525	1.029	0	0.566	0.798	0.118	6.755	0.092	0.519	-0.182	-0.0449	0.07	-0.645	0.618	0	0.289	0.4535	0.084	5.401	1.623	0	1.294	1.4584	0.084	17.35	-0.04	0	-0.054	-0.047	0.003	-13.64	1.62206	TRUE	0.599752	0.210068	0.222028	10	2975	10
Atherosclerosis of native arteries of the extremities with intermittent claudication	1.591	0	1.024	1.3077	0.145	9.035	3.664	-1.254	1.2052	1.255	0.961	1.03	0	0.567	0.7989	0.118	6.763	0.093	0.529	-0.18	-0.0438	0.07	-0.629	0.619	0	0.29	0.4548	0.084	5.417	1.623	0	1.294	1.4583	0.084	17.349	-0.04	0	-0.054	-0.0471	0.003	-13.647	3.33743	TRUE	0.336794	0.523412	0.472636	10	2975	10
Atopic/contact dermatitis due to other or unspecified	1.585	0	1.018	1.3017	0.145	8.993	0.577	-0.094	0.2414	0.171	1.411	1.03	0	0.567	0.7987	0.118	6.759	0.093	0.533	-0.18	-0.0434	0.07	-0.623	0.622	0	0.292	0.4569	0.084	5.44	1.626	0	1.296	1.4607	0.084	17.369	-0.04	0	-0.054	-0.0471	0.003	-13.647	1.27303	TRUE	0.158141	0.104839	0.800957	74	2903	81
Atrial fibrillation	1.588	0	1.02	1.3039	0.145	9.006	0.878	-1.356	-0.2392	0.57	-0.42	1.029	0	0.566	0.7972	0.118	6.749	0.092	0.519	-0.181	-0.0449	0.07	-0.644	0.618	0	0.289	0.4537	0.084	5.404	1.623	0	1.293	1.458	0.084	17.345	-0.04	0	-0.054	-0.0469	0.003	-13.598	0.787257	TRUE	0.674676	-0.103883	0.170904	10	2972	11
Atrophic gastritis	1.589	0	1.022	1.3053	0.145	9.019	1.127	-0.985	0.0712	0.539	0.132	1.029	0	0.566	0.7977	0.118	6.754	0.092	0.524	-0.181	-0.0444	0.07	-0.637	0.618	0	0.289	0.4539	0.084	5.406	1.623	0	1.294	1.4583	0.084	17.35	-0.04	0	-0.054	-0.047	0.003	-13.63	1.0738	TRUE	0.894913	0.0309218	0.048219	10	2970	10
Attention deficit hyperactivity disorder	1.588	0	1.021	1.3044	0.145	9.014	1.266	-0.473	0.3964	0.444	0.894	1.03	0	0.567	0.7985	0.118	6.759	0.092	0.526	-0.181	-0.0441	0.07	-0.633	0.618	0	0.289	0.4539	0.084	5.407	1.624	0	1.295	1.4593	0.084	17.359	-0.04	0	-0.054	-0.047	0.003	-13.635	1.48646	TRUE	0.371379	0.172154	0.430183	11	2966	11
Autism	1.589	0	1.022	1.3054	0.145	9.021	3.523	-2.044	0.7398	1.42	0.521	1.03	0	0.567	0.7989	0.118	6.762	0.093	0.536	-0.18	-0.0432	0.07	-0.62	0.62	0	0.29	0.455	0.084	5.417	1.624	0	1.295	1.4594	0.084	17.356	-0.04	0	-0.054	-0.047	0.003	-13.637	2.09552	TRUE	0.60243	0.321291	0.220093	10	2976	10
Autoimmune disease NEC	1.589	0	1.022	1.3056	0.145	9.024	3.209	-2.516	0.3461	1.46	0.237	1.029	0	0.566	0.7978	0.118	6.754	0.092	0.524	-0.181	-0.0444	0.07	-0.638	0.618	0	0.289	0.4535	0.084	5.402	1.623	0	1.294	1.4583	0.084	17.349	-0.04	0	-0.054	-0.047	0.003	-13.633	1.41354	TRUE	0.812683	0.150309	0.090079	10	2976	10
Back pain	1.588	0	1.021	1.3046	0.145	9.015	0.399	-0.259	0.0699	0.168	0.416	1.03	0	0.567	0.7982	0.118	6.757	0.092	0.525	-0.181	-0.0443	0.07	-0.636	0.618	0	0.289	0.4533	0.084	5.399	1.623	0	1.294	1.4585	0.084	17.351	-0.04	0	-0.054	-0.047	0.003	-13.636	1.0724	TRUE	0.677434	0.0303572	0.169133	73	2904	89
Bacteremia	1.589	0	1.022	1.3056	0.145	9.024	1.421	-1.629	-0.104	0.778	-0.134	1.029	0	0.566	0.7977	0.118	6.753	0.092	0.525	-0.181	-0.0442	0.07	-0.635	0.618	0	0.289	0.4539	0.084	5.406	1.623	0	1.294	1.4584	0.084	17.35	-0.04	0	-0.054	-0.047	0.003	-13.632	0.901225	TRUE	0.893641	-0.0451666	0.048837	10	2973	10
Bacterial enteritis	1.592	0	1.025	1.3081	0.145	9.041	3.27	-0.179	1.5451	0.88	1.756	1.031	0	0.568	0.7993	0.118	6.765	0.091	0.514	-0.182	-0.0454	0.07	-0.652	0.618	0	0.289	0.4537	0.084	5.403	1.624	0	1.294	1.4588	0.084	17.351	-0.04	0	-0.054	-0.0471	0.003	-13.658	4.68844	TRUE	0.0790559	0.671028	1.10207	10	2972	10
Bacterial infection NOS	1.598	0	1.031	1.3143	0.145	9.078	2.381	-0.015	1.1831	0.611	1.935	1.031	0	0.568	0.7993	0.118	6.765	0.091	0.509	-0.183	-0.046	0.07	-0.661	0.615	0	0.286	0.4508	0.084	5.368	1.622	0	1.292	1.4571	0.084	17.332	-0.04	0	-0.054	-0.0472	0.003	-13.692	3.26448	TRUE	0.0529795	0.513814	1.27589	10	2968	10
Balanoposthitis	1.59	0	1.023	1.3065	0.145	9.027	1.058	-1.466	-0.2038	0.644	-0.316	1.03	0	0.567	0.7981	0.118	6.756	0.092	0.526	-0.181	-0.0441	0.07	-0.634	0.619	0	0.29	0.4541	0.084	5.409	1.623	0	1.293	1.458	0.084	17.345	-0.04	0	-0.054	-0.047	0.003	-13.634	0.815625	TRUE	0.751678	-0.0885092	0.123968	10	2973	10
Bariatric surgery	1.589	0	1.021	1.3048	0.145	9.014	2.962	-0.316	1.3229	0.836	1.582	1.03	0	0.567	0.7983	0.118	6.754	0.095	0.548	-0.179	-0.0419	0.07	-0.601	0.62	0	0.291	0.4555	0.084	5.424	1.624	0	1.295	1.4593	0.084	17.357	-0.04	0	-0.054	-0.047	0.003	-13.641	3.75429	TRUE	0.113641	0.574528	0.944465	10	2971	10
Basal cell carcinoma	1.59	0	1.023	1.3064	0.145	9.028	1.104	-0.836	0.1338	0.495	0.27	1.03	0	0.567	0.7983	0.118	6.757	0.092	0.525	-0.181	-0.0443	0.07	-0.635	0.618	0	0.289	0.4538	0.084	5.406	1.623	0	1.294	1.4587	0.084	17.351	-0.04	0	-0.054	-0.047	0.003	-13.635	1.14316	TRUE	0.786875	0.0581086	0.104094	10	2970	12
Benign neoplasm of brain, cranial nerves, meninges	1.59	0	1.023	1.3061	0.145	9.026	3.764	-1.86	0.9518	1.435	0.663	1.031	0	0.568	0.7993	0.118	6.765	0.094	0.538	-0.179	-0.0429	0.07	-0.615	0.62	0	0.291	0.4552	0.084	5.421	1.625	0	1.295	1.4597	0.084	17.359	-0.04	0	-0.054	-0.047	0.003	-13.642	2.59037	TRUE	0.507093	0.413361	0.294912	10	2976	10
Benign neoplasm of colon	1.584	0	1.016	1.2997	0.145	8.968	0.326	-0.656	-0.1653	0.25	-0.66	1.029	0	0.566	0.7975	0.118	6.753	0.092	0.519	-0.181	-0.0449	0.07	-0.645	0.618	0	0.289	0.4532	0.084	5.398	1.622	0	1.292	1.4573	0.084	17.334	-0.04	0	-0.054	-0.0468	0.003	-13.523	0.847639	TRUE	0.509267	-0.0717889	0.293055	26	2951	55
Benign neoplasm of eye, uveal	1.59	0	1.022	1.306	0.145	9.027	2.095	-2.899	-0.4018	1.274	-0.315	1.03	0	0.567	0.7986	0.118	6.759	0.092	0.524	-0.181	-0.0444	0.07	-0.637	0.618	0	0.289	0.4536	0.084	5.403	1.623	0	1.293	1.4581	0.084	17.346	-0.04	0	-0.054	-0.047	0.003	-13.634	0.669115	TRUE	0.752425	-0.1745	0.123537	10	2976	10
Benign neoplasm of lip, oral cavity, and pharynx	1.591	0	1.024	1.3076	0.145	9.035	0.781	-3.716	-1.4676	1.147	-1.279	1.03	0	0.567	0.7982	0.118	6.753	0.09	0.507	-0.183	-0.0462	0.07	-0.663	0.616	0	0.287	0.4516	0.084	5.378	1.622	0	1.293	1.4573	0.084	17.335	-0.04	0	-0.054	-0.047	0.003	-13.628	0.230478	TRUE	0.20074	-0.637371	0.697365	10	2976	10
Benign neoplasm of other parts of digestive system	1.589	0	1.022	1.3053	0.145	9.02	1.102	-1.481	-0.1897	0.659	-0.288	1.03	0	0.567	0.7985	0.118	6.758	0.092	0.526	-0.181	-0.0442	0.07	-0.635	0.619	0	0.29	0.4542	0.084	5.41	1.623	0	1.294	1.4583	0.084	17.349	-0.04	0	-0.054	-0.047	0.003	-13.627	0.827207	TRUE	0.773467	-0.0823857	0.111558	10	2973	10
Benign neoplasm of skin	1.59	0	1.023	1.3066	0.145	9.031	0.141	-0.452	-0.1555	0.151	-1.028	1.029	0	0.566	0.7976	0.118	6.753	0.095	0.548	-0.179	-0.0419	0.07	-0.601	0.621	0	0.291	0.4561	0.084	5.43	1.623	0	1.294	1.4584	0.084	17.349	-0.04	0	-0.054	-0.0469	0.003	-13.615	0.855987	TRUE	0.304172	-0.0675328	0.516881	80	2897	130
Bipolar	1.587	0	1.02	1.3036	0.145	9.008	2.956	-0.475	1.2403	0.875	1.417	1.032	0	0.569	0.8006	0.118	6.776	0.094	0.541	-0.179	-0.0426	0.07	-0.611	0.62	0	0.291	0.4555	0.084	5.424	1.626	0	1.296	1.4611	0.084	17.375	-0.04	0	-0.054	-0.047	0.003	-13.635	3.45665	TRUE	0.156433	0.538655	0.805672	10	2973	10
Bladder neck obstruction	1.589	0	1.022	1.3054	0.145	9.022	3.31	-2.26	0.5249	1.421	0.369	1.029	0	0.566	0.7978	0.118	6.754	0.092	0.521	-0.181	-0.0448	0.07	-0.642	0.618	0	0.289	0.4539	0.084	5.406	1.623	0	1.294	1.4583	0.084	17.349	-0.04	0	-0.054	-0.047	0.003	-13.631	1.69029	TRUE	0.711861	0.227961	0.147605	10	2976	10
Blindness and low vision	1.591	0	1.023	1.3071	0.145	9.032	1.348	-0.786	0.2811	0.544	0.516	1.029	0	0.566	0.7977	0.118	6.754	0.092	0.523	-0.181	-0.0445	0.07	-0.638	0.619	0	0.29	0.4544	0.084	5.413	1.623	0	1.293	1.4579	0.084	17.345	-0.04	0	-0.054	-0.047	0.003	-13.642	1.32459	TRUE	0.605538	0.12208	0.217859	10	2970	10
Blister	1.588	0	1.021	1.3049	0.145	9.02	1.127	-3.419	-1.1461	1.16	-0.988	1.031	0	0.568	0.7993	0.118	6.764	0.091	0.516	-0.182	-0.0452	0.07	-0.649	0.617	0	0.288	0.4527	0.084	5.392	1.623	0	1.293	1.4581	0.084	17.345	-0.04	0	-0.054	-0.0469	0.003	-13.619	0.317874	TRUE	0.32307	-0.497745	0.490704	10	2976	10
Blood in stool	1.593	0	1.025	1.3091	0.145	9.041	3.181	0.864	2.0227	0.591	3.422	1.043	0	0.579	0.8111	0.118	6.858	0.101	0.61	-0.172	-0.0356	0.07	-0.51	0.624	0	0.295	0.4596	0.084	5.465	1.636	0	1.306	1.4711	0.084	17.468	-0.041	0	-0.054	-0.0474	0.003	-13.732	7.55871	TRUE	0.000622514	0.878447	3.20585	14	2963	10
Blood vessel replaced	1.587	0	1.02	1.3038	0.145	9.008	3.814	-1.156	1.3289	1.268	1.048	1.029	0	0.566	0.7976	0.118	6.753	0.091	0.51	-0.182	-0.0459	0.07	-0.659	0.618	0	0.289	0.4538	0.084	5.406	1.623	0	1.293	1.4579	0.084	17.344	-0.04	0	-0.054	-0.0469	0.003	-13.613	3.77689	TRUE	0.294565	0.577134	0.530819	10	2974	10
Bone cancer	1.592	0	1.024	1.3081	0.145	9.038	3.934	-0.871	1.5318	1.226	1.25	1.026	0	0.563	0.7945	0.118	6.726	0.092	0.52	-0.181	-0.0448	0.07	-0.643	0.617	0	0.288	0.4527	0.084	5.391	1.622	0	1.293	1.4575	0.084	17.336	-0.04	0	-0.054	-0.0471	0.003	-13.645	4.6265	TRUE	0.211456	0.665252	0.674781	10	2973	10
Bronchitis	1.589	0	1.022	1.3058	0.145	9.024	0.559	-0.585	-0.0133	0.292	-0.046	1.029	0	0.566	0.7977	0.118	6.753	0.092	0.525	-0.181	-0.0443	0.07	-0.636	0.619	0	0.289	0.4539	0.084	5.406	1.623	0	1.293	1.4582	0.084	17.345	-0.04	0	-0.054	-0.047	0.003	-13.633	0.986788	TRUE	0.963543	-0.00577612	0.0161289	21	2956	32
Bronchopneumonia and lung abscess	1.589	0	1.021	1.305	0.145	9.019	3.515	-1.341	1.0868	1.239	0.877	1.029	0	0.566	0.7977	0.118	6.754	0.091	0.516	-0.182	-0.0453	0.07	-0.65	0.617	0	0.288	0.4529	0.084	5.394	1.623	0	1.294	1.4583	0.084	17.349	-0.04	0	-0.054	-0.047	0.003	-13.627	2.96477	TRUE	0.380379	0.471991	0.419783	10	2975	10
Burns	1.591	0	1.023	1.307	0.145	9.028	3.526	0.322	1.9241	0.817	2.355	1.032	0	0.569	0.8007	0.118	6.777	0.091	0.516	-0.182	-0.0453	0.07	-0.649	0.62	0	0.291	0.4552	0.084	5.42	1.622	0	1.293	1.4575	0.084	17.333	-0.04	0	-0.054	-0.0471	0.003	-13.652	6.84898	TRUE	0.0185466	0.835626	1.73174	10	2968	10
Bursitis	1.589	0	1.022	1.3054	0.145	9.021	0.621	-0.696	-0.0375	0.336	-0.112	1.029	0	0.566	0.7977	0.118	6.754	0.092	0.525	-0.181	-0.0443	0.07	-0.636	0.619	0	0.289	0.454	0.084	5.407	1.623	0	1.294	1.4583	0.084	17.349	-0.04	0	-0.054	-0.047	0.003	-13.622	0.963194	TRUE	0.911118	-0.016286	0.0404253	16	2961	25
Bursitis disorders	1.592	0	1.025	1.3086	0.145	9.042	3.821	-1.311	1.2547	1.309	0.958	1.031	0	0.568	0.7991	0.118	6.764	0.093	0.535	-0.18	-0.0432	0.07	-0.62	0.618	0	0.289	0.4538	0.084	5.406	1.623	0	1.294	1.4587	0.084	17.351	-0.04	0	-0.054	-0.0471	0.003	-13.655	3.50679	TRUE	0.337901	0.544909	0.47121	10	2975	10
Calcaneal spur; Exostosis NOS	1.589	0	1.022	1.3055	0.145	9.024	0.707	-2.097	-0.6951	0.715	-0.972	1.032	0	0.568	0.8	0.118	6.769	0.092	0.518	-0.182	-0.045	0.07	-0.646	0.618	0	0.289	0.4537	0.084	5.404	1.622	0	1.293	1.4575	0.084	17.339	-0.04	0	-0.054	-0.047	0.003	-13.624	0.499025	TRUE	0.3311	-0.301878	0.480041	10	2974	10
Calculus of bile duct	1.589	0	1.022	1.3051	0.145	9.02	3.333	-1.508	0.9127	1.235	0.739	1.029	0	0.566	0.7977	0.118	6.754	0.092	0.521	-0.181	-0.0447	0.07	-0.642	0.617	0	0.288	0.4521	0.084	5.384	1.623	0	1.294	1.4583	0.084	17.349	-0.04	0	-0.054	-0.047	0.003	-13.629	2.49104	TRUE	0.459851	0.396381	0.337383	10	2975	10
Calculus of kidney	1.589	0	1.022	1.3057	0.145	9.024	0.633	-0.575	0.0286	0.308	0.093	1.029	0	0.566	0.7978	0.118	6.754	0.092	0.525	-0.181	-0.0443	0.07	-0.636	0.618	0	0.289	0.4538	0.084	5.406	1.623	0	1.293	1.4582	0.084	17.347	-0.04	0	-0.054	-0.047	0.003	-13.633	1.02901	TRUE	0.926048	0.0124208	0.0333666	22	2955	26
Calculus of lower urinary tract	1.589	0	1.022	1.3055	0.145	9.023	1.264	-3.393	-1.0646	1.188	-0.896	1.032	0	0.569	0.8004	0.118	6.773	0.093	0.531	-0.18	-0.0436	0.07	-0.626	0.618	0	0.289	0.4539	0.084	5.406	1.624	0	1.295	1.4593	0.084	17.358	-0.04	0	-0.054	-0.047	0.003	-13.633	0.344866	TRUE	0.370233	-0.46235	0.431525	10	2976	10
Calculus of ureter	1.591	0	1.024	1.3072	0.145	9.037	0.383	-2.94	-1.2782	0.848	-1.508	1.038	0	0.574	0.8059	0.118	6.81	0.093	0.53	-0.18	-0.0438	0.07	-0.629	0.617	0	0.288	0.4528	0.084	5.393	1.623	0	1.293	1.4582	0.084	17.347	-0.04	0	-0.054	-0.047	0.003	-13.639	0.278538	TRUE	0.131585	-0.555115	0.880792	10	2975	10
Cancer of bronchus; lung	1.592	0	1.025	1.3082	0.145	9.039	3.609	-1.043	1.283	1.187	1.081	1.03	0	0.567	0.798	0.118	6.756	0.092	0.526	-0.181	-0.0442	0.07	-0.634	0.615	0	0.286	0.4503	0.084	5.36	1.623	0	1.293	1.4578	0.084	17.341	-0.04	0	-0.054	-0.0471	0.003	-13.647	3.60745	TRUE	0.279614	0.5572	0.553441	10	2974	10
Cancer of other lymphoid, histiocytic tissue	1.589	0	1.022	1.3057	0.145	9.024	3.092	-3.076	0.0081	1.574	0.005	1.029	0	0.566	0.7978	0.118	6.754	0.092	0.525	-0.181	-0.0443	0.07	-0.636	0.618	0	0.289	0.4539	0.084	5.406	1.623	0	1.294	1.4583	0.084	17.347	-0.04	0	-0.054	-0.047	0.003	-13.633	1.00813	TRUE	0.995884	0.00351779	0.00179143	10	2976	10
Cancer of prostate	1.589	0	1.022	1.3052	0.145	9.02	1.519	-2.725	-0.603	1.083	-0.557	1.031	0	0.568	0.7993	0.118	6.765	0.092	0.525	-0.181	-0.0443	0.07	-0.636	0.618	0	0.289	0.4538	0.084	5.406	1.625	0	1.295	1.4597	0.084	17.357	-0.04	0	-0.054	-0.047	0.003	-13.629	0.547168	TRUE	0.577641	-0.26188	0.238342	10	2975	10
Cancer, suspected or other	1.591	0	1.024	1.3075	0.145	9.036	1.989	-0.797	0.5961	0.711	0.839	1.027	0	0.564	0.7958	0.118	6.735	0.092	0.525	-0.181	-0.0442	0.07	-0.635	0.617	0	0.288	0.4528	0.084	5.393	1.623	0	1.294	1.4585	0.084	17.35	-0.04	0	-0.054	-0.0471	0.003	-13.647	1.81503	TRUE	0.401494	0.258883	0.396321	10	2972	10
Candidiasis	1.59	0	1.023	1.3063	0.145	9.028	1.51	-1.049	0.2306	0.653	0.353	1.029	0	0.566	0.7978	0.118	6.754	0.092	0.523	-0.181	-0.0445	0.07	-0.639	0.618	0	0.288	0.453	0.084	5.393	1.622	0	1.293	1.4577	0.084	17.338	-0.04	0	-0.054	-0.047	0.003	-13.637	1.25936	TRUE	0.723856	0.100148	0.140348	10	2971	10
Candidiasis of skin and nails	1.588	0	1.021	1.3046	0.145	9.016	3.683	-0.88	1.4012	1.164	1.204	1.029	0	0.566	0.7977	0.118	6.753	0.091	0.513	-0.182	-0.0455	0.07	-0.654	0.617	0	0.288	0.4527	0.084	5.392	1.622	0	1.292	1.4568	0.084	17.329	-0.04	0	-0.054	-0.047	0.003	-13.624	4.06007	TRUE	0.228688	0.608533	0.640757	10	2973	10
Carbuncle and furuncle	1.59	0	1.023	1.3062	0.145	9.028	2.212	-1.184	0.5137	0.866	0.593	1.03	0	0.567	0.7987	0.118	6.761	0.093	0.529	-0.18	-0.0438	0.07	-0.629	0.619	0	0.29	0.4542	0.084	5.411	1.624	0	1.294	1.4588	0.084	17.353	-0.04	0	-0.054	-0.047	0.003	-13.64	1.67146	TRUE	0.553233	0.223097	0.257092	10	2974	10
Carcinoma in situ of skin	1.59	0	1.023	1.3064	0.145	9.026	1.9	-1.54	0.1798	0.878	0.205	1.029	0	0.566	0.7976	0.118	6.752	0.092	0.524	-0.181	-0.0444	0.07	-0.637	0.619	0	0.289	0.454	0.084	5.408	1.623	0	1.294	1.4585	0.084	17.35	-0.04	0	-0.054	-0.047	0.003	-13.633	1.19698	TRUE	0.837636	0.0780861	0.0769447	10	2975	10
Cardiac and circulatory congenital anomalies	1.589	0	1.022	1.3056	0.145	9.023	2.404	-1.79	0.3071	1.07	0.287	1.03	0	0.566	0.798	0.118	6.756	0.092	0.525	-0.181	-0.0443	0.07	-0.636	0.619	0	0.29	0.4541	0.084	5.409	1.623	0	1.294	1.4583	0.084	17.349	-0.04	0	-0.054	-0.047	0.003	-13.634	1.35948	TRUE	0.774121	0.133372	0.111191	10	2975	10
Cardiac congenital anomalies	1.589	0	1.021	1.305	0.145	9.018	2.706	-0.904	0.9011	0.921	0.978	1.031	0	0.568	0.7999	0.118	6.77	0.094	0.545	-0.179	-0.0422	0.07	-0.606	0.619	0	0.29	0.4542	0.084	5.41	1.625	0	1.296	1.4604	0.084	17.367	-0.04	0	-0.054	-0.047	0.003	-13.64	2.46231	TRUE	0.327864	0.391343	0.484306	10	2974	10
Cardiomegaly	1.591	0	1.024	1.3075	0.145	9.034	1.332	-0.667	0.3326	0.51	0.652	1.031	0	0.568	0.7992	0.118	6.764	0.093	0.53	-0.18	-0.0438	0.07	-0.629	0.618	0	0.289	0.4531	0.084	5.397	1.624	0	1.295	1.4596	0.084	17.359	-0.04	0	-0.054	-0.0471	0.003	-13.646	1.39459	TRUE	0.514408	0.144446	0.288692	10	2970	10
Cataract	1.61	0	1.04	1.3252	0.145	9.109	2.007	-0.358	0.8245	0.603	1.367	1.022	0	0.558	0.7898	0.118	6.68	0.092	0.522	-0.181	-0.0446	0.07	-0.64	0.619	0	0.29	0.4545	0.084	5.413	1.622	0	1.293	1.4574	0.084	17.333	-0.041	0	-0.054	-0.0475	0.003	-13.689	2.28074	TRUE	0.171617	0.358076	0.76544	10	2971	10
Celiac disease	1.591	0	1.023	1.3072	0.145	9.031	1.214	-1.774	-0.2802	0.762	-0.368	1.03	0	0.567	0.7982	0.118	6.757	0.092	0.525	-0.181	-0.0442	0.07	-0.635	0.618	0	0.289	0.4538	0.084	5.405	1.623	0	1.293	1.458	0.084	17.344	-0.04	0	-0.054	-0.047	0.003	-13.637	0.755633	TRUE	0.713107	-0.121689	0.146845	10	2974	10
Cellulitis and abscess of arm/hand	1.59	0	1.022	1.3061	0.145	9.024	0.728	-2.391	-0.8313	0.796	-1.045	1.028	0	0.565	0.7961	0.118	6.739	0.092	0.525	-0.181	-0.0443	0.07	-0.636	0.618	0	0.288	0.453	0.084	5.395	1.621	0	1.292	1.4566	0.084	17.327	-0.04	0	-0.054	-0.047	0.003	-13.62	0.435483	TRUE	0.296135	-0.361029	0.528511	10	2975	10
Cellulitis and abscess of face/neck	1.588	0	1.021	1.3047	0.145	9.014	1.06	-1.843	-0.3915	0.741	-0.529	1.03	0	0.567	0.7983	0.118	6.757	0.093	0.531	-0.18	-0.0437	0.07	-0.627	0.619	0	0.29	0.4548	0.084	5.416	1.623	0	1.294	1.4586	0.084	17.352	-0.04	0	-0.054	-0.047	0.003	-13.62	0.676042	TRUE	0.597087	-0.170026	0.223962	10	2974	10
Cellulitis and abscess of fingers/toes	1.587	0	1.019	1.3031	0.145	9.006	1.146	-0.494	0.326	0.418	0.779	1.03	0	0.567	0.7982	0.118	6.758	0.091	0.512	-0.182	-0.0457	0.07	-0.656	0.618	0	0.289	0.4531	0.084	5.397	1.623	0	1.293	1.4578	0.084	17.342	-0.04	0	-0.054	-0.0469	0.003	-13.62	1.38542	TRUE	0.435694	0.14158	0.360818	14	2963	13
Cellulitis and abscess of foot, toe	1.59	0	1.023	1.3063	0.145	9.026	1.914	-1.53	0.192	0.879	0.218	1.03	0	0.567	0.7981	0.118	6.756	0.092	0.525	-0.181	-0.0443	0.07	-0.635	0.618	0	0.289	0.4539	0.084	5.407	1.623	0	1.294	1.4586	0.084	17.351	-0.04	0	-0.054	-0.047	0.003	-13.633	1.21167	TRUE	0.827051	0.0833845	0.0824676	10	2975	10
Cellulitis and abscess of leg, except foot	1.589	0	1.021	1.3049	0.145	9.017	0.792	-1.188	-0.1981	0.505	-0.392	1.029	0	0.565	0.797	0.118	6.747	0.092	0.525	-0.181	-0.0443	0.07	-0.636	0.618	0	0.289	0.4539	0.084	5.407	1.623	0	1.293	1.4578	0.084	17.341	-0.04	0	-0.054	-0.047	0.003	-13.617	0.820288	TRUE	0.695058	-0.0860337	0.157979	10	2971	14
Cellulitis and abscess of oral soft tissues	1.589	0	1.021	1.305	0.145	9.019	3.191	-2.373	0.4086	1.419	0.288	1.03	0	0.567	0.7981	0.118	6.756	0.092	0.526	-0.181	-0.0442	0.07	-0.634	0.619	0	0.29	0.4542	0.084	5.41	1.623	0	1.294	1.4586	0.084	17.351	-0.04	0	-0.054	-0.047	0.003	-13.63	1.50471	TRUE	0.773465	0.177453	0.111559	10	2976	10
Cellulitis and abscess of trunk	1.589	0	1.022	1.3051	0.145	9.02	2.035	-0.331	0.852	0.603	1.412	1.031	0	0.568	0.7991	0.118	6.764	0.091	0.516	-0.182	-0.0452	0.07	-0.649	0.617	0	0.288	0.4522	0.084	5.386	1.624	0	1.295	1.4596	0.084	17.363	-0.04	0	-0.054	-0.047	0.003	-13.638	2.34433	TRUE	0.157991	0.370019	0.801367	10	2970	10
Central/nonobstroctive sleep apnea	1.6	0	1.032	1.3161	0.145	9.087	4.846	0.381	2.6133	1.139	2.294	1.026	0	0.562	0.7939	0.118	6.716	0.088	0.487	-0.185	-0.0485	0.07	-0.695	0.619	0	0.29	0.4542	0.084	5.41	1.624	0	1.294	1.459	0.084	17.354	-0.04	0	-0.054	-0.0473	0.003	-13.695	13.644	TRUE	0.0217793	1.13494	1.66196	10	2972	10
Cerebral artery occlusion, with cerebral infarction	1.592	0	1.025	1.3087	0.145	9.043	0.524	-3.956	-1.7163	1.143	-1.502	1.027	0	0.564	0.7952	0.118	6.731	0.09	0.501	-0.184	-0.0469	0.07	-0.673	0.619	0	0.289	0.454	0.084	5.406	1.622	0	1.292	1.4572	0.084	17.33	-0.04	0	-0.054	-0.047	0.003	-13.631	0.17973	TRUE	0.133189	-0.74538	0.875532	10	2976	10
Cerebral cysts	1.591	0	1.023	1.3069	0.145	9.03	2.289	-3.288	-0.4994	1.423	-0.351	1.031	0	0.568	0.7992	0.118	6.762	0.092	0.525	-0.181	-0.0442	0.07	-0.635	0.619	0	0.29	0.4544	0.084	5.412	1.623	0	1.294	1.4584	0.084	17.35	-0.04	0	-0.054	-0.047	0.003	-13.637	0.606895	TRUE	0.725601	-0.216887	0.139302	10	2976	10
Cerebral edema and compression of brain	1.59	0	1.023	1.3063	0.145	9.028	2.35	-0.604	0.8731	0.754	1.158	1.029	0	0.566	0.7978	0.118	6.754	0.091	0.512	-0.182	-0.0457	0.07	-0.656	0.617	0	0.288	0.4522	0.084	5.386	1.621	0	1.292	1.4566	0.084	17.327	-0.04	0	-0.054	-0.047	0.003	-13.637	2.39432	TRUE	0.246731	0.379183	0.607777	10	2971	10
Cerebral ischemia	1.593	0	1.025	1.309	0.145	9.044	4.194	-1.543	1.3255	1.463	0.906	1.03	0	0.567	0.7981	0.118	6.756	0.091	0.517	-0.182	-0.0451	0.07	-0.648	0.619	0	0.289	0.454	0.084	5.407	1.623	0	1.294	1.4585	0.084	17.351	-0.04	0	-0.054	-0.0471	0.003	-13.652	3.76407	TRUE	0.365021	0.575657	0.437683	10	2976	10
Cervical radiculitis	1.59	0	1.023	1.3062	0.145	9.028	0.327	-1.029	-0.3512	0.346	-1.015	1.028	0	0.565	0.7961	0.118	6.738	0.092	0.522	-0.181	-0.0446	0.07	-0.64	0.618	0	0.289	0.4532	0.084	5.399	1.623	0	1.294	1.4584	0.084	17.348	-0.04	0	-0.054	-0.0469	0.003	-13.621	0.703843	TRUE	0.309931	-0.152524	0.508735	14	2963	26
Cervicalgia	1.582	0	1.014	1.2982	0.145	8.965	0.858	0.125	0.4917	0.187	2.631	1.032	0	0.569	0.8006	0.118	6.774	0.093	0.528	-0.181	-0.044	0.07	-0.631	0.618	0	0.289	0.4533	0.084	5.396	1.629	0	1.3	1.4646	0.084	17.41	-0.04	0	-0.054	-0.0471	0.003	-13.645	1.63509	TRUE	0.00851544	0.213543	2.06979	66	2911	60
Changes in skin texture	1.589	0	1.022	1.3058	0.145	9.024	1.89	-2.014	-0.0618	0.996	-0.062	1.029	0	0.566	0.7977	0.118	6.754	0.092	0.525	-0.181	-0.0443	0.07	-0.635	0.618	0	0.289	0.4538	0.084	5.406	1.623	0	1.294	1.4583	0.084	17.349	-0.04	0	-0.054	-0.047	0.003	-13.633	0.940071	TRUE	0.950482	-0.0268394	0.0220561	10	2975	10
Chemotherapy	1.59	0	1.023	1.3065	0.145	9.028	1.488	-0.378	0.555	0.476	1.166	1.029	0	0.566	0.7976	0.118	6.751	0.093	0.536	-0.18	-0.0431	0.07	-0.618	0.618	0	0.289	0.4534	0.084	5.4	1.623	0	1.294	1.4586	0.084	17.35	-0.04	0	-0.054	-0.0471	0.003	-13.647	1.74194	TRUE	0.243785	0.241033	0.612994	13	2964	10
Cholecystitis without cholelithiasis	1.589	0	1.022	1.3058	0.145	9.026	1.694	-2.846	-0.576	1.158	-0.497	1.029	0	0.566	0.7974	0.118	6.751	0.092	0.525	-0.181	-0.0443	0.07	-0.635	0.619	0	0.289	0.454	0.084	5.408	1.623	0	1.293	1.4579	0.084	17.344	-0.04	0	-0.054	-0.047	0.003	-13.632	0.562142	TRUE	0.618976	-0.250154	0.208326	10	2976	10
Cholelithiasis	1.589	0	1.022	1.3055	0.145	9.023	1.423	-0.965	0.229	0.609	0.376	1.03	0	0.567	0.798	0.118	6.756	0.092	0.524	-0.181	-0.0443	0.07	-0.637	0.618	0	0.288	0.453	0.084	5.393	1.623	0	1.293	1.4581	0.084	17.347	-0.04	0	-0.054	-0.047	0.003	-13.635	1.25734	TRUE	0.706945	0.0994534	0.150615	10	2971	10
Cholelithiasis with other cholecystitis	1.589	0	1.022	1.3059	0.145	9.025	2.598	-2.984	-0.1931	1.424	-0.136	1.03	0	0.567	0.7983	0.118	6.755	0.092	0.525	-0.181	-0.0443	0.07	-0.636	0.619	0	0.289	0.4541	0.084	5.408	1.623	0	1.294	1.4583	0.084	17.349	-0.04	0	-0.054	-0.047	0.003	-13.634	0.8244	TRUE	0.892167	-0.0838623	0.049554	10	2976	10
Cholesterolosis of gallbladder	1.591	0	1.023	1.3068	0.145	9.027	3.352	0.144	1.7479	0.818	2.136	1.028	0	0.565	0.7966	0.118	6.741	0.092	0.524	-0.181	-0.0444	0.07	-0.638	0.62	0	0.29	0.455	0.084	5.417	1.625	0	1.295	1.4601	0.084	17.364	-0.04	0	-0.054	-0.0471	0.003	-13.651	5.74253	TRUE	0.0326746	0.759103	1.48579	10	2970	10
Chondrocalcinosis	1.593	0	1.026	1.3096	0.145	9.049	2.899	-0.533	1.1829	0.876	1.351	1.033	0	0.57	0.8013	0.118	6.781	0.095	0.547	-0.179	-0.042	0.07	-0.603	0.622	0	0.292	0.457	0.084	5.44	1.626	0	1.297	1.4616	0.084	17.378	-0.04	0	-0.054	-0.0472	0.003	-13.676	3.26383	TRUE	0.176705	0.513727	0.752751	10	2974	10
Chondromalacia	1.588	0	1.021	1.3049	0.145	9.018	2.084	-3.021	-0.4683	1.302	-0.36	1.029	0	0.566	0.7977	0.118	6.754	0.092	0.526	-0.181	-0.0442	0.07	-0.635	0.619	0	0.29	0.4543	0.084	5.411	1.623	0	1.294	1.4587	0.084	17.352	-0.04	0	-0.054	-0.047	0.003	-13.626	0.626066	TRUE	0.719128	-0.20338	0.143194	10	2976	10
Chorioretinal scars	1.589	0	1.021	1.3049	0.145	9.017	2.419	-3.156	-0.3681	1.422	-0.259	1.029	0	0.566	0.7977	0.118	6.754	0.092	0.525	-0.181	-0.0443	0.07	-0.636	0.618	0	0.289	0.4538	0.084	5.406	1.624	0	1.294	1.459	0.084	17.348	-0.04	0	-0.054	-0.047	0.003	-13.624	0.692048	TRUE	0.795762	-0.159864	0.099217	10	2976	10
Chronic Kidney Disease, Stage III	1.594	0	1.026	1.3098	0.145	9.049	2.239	-0.584	0.8274	0.72	1.149	1.031	0	0.568	0.7995	0.118	6.767	0.093	0.531	-0.18	-0.0437	0.07	-0.627	0.619	0	0.29	0.4544	0.084	5.412	1.622	0	1.293	1.4576	0.084	17.338	-0.04	0	-0.054	-0.0471	0.003	-13.662	2.28736	TRUE	0.250534	0.359335	0.601134	10	2971	10
Chronic Kidney Disease, Stage IV	1.59	0	1.023	1.3062	0.145	9.026	3.91	-0.59	1.66	1.148	1.446	1.029	0	0.566	0.7978	0.118	6.754	0.091	0.512	-0.182	-0.0456	0.07	-0.655	0.616	0	0.286	0.451	0.084	5.371	1.622	0	1.293	1.4576	0.084	17.34	-0.04	0	-0.054	-0.047	0.003	-13.634	5.25931	TRUE	0.148164	0.720929	0.829257	10	2973	10
Chronic airway obstruction	1.591	0	1.023	1.3071	0.145	9.031	2.026	-0.768	0.6292	0.713	0.883	1.028	0	0.565	0.7967	0.118	6.745	0.091	0.517	-0.182	-0.0451	0.07	-0.647	0.618	0	0.289	0.4537	0.084	5.405	1.624	0	1.294	1.4588	0.084	17.355	-0.04	0	-0.054	-0.047	0.003	-13.642	1.87611	TRUE	0.377396	0.273258	0.423203	10	2973	10
Chronic dermatitis due to solar radiation	1.588	0	1.021	1.3042	0.145	9.012	0.367	-0.7	-0.1664	0.272	-0.611	1.028	0	0.565	0.7964	0.118	6.742	0.092	0.519	-0.181	-0.0449	0.07	-0.644	0.624	0	0.294	0.4589	0.084	5.44	1.622	0	1.292	1.4571	0.084	17.332	-0.04	0	-0.054	-0.0469	0.003	-13.607	0.846707	TRUE	0.541128	-0.0722666	0.2667	23	2954	40
Chronic fatigue syndrome	1.596	0	1.028	1.3117	0.145	9.058	1.679	-0.036	0.8214	0.437	1.878	1.031	0	0.568	0.7997	0.118	6.767	0.096	0.556	-0.178	-0.0411	0.07	-0.589	0.622	0	0.293	0.4578	0.084	5.45	1.627	0	1.298	1.4626	0.084	17.392	-0.041	0	-0.054	-0.0473	0.003	-13.694	2.27368	TRUE	0.0603784	0.356729	1.21912	12	2965	10
Chronic inflammatory disorders of orbit	1.589	0	1.022	1.3058	0.145	9.025	2.968	-2.695	0.1365	1.445	0.094	1.029	0	0.566	0.7974	0.118	6.748	0.092	0.525	-0.181	-0.0443	0.07	-0.636	0.618	0	0.289	0.4537	0.084	5.404	1.623	0	1.294	1.4583	0.084	17.349	-0.04	0	-0.054	-0.047	0.003	-13.633	1.14625	TRUE	0.924715	0.0592812	0.033992	10	2976	10
Chronic kidney disease, Stage I or II	1.602	0	1.034	1.3182	0.145	9.097	2.118	-0.022	1.048	0.546	1.919	1.031	0	0.568	0.7993	0.118	6.763	0.093	0.531	-0.18	-0.0436	0.07	-0.626	0.621	0	0.292	0.4561	0.084	5.432	1.625	0	1.295	1.4601	0.084	17.364	-0.041	0	-0.054	-0.0474	0.003	-13.714	2.85194	TRUE	0.0549689	0.455141	1.25988	10	2968	10
Chronic lymphocytic thyroiditis	1.589	0	1.022	1.3056	0.145	9.023	2.97	-0.345	1.3128	0.846	1.552	1.03	0	0.567	0.7988	0.118	6.762	0.091	0.514	-0.182	-0.0455	0.07	-0.653	0.618	0	0.289	0.4537	0.084	5.404	1.623	0	1.293	1.4581	0.084	17.347	-0.04	0	-0.054	-0.047	0.003	-13.638	3.71657	TRUE	0.120592	0.570142	0.918681	10	2972	10
Chronic pain	1.59	0	1.023	1.3063	0.145	9.028	0.227	-0.332	-0.0524	0.143	-0.367	1.029	0	0.566	0.797	0.118	6.747	0.093	0.528	-0.181	-0.044	0.07	-0.631	0.619	0	0.29	0.454	0.084	5.409	1.623	0	1.293	1.4579	0.084	17.344	-0.04	0	-0.054	-0.047	0.003	-13.622	0.948949	TRUE	0.713258	-0.022757	0.146754	94	2883	140
Chronic pain syndrome	1.589	0	1.022	1.3057	0.145	9.024	1.412	-1.216	0.0978	0.67	0.146	1.029	0	0.566	0.7979	0.118	6.755	0.092	0.525	-0.181	-0.0443	0.07	-0.635	0.618	0	0.289	0.4537	0.084	5.404	1.623	0	1.294	1.4583	0.084	17.349	-0.04	0	-0.054	-0.047	0.003	-13.634	1.10274	TRUE	0.884084	0.042474	0.0535066	10	2972	10
Chronic pharyngitis and nasopharyngitis	1.588	0	1.02	1.3041	0.145	9.011	1.302	0.059	0.6804	0.317	2.147	1.024	0	0.561	0.7925	0.118	6.706	0.086	0.471	-0.187	-0.0503	0.07	-0.721	0.614	0	0.285	0.4497	0.084	5.354	1.621	0	1.291	1.4563	0.084	17.323	-0.04	0	-0.054	-0.047	0.003	-13.625	1.97467	TRUE	0.0318083	0.295494	1.49746	26	2951	18
Chronic prostatitis	1.589	0	1.022	1.3053	0.145	9.02	2.942	-0.582	1.1803	0.899	1.313	1.03	0	0.567	0.7987	0.118	6.761	0.091	0.515	-0.182	-0.0454	0.07	-0.651	0.619	0	0.29	0.4547	0.084	5.416	1.623	0	1.294	1.4586	0.084	17.351	-0.04	0	-0.054	-0.047	0.003	-13.634	3.25535	TRUE	0.189196	0.512598	0.723087	10	2973	10
Chronic pulmonary heart disease	1.589	0	1.022	1.3056	0.145	9.023	2.451	-2.652	-0.1008	1.302	-0.077	1.03	0	0.566	0.798	0.118	6.754	0.092	0.525	-0.181	-0.0443	0.07	-0.636	0.618	0	0.289	0.4538	0.084	5.406	1.623	0	1.293	1.4582	0.084	17.348	-0.04	0	-0.054	-0.047	0.003	-13.631	0.904114	TRUE	0.938262	-0.0437769	0.0276758	10	2976	10
Chronic renal failure [CKD]	1.591	0	1.024	1.3075	0.145	9.032	1.262	-0.828	0.2168	0.533	0.407	1.029	0	0.565	0.797	0.118	6.746	0.092	0.522	-0.181	-0.0446	0.07	-0.64	0.618	0	0.288	0.4531	0.084	5.396	1.622	0	1.293	1.4575	0.084	17.335	-0.04	0	-0.054	-0.047	0.003	-13.638	1.2421	TRUE	0.684204	0.094155	0.164814	10	2969	10
Chronic sinusitis	1.584	0	1.017	1.3004	0.145	8.987	0.826	-0.136	0.3449	0.245	1.406	1.028	0	0.565	0.7967	0.118	6.744	0.09	0.503	-0.183	-0.0467	0.07	-0.67	0.619	0	0.29	0.4543	0.084	5.411	1.624	0	1.294	1.4592	0.084	17.358	-0.04	0	-0.054	-0.0469	0.003	-13.621	1.41185	TRUE	0.159773	0.149788	0.796498	37	2940	37
Chronic tonsillitis and adenoiditis	1.59	0	1.022	1.3059	0.145	9.024	0.973	-1.044	-0.0353	0.515	-0.069	1.029	0	0.566	0.7977	0.118	6.753	0.092	0.525	-0.181	-0.0442	0.07	-0.635	0.618	0	0.289	0.4539	0.084	5.407	1.623	0	1.293	1.4582	0.084	17.348	-0.04	0	-0.054	-0.047	0.003	-13.633	0.965316	TRUE	0.945371	-0.0153306	0.0243978	10	2970	10
Chronic ulcer of leg or foot	1.59	0	1.023	1.3064	0.145	9.027	1.657	-1.318	0.1693	0.759	0.223	1.029	0	0.566	0.7976	0.118	6.753	0.092	0.526	-0.181	-0.0442	0.07	-0.634	0.618	0	0.289	0.4536	0.084	5.403	1.623	0	1.294	1.4586	0.084	17.35	-0.04	0	-0.054	-0.047	0.003	-13.634	1.18448	TRUE	0.823467	0.0735261	0.084354	10	2974	10
Chronic ulcer of unspecified site	1.589	0	1.022	1.3051	0.145	9.02	1.889	-2.994	-0.5524	1.246	-0.443	1.029	0	0.566	0.7977	0.118	6.754	0.092	0.527	-0.181	-0.0441	0.07	-0.633	0.619	0	0.29	0.4543	0.084	5.411	1.624	0	1.294	1.4588	0.084	17.353	-0.04	0	-0.054	-0.047	0.003	-13.628	0.575567	TRUE	0.657488	-0.239904	0.182112	10	2976	10
Chronic venous insufficiency [CVI]	1.589	0	1.022	1.3056	0.145	9.021	1.754	-0.281	0.7369	0.519	1.42	1.03	0	0.567	0.7984	0.118	6.757	0.092	0.526	-0.181	-0.0442	0.07	-0.634	0.619	0	0.289	0.454	0.084	5.407	1.625	0	1.295	1.46	0.084	17.365	-0.04	0	-0.054	-0.047	0.003	-13.644	2.08945	TRUE	0.155731	0.320032	0.807624	10	2968	10
Circadian rhythm sleep disorder	1.59	0	1.023	1.3064	0.145	9.028	0.802	-1.79	-0.4944	0.661	-0.748	1.03	0	0.567	0.7984	0.118	6.757	0.092	0.527	-0.181	-0.0441	0.07	-0.633	0.62	0	0.291	0.4554	0.084	5.423	1.624	0	1.294	1.4588	0.084	17.354	-0.04	0	-0.054	-0.047	0.003	-13.634	0.609937	TRUE	0.454695	-0.214715	0.342279	10	2973	10
Circulatory disease NEC	1.577	0	1.009	1.2931	0.145	8.927	2.675	0.835	1.7551	0.469	3.741	1.026	0	0.562	0.794	0.118	6.715	0.081	0.42	-0.193	-0.0563	0.07	-0.806	0.616	0	0.287	0.4515	0.084	5.376	1.623	0	1.294	1.4585	0.084	17.349	-0.04	0	-0.053	-0.0467	0.003	-13.542	5.78403	TRUE	0.000183654	0.76223	3.736	23	2954	10
Colon cancer	1.592	0	1.025	1.3085	0.145	9.04	3.93	-0.975	1.4778	1.251	1.181	1.03	0	0.567	0.7981	0.118	6.756	0.091	0.515	-0.182	-0.0453	0.07	-0.651	0.617	0	0.288	0.4526	0.084	5.39	1.623	0	1.294	1.4585	0.084	17.35	-0.04	0	-0.054	-0.0471	0.003	-13.648	4.38329	TRUE	0.237572	0.6418	0.624205	10	2975	10
Coma	1.589	0	1.022	1.3057	0.145	9.024	2.453	-1.257	0.5979	0.946	0.632	1.029	0	0.566	0.7978	0.118	6.754	0.092	0.52	-0.181	-0.0448	0.07	-0.643	0.617	0	0.288	0.4528	0.084	5.392	1.623	0	1.293	1.4578	0.084	17.343	-0.04	0	-0.054	-0.047	0.003	-13.633	1.8183	TRUE	0.527461	0.259665	0.27781	10	2974	10
Complex regional/central pain syndrome	1.589	0	1.022	1.3057	0.145	9.024	3.175	-3.394	-0.1094	1.676	-0.065	1.029	0	0.566	0.7978	0.118	6.754	0.092	0.525	-0.181	-0.0443	0.07	-0.635	0.618	0	0.289	0.4539	0.084	5.406	1.623	0	1.294	1.4584	0.084	17.349	-0.04	0	-0.054	-0.047	0.003	-13.633	0.896372	TRUE	0.947938	-0.0475118	0.0232199	10	2976	10
Complication due to other implant and internal device	1.59	0	1.023	1.3062	0.145	9.027	2.459	-1.182	0.6384	0.929	0.687	1.029	0	0.566	0.7978	0.118	6.754	0.092	0.52	-0.181	-0.0448	0.07	-0.643	0.617	0	0.288	0.4526	0.084	5.39	1.622	0	1.293	1.4577	0.084	17.342	-0.04	0	-0.054	-0.047	0.003	-13.635	1.89345	TRUE	0.491984	0.277254	0.308049	10	2974	10
Complication of internal orthopedic device	1.59	0	1.022	1.3061	0.145	9.026	1.753	-1.353	0.1997	0.792	0.252	1.03	0	0.567	0.7983	0.118	6.757	0.093	0.529	-0.18	-0.0439	0.07	-0.63	0.618	0	0.289	0.4539	0.084	5.407	1.623	0	1.294	1.4586	0.084	17.351	-0.04	0	-0.054	-0.047	0.003	-13.635	1.22104	TRUE	0.801035	0.0867286	0.0963488	10	2974	10
Complications of surgical and medical procedures	1.583	0	1.016	1.2994	0.145	8.98	1.556	0.186	0.8708	0.349	2.493	1.03	0	0.567	0.7988	0.118	6.759	0.094	0.544	-0.179	-0.0424	0.07	-0.608	0.623	0	0.293	0.4579	0.084	5.451	1.622	0	1.292	1.4567	0.084	17.321	-0.04	0	-0.054	-0.047	0.003	-13.635	2.38882	TRUE	0.0126847	0.378184	1.89672	28	2949	14
Complications of transplants and reattached limbs	1.594	0	1.026	1.3099	0.145	9.051	1.549	-0.18	0.684	0.441	1.551	1.031	0	0.568	0.7995	0.118	6.768	0.093	0.527	-0.181	-0.0441	0.07	-0.632	0.618	0	0.289	0.4534	0.084	5.399	1.625	0	1.295	1.4602	0.084	17.366	-0.04	0	-0.054	-0.0472	0.003	-13.673	1.98179	TRUE	0.12095	0.297057	0.917395	12	2965	11
Concussion	1.589	0	1.022	1.3058	0.145	9.024	1.24	-1.324	-0.0422	0.654	-0.065	1.029	0	0.566	0.7977	0.118	6.753	0.092	0.525	-0.181	-0.0443	0.07	-0.636	0.618	0	0.289	0.4538	0.084	5.406	1.623	0	1.294	1.4583	0.084	17.348	-0.04	0	-0.054	-0.047	0.003	-13.633	0.958678	TRUE	0.948511	-0.0183272	0.0229577	10	2973	10
Conductive hearing loss	1.592	0	1.024	1.3081	0.145	9.039	0.154	-2.593	-1.2193	0.701	-1.74	1.028	0	0.565	0.7968	0.118	6.745	0.093	0.529	-0.18	-0.0438	0.07	-0.629	0.621	0	0.292	0.4567	0.084	5.437	1.625	0	1.296	1.4606	0.084	17.367	-0.04	0	-0.054	-0.047	0.003	-13.639	0.295437	TRUE	0.0818895	-0.529535	1.08677	10	2974	10
Congenital anomalies of genital organs	1.589	0	1.021	1.3051	0.145	9.019	3.938	-0.535	1.7014	1.141	1.491	1.029	0	0.566	0.7977	0.118	6.754	0.09	0.505	-0.183	-0.0464	0.07	-0.666	0.617	0	0.288	0.4524	0.084	5.388	1.622	0	1.293	1.4574	0.084	17.337	-0.04	0	-0.054	-0.047	0.003	-13.627	5.48162	TRUE	0.13592	0.738909	0.866715	10	2973	10
Congenital anomalies of male genital organs	1.589	0	1.022	1.3058	0.145	9.024	2.375	-2.487	-0.056	1.24	-0.045	1.029	0	0.566	0.7978	0.118	6.754	0.092	0.525	-0.181	-0.0443	0.07	-0.636	0.618	0	0.289	0.4539	0.084	5.406	1.623	0	1.294	1.4584	0.084	17.345	-0.04	0	-0.054	-0.047	0.003	-13.632	0.945539	TRUE	0.963971	-0.0243205	0.0159362	10	2975	10
Congenital anomalies of mouth/tongue	1.589	0	1.022	1.3056	0.145	9.022	1.842	-1.763	0.0391	0.92	0.042	1.029	0	0.566	0.7978	0.118	6.754	0.092	0.525	-0.181	-0.0443	0.07	-0.636	0.618	0	0.289	0.4539	0.084	5.407	1.623	0	1.294	1.4583	0.084	17.349	-0.04	0	-0.054	-0.047	0.003	-13.631	1.03987	TRUE	0.966109	0.0169809	0.0149737	10	2975	10
Congenital anomalies of skin	1.589	0	1.022	1.3059	0.145	9.025	1.324	-1.054	0.1352	0.606	0.223	1.029	0	0.566	0.7979	0.118	6.755	0.092	0.523	-0.181	-0.0445	0.07	-0.639	0.618	0	0.289	0.4536	0.084	5.402	1.623	0	1.294	1.4583	0.084	17.349	-0.04	0	-0.054	-0.047	0.003	-13.635	1.14477	TRUE	0.823653	0.0587166	0.0842555	10	2972	10
Congenital deformities of feet	1.59	0	1.023	1.3067	0.145	9.031	0.987	-1.686	-0.3493	0.682	-0.512	1.028	0	0.565	0.7965	0.118	6.742	0.092	0.519	-0.181	-0.0449	0.07	-0.644	0.617	0	0.288	0.4526	0.084	5.389	1.622	0	1.292	1.457	0.084	17.326	-0.04	0	-0.054	-0.047	0.003	-13.631	0.705182	TRUE	0.608508	-0.151699	0.215733	10	2974	10
Congenital osteodystrophies	1.59	0	1.022	1.306	0.145	9.026	0.836	-1.081	-0.1226	0.489	-0.251	1.03	0	0.567	0.7985	0.118	6.757	0.092	0.525	-0.181	-0.0442	0.07	-0.635	0.619	0	0.289	0.454	0.084	5.408	1.623	0	1.294	1.4583	0.084	17.35	-0.04	0	-0.054	-0.047	0.003	-13.633	0.884617	TRUE	0.802011	-0.0532445	0.0958195	10	2969	11
Congestive heart failure (CHF) NOS	1.6	0	1.032	1.3162	0.145	9.082	4.283	-0.373	1.9551	1.188	1.646	1.032	0	0.569	0.8003	0.118	6.773	0.093	0.536	-0.18	-0.0431	0.07	-0.619	0.62	0	0.291	0.4557	0.084	5.426	1.622	0	1.292	1.4571	0.084	17.33	-0.041	0	-0.054	-0.0473	0.003	-13.691	7.06463	TRUE	0.0997351	0.849089	1.00115	10	2973	10
Conjunctivitis, infectious	1.598	0	1.03	1.3141	0.145	9.077	-0.073	-1.289	-0.681	0.31	-2.194	1.024	0	0.561	0.7924	0.118	6.707	0.091	0.516	-0.182	-0.0452	0.07	-0.649	0.623	0	0.293	0.4578	0.084	5.45	1.622	0	1.292	1.4571	0.084	17.329	-0.04	0	-0.054	-0.0471	0.003	-13.652	0.506111	TRUE	0.0282517	-0.295755	1.54896	16	2961	39
Conjunctivitis, noninfectious	1.593	0	1.026	1.3099	0.145	9.052	4.502	-0.266	2.1179	1.216	1.741	1.03	0	0.567	0.7982	0.118	6.757	0.089	0.498	-0.184	-0.0472	0.07	-0.678	0.619	0	0.289	0.454	0.084	5.408	1.623	0	1.294	1.4586	0.084	17.351	-0.04	0	-0.054	-0.0471	0.003	-13.662	8.31366	TRUE	0.0816573	0.919792	1.088	10	2974	10
Constipation	1.587	0	1.02	1.3033	0.145	9.001	1.211	0.13	0.6704	0.276	2.431	1.028	0	0.564	0.7959	0.118	6.732	0.094	0.544	-0.179	-0.0423	0.07	-0.607	0.62	0	0.291	0.4556	0.084	5.424	1.626	0	1.296	1.461	0.084	17.372	-0.04	0	-0.054	-0.0471	0.003	-13.655	1.95502	TRUE	0.0150726	0.291151	1.82181	36	2941	25
Contact dermatitis and other eczema due to plants [except food]	1.595	0	1.028	1.3114	0.145	9.06	0.417	-2.641	-1.1122	0.78	-1.425	1.024	0	0.561	0.7928	0.118	6.71	0.088	0.489	-0.185	-0.0482	0.07	-0.691	0.614	0	0.285	0.4498	0.084	5.354	1.618	0	1.288	1.4533	0.084	17.278	-0.04	0	-0.054	-0.047	0.003	-13.637	0.328835	TRUE	0.154034	-0.483022	0.812382	10	2975	10
Contracture of palmar fascia [Dupuytren's disease]	1.589	0	1.022	1.3055	0.145	9.019	1.608	-1.693	-0.0423	0.842	-0.05	1.029	0	0.566	0.7978	0.118	6.754	0.092	0.526	-0.181	-0.0442	0.07	-0.635	0.618	0	0.289	0.4539	0.084	5.407	1.623	0	1.294	1.4583	0.084	17.349	-0.04	0	-0.054	-0.047	0.003	-13.625	0.958582	TRUE	0.95993	-0.0183707	0.0177603	10	2975	10
Contracture of tendon (sheath)	1.591	0	1.024	1.3074	0.145	9.034	3.762	-1.053	1.3544	1.228	1.103	1.029	0	0.566	0.798	0.118	6.755	0.091	0.515	-0.182	-0.0454	0.07	-0.651	0.617	0	0.288	0.4526	0.084	5.391	1.623	0	1.294	1.4584	0.084	17.35	-0.04	0	-0.054	-0.047	0.003	-13.642	3.87444	TRUE	0.270175	0.588208	0.568355	10	2975	10
Contusion	1.589	0	1.022	1.3053	0.145	9.021	0.655	-0.497	0.0788	0.294	0.268	1.029	0	0.566	0.7977	0.118	6.754	0.092	0.522	-0.181	-0.0446	0.07	-0.64	0.618	0	0.289	0.4538	0.084	5.405	1.623	0	1.294	1.4584	0.084	17.351	-0.04	0	-0.054	-0.047	0.003	-13.634	1.08199	TRUE	0.788422	0.0342224	0.103242	22	2955	30
Convulsions	1.589	0	1.022	1.3054	0.145	9.024	2.087	-0.922	0.583	0.768	0.759	1.024	0	0.561	0.7924	0.118	6.697	0.092	0.52	-0.181	-0.0448	0.07	-0.643	0.618	0	0.289	0.4539	0.084	5.406	1.622	0	1.292	1.4572	0.084	17.334	-0.04	0	-0.054	-0.047	0.003	-13.634	1.7914	TRUE	0.447601	0.253194	0.349109	10	2971	10
Corneal degenerations	1.59	0	1.022	1.3061	0.145	9.026	3.327	-2.696	0.3153	1.537	0.205	1.03	0	0.567	0.798	0.118	6.756	0.092	0.527	-0.181	-0.0441	0.07	-0.633	0.619	0	0.29	0.4541	0.084	5.408	1.623	0	1.294	1.4583	0.084	17.349	-0.04	0	-0.054	-0.047	0.003	-13.634	1.37067	TRUE	0.837412	0.136933	0.077061	10	2976	10
Corneal edema	1.591	0	1.023	1.3072	0.145	9.03	3.509	-2.41	0.5494	1.51	0.364	1.029	0	0.566	0.7979	0.118	6.755	0.092	0.524	-0.181	-0.0444	0.07	-0.637	0.618	0	0.289	0.4539	0.084	5.407	1.623	0	1.293	1.4579	0.084	17.343	-0.04	0	-0.054	-0.047	0.003	-13.637	1.73221	TRUE	0.715967	0.238601	0.145107	10	2976	10
Corneal opacity	1.594	0	1.027	1.3105	0.145	9.052	3.165	-0.291	1.4369	0.882	1.63	1.027	0	0.564	0.7958	0.118	6.737	0.092	0.521	-0.181	-0.0448	0.07	-0.642	0.619	0	0.289	0.4539	0.084	5.406	1.625	0	1.295	1.4597	0.084	17.362	-0.04	0	-0.054	-0.0471	0.003	-13.666	4.20763	TRUE	0.103145	0.624038	0.986552	10	2973	10
Corneal opacity and other disorders of cornea	1.588	0	1.021	1.3048	0.145	9.018	1.621	-2.978	-0.6783	1.173	-0.578	1.029	0	0.566	0.7972	0.118	6.749	0.092	0.525	-0.181	-0.0443	0.07	-0.636	0.618	0	0.289	0.4534	0.084	5.401	1.623	0	1.294	1.4584	0.084	17.35	-0.04	0	-0.054	-0.047	0.003	-13.623	0.507479	TRUE	0.563154	-0.294582	0.249373	10	2976	10
Corneal ulcer	1.589	0	1.022	1.3057	0.145	9.024	3.454	-3.247	0.1035	1.709	0.061	1.029	0	0.566	0.7979	0.118	6.754	0.092	0.526	-0.181	-0.0442	0.07	-0.635	0.618	0	0.289	0.4539	0.084	5.407	1.623	0	1.294	1.4583	0.084	17.349	-0.04	0	-0.054	-0.047	0.003	-13.633	1.10905	TRUE	0.951707	0.0449495	0.0214969	10	2976	10
Corns and callosities	1.591	0	1.024	1.3076	0.145	9.035	1.439	-0.494	0.4726	0.493	0.958	1.029	0	0.566	0.7976	0.118	6.753	0.093	0.53	-0.18	-0.0437	0.07	-0.628	0.62	0	0.291	0.4552	0.084	5.421	1.624	0	1.294	1.4592	0.084	17.356	-0.04	0	-0.054	-0.0471	0.003	-13.651	1.60416	TRUE	0.33783	0.205248	0.471302	10	2968	10
Coronary atherosclerosis	1.596	0	1.028	1.3118	0.145	9.057	1.478	-0.254	0.6121	0.442	1.385	1.029	0	0.566	0.7973	0.118	6.748	0.092	0.522	-0.181	-0.0446	0.07	-0.64	0.619	0	0.29	0.4541	0.084	5.408	1.623	0	1.294	1.4586	0.084	17.35	-0.04	0	-0.054	-0.0472	0.003	-13.669	1.8443	TRUE	0.166021	0.265832	0.779838	12	2965	11
Cough	1.588	0	1.02	1.3039	0.145	9.01	0.389	-0.193	0.0984	0.148	0.662	1.031	0	0.567	0.799	0.118	6.763	0.092	0.522	-0.181	-0.0446	0.07	-0.64	0.617	0	0.288	0.4522	0.084	5.384	1.624	0	1.294	1.4593	0.084	17.357	-0.04	0	-0.054	-0.047	0.003	-13.639	1.1034	TRUE	0.507675	0.0427346	0.294414	92	2885	116
Cramp of limb	1.59	0	1.022	1.3059	0.145	9.023	2.513	-0.409	1.0523	0.745	1.412	1.025	0	0.561	0.7928	0.118	6.704	0.093	0.528	-0.181	-0.044	0.07	-0.631	0.62	0	0.291	0.4555	0.084	5.424	1.624	0	1.294	1.4592	0.084	17.357	-0.04	0	-0.054	-0.047	0.003	-13.64	2.86423	TRUE	0.158029	0.457008	0.801264	10	2971	10
Crushing injury	1.589	0	1.022	1.3058	0.145	9.025	2.84	-3.103	-0.1316	1.516	-0.087	1.029	0	0.566	0.7977	0.118	6.753	0.092	0.524	-0.181	-0.0444	0.07	-0.637	0.618	0	0.289	0.4538	0.084	5.405	1.623	0	1.294	1.4583	0.084	17.349	-0.04	0	-0.054	-0.047	0.003	-13.633	0.876692	TRUE	0.930819	-0.0571532	0.0311346	10	2976	10
Crushing or internal injury to organs	1.59	0	1.022	1.3059	0.145	9.025	1.46	-1.649	-0.0946	0.793	-0.119	1.029	0	0.566	0.7977	0.118	6.753	0.092	0.524	-0.181	-0.0443	0.07	-0.636	0.618	0	0.289	0.4539	0.084	5.407	1.623	0	1.293	1.4582	0.084	17.348	-0.04	0	-0.054	-0.047	0.003	-13.634	0.909737	TRUE	0.905062	-0.0410843	0.0433217	10	2974	10
Crystal arthropathies	1.59	0	1.023	1.3062	0.145	9.026	3.159	-2.4	0.3796	1.418	0.268	1.029	0	0.566	0.7978	0.118	6.754	0.092	0.525	-0.181	-0.0443	0.07	-0.635	0.618	0	0.289	0.4531	0.084	5.395	1.623	0	1.294	1.4583	0.084	17.35	-0.04	0	-0.054	-0.047	0.003	-13.635	1.4617	TRUE	0.788981	0.164858	0.102933	10	2976	10
Cyst of bone	1.59	0	1.023	1.3063	0.145	9.027	2.997	-2.379	0.3088	1.372	0.225	1.03	0	0.566	0.798	0.118	6.756	0.092	0.526	-0.181	-0.0442	0.07	-0.634	0.618	0	0.289	0.4537	0.084	5.405	1.623	0	1.294	1.4585	0.084	17.351	-0.04	0	-0.054	-0.047	0.003	-13.636	1.36179	TRUE	0.821857	0.13411	0.085204	10	2976	10
Cyst of kidney, acquired	1.594	0	1.026	1.31	0.145	9.047	1.605	-0.492	0.5566	0.535	1.04	1.029	0	0.566	0.7972	0.118	6.749	0.093	0.534	-0.18	-0.0433	0.07	-0.622	0.619	0	0.29	0.4548	0.084	5.417	1.625	0	1.295	1.46	0.084	17.365	-0.04	0	-0.054	-0.0472	0.003	-13.66	1.74473	TRUE	0.298219	0.241728	0.525464	10	2970	10
Cyst of the salivary gland	1.59	0	1.023	1.3066	0.145	9.03	1.797	-3.253	-0.728	1.288	-0.565	1.029	0	0.566	0.7974	0.118	6.75	0.092	0.523	-0.181	-0.0445	0.07	-0.638	0.618	0	0.289	0.4534	0.084	5.401	1.623	0	1.294	1.4585	0.084	17.351	-0.04	0	-0.054	-0.047	0.003	-13.636	0.482874	TRUE	0.571979	-0.316166	0.24262	10	2976	10
Cystic kidney disease	1.591	0	1.024	1.3073	0.145	9.03	2.99	-0.413	1.2882	0.868	1.484	1.032	0	0.568	0.8	0.118	6.771	0.093	0.534	-0.18	-0.0433	0.07	-0.622	0.619	0	0.29	0.4546	0.084	5.415	1.624	0	1.294	1.4589	0.084	17.353	-0.04	0	-0.054	-0.0471	0.003	-13.649	3.62625	TRUE	0.137829	0.559458	0.860659	10	2972	10
Debility unspecified	1.591	0	1.023	1.3071	0.145	9.027	2.423	-3.144	-0.3604	1.42	-0.254	1.029	0	0.566	0.7976	0.118	6.753	0.092	0.523	-0.181	-0.0445	0.07	-0.639	0.618	0	0.289	0.4536	0.084	5.404	1.623	0	1.294	1.4585	0.084	17.351	-0.04	0	-0.054	-0.047	0.003	-13.634	0.697397	TRUE	0.799656	-0.15652	0.097097	10	2975	10
Decreased libido	1.597	0	1.03	1.3135	0.145	9.07	1.406	0.222	0.8137	0.302	2.694	1.03	0	0.567	0.7986	0.118	6.756	0.093	0.528	-0.181	-0.044	0.07	-0.632	0.615	0	0.286	0.4508	0.084	5.365	1.626	0	1.297	1.4615	0.084	17.377	-0.041	0	-0.054	-0.0473	0.003	-13.713	2.25624	TRUE	0.00706897	0.353385	2.15064	29	2948	21
Decreased white blood cell count	1.592	0	1.025	1.3082	0.145	9.038	2.149	0.323	1.2363	0.466	2.654	1.035	0	0.572	0.8036	0.118	6.8	0.091	0.515	-0.182	-0.0454	0.07	-0.651	0.623	0	0.293	0.458	0.084	5.452	1.627	0	1.297	1.4622	0.084	17.385	-0.04	0	-0.054	-0.0472	0.003	-13.683	3.44285	TRUE	0.00795467	0.536918	2.09938	14	2963	10
Deep vein thrombosis [DVT]	1.593	0	1.026	1.3093	0.145	9.045	2.075	-0.436	0.8195	0.641	1.279	1.029	0	0.566	0.7973	0.118	6.75	0.091	0.516	-0.182	-0.0452	0.07	-0.649	0.62	0	0.291	0.4552	0.084	5.421	1.625	0	1.295	1.4598	0.084	17.363	-0.04	0	-0.054	-0.0471	0.003	-13.658	2.26936	TRUE	0.200816	0.355904	0.697202	10	2972	10
Deficiency of humoral immunity	1.589	0	1.022	1.3057	0.145	9.024	3.224	-2.391	0.4166	1.432	0.291	1.029	0	0.566	0.7978	0.118	6.754	0.092	0.523	-0.181	-0.0445	0.07	-0.638	0.618	0	0.289	0.4535	0.084	5.401	1.623	0	1.294	1.4583	0.084	17.349	-0.04	0	-0.054	-0.047	0.003	-13.633	1.5168	TRUE	0.771143	0.180927	0.112865	10	2976	10
Degeneration of intervertebral disc	1.596	0	1.029	1.3125	0.145	9.064	0.797	-0.137	0.3298	0.238	1.384	1.029	0	0.566	0.7973	0.118	6.75	0.09	0.501	-0.184	-0.0469	0.07	-0.673	0.615	0	0.285	0.4501	0.084	5.358	1.624	0	1.295	1.4593	0.084	17.357	-0.04	0	-0.054	-0.0472	0.003	-13.68	1.39069	TRUE	0.166431	0.14323	0.778767	35	2942	43
Degenerative and vascular disorders of ear	1.602	0	1.034	1.3177	0.145	9.095	4.543	-0.031	2.2562	1.167	1.934	1.031	0	0.567	0.799	0.118	6.762	0.09	0.505	-0.183	-0.0464	0.07	-0.666	0.617	0	0.288	0.4523	0.084	5.387	1.624	0	1.294	1.4591	0.084	17.354	-0.041	0	-0.054	-0.0473	0.003	-13.701	9.54674	TRUE	0.0531699	0.979855	1.27433	10	2974	10
Degenerative disease of the spinal cord	1.591	0	1.024	1.3076	0.145	9.034	1.932	-1.052	0.4397	0.761	0.578	1.028	0	0.565	0.7968	0.118	6.746	0.092	0.526	-0.181	-0.0442	0.07	-0.634	0.618	0	0.289	0.4532	0.084	5.398	1.621	0	1.292	1.4564	0.084	17.315	-0.04	0	-0.054	-0.047	0.003	-13.642	1.55224	TRUE	0.56354	0.190959	0.249075	10	2971	10
Dental caries	1.589	0	1.022	1.3058	0.145	9.025	2.09	-1.731	0.1794	0.975	0.184	1.029	0	0.566	0.7979	0.118	6.755	0.092	0.526	-0.181	-0.0441	0.07	-0.634	0.618	0	0.289	0.4538	0.084	5.406	1.623	0	1.293	1.458	0.084	17.343	-0.04	0	-0.054	-0.047	0.003	-13.634	1.1965	TRUE	0.853982	0.0779124	0.0685515	10	2974	10
Depression	1.592	0	1.024	1.3081	0.145	9.036	0.402	-0.903	-0.2505	0.333	-0.753	1.028	0	0.564	0.796	0.118	6.738	0.092	0.524	-0.181	-0.0444	0.07	-0.637	0.618	0	0.288	0.453	0.084	5.396	1.623	0	1.294	1.4586	0.084	17.351	-0.04	0	-0.054	-0.047	0.003	-13.633	0.778411	TRUE	0.451562	-0.108791	0.345282	17	2960	27
Dermatitis due to solar radiation	1.589	0	1.022	1.3057	0.145	9.024	3.021	-2.16	0.4304	1.322	0.326	1.029	0	0.566	0.7978	0.118	6.754	0.092	0.523	-0.181	-0.0445	0.07	-0.638	0.618	0	0.289	0.4539	0.084	5.406	1.622	0	1.293	1.4577	0.084	17.338	-0.04	0	-0.054	-0.047	0.003	-13.633	1.53787	TRUE	0.744718	0.18692	0.128008	10	2975	10
Dermatochalasis	1.591	0	1.023	1.307	0.145	9.031	2.556	-1.573	0.4916	1.053	0.467	1.029	0	0.566	0.7979	0.118	6.755	0.092	0.522	-0.181	-0.0446	0.07	-0.64	0.618	0	0.289	0.4534	0.084	5.401	1.623	0	1.293	1.458	0.084	17.344	-0.04	0	-0.054	-0.047	0.003	-13.639	1.63493	TRUE	0.640699	0.213499	0.193346	10	2975	10
Dermatomycoses	1.589	0	1.022	1.3057	0.145	9.022	0.788	-0.792	-0.0019	0.403	-0.005	1.029	0	0.566	0.7978	0.118	6.753	0.092	0.525	-0.181	-0.0443	0.07	-0.636	0.618	0	0.289	0.4539	0.084	5.406	1.623	0	1.294	1.4583	0.084	17.346	-0.04	0	-0.054	-0.047	0.003	-13.633	0.998102	TRUE	0.996236	-0.00082516	0.00163794	11	2966	16
Dermatophytosis	1.591	0	1.024	1.3076	0.145	9.032	1.16	-1.786	-0.3133	0.751	-0.417	1.03	0	0.567	0.7983	0.118	6.758	0.092	0.526	-0.181	-0.0442	0.07	-0.635	0.618	0	0.289	0.4538	0.084	5.405	1.623	0	1.293	1.4579	0.084	17.344	-0.04	0	-0.054	-0.047	0.003	-13.639	0.731031	TRUE	0.676769	-0.136064	0.16956	10	2974	10
Dermatophytosis of nail	1.589	0	1.022	1.3052	0.145	9.022	1.163	-0.075	0.5437	0.316	1.721	1.033	0	0.57	0.8019	0.118	6.788	0.094	0.537	-0.18	-0.043	0.07	-0.617	0.62	0	0.291	0.4558	0.084	5.427	1.626	0	1.296	1.461	0.084	17.373	-0.04	0	-0.054	-0.0471	0.003	-13.666	1.72237	TRUE	0.0851762	0.236126	1.06968	24	2953	22
Dermatophytosis of the body	1.587	0	1.02	1.3037	0.145	9.01	0.932	-0.361	0.285	0.33	0.864	1.029	0	0.566	0.7974	0.118	6.75	0.091	0.511	-0.182	-0.0458	0.07	-0.657	0.618	0	0.288	0.453	0.084	5.395	1.623	0	1.294	1.4585	0.084	17.352	-0.04	0	-0.054	-0.047	0.003	-13.627	1.32976	TRUE	0.387537	0.123774	0.411687	19	2958	21
Diabetes type 2 with peripheral circulatory disorders	1.595	0	1.028	1.3113	0.145	9.056	4.513	0.146	2.3294	1.114	2.091	1.028	0	0.564	0.7959	0.118	6.731	0.091	0.516	-0.182	-0.0453	0.07	-0.649	0.618	0	0.289	0.4534	0.084	5.4	1.625	0	1.295	1.4601	0.084	17.366	-0.04	0	-0.054	-0.0472	0.003	-13.672	10.2718	TRUE	0.0365413	1.01165	1.43722	10	2972	10
Diabetic retinopathy	1.589	0	1.022	1.3052	0.145	9.02	3.255	-1.384	0.9356	1.184	0.79	1.03	0	0.567	0.7985	0.118	6.76	0.093	0.532	-0.18	-0.0436	0.07	-0.626	0.618	0	0.289	0.4537	0.084	5.404	1.622	0	1.293	1.4577	0.084	17.341	-0.04	0	-0.054	-0.047	0.003	-13.634	2.54874	TRUE	0.429252	0.406326	0.367287	10	2974	10
Diaphragmatic hernia	1.589	0	1.022	1.3053	0.145	9.019	0.871	-0.992	-0.0604	0.475	-0.127	1.03	0	0.567	0.7981	0.118	6.755	0.092	0.526	-0.181	-0.0442	0.07	-0.634	0.618	0	0.289	0.4539	0.084	5.406	1.623	0	1.293	1.4581	0.084	17.346	-0.04	0	-0.054	-0.047	0.003	-13.622	0.941388	TRUE	0.898861	-0.0262314	0.0463076	10	2970	15
Diarrhea	1.598	0	1.03	1.3143	0.145	9.068	0.191	-0.656	-0.2324	0.216	-1.076	1.03	0	0.567	0.7981	0.118	6.755	0.092	0.524	-0.181	-0.0444	0.07	-0.637	0.62	0	0.291	0.4553	0.084	5.422	1.623	0	1.293	1.4578	0.084	17.342	-0.04	0	-0.054	-0.0471	0.003	-13.66	0.792629	TRUE	0.281979	-0.10093	0.549784	41	2936	59
Difficulty in walking	1.589	0	1.022	1.3054	0.145	9.021	1.123	-1.428	-0.1524	0.651	-0.234	1.029	0	0.566	0.7976	0.118	6.753	0.092	0.525	-0.181	-0.0443	0.07	-0.636	0.62	0	0.29	0.4548	0.084	5.411	1.623	0	1.293	1.4582	0.084	17.347	-0.04	0	-0.054	-0.047	0.003	-13.628	0.858645	TRUE	0.814837	-0.0661865	0.0889291	10	2973	10
Diplopia and disorders of binocular vision	1.59	0	1.022	1.306	0.145	9.026	1.824	-1.54	0.1423	0.858	0.166	1.03	0	0.567	0.7981	0.118	6.756	0.093	0.527	-0.181	-0.044	0.07	-0.632	0.619	0	0.289	0.454	0.084	5.408	1.623	0	1.294	1.4584	0.084	17.35	-0.04	0	-0.054	-0.047	0.003	-13.634	1.15292	TRUE	0.868294	0.0618001	0.0613331	10	2974	10
Disease of capillaries	1.591	0	1.024	1.3071	0.145	9.036	2.223	-0.632	0.7954	0.728	1.092	1.031	0	0.568	0.7992	0.118	6.765	0.093	0.529	-0.18	-0.0438	0.07	-0.629	0.618	0	0.288	0.453	0.084	5.395	1.624	0	1.294	1.4591	0.084	17.356	-0.04	0	-0.054	-0.0471	0.003	-13.655	2.21533	TRUE	0.274628	0.345438	0.561255	10	2972	10
Disease of tricuspid valve	1.59	0	1.023	1.3062	0.145	9.027	3.352	-2.237	0.5578	1.426	0.391	1.029	0	0.566	0.7978	0.118	6.754	0.092	0.523	-0.181	-0.0445	0.07	-0.639	0.618	0	0.289	0.4533	0.084	5.399	1.623	0	1.294	1.4583	0.084	17.35	-0.04	0	-0.054	-0.047	0.003	-13.635	1.74683	TRUE	0.695644	0.242249	0.157613	10	2976	10
Diseases of esophagus	1.589	0	1.022	1.3051	0.145	9.02	2.39	-1.662	0.3636	1.034	0.352	1.029	0	0.566	0.7977	0.118	6.754	0.092	0.521	-0.181	-0.0448	0.07	-0.642	0.618	0	0.289	0.4535	0.084	5.402	1.623	0	1.294	1.4583	0.084	17.349	-0.04	0	-0.054	-0.047	0.003	-13.628	1.4385	TRUE	0.724994	0.157909	0.139665	10	2975	10
Diseases of hair and hair follicles	1.59	0	1.023	1.3064	0.145	9.029	0.397	-0.755	-0.179	0.294	-0.609	1.031	0	0.568	0.7992	0.118	6.765	0.095	0.546	-0.179	-0.0421	0.07	-0.604	0.62	0	0.291	0.4555	0.084	5.423	1.625	0	1.295	1.4598	0.084	17.359	-0.04	0	-0.054	-0.047	0.003	-13.638	0.836106	TRUE	0.542765	-0.0777387	0.265388	22	2955	32
Diseases of lips	1.594	0	1.026	1.3101	0.145	9.051	0.444	-2.853	-1.2041	0.841	-1.432	1.035	0	0.572	0.8037	0.118	6.798	0.092	0.526	-0.181	-0.0442	0.07	-0.634	0.62	0	0.291	0.4555	0.084	5.425	1.624	0	1.294	1.459	0.084	17.353	-0.04	0	-0.054	-0.0471	0.003	-13.655	0.299962	TRUE	0.15226	-0.522934	0.817413	10	2975	10
Diseases of nail, NOS	1.59	0	1.023	1.3069	0.145	9.033	1.241	-0.498	0.3717	0.444	0.838	1.03	0	0.567	0.7982	0.118	6.758	0.092	0.52	-0.181	-0.0449	0.07	-0.644	0.619	0	0.29	0.4543	0.084	5.411	1.623	0	1.294	1.4585	0.084	17.35	-0.04	0	-0.054	-0.0471	0.003	-13.649	1.4502	TRUE	0.402276	0.161427	0.395476	11	2966	12
Diseases of pancreas	1.589	0	1.022	1.3058	0.145	9.025	3.463	-2.084	0.6895	1.415	0.487	1.029	0	0.566	0.7978	0.118	6.754	0.092	0.52	-0.181	-0.0449	0.07	-0.644	0.618	0	0.289	0.4539	0.084	5.406	1.623	0	1.294	1.4583	0.084	17.349	-0.04	0	-0.054	-0.047	0.003	-13.634	1.99272	TRUE	0.626044	0.299446	0.203395	10	2976	10
Diseases of the jaws	1.588	0	1.021	1.3043	0.145	9.013	1.51	-0.698	0.4056	0.563	0.72	1.03	0	0.567	0.799	0.118	6.763	0.092	0.523	-0.181	-0.0445	0.07	-0.638	0.619	0	0.29	0.4546	0.084	5.415	1.624	0	1.295	1.4595	0.084	17.359	-0.04	0	-0.054	-0.047	0.003	-13.631	1.5002	TRUE	0.471401	0.17615	0.32661	10	2971	10
Diseases of the larynx and vocal cords	1.591	0	1.023	1.307	0.145	9.031	2.025	-1.18	0.4226	0.817	0.517	1.03	0	0.567	0.7982	0.118	6.757	0.092	0.521	-0.181	-0.0447	0.07	-0.642	0.619	0	0.29	0.4542	0.084	5.41	1.623	0	1.294	1.4584	0.084	17.35	-0.04	0	-0.054	-0.047	0.003	-13.64	1.52592	TRUE	0.605177	0.183533	0.218118	10	2974	10
Diseases of the oral soft tissues, excluding lesions specific for gingiva and tongue	1.59	0	1.023	1.3067	0.145	9.031	1.482	-0.761	0.3604	0.572	0.63	1.029	0	0.566	0.7971	0.118	6.749	0.092	0.526	-0.181	-0.0442	0.07	-0.634	0.619	0	0.29	0.4544	0.084	5.412	1.623	0	1.294	1.4585	0.084	17.35	-0.04	0	-0.054	-0.047	0.003	-13.643	1.4339	TRUE	0.528909	0.15652	0.276619	10	2970	10
Diseases of white blood cells	1.587	0	1.02	1.3034	0.145	9.007	3.429	-1.265	1.082	1.198	0.904	1.028	0	0.565	0.7962	0.118	6.738	0.093	0.527	-0.181	-0.044	0.07	-0.632	0.619	0	0.29	0.4546	0.084	5.415	1.623	0	1.294	1.4584	0.084	17.349	-0.04	0	-0.054	-0.047	0.003	-13.621	2.95057	TRUE	0.366232	0.469907	0.436243	10	2974	10
Dislocation	1.589	0	1.021	1.3051	0.145	9.015	0.737	-0.654	0.0414	0.355	0.117	1.029	0	0.566	0.798	0.118	6.755	0.092	0.526	-0.181	-0.0442	0.07	-0.634	0.618	0	0.289	0.4538	0.084	5.406	1.623	0	1.294	1.4585	0.084	17.349	-0.04	0	-0.054	-0.047	0.003	-13.629	1.04227	TRUE	0.907129	0.0179798	0.042331	16	2961	19
Disorder of skin and subcutaneous tissue NOS	1.589	0	1.022	1.3056	0.145	9.023	0.402	-0.37	0.0164	0.197	0.083	1.03	0	0.566	0.7981	0.118	6.754	0.092	0.525	-0.181	-0.0443	0.07	-0.635	0.618	0	0.289	0.4538	0.084	5.406	1.623	0	1.294	1.4585	0.084	17.343	-0.04	0	-0.054	-0.047	0.003	-13.632	1.01654	TRUE	0.933683	0.00712243	0.0298006	47	2930	71
Disorders of acoustic nerve	1.59	0	1.023	1.3063	0.145	9.028	1.538	-2.585	-0.5237	1.052	-0.498	1.029	0	0.566	0.7975	0.118	6.752	0.092	0.526	-0.181	-0.0442	0.07	-0.635	0.618	0	0.289	0.4536	0.084	5.403	1.624	0	1.294	1.4588	0.084	17.353	-0.04	0	-0.054	-0.047	0.003	-13.636	0.592325	TRUE	0.618546	-0.22744	0.208628	10	2975	10
Disorders of bilirubin excretion	1.588	0	1.021	1.3047	0.145	9.016	2.632	-0.863	0.8848	0.892	0.992	1.028	0	0.565	0.7961	0.118	6.739	0.092	0.524	-0.181	-0.0444	0.07	-0.637	0.618	0	0.289	0.4537	0.084	5.404	1.623	0	1.294	1.4584	0.084	17.349	-0.04	0	-0.054	-0.047	0.003	-13.629	2.4225	TRUE	0.32098	0.384264	0.493522	10	2973	10
Disorders of calcium/phosphorus metabolism	1.589	0	1.022	1.3056	0.145	9.023	2.162	-2.45	-0.1443	1.177	-0.123	1.029	0	0.566	0.7975	0.118	6.75	0.092	0.523	-0.181	-0.0445	0.07	-0.639	0.618	0	0.289	0.4536	0.084	5.401	1.623	0	1.293	1.458	0.084	17.339	-0.04	0	-0.054	-0.047	0.003	-13.627	0.865628	TRUE	0.902405	-0.0626687	0.0445983	10	2976	10
Disorders of coccyx	1.589	0	1.022	1.3053	0.145	9.021	2.335	-1.221	0.557	0.907	0.614	1.03	0	0.567	0.7982	0.118	6.757	0.092	0.527	-0.181	-0.0441	0.07	-0.633	0.618	0	0.289	0.4537	0.084	5.405	1.622	0	1.293	1.4575	0.084	17.338	-0.04	0	-0.054	-0.047	0.003	-13.633	1.74543	TRUE	0.539296	0.241902	0.268173	10	2973	10
Disorders of conjunctiva	1.59	0	1.023	1.3064	0.145	9.026	1.226	-1.014	0.106	0.571	0.186	1.03	0	0.566	0.798	0.118	6.755	0.092	0.523	-0.181	-0.0444	0.07	-0.638	0.619	0	0.289	0.454	0.084	5.408	1.623	0	1.293	1.4582	0.084	17.347	-0.04	0	-0.054	-0.047	0.003	-13.632	1.11182	TRUE	0.85283	0.0460352	0.0691374	10	2971	10
Disorders of diaphragm	1.591	0	1.023	1.3069	0.145	9.032	1.452	-2.675	-0.6115	1.053	-0.581	1.029	0	0.566	0.7975	0.118	6.751	0.092	0.525	-0.181	-0.0443	0.07	-0.636	0.618	0	0.289	0.4535	0.084	5.402	1.624	0	1.294	1.4588	0.084	17.354	-0.04	0	-0.054	-0.047	0.003	-13.639	0.542536	TRUE	0.561426	-0.265571	0.250708	10	2975	10
Disorders of esophageal motility	1.592	0	1.024	1.3079	0.145	9.039	4.234	-0.586	1.8239	1.23	1.483	1.031	0	0.568	0.7994	0.118	6.766	0.093	0.532	-0.18	-0.0435	0.07	-0.625	0.617	0	0.288	0.4522	0.084	5.384	1.625	0	1.295	1.4598	0.084	17.363	-0.04	0	-0.054	-0.0471	0.003	-13.657	6.19598	TRUE	0.138024	0.79211	0.860045	10	2974	10
Disorders of external ear	1.593	0	1.025	1.3086	0.145	9.032	2.599	0.488	1.5433	0.539	2.865	1.029	0	0.565	0.7971	0.118	6.74	0.091	0.51	-0.183	-0.046	0.07	-0.659	0.622	0	0.292	0.4571	0.084	5.441	1.627	0	1.297	1.4618	0.084	17.382	-0.04	0	-0.054	-0.0472	0.003	-13.664	4.68001	TRUE	0.00416654	0.670247	2.38022	13	2964	10
Disorders of lacrimal system	1.59	0	1.023	1.3068	0.145	9.031	3.849	-1.808	1.0202	1.443	0.707	1.03	0	0.567	0.7987	0.118	6.761	0.093	0.529	-0.18	-0.0438	0.07	-0.629	0.619	0	0.29	0.4547	0.084	5.415	1.624	0	1.294	1.4592	0.084	17.357	-0.04	0	-0.054	-0.047	0.003	-13.643	2.77375	TRUE	0.479587	0.443067	0.319132	10	2976	10
Disorders of magnesium metabolism	1.587	0	1.02	1.3032	0.145	9.004	3.299	-1.034	1.1325	1.105	1.024	1.027	0	0.564	0.7954	0.118	6.731	0.092	0.52	-0.181	-0.0448	0.07	-0.643	0.617	0	0.288	0.4528	0.084	5.394	1.621	0	1.291	1.4558	0.084	17.316	-0.04	0	-0.054	-0.0469	0.003	-13.61	3.10341	TRUE	0.305628	0.491839	0.514807	10	2972	10
Disorders of mineral metabolism	1.588	0	1.021	1.3046	0.145	9.012	2.023	-2.579	-0.278	1.174	-0.237	1.029	0	0.566	0.7977	0.118	6.753	0.092	0.525	-0.181	-0.0442	0.07	-0.635	0.619	0	0.29	0.4545	0.084	5.411	1.623	0	1.293	1.4582	0.084	17.349	-0.04	0	-0.054	-0.047	0.003	-13.617	0.757297	TRUE	0.812774	-0.120734	0.0900304	10	2976	10
Disorders of muscle, ligament, and fascia	1.59	0	1.023	1.3065	0.145	9.029	1.81	-2.77	-0.4797	1.168	-0.411	1.028	0	0.565	0.7968	0.118	6.745	0.091	0.517	-0.182	-0.0451	0.07	-0.648	0.617	0	0.288	0.4529	0.084	5.393	1.622	0	1.293	1.4573	0.084	17.332	-0.04	0	-0.054	-0.047	0.003	-13.632	0.618969	TRUE	0.681407	-0.208331	0.166593	10	2976	10
Disorders of optic nerve and visual pathways	1.589	0	1.022	1.3057	0.145	9.025	1.723	-2.039	-0.158	0.96	-0.165	1.029	0	0.566	0.7977	0.118	6.753	0.092	0.525	-0.181	-0.0443	0.07	-0.636	0.618	0	0.289	0.4539	0.084	5.407	1.623	0	1.294	1.4583	0.084	17.35	-0.04	0	-0.054	-0.047	0.003	-13.633	0.85385	TRUE	0.869202	-0.0686185	0.0608794	10	2975	10
Disorders of penis	1.591	0	1.024	1.3077	0.145	9.036	0.485	-0.974	-0.2445	0.372	-0.657	1.028	0	0.565	0.7963	0.118	6.74	0.092	0.519	-0.182	-0.045	0.07	-0.645	0.619	0	0.29	0.4542	0.084	5.41	1.623	0	1.293	1.458	0.084	17.345	-0.04	0	-0.054	-0.047	0.003	-13.636	0.783096	TRUE	0.511173	-0.106185	0.291432	13	2964	20
Disorders of phosphorus metabolism	1.598	0	1.03	1.3143	0.145	9.068	4.27	-0.223	2.0234	1.146	1.765	1.03	0	0.567	0.7986	0.118	6.759	0.091	0.514	-0.182	-0.0454	0.07	-0.652	0.617	0	0.288	0.4529	0.084	5.392	1.619	0	1.29	1.4545	0.084	17.3	-0.04	0	-0.054	-0.0472	0.003	-13.669	7.564	TRUE	0.0774816	0.878751	1.1108	10	2971	10
Disorders of refraction and accommodation; blindness and low vision	1.591	0	1.023	1.3071	0.145	9.032	1.208	-2.317	-0.5545	0.899	-0.617	1.029	0	0.566	0.7975	0.118	6.751	0.093	0.528	-0.181	-0.044	0.07	-0.632	0.619	0	0.289	0.454	0.084	5.407	1.623	0	1.294	1.4585	0.084	17.351	-0.04	0	-0.054	-0.047	0.003	-13.639	0.574359	TRUE	0.537423	-0.240816	0.269684	10	2975	10
Disorders of sacrum	1.592	0	1.025	1.3086	0.145	9.041	2.994	-0.594	1.2002	0.915	1.311	1.027	0	0.564	0.7959	0.118	6.737	0.092	0.526	-0.181	-0.0442	0.07	-0.634	0.618	0	0.289	0.4538	0.084	5.405	1.624	0	1.294	1.4588	0.084	17.352	-0.04	0	-0.054	-0.0471	0.003	-13.654	3.32078	TRUE	0.189721	0.52124	0.721885	10	2973	10
Disorders of sweat glands	1.589	0	1.022	1.3057	0.145	9.025	2.018	-2.839	-0.4107	1.239	-0.331	1.029	0	0.566	0.7978	0.118	6.754	0.092	0.526	-0.181	-0.0441	0.07	-0.634	0.619	0	0.29	0.4547	0.084	5.414	1.623	0	1.294	1.4583	0.084	17.349	-0.04	0	-0.054	-0.047	0.003	-13.634	0.663186	TRUE	0.740273	-0.178365	0.130608	10	2976	10
Disorders of the orbit	1.589	0	1.022	1.3056	0.145	9.023	3.052	-1.774	0.6387	1.231	0.519	1.026	0	0.563	0.7946	0.118	6.718	0.092	0.525	-0.181	-0.0443	0.07	-0.636	0.618	0	0.289	0.4532	0.084	5.398	1.623	0	1.294	1.4583	0.084	17.349	-0.04	0	-0.054	-0.047	0.003	-13.632	1.89402	TRUE	0.603895	0.277384	0.219039	10	2975	10
Disorders of the pituitary gland and its hypothalamic control	1.589	0	1.022	1.3057	0.145	9.018	1.684	-1.674	0.0053	0.857	0.006	1.029	0	0.566	0.7978	0.118	6.752	0.092	0.525	-0.181	-0.0443	0.07	-0.636	0.618	0	0.289	0.4539	0.084	5.406	1.623	0	1.293	1.4583	0.084	17.336	-0.04	0	-0.054	-0.047	0.003	-13.623	1.00531	TRUE	0.995046	0.00230176	0.00215675	10	2972	10
Disorders of vitreous body	1.588	0	1.021	1.3048	0.145	9.017	0.081	-2.522	-1.2205	0.664	-1.838	1.046	0	0.582	0.8139	0.119	6.865	0.093	0.536	-0.18	-0.0431	0.07	-0.618	0.62	0	0.291	0.4552	0.084	5.421	1.624	0	1.294	1.4588	0.084	17.353	-0.04	0	-0.054	-0.047	0.003	-13.62	0.295083	TRUE	0.0661035	-0.530056	1.17978	10	2974	12
Displacement of intervertebral disc	1.59	0	1.023	1.3062	0.145	9.028	0.753	-0.536	0.1085	0.329	0.33	1.029	0	0.566	0.7978	0.118	6.754	0.092	0.522	-0.181	-0.0447	0.07	-0.641	0.618	0	0.289	0.4534	0.084	5.4	1.623	0	1.293	1.4582	0.084	17.348	-0.04	0	-0.054	-0.047	0.003	-13.638	1.1146	TRUE	0.7416	0.047121	0.129831	18	2959	24
Disturbance of salivary secretion	1.602	0	1.034	1.3179	0.145	9.094	2.424	-0.227	1.0985	0.676	1.624	1.031	0	0.568	0.7994	0.118	6.765	0.09	0.507	-0.183	-0.0463	0.07	-0.664	0.618	0	0.289	0.4538	0.084	5.404	1.623	0	1.294	1.4584	0.084	17.35	-0.041	0	-0.054	-0.0473	0.003	-13.702	2.99966	TRUE	0.104281	0.477072	0.981794	10	2972	10
Disturbance of skin sensation	1.588	0	1.021	1.3042	0.145	9.013	0.623	-0.269	0.1768	0.228	0.777	1.029	0	0.566	0.7978	0.118	6.752	0.093	0.527	-0.181	-0.044	0.07	-0.632	0.618	0	0.289	0.4538	0.084	5.405	1.624	0	1.295	1.4594	0.084	17.358	-0.04	0	-0.054	-0.047	0.003	-13.64	1.19339	TRUE	0.437067	0.0767833	0.359452	40	2937	47
Disturbances of sensation of smell and taste	1.59	0	1.022	1.3059	0.145	9.025	0.498	-1.622	-0.562	0.541	-1.039	1.031	0	0.568	0.7995	0.118	6.768	0.093	0.536	-0.18	-0.0431	0.07	-0.619	0.618	0	0.289	0.4533	0.084	5.4	1.622	0	1.293	1.4577	0.084	17.342	-0.04	0	-0.054	-0.047	0.003	-13.626	0.570068	TRUE	0.298588	-0.244073	0.524927	10	2972	14
Diverticulitis	1.588	0	1.021	1.3046	0.145	9.016	0.911	-1.913	-0.501	0.721	-0.695	1.028	0	0.565	0.7962	0.118	6.74	0.091	0.516	-0.182	-0.0453	0.07	-0.65	0.617	0	0.288	0.4529	0.084	5.394	1.622	0	1.293	1.4577	0.084	17.341	-0.04	0	-0.054	-0.0469	0.003	-13.61	0.605924	TRUE	0.486929	-0.217582	0.312535	10	2974	10
Diverticulosis	1.589	0	1.021	1.3051	0.145	9.004	0.647	-0.699	-0.0259	0.343	-0.075	1.029	0	0.566	0.7979	0.118	6.754	0.092	0.525	-0.181	-0.0443	0.07	-0.636	0.618	0	0.289	0.4539	0.084	5.407	1.623	0	1.293	1.4582	0.084	17.348	-0.04	0	-0.054	-0.047	0.003	-13.587	0.974433	TRUE	0.93985	-0.0112482	0.0269416	14	2963	27
Dizziness and giddiness (Light-headedness and vertigo)	1.589	0	1.022	1.3054	0.145	9.022	0.471	-0.395	0.0378	0.221	0.171	1.029	0	0.566	0.7976	0.118	6.752	0.092	0.524	-0.181	-0.0443	0.07	-0.637	0.618	0	0.289	0.4538	0.084	5.405	1.623	0	1.294	1.4584	0.084	17.35	-0.04	0	-0.054	-0.047	0.003	-13.634	1.03852	TRUE	0.864117	0.0164163	0.0634273	40	2937	52
Drusen (degenerative) of retina	1.591	0	1.023	1.307	0.145	9.032	3.961	-2.342	0.8098	1.608	0.504	1.028	0	0.564	0.796	0.118	6.735	0.092	0.523	-0.181	-0.0445	0.07	-0.638	0.618	0	0.289	0.4539	0.084	5.407	1.623	0	1.294	1.4584	0.084	17.35	-0.04	0	-0.054	-0.047	0.003	-13.641	2.24746	TRUE	0.614543	0.351692	0.211448	10	2976	10
Dry eyes	1.614	0	1.046	1.3299	0.145	9.168	2.293	0.524	1.4085	0.451	3.123	1.013	0	0.549	0.7812	0.118	6.605	0.088	0.489	-0.185	-0.0482	0.07	-0.691	0.615	0	0.286	0.4508	0.084	5.365	1.622	0	1.293	1.4575	0.084	17.329	-0.041	0	-0.054	-0.0476	0.003	-13.776	4.08982	TRUE	0.00179242	0.611704	2.74656	18	2959	10
Duodenitis	1.589	0	1.022	1.3057	0.145	9.024	2.891	-3.157	-0.133	1.543	-0.086	1.029	0	0.566	0.7978	0.118	6.754	0.092	0.525	-0.181	-0.0442	0.07	-0.635	0.618	0	0.289	0.4539	0.084	5.406	1.623	0	1.294	1.4584	0.084	17.349	-0.04	0	-0.054	-0.047	0.003	-13.633	0.875465	TRUE	0.93133	-0.0577612	0.0308966	10	2976	10
Dyshidrosis	1.591	0	1.023	1.3069	0.145	9.032	1.141	-2.193	-0.5257	0.851	-0.618	1.029	0	0.566	0.7971	0.118	6.748	0.092	0.524	-0.181	-0.0444	0.07	-0.638	0.619	0	0.29	0.4542	0.084	5.41	1.622	0	1.293	1.4576	0.084	17.34	-0.04	0	-0.054	-0.047	0.003	-13.637	0.591141	TRUE	0.536563	-0.228309	0.27038	10	2975	10
Dysmetabolic syndrome X	1.59	0	1.023	1.3063	0.145	9.029	1.007	-2.362	-0.6777	0.859	-0.789	1.028	0	0.565	0.7969	0.118	6.746	0.092	0.521	-0.181	-0.0447	0.07	-0.641	0.619	0	0.29	0.4543	0.084	5.411	1.623	0	1.293	1.4581	0.084	17.346	-0.04	0	-0.054	-0.047	0.003	-13.632	0.507784	TRUE	0.430326	-0.294321	0.366202	10	2975	10
Dyspepsia and other specified disorders of function of stomach	1.59	0	1.022	1.306	0.145	9.022	1.92	0.457	1.1883	0.373	3.183	1.035	0	0.572	0.8037	0.118	6.798	0.092	0.524	-0.181	-0.0444	0.07	-0.637	0.621	0	0.292	0.4567	0.084	5.434	1.629	0	1.3	1.4645	0.084	17.411	-0.04	0	-0.054	-0.0472	0.003	-13.683	3.2815	TRUE	0.00145786	0.516072	2.83628	22	2955	12
Dysphagia	1.589	0	1.022	1.3058	0.145	9.024	0.609	-0.691	-0.0414	0.332	-0.125	1.029	0	0.566	0.7976	0.118	6.752	0.092	0.525	-0.181	-0.0443	0.07	-0.635	0.618	0	0.289	0.4538	0.084	5.405	1.623	0	1.293	1.4581	0.084	17.345	-0.04	0	-0.054	-0.047	0.003	-13.63	0.959445	TRUE	0.900653	-0.0179798	0.0454424	16	2961	26
Dysthymic disorder	1.592	0	1.025	1.3086	0.145	9.042	0.462	-1.048	-0.2928	0.385	-0.76	1.027	0	0.563	0.7951	0.118	6.728	0.09	0.506	-0.183	-0.0464	0.07	-0.665	0.617	0	0.288	0.4523	0.084	5.386	1.622	0	1.293	1.4575	0.084	17.337	-0.04	0	-0.054	-0.047	0.003	-13.635	0.746171	TRUE	0.447045	-0.127161	0.349648	13	2964	20
Dysuria	1.588	0	1.02	1.3039	0.145	9.011	1.032	-0.312	0.3602	0.343	1.05	1.031	0	0.568	0.7999	0.118	6.77	0.093	0.532	-0.18	-0.0436	0.07	-0.626	0.62	0	0.291	0.4551	0.084	5.42	1.624	0	1.295	1.4596	0.084	17.361	-0.04	0	-0.054	-0.047	0.003	-13.64	1.43362	TRUE	0.2935	0.156433	0.532392	19	2958	19
E. coli	1.596	0	1.029	1.3125	0.145	9.059	2.225	-0.717	0.7541	0.751	1.005	1.031	0	0.567	0.7991	0.118	6.763	0.092	0.526	-0.181	-0.0442	0.07	-0.634	0.618	0	0.289	0.4533	0.084	5.4	1.623	0	1.293	1.458	0.084	17.344	-0.04	0	-0.054	-0.0472	0.003	-13.663	2.1257	TRUE	0.315071	0.327501	0.501592	10	2973	10
Edema	1.593	0	1.026	1.3095	0.145	9.046	1.184	-0.092	0.5462	0.325	1.678	1.032	0	0.569	0.8007	0.118	6.776	0.094	0.54	-0.179	-0.0427	0.07	-0.612	0.621	0	0.292	0.4564	0.084	5.434	1.627	0	1.297	1.4618	0.084	17.382	-0.04	0	-0.054	-0.0472	0.003	-13.681	1.72668	TRUE	0.0932959	0.237212	1.03014	21	2956	21
Effects of heat, cold and air pressure	1.589	0	1.022	1.3057	0.145	9.023	1.788	-0.731	0.5289	0.643	0.823	1.031	0	0.568	0.7995	0.118	6.767	0.094	0.537	-0.18	-0.043	0.07	-0.618	0.618	0	0.289	0.4535	0.084	5.401	1.625	0	1.295	1.46	0.084	17.362	-0.04	0	-0.054	-0.047	0.003	-13.641	1.69706	TRUE	0.41045	0.229698	0.386739	10	2972	10
Effects of other external causes	1.587	0	1.02	1.3035	0.145	9.01	0.782	-0.308	0.2373	0.278	0.853	1.029	0	0.566	0.7974	0.118	6.751	0.092	0.521	-0.181	-0.0447	0.07	-0.642	0.615	0	0.286	0.4504	0.084	5.359	1.623	0	1.293	1.458	0.084	17.345	-0.04	0	-0.054	-0.047	0.003	-13.631	1.26782	TRUE	0.393406	0.103058	0.405159	30	2947	29
Effects radiation NOS	1.595	0	1.027	1.3111	0.145	9.049	2.864	0.448	1.6562	0.616	2.686	1.034	0	0.57	0.802	0.118	6.787	0.092	0.52	-0.182	-0.0449	0.07	-0.644	0.619	0	0.29	0.4545	0.084	5.412	1.624	0	1.294	1.4591	0.084	17.343	-0.04	0	-0.054	-0.0472	0.003	-13.673	5.23936	TRUE	0.00722122	0.719279	2.14139	13	2964	10
Elevated C-reactive protein (CRP)	1.589	0	1.022	1.3056	0.145	9.024	2.365	-1.92	0.2225	1.093	0.203	1.029	0	0.566	0.7972	0.118	6.747	0.092	0.524	-0.181	-0.0443	0.07	-0.637	0.618	0	0.289	0.4534	0.084	5.399	1.623	0	1.294	1.4583	0.084	17.349	-0.04	0	-0.054	-0.047	0.003	-13.633	1.2492	TRUE	0.838759	0.0966305	0.0763628	10	2975	10
Elevated blood pressure reading without diagnosis of hypertension	1.59	0	1.022	1.3062	0.145	9.025	0.063	-0.71	-0.3236	0.197	-1.641	1.03	0	0.567	0.7982	0.118	6.758	0.096	0.556	-0.178	-0.041	0.07	-0.588	0.622	0	0.292	0.4571	0.084	5.443	1.623	0	1.293	1.4578	0.084	17.341	-0.04	0	-0.054	-0.0469	0.003	-13.604	0.72354	TRUE	0.100772	-0.140538	0.996661	42	2935	84
Elevated prostate specific antigen [PSA]	1.589	0	1.021	1.3046	0.145	8.999	1.203	-1.353	-0.075	0.652	-0.115	1.03	0	0.567	0.7981	0.118	6.755	0.092	0.525	-0.181	-0.0442	0.07	-0.635	0.619	0	0.289	0.454	0.084	5.408	1.623	0	1.294	1.4584	0.084	17.35	-0.04	0	-0.054	-0.047	0.003	-13.594	0.927743	TRUE	0.908375	-0.0325721	0.0417348	10	2973	10
Elevated sedimentation rate	1.589	0	1.022	1.3054	0.145	9.021	2.734	-0.887	0.9236	0.924	1	1.028	0	0.565	0.7961	0.118	6.739	0.092	0.52	-0.181	-0.0448	0.07	-0.643	0.619	0	0.29	0.4545	0.084	5.414	1.624	0	1.294	1.459	0.084	17.357	-0.04	0	-0.054	-0.047	0.003	-13.634	2.51834	TRUE	0.317373	0.401114	0.49843	10	2974	10
Elevated white blood cell count	1.589	0	1.022	1.3057	0.145	9.026	1.253	-0.327	0.4627	0.403	1.148	1.031	0	0.568	0.7997	0.118	6.769	0.091	0.517	-0.182	-0.0451	0.07	-0.648	0.618	0	0.289	0.4539	0.084	5.406	1.624	0	1.294	1.4588	0.084	17.352	-0.04	0	-0.054	-0.047	0.003	-13.646	1.58836	TRUE	0.251097	0.200948	0.600159	14	2963	14
Emphysema	1.593	0	1.026	1.3097	0.145	9.044	2.823	-1.29	0.7667	1.049	0.731	1.028	0	0.565	0.7969	0.118	6.747	0.093	0.528	-0.18	-0.044	0.07	-0.631	0.619	0	0.29	0.4545	0.084	5.413	1.623	0	1.294	1.4584	0.084	17.35	-0.04	0	-0.054	-0.0471	0.003	-13.65	2.15265	TRUE	0.464957	0.332974	0.332587	10	2975	10
Empyema and pneumothorax	1.594	0	1.027	1.3102	0.145	9.054	3.438	-0.114	1.6617	0.906	1.834	1.03	0	0.567	0.7982	0.118	6.757	0.089	0.498	-0.184	-0.0472	0.07	-0.677	0.617	0	0.288	0.4526	0.084	5.39	1.623	0	1.293	1.4579	0.084	17.342	-0.04	0	-0.054	-0.0471	0.003	-13.663	5.26826	TRUE	0.066673	0.721667	1.17605	10	2972	10
Encephalitis, non-infectious	1.589	0	1.022	1.3055	0.145	9.017	2.392	-2.302	0.0453	1.197	0.038	1.029	0	0.566	0.7978	0.118	6.754	0.092	0.525	-0.181	-0.0443	0.07	-0.636	0.618	0	0.289	0.4539	0.084	5.406	1.623	0	1.293	1.4582	0.084	17.34	-0.04	0	-0.054	-0.047	0.003	-13.621	1.04634	TRUE	0.969828	0.0196735	0.0133052	10	2974	10
Encephalopathy, not elsewhere classified	1.611	0	1.041	1.326	0.145	9.134	3.503	-0.011	1.7461	0.896	1.948	1.027	0	0.564	0.7957	0.118	6.735	0.092	0.521	-0.181	-0.0447	0.07	-0.642	0.616	0	0.287	0.4518	0.084	5.379	1.623	0	1.293	1.458	0.084	17.342	-0.041	0	-0.054	-0.0475	0.003	-13.729	5.7322	TRUE	0.0514472	0.758322	1.28864	10	2973	10
Encounter for long-term (current) use of anticoagulants	1.589	0	1.022	1.3053	0.145	9.021	2.194	-2.679	-0.2425	1.243	-0.195	1.03	0	0.567	0.7983	0.118	6.756	0.092	0.526	-0.181	-0.0442	0.07	-0.635	0.619	0	0.29	0.4541	0.084	5.409	1.623	0	1.294	1.4583	0.084	17.349	-0.04	0	-0.054	-0.047	0.003	-13.63	0.784664	TRUE	0.845307	-0.105316	0.0729855	10	2976	10
Enthesopathy	1.59	0	1.023	1.3062	0.145	9.027	0.343	-0.466	-0.0616	0.206	-0.299	1.029	0	0.566	0.7976	0.118	6.752	0.092	0.524	-0.181	-0.0444	0.07	-0.637	0.618	0	0.289	0.4537	0.084	5.405	1.623	0	1.293	1.4578	0.084	17.341	-0.04	0	-0.054	-0.047	0.003	-13.627	0.940259	TRUE	0.765227	-0.0267525	0.11621	44	2933	67
Eosinophilia	1.59	0	1.022	1.3061	0.145	9.026	3.06	-2.04	0.51	1.301	0.392	1.029	0	0.566	0.7978	0.118	6.754	0.092	0.523	-0.181	-0.0445	0.07	-0.639	0.618	0	0.289	0.4539	0.084	5.407	1.622	0	1.293	1.4576	0.084	17.337	-0.04	0	-0.054	-0.047	0.003	-13.635	1.66529	TRUE	0.695125	0.22149	0.157937	10	2975	10
Eosinophilic esophagitis	1.593	0	1.026	1.3093	0.145	9.045	0.847	-2.681	-0.9168	0.9	-1.019	1.031	0	0.568	0.7999	0.118	6.77	0.093	0.533	-0.18	-0.0435	0.07	-0.624	0.618	0	0.289	0.4534	0.084	5.401	1.623	0	1.294	1.4587	0.084	17.352	-0.04	0	-0.054	-0.0471	0.003	-13.651	0.399796	TRUE	0.308397	-0.398161	0.510891	10	2975	10
Epilepsy, recurrent seizures, convulsions	1.592	0	1.024	1.3081	0.145	9.036	4.252	-0.104	2.074	1.111	1.866	1.023	0	0.56	0.7916	0.118	6.694	0.093	0.531	-0.18	-0.0436	0.07	-0.626	0.618	0	0.289	0.4536	0.084	5.402	1.622	0	1.292	1.4569	0.084	17.325	-0.04	0	-0.054	-0.0471	0.003	-13.652	7.95659	TRUE	0.0619743	0.900727	1.20779	10	2970	10
Epiphora	1.597	0	1.029	1.3128	0.145	9.051	2.546	-1.147	0.6996	0.942	0.743	1.029	0	0.566	0.7971	0.118	6.748	0.092	0.523	-0.181	-0.0445	0.07	-0.638	0.618	0	0.289	0.4536	0.084	5.402	1.623	0	1.293	1.4581	0.084	17.345	-0.04	0	-0.054	-0.0472	0.003	-13.647	2.01295	TRUE	0.457727	0.303832	0.339394	10	2975	10
Epistaxis or throat hemorrhage	1.584	0	1.016	1.3002	0.145	8.981	1.439	-0.356	0.5412	0.458	1.182	1.029	0	0.565	0.797	0.118	6.745	0.092	0.526	-0.181	-0.0441	0.07	-0.634	0.617	0	0.288	0.4526	0.084	5.391	1.624	0	1.295	1.4596	0.084	17.362	-0.04	0	-0.054	-0.0469	0.003	-13.602	1.71807	TRUE	0.23711	0.23504	0.62505	13	2964	10
Erectile dysfunction [ED]	1.599	0	1.031	1.3147	0.145	9.069	1.126	0.336	0.7309	0.202	3.627	1.032	0	0.569	0.8005	0.118	6.77	0.093	0.534	-0.18	-0.0434	0.07	-0.622	0.622	0	0.292	0.4571	0.084	5.438	1.628	0	1.298	1.4633	0.084	17.388	-0.041	0	-0.054	-0.0476	0.003	-13.754	2.07695	TRUE	0.000286905	0.317426	3.54226	64	2913	48
Esophageal bleeding (varices/hemorrhage)	1.592	0	1.024	1.3081	0.145	9.037	1.266	-3.17	-0.9519	1.132	-0.841	1.027	0	0.564	0.7959	0.118	6.737	0.091	0.51	-0.183	-0.0459	0.07	-0.659	0.617	0	0.288	0.4526	0.084	5.391	1.621	0	1.292	1.4564	0.084	17.323	-0.04	0	-0.054	-0.047	0.003	-13.635	0.386007	TRUE	0.400304	-0.413405	0.39761	10	2976	10
Esophagitis, GERD and related diseases	1.593	0	1.025	1.3089	0.145	9.041	0.871	-1.749	-0.4394	0.668	-0.657	1.028	0	0.565	0.7964	0.118	6.741	0.091	0.515	-0.182	-0.0454	0.07	-0.651	0.618	0	0.289	0.4535	0.084	5.402	1.622	0	1.292	1.4571	0.084	17.331	-0.04	0	-0.054	-0.047	0.003	-13.643	0.644423	TRUE	0.510876	-0.190829	0.291684	10	2973	10
Essential hypertension	1.593	0	1.026	1.3095	0.145	9.045	0.5	-0.223	0.1388	0.184	0.752	1.028	0	0.565	0.7963	0.118	6.74	0.092	0.523	-0.181	-0.0445	0.07	-0.638	0.617	0	0.288	0.4529	0.084	5.394	1.623	0	1.294	1.4584	0.084	17.349	-0.04	0	-0.054	-0.0471	0.003	-13.654	1.14889	TRUE	0.451909	0.0602801	0.344949	60	2917	77
Essential tremor	1.585	0	1.018	1.3018	0.145	8.993	3.863	-0.637	1.6129	1.148	1.405	1.027	0	0.564	0.7958	0.118	6.733	0.092	0.524	-0.181	-0.0444	0.07	-0.637	0.618	0	0.289	0.4534	0.084	5.401	1.624	0	1.295	1.4593	0.084	17.359	-0.04	0	-0.054	-0.0469	0.003	-13.607	5.01734	TRUE	0.160039	0.700474	0.795773	10	2973	10
Eustachian tube disorders	1.589	0	1.022	1.3057	0.145	9.024	0.659	-0.648	0.0055	0.334	0.016	1.029	0	0.566	0.7978	0.118	6.754	0.092	0.525	-0.181	-0.0443	0.07	-0.636	0.618	0	0.289	0.4539	0.084	5.406	1.623	0	1.294	1.4583	0.084	17.348	-0.04	0	-0.054	-0.047	0.003	-13.632	1.00552	TRUE	0.986934	0.00238862	0.00571187	17	2960	24
Exophthalmos	1.589	0	1.022	1.3054	0.145	9.021	3.102	-1.893	0.6041	1.274	0.474	1.029	0	0.565	0.7971	0.118	6.746	0.093	0.529	-0.18	-0.0438	0.07	-0.629	0.619	0	0.29	0.4543	0.084	5.411	1.623	0	1.293	1.4582	0.084	17.348	-0.04	0	-0.054	-0.047	0.003	-13.633	1.8296	TRUE	0.635437	0.262357	0.196928	10	2975	10
Eye infection, viral	1.591	0	1.023	1.307	0.145	9.032	0.619	-2.31	-0.8456	0.747	-1.132	1.029	0	0.566	0.7973	0.118	6.75	0.093	0.533	-0.18	-0.0434	0.07	-0.624	0.619	0	0.29	0.4541	0.084	5.409	1.625	0	1.295	1.46	0.084	17.364	-0.04	0	-0.054	-0.047	0.003	-13.638	0.4293	TRUE	0.257817	-0.367239	0.588688	10	2974	10
Facial nerve disorders [CN7]	1.589	0	1.022	1.3058	0.145	9.025	2.207	-1.989	0.1093	1.07	0.102	1.029	0	0.566	0.7978	0.118	6.754	0.092	0.525	-0.181	-0.0443	0.07	-0.636	0.618	0	0.289	0.4536	0.084	5.402	1.623	0	1.293	1.4582	0.084	17.348	-0.04	0	-0.054	-0.047	0.003	-13.634	1.1155	TRUE	0.918699	0.0474684	0.0368269	10	2975	10
Facial weakness	1.589	0	1.022	1.3053	0.145	9.018	3.859	-0.833	1.5133	1.197	1.264	1.03	0	0.567	0.7989	0.118	6.763	0.093	0.529	-0.18	-0.0438	0.07	-0.629	0.618	0	0.289	0.4536	0.084	5.403	1.623	0	1.294	1.4585	0.084	17.348	-0.04	0	-0.054	-0.047	0.003	-13.631	4.54169	TRUE	0.206111	0.657218	0.685899	10	2973	10
Family history	1.589	0	1.022	1.3057	0.145	9.024	0.367	-0.245	0.0611	0.156	0.391	1.029	0	0.566	0.7974	0.118	6.75	0.091	0.512	-0.182	-0.0457	0.07	-0.655	0.617	0	0.288	0.4523	0.084	5.381	1.622	0	1.293	1.4577	0.084	17.339	-0.04	0	-0.054	-0.047	0.003	-13.636	1.06301	TRUE	0.695937	0.0265354	0.15743	83	2894	106
Fasciitis	1.589	0	1.022	1.3058	0.145	9.026	0.435	-0.787	-0.1763	0.312	-0.565	1.029	0	0.566	0.797	0.118	6.747	0.092	0.522	-0.181	-0.0447	0.07	-0.641	0.618	0	0.289	0.4533	0.084	5.399	1.623	0	1.293	1.4579	0.084	17.344	-0.04	0	-0.054	-0.047	0.003	-13.622	0.838366	TRUE	0.571815	-0.0765661	0.242744	18	2959	30
Fever of unknown origin	1.586	0	1.019	1.3028	0.145	9.001	0.761	-0.263	0.2487	0.261	0.952	1.032	0	0.569	0.8005	0.118	6.775	0.093	0.528	-0.181	-0.044	0.07	-0.632	0.617	0	0.288	0.4528	0.084	5.393	1.624	0	1.295	1.4596	0.084	17.36	-0.04	0	-0.054	-0.047	0.003	-13.63	1.28236	TRUE	0.341047	0.108009	0.467186	32	2945	34
First degree AV block	1.591	0	1.024	1.3075	0.145	9.034	2.751	-1.574	0.5883	1.103	0.533	1.029	0	0.566	0.798	0.118	6.755	0.092	0.521	-0.181	-0.0447	0.07	-0.641	0.618	0	0.289	0.4535	0.084	5.402	1.623	0	1.293	1.4581	0.084	17.345	-0.04	0	-0.054	-0.047	0.003	-13.641	1.80092	TRUE	0.59389	0.255495	0.226294	10	2975	10
Flat foot	1.589	0	1.022	1.3059	0.145	9.025	0.729	-0.971	-0.1212	0.434	-0.279	1.029	0	0.566	0.7978	0.118	6.753	0.092	0.525	-0.181	-0.0443	0.07	-0.636	0.618	0	0.289	0.4536	0.084	5.404	1.623	0	1.293	1.458	0.084	17.344	-0.04	0	-0.054	-0.047	0.003	-13.629	0.885857	TRUE	0.779955	-0.0526365	0.10793	10	2968	16
Flatulence	1.589	0	1.021	1.305	0.145	9.018	0.834	-0.33	0.2517	0.297	0.848	1.029	0	0.566	0.7974	0.118	6.75	0.092	0.524	-0.181	-0.0444	0.07	-0.637	0.619	0	0.29	0.4546	0.084	5.415	1.624	0	1.294	1.4593	0.084	17.357	-0.04	0	-0.054	-0.047	0.003	-13.641	1.28621	TRUE	0.396712	0.109312	0.401525	24	2953	27
Foreign body injury	1.589	0	1.022	1.3057	0.145	9.024	1.197	-1.155	0.0208	0.6	0.035	1.029	0	0.566	0.7977	0.118	6.753	0.092	0.525	-0.181	-0.0443	0.07	-0.636	0.618	0	0.289	0.4538	0.084	5.406	1.623	0	1.293	1.4582	0.084	17.343	-0.04	0	-0.054	-0.047	0.003	-13.633	1.02102	TRUE	0.972359	0.00903333	0.0121735	10	2970	10
Fracture of ankle and foot	1.589	0	1.022	1.3059	0.145	9.026	0.959	-0.751	0.1041	0.436	0.239	1.03	0	0.567	0.7981	0.118	6.756	0.092	0.522	-0.181	-0.0446	0.07	-0.64	0.618	0	0.289	0.4539	0.084	5.406	1.623	0	1.294	1.4585	0.084	17.351	-0.04	0	-0.054	-0.047	0.003	-13.635	1.10971	TRUE	0.811278	0.0452101	0.0908305	10	2968	15
Fracture of clavicle or scapula	1.589	0	1.022	1.3056	0.145	9.024	2.05	-2.811	-0.3809	1.24	-0.307	1.029	0	0.566	0.7978	0.118	6.754	0.092	0.526	-0.181	-0.0442	0.07	-0.634	0.619	0	0.29	0.4546	0.084	5.413	1.623	0	1.294	1.4583	0.084	17.349	-0.04	0	-0.054	-0.047	0.003	-13.633	0.683246	TRUE	0.758726	-0.165423	0.119915	10	2976	10
Fracture of foot	1.592	0	1.025	1.3083	0.145	9.039	0.557	-4.059	-1.751	1.178	-1.487	1.028	0	0.565	0.7969	0.118	6.746	0.091	0.516	-0.182	-0.0453	0.07	-0.65	0.617	0	0.288	0.4528	0.084	5.394	1.627	0	1.297	1.4621	0.084	17.377	-0.04	0	-0.054	-0.047	0.003	-13.641	0.1736	TRUE	0.137003	-0.76045	0.863269	10	2976	10
Fracture of hand or wrist	1.589	0	1.022	1.3058	0.145	9.025	0.864	-0.971	-0.0537	0.468	-0.115	1.029	0	0.566	0.7977	0.118	6.753	0.092	0.526	-0.181	-0.0442	0.07	-0.634	0.619	0	0.289	0.454	0.084	5.408	1.623	0	1.294	1.4583	0.084	17.349	-0.04	0	-0.054	-0.047	0.003	-13.633	0.947716	TRUE	0.908753	-0.0233216	0.041554	10	2968	13
Fracture of humerus	1.591	0	1.024	1.3076	0.145	9.037	2.948	-1.451	0.7487	1.122	0.667	1.03	0	0.566	0.798	0.118	6.755	0.092	0.519	-0.182	-0.045	0.07	-0.645	0.618	0	0.289	0.4539	0.084	5.407	1.623	0	1.293	1.4579	0.084	17.343	-0.04	0	-0.054	-0.047	0.003	-13.646	2.11425	TRUE	0.504665	0.325156	0.296997	10	2975	10
Fracture of lower limb	1.595	0	1.028	1.3114	0.145	9.056	-0.199	-2.886	-1.5425	0.685	-2.25	1.028	0	0.565	0.7962	0.118	6.74	0.092	0.518	-0.182	-0.045	0.07	-0.646	0.619	0	0.29	0.4546	0.084	5.413	1.63	0	1.3	1.4652	0.084	17.403	-0.04	0	-0.054	-0.0471	0.003	-13.652	0.213846	TRUE	0.0244212	-0.669899	1.61223	10	2974	10
Fracture of radius and ulna	1.589	0	1.022	1.3053	0.145	9.02	0.99	-1.255	-0.1326	0.573	-0.231	1.029	0	0.566	0.7975	0.118	6.752	0.092	0.526	-0.181	-0.0442	0.07	-0.634	0.619	0	0.29	0.4541	0.084	5.409	1.623	0	1.293	1.4582	0.084	17.348	-0.04	0	-0.054	-0.047	0.003	-13.626	0.875815	TRUE	0.816938	-0.0575874	0.0878111	10	2972	10
Fracture of ribs	1.589	0	1.022	1.3059	0.145	9.026	1.529	-0.9	0.3144	0.62	0.507	1.029	0	0.566	0.7971	0.118	6.748	0.093	0.528	-0.181	-0.044	0.07	-0.632	0.618	0	0.289	0.4539	0.084	5.407	1.623	0	1.294	1.4585	0.084	17.351	-0.04	0	-0.054	-0.047	0.003	-13.639	1.36944	TRUE	0.611841	0.136542	0.213361	10	2971	10
Fracture of tibia and fibula	1.591	0	1.024	1.3075	0.145	9.033	1.386	-2.21	-0.412	0.917	-0.449	1.03	0	0.567	0.7984	0.118	6.758	0.092	0.52	-0.181	-0.0448	0.07	-0.643	0.619	0	0.29	0.4541	0.084	5.409	1.623	0	1.293	1.4578	0.084	17.341	-0.04	0	-0.054	-0.047	0.003	-13.639	0.662324	TRUE	0.65328	-0.178929	0.184901	10	2975	10
Fracture of unspecified bones	1.59	0	1.023	1.3061	0.145	9.027	1.751	-3.06	-0.6544	1.227	-0.533	1.029	0	0.566	0.7978	0.118	6.754	0.092	0.525	-0.181	-0.0443	0.07	-0.635	0.62	0	0.291	0.4557	0.084	5.424	1.623	0	1.294	1.4583	0.084	17.349	-0.04	0	-0.054	-0.047	0.003	-13.636	0.519754	TRUE	0.593916	-0.284202	0.226275	10	2976	10
Fracture of unspecified part of femur	1.589	0	1.022	1.3056	0.145	9.022	3.871	-0.979	1.4461	1.237	1.169	1.03	0	0.567	0.7988	0.118	6.762	0.093	0.529	-0.18	-0.0438	0.07	-0.629	0.618	0	0.289	0.4535	0.084	5.401	1.623	0	1.294	1.4585	0.084	17.349	-0.04	0	-0.054	-0.047	0.003	-13.638	4.24652	TRUE	0.242528	0.628033	0.615237	10	2974	10
Fracture of vertebral column without mention of spinal cord injury	1.588	0	1.02	1.3039	0.145	9.01	0.506	-2.371	-0.9322	0.734	-1.27	1.031	0	0.568	0.7996	0.118	6.769	0.093	0.531	-0.18	-0.0437	0.07	-0.627	0.618	0	0.289	0.4533	0.084	5.4	1.626	0	1.296	1.4612	0.084	17.372	-0.04	0	-0.054	-0.0469	0.003	-13.612	0.393687	TRUE	0.203978	-0.404849	0.690416	10	2974	10
Frequency of urination and polyuria	1.592	0	1.025	1.3087	0.145	9.04	1.06	0.089	0.5743	0.248	2.318	1.031	0	0.568	0.7993	0.118	6.764	0.088	0.482	-0.186	-0.049	0.07	-0.703	0.615	0	0.286	0.4507	0.084	5.367	1.622	0	1.292	1.4567	0.084	17.324	-0.04	0	-0.054	-0.0472	0.003	-13.671	1.77589	TRUE	0.0204242	0.249415	1.68986	42	2935	34
Functional digestive disorders	1.589	0	1.022	1.3059	0.145	9.025	1.767	-2.265	-0.2487	1.029	-0.242	1.029	0	0.566	0.7976	0.118	6.752	0.092	0.523	-0.181	-0.0445	0.07	-0.638	0.618	0	0.289	0.4539	0.084	5.407	1.623	0	1.294	1.4586	0.084	17.35	-0.04	0	-0.054	-0.047	0.003	-13.633	0.779814	TRUE	0.808942	-0.108009	0.0920826	10	2975	10
Functional disorders of bladder	1.598	0	1.03	1.3139	0.145	9.07	3.24	-0.4	1.4201	0.929	1.529	1.031	0	0.568	0.7997	0.118	6.768	0.093	0.528	-0.181	-0.044	0.07	-0.632	0.617	0	0.288	0.4525	0.084	5.39	1.625	0	1.295	1.4599	0.084	17.363	-0.04	0	-0.054	-0.0472	0.003	-13.68	4.13753	TRUE	0.126159	0.616742	0.899082	10	2974	10
GERD	1.589	0	1.022	1.3056	0.145	9.025	0.588	-0.089	0.2498	0.173	1.447	1.028	0	0.565	0.796	0.118	6.739	0.091	0.516	-0.182	-0.0452	0.07	-0.649	0.617	0	0.288	0.4528	0.084	5.393	1.624	0	1.295	1.4597	0.084	17.362	-0.04	0	-0.054	-0.0471	0.003	-13.667	1.28377	TRUE	0.147927	0.108487	0.829952	71	2906	80
Ganglion and cyst of synovium, tendon, and bursa	1.589	0	1.022	1.3051	0.145	9.019	0.811	-1.23	-0.2095	0.521	-0.402	1.029	0	0.566	0.7976	0.118	6.752	0.092	0.524	-0.181	-0.0443	0.07	-0.636	0.618	0	0.289	0.4534	0.084	5.4	1.623	0	1.293	1.4579	0.084	17.344	-0.04	0	-0.054	-0.047	0.003	-13.62	0.81099	TRUE	0.68748	-0.0909847	0.16274	10	2971	13
Gastric ulcer	1.589	0	1.022	1.3057	0.145	9.022	1.625	-1.632	-0.0038	0.831	-0.005	1.029	0	0.566	0.7978	0.118	6.754	0.092	0.525	-0.181	-0.0443	0.07	-0.636	0.618	0	0.289	0.4539	0.084	5.406	1.623	0	1.294	1.4583	0.084	17.349	-0.04	0	-0.054	-0.047	0.003	-13.629	0.996207	TRUE	0.996398	-0.00165032	0.00156728	10	2974	10
Gastritis and duodenitis, NOS	1.589	0	1.022	1.3052	0.145	9.019	0.91	-0.776	0.067	0.43	0.156	1.029	0	0.566	0.7979	0.118	6.755	0.093	0.528	-0.181	-0.044	0.07	-0.631	0.619	0	0.289	0.454	0.084	5.408	1.623	0	1.294	1.4586	0.084	17.349	-0.04	0	-0.054	-0.047	0.003	-13.633	1.0693	TRUE	0.876135	0.0290977	0.0574288	11	2966	13
Gastrointestinal malfunction arising from mental factors	1.59	0	1.022	1.3061	0.145	9.027	0.944	-3.372	-1.2143	1.101	-1.103	1.032	0	0.569	0.8004	0.118	6.772	0.094	0.54	-0.179	-0.0427	0.07	-0.613	0.62	0	0.29	0.455	0.084	5.419	1.623	0	1.294	1.4583	0.084	17.349	-0.04	0	-0.054	-0.047	0.003	-13.636	0.296918	TRUE	0.270122	-0.527364	0.568439	10	2976	10
Gastroparesis	1.59	0	1.022	1.3059	0.145	9.025	3.238	-1.709	0.7643	1.262	0.606	1.028	0	0.565	0.7964	0.118	6.741	0.093	0.531	-0.18	-0.0437	0.07	-0.627	0.619	0	0.29	0.4545	0.084	5.413	1.623	0	1.294	1.4584	0.084	17.349	-0.04	0	-0.054	-0.047	0.003	-13.637	2.14749	TRUE	0.544781	0.331931	0.263778	10	2975	10
Generalized anxiety disorder	1.585	0	1.018	1.3017	0.145	8.99	0.75	-0.336	0.2069	0.277	0.746	1.03	0	0.567	0.7987	0.118	6.761	0.092	0.526	-0.181	-0.0441	0.07	-0.633	0.618	0	0.289	0.4533	0.084	5.399	1.624	0	1.295	1.4595	0.084	17.36	-0.04	0	-0.054	-0.0469	0.003	-13.616	1.22986	TRUE	0.455385	0.0898555	0.341621	27	2950	29
Genetic Test	1.589	0	1.022	1.3057	0.145	9.022	2.541	0.136	1.3383	0.613	2.182	1.03	0	0.567	0.7987	0.118	6.762	0.089	0.493	-0.184	-0.0478	0.07	-0.686	0.617	0	0.288	0.4523	0.084	5.387	1.621	0	1.291	1.4562	0.084	17.321	-0.04	0	-0.054	-0.047	0.003	-13.637	3.81256	TRUE	0.0291326	0.581216	1.53562	11	2966	10
Genital prolapse	1.589	0	1.022	1.3057	0.145	9.024	2.268	-2.55	-0.1413	1.229	-0.115	1.029	0	0.566	0.7978	0.118	6.754	0.092	0.525	-0.181	-0.0443	0.07	-0.636	0.618	0	0.289	0.4539	0.084	5.406	1.624	0	1.294	1.4587	0.084	17.341	-0.04	0	-0.054	-0.047	0.003	-13.633	0.868229	TRUE	0.908491	-0.0613658	0.0416796	10	2975	10
Gingival and periodontal diseases	1.589	0	1.022	1.3054	0.145	9.022	3.421	-2.134	0.6437	1.417	0.454	1.03	0	0.567	0.7983	0.118	6.758	0.092	0.527	-0.181	-0.0441	0.07	-0.633	0.619	0	0.29	0.4543	0.084	5.412	1.624	0	1.294	1.4588	0.084	17.353	-0.04	0	-0.054	-0.047	0.003	-13.634	1.90351	TRUE	0.649665	0.279555	0.187311	10	2976	10
Glaucoma	1.59	0	1.023	1.3068	0.145	9.03	1.08	-0.616	0.2322	0.433	0.537	1.03	0	0.567	0.7988	0.118	6.762	0.093	0.532	-0.18	-0.0436	0.07	-0.626	0.62	0	0.29	0.455	0.084	5.418	1.623	0	1.294	1.4586	0.084	17.352	-0.04	0	-0.054	-0.0471	0.003	-13.642	1.26137	TRUE	0.591368	0.100843	0.228142	11	2966	13
Glossodynia	1.589	0	1.022	1.3053	0.145	9.022	2.004	-2.95	-0.473	1.264	-0.374	1.029	0	0.566	0.7978	0.118	6.754	0.093	0.528	-0.181	-0.044	0.07	-0.631	0.618	0	0.289	0.4538	0.084	5.406	1.624	0	1.294	1.4587	0.084	17.352	-0.04	0	-0.054	-0.047	0.003	-13.631	0.62313	TRUE	0.708242	-0.205421	0.149818	10	2976	10
Glucocorticoid deficiency	1.589	0	1.022	1.3058	0.145	9.025	1.997	-1.756	0.1202	0.957	0.126	1.029	0	0.566	0.7972	0.118	6.744	0.092	0.525	-0.181	-0.0443	0.07	-0.636	0.618	0	0.289	0.4538	0.084	5.405	1.623	0	1.293	1.4581	0.084	17.344	-0.04	0	-0.054	-0.047	0.003	-13.633	1.12772	TRUE	0.900045	0.0522022	0.045736	10	2974	10
Gout	1.589	0	1.022	1.3056	0.145	9.022	1.435	-0.37	0.5325	0.461	1.156	1.032	0	0.569	0.8005	0.118	6.775	0.093	0.535	-0.18	-0.0433	0.07	-0.621	0.618	0	0.289	0.4539	0.084	5.407	1.625	0	1.296	1.4606	0.084	17.37	-0.04	0	-0.054	-0.0471	0.003	-13.649	1.70318	TRUE	0.247589	0.231262	0.606268	10	2967	10
Gouty arthropathy	1.59	0	1.022	1.306	0.145	9.023	1.659	-0.237	0.7111	0.484	1.471	1.028	0	0.565	0.7968	0.118	6.743	0.093	0.527	-0.181	-0.0441	0.07	-0.632	0.618	0	0.289	0.4533	0.084	5.399	1.624	0	1.295	1.4594	0.084	17.359	-0.04	0	-0.054	-0.0471	0.003	-13.644	2.03623	TRUE	0.141419	0.308827	0.849491	11	2966	10
Gram negative septicemia	1.594	0	1.027	1.3105	0.145	9.051	4.38	-0.198	2.0908	1.168	1.79	1.031	0	0.568	0.7997	0.118	6.768	0.093	0.533	-0.18	-0.0435	0.07	-0.624	0.615	0	0.286	0.4507	0.084	5.365	1.625	0	1.295	1.46	0.084	17.364	-0.04	0	-0.054	-0.0472	0.003	-13.666	8.09139	TRUE	0.0734137	0.908023	1.13422	10	2973	10
Gross hematuria	1.593	0	1.026	1.3093	0.145	9.046	0.123	-2.645	-1.261	0.706	-1.786	1.028	0	0.565	0.7965	0.118	6.742	0.092	0.524	-0.181	-0.0444	0.07	-0.637	0.621	0	0.292	0.4565	0.084	5.435	1.625	0	1.295	1.4602	0.084	17.365	-0.04	0	-0.054	-0.0471	0.003	-13.646	0.283371	TRUE	0.0741661	-0.547645	1.12979	10	2974	10
H. pylori	1.587	0	1.02	1.3035	0.145	9.007	3	-0.259	1.3706	0.831	1.649	1.026	0	0.563	0.7946	0.118	6.725	0.089	0.498	-0.184	-0.0472	0.07	-0.678	0.617	0	0.288	0.4525	0.084	5.39	1.622	0	1.293	1.4573	0.084	17.338	-0.04	0	-0.054	-0.0469	0.003	-13.614	3.93771	TRUE	0.0992134	0.595244	1.00343	10	2971	10
Hallux valgus (Bunion)	1.589	0	1.022	1.3057	0.145	9.024	0.642	-0.856	-0.1072	0.382	-0.281	1.03	0	0.567	0.7981	0.118	6.756	0.093	0.53	-0.18	-0.0438	0.07	-0.628	0.619	0	0.29	0.4541	0.084	5.409	1.623	0	1.294	1.4583	0.084	17.35	-0.04	0	-0.054	-0.047	0.003	-13.631	0.898346	TRUE	0.779033	-0.0465564	0.108444	12	2965	20
Hammer toe (acquired)	1.596	0	1.028	1.3122	0.145	9.06	3.901	-1.175	1.363	1.295	1.053	1.03	0	0.567	0.7984	0.118	6.758	0.093	0.528	-0.181	-0.044	0.07	-0.631	0.616	0	0.287	0.4516	0.084	5.377	1.623	0	1.293	1.4578	0.084	17.341	-0.04	0	-0.054	-0.0472	0.003	-13.664	3.9079	TRUE	0.292482	0.591943	0.533901	10	2975	10
Hearing loss	1.586	0	1.018	1.302	0.145	8.997	0.237	-0.836	-0.2994	0.274	-1.095	1.03	0	0.567	0.7985	0.118	6.76	0.093	0.531	-0.18	-0.0437	0.07	-0.627	0.619	0	0.29	0.4544	0.084	5.413	1.622	0	1.293	1.4577	0.084	17.341	-0.04	0	-0.054	-0.0468	0.003	-13.58	0.741263	TRUE	0.273724	-0.130028	0.562687	22	2955	46
Heart failure with preserved EF [Diastolic heart failure]	1.598	0	1.03	1.3138	0.145	9.068	3.869	-0.94	1.4641	1.227	1.193	1.03	0	0.567	0.7986	0.118	6.759	0.092	0.523	-0.181	-0.0445	0.07	-0.639	0.617	0	0.288	0.4527	0.084	5.392	1.622	0	1.293	1.4574	0.084	17.339	-0.04	0	-0.054	-0.0472	0.003	-13.671	4.32365	TRUE	0.232692	0.635851	0.633218	10	2975	10
Heart failure with reduced EF [Systolic or combined heart failure]	1.596	0	1.029	1.3123	0.145	9.063	4.421	-0.369	2.0255	1.222	1.658	1.03	0	0.567	0.7984	0.118	6.758	0.091	0.513	-0.182	-0.0455	0.07	-0.653	0.616	0	0.287	0.4511	0.084	5.371	1.623	0	1.294	1.4587	0.084	17.352	-0.04	0	-0.054	-0.0472	0.003	-13.67	7.5799	TRUE	0.0973937	0.879663	1.01147	10	2974	10
Heartburn	1.591	0	1.023	1.307	0.145	9.032	0.752	-1.766	-0.5067	0.642	-0.789	1.029	0	0.565	0.797	0.118	6.747	0.092	0.524	-0.181	-0.0444	0.07	-0.637	0.619	0	0.29	0.4545	0.084	5.414	1.623	0	1.294	1.4584	0.084	17.349	-0.04	0	-0.054	-0.047	0.003	-13.635	0.60248	TRUE	0.430242	-0.220057	0.366288	10	2973	10
Hemangioma and lymphangioma, any site	1.59	0	1.022	1.306	0.145	9.025	1.115	-0.638	0.2387	0.447	0.534	1.029	0	0.566	0.7978	0.118	6.753	0.092	0.526	-0.181	-0.0442	0.07	-0.635	0.617	0	0.287	0.4521	0.084	5.382	1.623	0	1.294	1.4584	0.084	17.349	-0.04	0	-0.054	-0.047	0.003	-13.637	1.2696	TRUE	0.59353	0.103666	0.226557	11	2966	11
Hemangioma of skin and subcutaneous tissue	1.577	0	1.009	1.2928	0.145	8.929	-0.283	-1.384	-0.8335	0.281	-2.966	1.031	0	0.568	0.7992	0.118	6.764	0.104	0.636	-0.17	-0.033	0.07	-0.474	0.634	0	0.304	0.4689	0.084	5.573	1.629	0	1.3	1.4644	0.084	17.413	-0.04	0	-0.053	-0.0467	0.003	-13.528	0.434526	TRUE	0.00301273	-0.361984	2.52104	18	2959	60
Hematemesis	1.588	0	1.021	1.3048	0.145	9.018	3.283	-1.767	0.758	1.288	0.588	1.029	0	0.566	0.7977	0.118	6.753	0.092	0.518	-0.182	-0.045	0.07	-0.646	0.618	0	0.289	0.4538	0.084	5.406	1.623	0	1.293	1.4578	0.084	17.343	-0.04	0	-0.054	-0.047	0.003	-13.626	2.134	TRUE	0.55628	0.329195	0.254707	10	2975	10
Hematuria	1.594	0	1.026	1.3098	0.145	9.045	-0.199	-2.103	-1.1513	0.486	-2.37	1.027	0	0.564	0.7958	0.118	6.736	0.09	0.503	-0.183	-0.0466	0.07	-0.669	0.619	0	0.29	0.4545	0.084	5.411	1.623	0	1.294	1.4584	0.084	17.339	-0.04	0	-0.054	-0.047	0.003	-13.617	0.316225	TRUE	0.017795	-0.500003	1.7497	10	2971	22
Hemoptysis	1.589	0	1.022	1.3058	0.145	9.025	1.357	-1.004	0.1767	0.602	0.293	1.029	0	0.566	0.7978	0.118	6.754	0.092	0.521	-0.181	-0.0447	0.07	-0.642	0.618	0	0.289	0.4534	0.084	5.399	1.623	0	1.293	1.4579	0.084	17.343	-0.04	0	-0.054	-0.047	0.003	-13.634	1.19327	TRUE	0.769197	0.0767398	0.113963	10	2971	10
Hemorrhage NOS	1.591	0	1.024	1.3074	0.145	9.033	2.569	-1.68	0.4446	1.084	0.41	1.03	0	0.567	0.7983	0.118	6.758	0.093	0.528	-0.181	-0.044	0.07	-0.632	0.619	0	0.29	0.4543	0.084	5.411	1.623	0	1.293	1.4581	0.084	17.346	-0.04	0	-0.054	-0.047	0.003	-13.639	1.55987	TRUE	0.68168	0.193087	0.16642	10	2975	10
Hemorrhage of gastrointestinal tract	1.589	0	1.021	1.305	0.145	9.018	1.827	-1.278	0.2744	0.792	0.346	1.03	0	0.567	0.7981	0.118	6.757	0.093	0.527	-0.181	-0.044	0.07	-0.632	0.619	0	0.289	0.454	0.084	5.408	1.623	0	1.293	1.4579	0.084	17.343	-0.04	0	-0.054	-0.047	0.003	-13.63	1.31574	TRUE	0.729019	0.11917	0.137261	10	2972	10
Hemorrhage of rectum and anus	1.587	0	1.02	1.3036	0.145	9.01	0.754	-0.351	0.2015	0.282	0.715	1.03	0	0.567	0.7989	0.118	6.762	0.092	0.527	-0.181	-0.0441	0.07	-0.632	0.619	0	0.29	0.4546	0.084	5.414	1.624	0	1.295	1.4595	0.084	17.358	-0.04	0	-0.054	-0.047	0.003	-13.638	1.22324	TRUE	0.474556	0.0875103	0.323712	26	2951	31
Hemorrhoids	1.586	0	1.019	1.3024	0.145	8.999	0.686	-0.082	0.302	0.196	1.543	1.031	0	0.568	0.7999	0.118	6.768	0.094	0.54	-0.179	-0.0427	0.07	-0.612	0.622	0	0.293	0.4575	0.084	5.447	1.626	0	1.296	1.4608	0.084	17.372	-0.04	0	-0.054	-0.0471	0.003	-13.656	1.35256	TRUE	0.12273	0.131157	0.911051	58	2919	61
Hepatomegaly	1.587	0	1.019	1.303	0.145	9.002	1.262	-0.558	0.352	0.464	0.758	1.028	0	0.565	0.797	0.118	6.746	0.093	0.531	-0.18	-0.0436	0.07	-0.626	0.62	0	0.291	0.4553	0.084	5.422	1.625	0	1.295	1.4599	0.084	17.361	-0.04	0	-0.054	-0.047	0.003	-13.625	1.42191	TRUE	0.448387	0.152872	0.348347	10	2967	10
Hereditary and idiopathic peripheral neuropathy	1.591	0	1.024	1.3072	0.145	9.033	2.347	-0.325	1.0112	0.682	1.483	1.032	0	0.569	0.8003	0.118	6.774	0.093	0.532	-0.18	-0.0435	0.07	-0.625	0.62	0	0.291	0.4552	0.084	5.421	1.624	0	1.294	1.4591	0.084	17.353	-0.04	0	-0.054	-0.0471	0.003	-13.656	2.7489	TRUE	0.137943	0.439159	0.860301	10	2970	10
Herpes simplex	1.594	0	1.026	1.3099	0.145	9.049	1.461	0.117	0.7886	0.343	2.3	1.031	0	0.568	0.7998	0.118	6.767	0.088	0.482	-0.186	-0.0491	0.07	-0.704	0.619	0	0.29	0.4546	0.084	5.414	1.624	0	1.294	1.4592	0.084	17.356	-0.04	0	-0.054	-0.0472	0.003	-13.675	2.20031	TRUE	0.0214422	0.342485	1.66873	21	2956	17
Herpes zoster	1.59	0	1.023	1.3067	0.145	9.03	0.673	-1.194	-0.2607	0.476	-0.547	1.03	0	0.567	0.798	0.118	6.756	0.093	0.528	-0.18	-0.044	0.07	-0.631	0.619	0	0.29	0.4544	0.084	5.413	1.624	0	1.294	1.4588	0.084	17.353	-0.04	0	-0.054	-0.047	0.003	-13.636	0.770512	TRUE	0.584132	-0.113221	0.233489	10	2969	12
Herpes zoster with nervous system complications	1.59	0	1.023	1.3064	0.145	9.029	1.351	-2.384	-0.5163	0.953	-0.542	1.029	0	0.566	0.7979	0.118	6.755	0.092	0.527	-0.181	-0.0441	0.07	-0.632	0.62	0	0.291	0.4554	0.084	5.421	1.624	0	1.294	1.4588	0.084	17.354	-0.04	0	-0.054	-0.047	0.003	-13.638	0.596724	TRUE	0.587946	-0.224226	0.230662	10	2975	10
Hidradenitis	1.589	0	1.022	1.3052	0.145	9.02	3.654	-2.175	0.7397	1.487	0.497	1.03	0	0.567	0.7988	0.118	6.762	0.093	0.535	-0.18	-0.0433	0.07	-0.621	0.619	0	0.29	0.4549	0.084	5.417	1.624	0	1.295	1.4593	0.084	17.355	-0.04	0	-0.054	-0.047	0.003	-13.637	2.09531	TRUE	0.618922	0.321248	0.208364	10	2976	10
Hodgkin's disease	1.589	0	1.022	1.3054	0.145	9.022	2.375	-1.791	0.2921	1.063	0.275	1.03	0	0.567	0.7982	0.118	6.757	0.093	0.528	-0.181	-0.044	0.07	-0.632	0.619	0	0.29	0.4543	0.084	5.41	1.623	0	1.294	1.4585	0.084	17.351	-0.04	0	-0.054	-0.047	0.003	-13.634	1.33924	TRUE	0.783407	0.126857	0.106013	10	2975	10
Hormones and synthetic substitutes causing adverse effects in therapeutic use	1.592	0	1.025	1.3084	0.145	9.039	2.988	-0.411	1.2887	0.867	1.486	1.028	0	0.564	0.7961	0.118	6.736	0.091	0.517	-0.182	-0.0452	0.07	-0.649	0.616	0	0.287	0.4519	0.084	5.381	1.62	0	1.291	1.4553	0.084	17.31	-0.04	0	-0.054	-0.0471	0.003	-13.645	3.62807	TRUE	0.1372	0.559675	0.862645	10	2970	10
Hydrocele	1.595	0	1.027	1.3112	0.145	9.057	0.12	-1.706	-0.7926	0.466	-1.702	1.037	0	0.573	0.8049	0.118	6.808	0.094	0.544	-0.179	-0.0423	0.07	-0.607	0.618	0	0.289	0.4539	0.084	5.406	1.624	0	1.294	1.4591	0.084	17.355	-0.04	0	-0.054	-0.0471	0.003	-13.657	0.452666	TRUE	0.0888078	-0.344222	1.05155	10	2970	18
Hydronephrosis	1.589	0	1.022	1.3058	0.145	9.024	1.329	-0.822	0.2537	0.549	0.462	1.029	0	0.566	0.7972	0.118	6.749	0.092	0.526	-0.181	-0.0441	0.07	-0.633	0.619	0	0.29	0.4541	0.084	5.409	1.624	0	1.294	1.4591	0.084	17.354	-0.04	0	-0.054	-0.047	0.003	-13.637	1.28879	TRUE	0.643777	0.110181	0.191265	10	2971	10
Hypercalcemia	1.588	0	1.021	1.3048	0.145	9.018	2.228	-0.636	0.7958	0.731	1.089	1.027	0	0.564	0.7958	0.118	6.736	0.091	0.512	-0.182	-0.0457	0.07	-0.655	0.617	0	0.288	0.4523	0.084	5.387	1.622	0	1.292	1.4571	0.084	17.335	-0.04	0	-0.054	-0.047	0.003	-13.627	2.21621	TRUE	0.276084	0.345612	0.558958	10	2971	10
Hypercholesterolemia	1.586	0	1.019	1.3025	0.145	8.998	0.323	-0.637	-0.1571	0.245	-0.642	1.029	0	0.566	0.7976	0.118	6.753	0.093	0.535	-0.18	-0.0432	0.07	-0.62	0.619	0	0.29	0.4545	0.084	5.414	1.622	0	1.293	1.4576	0.084	17.339	-0.04	0	-0.054	-0.0469	0.003	-13.585	0.854619	TRUE	0.521194	-0.0682277	0.283001	27	2950	55
Hyperestrogenism	1.589	0	1.022	1.3057	0.145	9.024	1.855	-1.895	-0.0202	0.957	-0.021	1.029	0	0.566	0.7979	0.118	6.751	0.092	0.525	-0.181	-0.0443	0.07	-0.636	0.618	0	0.289	0.4538	0.084	5.406	1.623	0	1.294	1.4583	0.084	17.347	-0.04	0	-0.054	-0.047	0.003	-13.633	0.980003	TRUE	0.983128	-0.00877275	0.00739001	10	2975	10
Hyperglyceridemia	1.59	0	1.022	1.3058	0.145	9.017	0.652	-0.665	-0.0066	0.336	-0.02	1.029	0	0.566	0.7978	0.118	6.754	0.092	0.525	-0.181	-0.0443	0.07	-0.636	0.618	0	0.289	0.4539	0.084	5.406	1.623	0	1.294	1.4583	0.084	17.347	-0.04	0	-0.054	-0.047	0.003	-13.63	0.993422	TRUE	0.984283	-0.00286634	0.00688021	18	2959	21
Hyperhidrosis	1.59	0	1.023	1.3062	0.145	9.028	0.563	-1.016	-0.2265	0.403	-0.563	1.029	0	0.566	0.7977	0.118	6.753	0.092	0.523	-0.181	-0.0445	0.07	-0.639	0.618	0	0.289	0.4537	0.084	5.404	1.622	0	1.293	1.4575	0.084	17.337	-0.04	0	-0.054	-0.047	0.003	-13.628	0.797319	TRUE	0.573771	-0.0983677	0.241261	10	2967	19
Hyperlipidemia	1.589	0	1.022	1.3055	0.145	9.022	0.385	-0.21	0.0873	0.152	0.575	1.029	0	0.566	0.7979	0.118	6.755	0.091	0.517	-0.182	-0.0452	0.07	-0.648	0.617	0	0.288	0.4527	0.084	5.391	1.623	0	1.294	1.4583	0.084	17.349	-0.04	0	-0.054	-0.047	0.003	-13.642	1.09122	TRUE	0.565192	0.0379139	0.247804	88	2889	112
Hypermetropia	1.59	0	1.022	1.306	0.145	9.025	1.956	-0.883	0.5362	0.724	0.74	1.031	0	0.568	0.7995	0.118	6.767	0.093	0.536	-0.18	-0.0431	0.07	-0.619	0.62	0	0.29	0.4549	0.084	5.418	1.624	0	1.295	1.4595	0.084	17.359	-0.04	0	-0.054	-0.047	0.003	-13.642	1.7095	TRUE	0.459071	0.232869	0.33812	10	2973	10
Hyperparathyroidism	1.602	0	1.034	1.3178	0.145	9.093	4.573	0.139	2.3557	1.131	2.083	1.031	0	0.567	0.799	0.118	6.762	0.09	0.506	-0.183	-0.0464	0.07	-0.665	0.616	0	0.286	0.451	0.084	5.369	1.622	0	1.292	1.457	0.084	17.333	-0.041	0	-0.054	-0.0473	0.003	-13.696	10.5455	TRUE	0.0372955	1.02307	1.42834	10	2972	10
Hyperplasia of prostate	1.6	0	1.032	1.3164	0.145	9.085	1.537	-0.003	0.7671	0.393	1.953	1.029	0	0.566	0.7974	0.118	6.747	0.09	0.505	-0.183	-0.0465	0.07	-0.667	0.619	0	0.29	0.4543	0.084	5.411	1.625	0	1.295	1.4599	0.084	17.366	-0.041	0	-0.054	-0.0473	0.003	-13.699	2.15351	TRUE	0.05086	0.333147	1.29362	14	2963	13
Hyperpotassemia	1.591	0	1.024	1.3079	0.145	9.044	2.161	-0.263	0.9489	0.619	1.534	1.03	0	0.566	0.798	0.118	6.754	0.093	0.536	-0.18	-0.0432	0.07	-0.62	0.618	0	0.289	0.4532	0.084	5.397	1.624	0	1.295	1.4596	0.084	17.359	-0.04	0	-0.054	-0.0471	0.003	-13.67	2.58287	TRUE	0.125022	0.412102	0.903015	10	2969	10
Hypersomnia	1.592	0	1.025	1.3085	0.145	9.042	1.161	-0.123	0.5187	0.327	1.584	1.028	0	0.565	0.7962	0.118	6.741	0.09	0.503	-0.183	-0.0467	0.07	-0.67	0.616	0	0.287	0.4516	0.084	5.378	1.625	0	1.295	1.4598	0.084	17.363	-0.04	0	-0.054	-0.0471	0.003	-13.663	1.67984	TRUE	0.113201	0.225269	0.946149	20	2957	20
Hypertensive chronic kidney disease	1.59	0	1.023	1.3064	0.145	9.027	1.43	-1.065	0.1823	0.636	0.286	1.029	0	0.566	0.7979	0.118	6.754	0.092	0.522	-0.181	-0.0446	0.07	-0.64	0.618	0	0.289	0.4534	0.084	5.4	1.623	0	1.293	1.4578	0.084	17.34	-0.04	0	-0.054	-0.047	0.003	-13.635	1.19997	TRUE	0.774539	0.0791719	0.110956	10	2971	10
Hypertensive heart disease	1.605	0	1.036	1.3205	0.145	9.104	3.395	-0.2	1.5973	0.917	1.742	1.027	0	0.564	0.7953	0.118	6.731	0.092	0.521	-0.181	-0.0448	0.07	-0.642	0.617	0	0.287	0.4519	0.084	5.38	1.623	0	1.293	1.4578	0.084	17.341	-0.041	0	-0.054	-0.0474	0.003	-13.702	4.93968	TRUE	0.0815625	0.693699	1.08851	10	2973	10
Hypertrophy of breast (Gynecomastia)	1.585	0	1.018	1.3014	0.145	8.991	2.253	-0.52	0.8662	0.707	1.224	1.026	0	0.563	0.7945	0.118	6.721	0.092	0.52	-0.181	-0.0448	0.07	-0.643	0.617	0	0.288	0.4527	0.084	5.392	1.622	0	1.292	1.457	0.084	17.332	-0.04	0	-0.054	-0.0469	0.003	-13.601	2.37786	TRUE	0.220771	0.376186	0.656057	10	2969	10
Hypertrophy of salivary gland	1.59	0	1.023	1.3063	0.145	9.028	2.313	-3.501	-0.594	1.483	-0.4	1.029	0	0.566	0.7979	0.118	6.754	0.092	0.525	-0.181	-0.0443	0.07	-0.635	0.619	0	0.29	0.4545	0.084	5.413	1.624	0	1.294	1.4588	0.084	17.353	-0.04	0	-0.054	-0.047	0.003	-13.636	0.552114	TRUE	0.688826	-0.257971	0.161891	10	2976	10
Hypocalcemia	1.588	0	1.021	1.3042	0.145	9.012	2.632	-0.97	0.8311	0.919	0.904	1.03	0	0.567	0.7983	0.118	6.758	0.092	0.521	-0.181	-0.0447	0.07	-0.642	0.619	0	0.29	0.4544	0.084	5.413	1.623	0	1.293	1.4578	0.084	17.342	-0.04	0	-0.054	-0.047	0.003	-13.624	2.29584	TRUE	0.365767	0.360942	0.436795	10	2973	10
Hypopotassemia	1.59	0	1.023	1.3066	0.145	9.028	1.817	-0.228	0.7948	0.522	1.523	1.029	0	0.566	0.7971	0.118	6.747	0.092	0.521	-0.181	-0.0447	0.07	-0.642	0.617	0	0.288	0.4522	0.084	5.384	1.621	0	1.291	1.4562	0.084	17.322	-0.04	0	-0.054	-0.047	0.003	-13.643	2.214	TRUE	0.127674	0.345177	0.893897	12	2965	10
Hyposmolality and/or hyponatremia	1.589	0	1.022	1.3056	0.145	9.024	2.231	0.135	1.1829	0.535	2.213	1.032	0	0.569	0.8006	0.118	6.777	0.092	0.52	-0.181	-0.0449	0.07	-0.644	0.617	0	0.288	0.4526	0.084	5.39	1.623	0	1.293	1.4577	0.084	17.331	-0.04	0	-0.054	-0.0471	0.003	-13.651	3.26383	TRUE	0.026897	0.513727	1.5703	15	2962	10
Hypotension NOS	1.623	0	1.054	1.3384	0.145	9.21	4.194	1.097	2.6457	0.79	3.348	1.025	0	0.561	0.7931	0.118	6.699	0.087	0.477	-0.186	-0.0496	0.07	-0.712	0.613	0	0.284	0.4486	0.084	5.338	1.623	0	1.293	1.458	0.084	17.334	-0.041	0	-0.055	-0.0478	0.003	-13.804	14.0933	TRUE	0.000812522	1.14901	3.09016	12	2965	10
Hypothermia/Chills	1.589	0	1.022	1.3057	0.145	9.025	1.046	-3.204	-1.0791	1.084	-0.995	1.028	0	0.565	0.7964	0.118	6.742	0.092	0.527	-0.181	-0.0441	0.07	-0.633	0.617	0	0.288	0.4525	0.084	5.39	1.622	0	1.292	1.4569	0.084	17.331	-0.04	0	-0.054	-0.047	0.003	-13.625	0.339901	TRUE	0.319601	-0.468647	0.495392	10	2976	10
Hypothyroidism NOS	1.597	0	1.029	1.3133	0.145	9.07	1.42	0.085	0.7523	0.341	2.208	1.025	0	0.562	0.7939	0.118	6.719	0.093	0.533	-0.18	-0.0434	0.07	-0.623	0.618	0	0.288	0.4529	0.084	5.393	1.625	0	1.296	1.4604	0.084	17.365	-0.041	0	-0.054	-0.0473	0.003	-13.703	2.12187	TRUE	0.0272423	0.32672	1.56476	23	2954	17
Hypoventilation	1.591	0	1.023	1.307	0.145	9.03	3.32	-2.246	0.5371	1.42	0.378	1.028	0	0.565	0.7965	0.118	6.74	0.092	0.526	-0.181	-0.0442	0.07	-0.635	0.618	0	0.289	0.4534	0.084	5.4	1.623	0	1.294	1.4584	0.084	17.35	-0.04	0	-0.054	-0.047	0.003	-13.637	1.71104	TRUE	0.705232	0.23326	0.151668	10	2976	10
Hypovolemia	1.588	0	1.021	1.3046	0.145	9.015	1.11	-0.595	0.2578	0.435	0.593	1.028	0	0.565	0.7966	0.118	6.743	0.092	0.521	-0.181	-0.0447	0.07	-0.642	0.619	0	0.29	0.4544	0.084	5.412	1.623	0	1.294	1.4584	0.084	17.349	-0.04	0	-0.054	-0.047	0.003	-13.629	1.29408	TRUE	0.553409	0.111961	0.256954	12	2965	12
Iatrogenic hypotension	1.596	0	1.028	1.3121	0.145	9.061	3.988	-0.669	1.6597	1.188	1.397	1.03	0	0.567	0.7984	0.118	6.758	0.092	0.521	-0.181	-0.0447	0.07	-0.641	0.616	0	0.286	0.451	0.084	5.37	1.622	0	1.293	1.4576	0.084	17.339	-0.04	0	-0.054	-0.0472	0.003	-13.667	5.25773	TRUE	0.162422	0.720799	0.789354	10	2974	10
Immunity deficiency	1.592	0	1.024	1.3079	0.145	9.038	2.025	-0.67	0.6774	0.687	0.985	1.03	0	0.566	0.798	0.118	6.755	0.091	0.516	-0.182	-0.0452	0.07	-0.649	0.618	0	0.289	0.4533	0.084	5.399	1.62	0	1.291	1.4554	0.084	17.306	-0.04	0	-0.054	-0.0471	0.003	-13.647	1.96875	TRUE	0.32444	0.294191	0.488866	10	2969	10
Impacted cerumen	1.589	0	1.022	1.3057	0.145	9.024	0.54	-0.403	0.0684	0.24	0.285	1.029	0	0.566	0.7977	0.118	6.753	0.092	0.52	-0.181	-0.0448	0.07	-0.643	0.618	0	0.289	0.4537	0.084	5.404	1.623	0	1.294	1.4583	0.084	17.349	-0.04	0	-0.054	-0.047	0.003	-13.635	1.07079	TRUE	0.775857	0.0297057	0.110218	33	2944	45
Impaction of intestine	1.589	0	1.022	1.3057	0.145	9.022	2.366	-0.585	0.8906	0.753	1.183	1.026	0	0.563	0.7943	0.118	6.721	0.092	0.521	-0.181	-0.0447	0.07	-0.642	0.618	0	0.288	0.453	0.084	5.395	1.624	0	1.294	1.459	0.084	17.356	-0.04	0	-0.054	-0.047	0.003	-13.635	2.43659	TRUE	0.236788	0.386783	0.62564	10	2972	10
Impaired fasting glucose	1.59	0	1.022	1.3059	0.145	9.025	0.738	-0.623	0.0578	0.347	0.167	1.029	0	0.566	0.7978	0.118	6.754	0.092	0.524	-0.181	-0.0443	0.07	-0.636	0.618	0	0.289	0.4538	0.084	5.406	1.623	0	1.293	1.4582	0.084	17.349	-0.04	0	-0.054	-0.047	0.003	-13.633	1.0595	TRUE	0.867743	0.0251022	0.0616088	16	2961	21
Impetigo	1.586	0	1.018	1.3019	0.145	8.994	0.869	-3.508	-1.3196	1.116	-1.182	1.033	0	0.57	0.8017	0.118	6.781	0.091	0.517	-0.182	-0.0451	0.07	-0.648	0.617	0	0.288	0.4526	0.084	5.391	1.623	0	1.293	1.458	0.084	17.343	-0.04	0	-0.054	-0.0469	0.003	-13.588	0.267242	TRUE	0.237218	-0.573095	0.624852	10	2976	10
Infection/inflammation of internal prosthetic device; implant; and graft	1.589	0	1.022	1.3053	0.145	9.021	2.08	-3.475	-0.6975	1.417	-0.492	1.029	0	0.566	0.7978	0.118	6.754	0.092	0.525	-0.181	-0.0443	0.07	-0.636	0.618	0	0.289	0.4538	0.084	5.406	1.624	0	1.295	1.4596	0.084	17.354	-0.04	0	-0.054	-0.047	0.003	-13.63	0.497828	TRUE	0.622584	-0.30292	0.205802	10	2976	10
Inflammation of eyelids	1.589	0	1.022	1.3052	0.145	9.02	0.954	-0.122	0.4163	0.275	1.516	1.028	0	0.565	0.7961	0.118	6.741	0.091	0.514	-0.182	-0.0455	0.07	-0.653	0.617	0	0.288	0.4526	0.084	5.39	1.625	0	1.295	1.46	0.084	17.364	-0.04	0	-0.054	-0.0471	0.003	-13.649	1.51634	TRUE	0.129537	0.180797	0.887605	29	2948	29
Inflammatory and toxic neuropathy	1.597	0	1.029	1.3131	0.145	9.067	1.718	0.152	0.9347	0.4	2.339	1.029	0	0.566	0.7977	0.118	6.749	0.09	0.506	-0.183	-0.0464	0.07	-0.666	0.621	0	0.292	0.4567	0.084	5.438	1.624	0	1.294	1.459	0.084	17.349	-0.041	0	-0.054	-0.0473	0.003	-13.695	2.54645	TRUE	0.0193112	0.405935	1.71419	18	2959	12
Influenza	1.595	0	1.028	1.3115	0.145	9.06	0.164	-1.151	-0.494	0.335	-1.472	1.031	0	0.568	0.7994	0.118	6.766	0.093	0.534	-0.18	-0.0433	0.07	-0.621	0.621	0	0.292	0.4562	0.084	5.431	1.622	0	1.292	1.4572	0.084	17.332	-0.04	0	-0.054	-0.0471	0.003	-13.651	0.610181	TRUE	0.140894	-0.214541	0.851109	14	2963	30
Ingrowing nail	1.588	0	1.021	1.3047	0.145	9.017	1.324	-0.851	0.2365	0.555	0.426	1.028	0	0.565	0.797	0.118	6.746	0.092	0.522	-0.181	-0.0446	0.07	-0.641	0.619	0	0.29	0.4542	0.084	5.41	1.623	0	1.293	1.4579	0.084	17.344	-0.04	0	-0.054	-0.047	0.003	-13.629	1.26681	TRUE	0.669832	0.102711	0.174034	10	2969	10
Inguinal hernia	1.589	0	1.022	1.3052	0.145	9.021	0.683	-1.014	-0.1651	0.433	-0.381	1.03	0	0.567	0.7982	0.118	6.757	0.092	0.523	-0.181	-0.0444	0.07	-0.638	0.618	0	0.289	0.4532	0.084	5.398	1.623	0	1.293	1.4579	0.084	17.343	-0.04	0	-0.054	-0.047	0.003	-13.621	0.847809	TRUE	0.702885	-0.071702	0.153116	10	2968	17
Injuries to the nervous system	1.587	0	1.02	1.3036	0.145	9.007	2.627	-0.251	1.1882	0.734	1.618	1.033	0	0.57	0.8013	0.118	6.782	0.094	0.544	-0.179	-0.0423	0.07	-0.606	0.621	0	0.292	0.4563	0.084	5.433	1.626	0	1.296	1.4612	0.084	17.375	-0.04	0	-0.054	-0.047	0.003	-13.639	3.28117	TRUE	0.105558	0.516029	0.976509	10	2971	10
Injury, NOS	1.591	0	1.023	1.3071	0.145	9.03	0.262	-0.365	-0.0516	0.16	-0.323	1.029	0	0.565	0.797	0.118	6.746	0.092	0.526	-0.181	-0.0442	0.07	-0.634	0.619	0	0.29	0.4542	0.084	5.41	1.622	0	1.293	1.4576	0.084	17.334	-0.04	0	-0.054	-0.047	0.003	-13.633	0.949709	TRUE	0.747051	-0.0224096	0.12665	72	2905	109
Insect bite	1.596	0	1.029	1.3126	0.145	9.067	4.645	0.064	2.3545	1.169	2.014	1.027	0	0.564	0.7956	0.118	6.73	0.092	0.518	-0.182	-0.045	0.07	-0.646	0.62	0	0.291	0.4556	0.084	5.426	1.625	0	1.296	1.4603	0.084	17.367	-0.04	0	-0.054	-0.0472	0.003	-13.686	10.5329	TRUE	0.0439607	1.02255	1.35694	10	2973	10
Insomnia	1.589	0	1.022	1.3056	0.145	9.023	0.447	-0.363	0.042	0.207	0.203	1.029	0	0.566	0.7973	0.118	6.749	0.092	0.524	-0.181	-0.0444	0.07	-0.637	0.618	0	0.289	0.4536	0.084	5.402	1.623	0	1.294	1.4585	0.084	17.35	-0.04	0	-0.054	-0.047	0.003	-13.634	1.04289	TRUE	0.838866	0.0182404	0.0763074	46	2931	62
Internal derangement of knee	1.59	0	1.022	1.306	0.145	9.025	0.869	-0.514	0.1779	0.353	0.504	1.03	0	0.567	0.7982	0.118	6.757	0.093	0.528	-0.18	-0.0439	0.07	-0.631	0.619	0	0.29	0.454	0.084	5.408	1.624	0	1.294	1.4588	0.084	17.354	-0.04	0	-0.054	-0.047	0.003	-13.64	1.19471	TRUE	0.614037	0.077261	0.211806	16	2961	20
Intestinal disaccharidase deficiencies and disaccharide malabsorption	1.589	0	1.022	1.3054	0.145	9.021	0.384	-0.428	-0.0221	0.207	-0.107	1.03	0	0.566	0.798	0.118	6.755	0.093	0.529	-0.181	-0.0439	0.07	-0.63	0.618	0	0.289	0.4538	0.084	5.405	1.623	0	1.294	1.4583	0.084	17.349	-0.04	0	-0.054	-0.047	0.003	-13.623	0.978142	TRUE	0.91516	-0.00959791	0.038503	41	2936	69
Intestinal infection	1.59	0	1.023	1.3063	0.145	9.029	0.61	-1.31	-0.3504	0.49	-0.715	1.028	0	0.565	0.7964	0.118	6.742	0.092	0.526	-0.181	-0.0442	0.07	-0.634	0.618	0	0.289	0.4538	0.084	5.406	1.622	0	1.292	1.457	0.084	17.329	-0.04	0	-0.054	-0.047	0.003	-13.628	0.704406	TRUE	0.474386	-0.152177	0.323868	10	2971	15
Intestinal infection due to C. difficile	1.588	0	1.021	1.3044	0.145	9.014	3.152	-1.728	0.7121	1.245	0.572	1.029	0	0.566	0.7977	0.118	6.753	0.092	0.522	-0.181	-0.0446	0.07	-0.641	0.618	0	0.289	0.4531	0.084	5.397	1.622	0	1.293	1.4575	0.084	17.337	-0.04	0	-0.054	-0.047	0.003	-13.621	2.03827	TRUE	0.567265	0.309261	0.246214	10	2974	10
Intestinal infection due to protozoa	1.587	0	1.02	1.3038	0.145	9.009	3.703	-1.182	1.2607	1.246	1.012	1.031	0	0.568	0.7996	0.118	6.768	0.094	0.537	-0.18	-0.043	0.07	-0.617	0.62	0	0.291	0.4557	0.084	5.426	1.625	0	1.295	1.4601	0.084	17.366	-0.04	0	-0.054	-0.047	0.003	-13.631	3.52789	TRUE	0.311726	0.547515	0.506227	10	2975	10
Intestinal malabsorption (non-celiac)	1.589	0	1.022	1.3056	0.145	9.023	1.634	-0.948	0.3431	0.659	0.521	1.03	0	0.567	0.7983	0.118	6.758	0.092	0.523	-0.181	-0.0445	0.07	-0.638	0.619	0	0.289	0.454	0.084	5.408	1.623	0	1.294	1.4583	0.084	17.348	-0.04	0	-0.054	-0.047	0.003	-13.635	1.40931	TRUE	0.602393	0.149006	0.22012	10	2972	10
Intracerebral hemorrhage	1.597	0	1.029	1.313	0.145	9.063	4.191	-0.592	1.7993	1.22	1.475	1.031	0	0.568	0.7999	0.118	6.77	0.094	0.541	-0.179	-0.0426	0.07	-0.611	0.617	0	0.288	0.4522	0.084	5.385	1.625	0	1.295	1.4597	0.084	17.359	-0.04	0	-0.054	-0.0472	0.003	-13.673	6.04541	TRUE	0.140314	0.781426	0.852899	10	2974	10
Intracranial hemorrhage	1.59	0	1.023	1.3064	0.145	9.028	3.633	-1.5	1.0669	1.309	0.815	1.029	0	0.566	0.7979	0.118	6.755	0.091	0.518	-0.182	-0.0451	0.07	-0.647	0.618	0	0.289	0.4539	0.084	5.407	1.622	0	1.293	1.4575	0.084	17.339	-0.04	0	-0.054	-0.047	0.003	-13.637	2.90636	TRUE	0.415215	0.463349	0.381727	10	2975	10
Iron deficiency anemias, unspecified or not due to blood loss	1.588	0	1.021	1.3046	0.145	9.014	1.207	-0.876	0.1652	0.531	0.311	1.029	0	0.566	0.7973	0.118	6.749	0.092	0.526	-0.181	-0.0442	0.07	-0.635	0.618	0	0.289	0.4539	0.084	5.407	1.623	0	1.293	1.458	0.084	17.344	-0.04	0	-0.054	-0.047	0.003	-13.626	1.17963	TRUE	0.75598	0.0717454	0.12149	10	2968	10
Irritable Bowel Syndrome	1.588	0	1.021	1.3044	0.145	9.014	1.129	-0.617	0.2561	0.445	0.575	1.029	0	0.566	0.7973	0.118	6.751	0.092	0.524	-0.181	-0.0444	0.07	-0.637	0.619	0	0.29	0.4545	0.084	5.414	1.623	0	1.294	1.4584	0.084	17.35	-0.04	0	-0.054	-0.047	0.003	-13.63	1.29188	TRUE	0.565247	0.111223	0.247762	11	2966	11
Jaundice (not of newborn)	1.591	0	1.024	1.3074	0.145	9.035	0.664	-1.517	-0.4265	0.556	-0.766	1.031	0	0.568	0.7992	0.118	6.765	0.092	0.526	-0.181	-0.0442	0.07	-0.635	0.618	0	0.289	0.4538	0.084	5.405	1.623	0	1.294	1.4584	0.084	17.351	-0.04	0	-0.054	-0.047	0.003	-13.64	0.65279	TRUE	0.443392	-0.185227	0.353213	10	2971	10
Joint effusions	1.59	0	1.023	1.3063	0.145	9.027	0.431	-0.603	-0.0863	0.264	-0.327	1.029	0	0.566	0.7976	0.118	6.752	0.093	0.528	-0.181	-0.044	0.07	-0.632	0.619	0	0.29	0.4541	0.084	5.408	1.623	0	1.293	1.4578	0.084	17.339	-0.04	0	-0.054	-0.047	0.003	-13.631	0.917319	TRUE	0.743562	-0.0374796	0.128683	25	2952	42
Joint/ligament sprain	1.59	0	1.022	1.306	0.145	9.025	0.399	-0.47	-0.0354	0.221	-0.16	1.029	0	0.566	0.7975	0.118	6.751	0.092	0.525	-0.181	-0.0442	0.07	-0.635	0.618	0	0.289	0.4539	0.084	5.407	1.623	0	1.293	1.4582	0.084	17.348	-0.04	0	-0.054	-0.047	0.003	-13.631	0.965219	TRUE	0.872993	-0.015374	0.0589892	39	2938	56
Keloid scar	1.59	0	1.022	1.3059	0.145	9.025	1.163	-1.301	-0.0688	0.628	-0.109	1.029	0	0.566	0.7979	0.118	6.755	0.092	0.526	-0.181	-0.0442	0.07	-0.635	0.619	0	0.289	0.454	0.084	5.407	1.623	0	1.294	1.4585	0.084	17.348	-0.04	0	-0.054	-0.047	0.003	-13.633	0.933513	TRUE	0.912839	-0.0298795	0.0396057	10	2971	10
Keratitis	1.59	0	1.023	1.3068	0.145	9.03	3.903	-1.172	1.3654	1.295	1.055	1.028	0	0.565	0.7963	0.118	6.738	0.093	0.529	-0.18	-0.0439	0.07	-0.63	0.619	0	0.29	0.4548	0.084	5.417	1.624	0	1.295	1.4593	0.084	17.36	-0.04	0	-0.054	-0.047	0.003	-13.644	3.91729	TRUE	0.291575	0.592986	0.535249	10	2975	10
Keratoconjunctivitis	1.596	0	1.028	1.3118	0.145	9.062	4.255	-0.495	1.8797	1.212	1.551	1.023	0	0.56	0.7913	0.118	6.693	0.091	0.513	-0.182	-0.0455	0.07	-0.654	0.619	0	0.29	0.4541	0.084	5.408	1.623	0	1.294	1.4587	0.084	17.352	-0.04	0	-0.054	-0.0472	0.003	-13.67	6.55154	TRUE	0.120854	0.816343	0.917739	10	2974	10
Keratoconjunctivitis sicca	1.588	0	1.021	1.3045	0.145	9.012	1.231	-1.909	-0.3392	0.801	-0.423	1.037	0	0.571	0.8036	0.119	6.758	0.092	0.524	-0.181	-0.0443	0.07	-0.637	0.618	0	0.289	0.4538	0.084	5.406	1.623	0	1.293	1.4582	0.084	17.349	-0.04	0	-0.054	-0.047	0.003	-13.618	0.71234	TRUE	0.672033	-0.147313	0.172609	10	2974	10
Keratoconus	1.593	0	1.026	1.3096	0.145	9.049	4.065	-0.714	1.6755	1.219	1.374	1.023	0	0.56	0.7918	0.118	6.699	0.094	0.538	-0.18	-0.043	0.07	-0.617	0.618	0	0.289	0.4538	0.084	5.403	1.625	0	1.295	1.4597	0.084	17.362	-0.04	0	-0.054	-0.0471	0.003	-13.666	5.34147	TRUE	0.169374	0.72766	0.771154	10	2974	10
Keratoderma, acquired	1.595	0	1.027	1.3109	0.145	9.051	3.318	-0.225	1.5466	0.904	1.711	1.03	0	0.567	0.7983	0.118	6.757	0.089	0.498	-0.184	-0.0472	0.07	-0.677	0.619	0	0.289	0.454	0.084	5.408	1.623	0	1.293	1.4578	0.084	17.339	-0.04	0	-0.054	-0.0471	0.003	-13.656	4.69548	TRUE	0.087069	0.67168	1.06014	10	2972	10
Kyphoscoliosis and scoliosis	1.589	0	1.022	1.3056	0.145	9.023	2.252	-0.686	0.7829	0.749	1.045	1.027	0	0.564	0.7957	0.118	6.736	0.091	0.512	-0.182	-0.0456	0.07	-0.655	0.617	0	0.288	0.4523	0.084	5.387	1.623	0	1.293	1.4579	0.084	17.343	-0.04	0	-0.054	-0.047	0.003	-13.631	2.18781	TRUE	0.296203	0.340009	0.528411	10	2972	10
Kyphosis (acquired)	1.589	0	1.022	1.3052	0.145	9.02	3.814	-1.067	1.3733	1.245	1.103	1.03	0	0.567	0.7988	0.118	6.763	0.092	0.524	-0.181	-0.0444	0.07	-0.637	0.619	0	0.29	0.4549	0.084	5.418	1.624	0	1.295	1.4593	0.084	17.36	-0.04	0	-0.054	-0.047	0.003	-13.635	3.94836	TRUE	0.270028	0.596417	0.568591	10	2975	10
Labyrinthitis	1.591	0	1.024	1.3074	0.145	9.034	3.618	-0.961	1.3284	1.168	1.137	1.027	0	0.563	0.795	0.118	6.727	0.092	0.526	-0.181	-0.0442	0.07	-0.635	0.615	0	0.286	0.4503	0.084	5.36	1.623	0	1.294	1.4584	0.084	17.35	-0.04	0	-0.054	-0.047	0.003	-13.642	3.775	TRUE	0.255455	0.576917	0.592685	10	2974	10
Lack of coordination	1.589	0	1.022	1.3055	0.145	9.022	1.207	-1.379	-0.0862	0.66	-0.131	1.029	0	0.566	0.7977	0.118	6.753	0.092	0.525	-0.181	-0.0443	0.07	-0.636	0.619	0	0.289	0.4541	0.084	5.408	1.623	0	1.293	1.4582	0.084	17.348	-0.04	0	-0.054	-0.047	0.003	-13.629	0.917411	TRUE	0.896031	-0.0374362	0.0476768	10	2973	10
Laxity of ligament or hypermobility syndrome	1.59	0	1.023	1.3062	0.145	9.025	1.961	-0.327	0.8172	0.584	1.4	1.031	0	0.568	0.7998	0.118	6.77	0.094	0.537	-0.18	-0.0431	0.07	-0.618	0.615	0	0.286	0.4504	0.084	5.361	1.625	0	1.295	1.4598	0.084	17.362	-0.04	0	-0.054	-0.0471	0.003	-13.645	2.26415	TRUE	0.16147	0.354905	0.791907	10	2969	10
Learning disorder	1.589	0	1.022	1.3056	0.145	9.023	3.048	-2.497	0.2756	1.415	0.195	1.029	0	0.566	0.7978	0.118	6.754	0.092	0.524	-0.181	-0.0444	0.07	-0.638	0.618	0	0.289	0.4536	0.084	5.402	1.623	0	1.294	1.4583	0.084	17.349	-0.04	0	-0.054	-0.047	0.003	-13.632	1.31732	TRUE	0.845572	0.119692	0.0728494	10	2976	10
Lipoma	1.59	0	1.022	1.306	0.145	9.027	1.047	-0.28	0.3835	0.339	1.132	1.029	0	0.566	0.7973	0.118	6.751	0.09	0.502	-0.183	-0.0468	0.07	-0.672	0.618	0	0.289	0.4532	0.084	5.398	1.623	0	1.294	1.4586	0.084	17.352	-0.04	0	-0.054	-0.047	0.003	-13.643	1.46741	TRUE	0.25748	0.166552	0.589257	18	2959	20
Lipoma of skin and subcutaneous tissue	1.593	0	1.026	1.3092	0.145	9.046	0.214	-1.711	-0.7487	0.491	-1.525	1.027	0	0.564	0.7952	0.118	6.731	0.093	0.534	-0.18	-0.0434	0.07	-0.623	0.616	0	0.287	0.4518	0.084	5.38	1.622	0	1.293	1.4577	0.084	17.338	-0.04	0	-0.054	-0.047	0.003	-13.637	0.472981	TRUE	0.12734	-0.325156	0.895035	10	2971	18
Lipoprotein disorders	1.589	0	1.022	1.3055	0.145	9.023	1.365	-1.157	0.1044	0.643	0.162	1.03	0	0.567	0.7981	0.118	6.756	0.092	0.527	-0.181	-0.0441	0.07	-0.633	0.619	0	0.29	0.4542	0.084	5.409	1.623	0	1.294	1.4584	0.084	17.35	-0.04	0	-0.054	-0.047	0.003	-13.634	1.11004	TRUE	0.871119	0.0453403	0.0599226	10	2972	10
Localized superficial swelling, mass, or lump	1.591	0	1.024	1.3072	0.145	9.032	0.374	-0.803	-0.2143	0.3	-0.714	1.028	0	0.565	0.7961	0.118	6.738	0.092	0.523	-0.181	-0.0445	0.07	-0.639	0.618	0	0.289	0.4532	0.084	5.398	1.621	0	1.292	1.4566	0.084	17.322	-0.04	0	-0.054	-0.047	0.003	-13.625	0.807106	TRUE	0.475332	-0.0930693	0.323003	18	2959	36
Lump or mass in breast	1.584	0	1.016	1.2998	0.145	8.979	4.225	-0.051	2.0868	1.091	1.913	1.029	0	0.566	0.7972	0.118	6.75	0.089	0.496	-0.184	-0.0474	0.07	-0.681	0.615	0	0.286	0.4503	0.084	5.363	1.62	0	1.291	1.4554	0.084	17.312	-0.04	0	-0.054	-0.0468	0.003	-13.582	8.05908	TRUE	0.0557563	0.906286	1.25371	10	2969	10
Lymphadenitis	1.589	0	1.022	1.3057	0.145	9.023	0.705	-0.689	0.0083	0.356	0.023	1.029	0	0.566	0.7978	0.118	6.754	0.092	0.525	-0.181	-0.0443	0.07	-0.636	0.618	0	0.289	0.4539	0.084	5.406	1.623	0	1.294	1.4583	0.084	17.349	-0.04	0	-0.054	-0.047	0.003	-13.633	1.00833	TRUE	0.981301	0.00360464	0.00819791	15	2962	21
Major depressive disorder	1.59	0	1.023	1.3068	0.145	9.028	0.099	-0.922	-0.4116	0.261	-1.58	1.029	0	0.565	0.797	0.118	6.746	0.094	0.542	-0.179	-0.0425	0.07	-0.609	0.619	0	0.29	0.4547	0.084	5.415	1.624	0	1.294	1.4589	0.084	17.355	-0.04	0	-0.054	-0.0469	0.003	-13.611	0.662589	TRUE	0.114123	-0.178756	0.942625	25	2952	51
Malaise and fatigue	1.59	0	1.022	1.3058	0.145	9.023	0.565	-0.052	0.2567	0.157	1.631	1.03	0	0.566	0.7981	0.118	6.753	0.092	0.52	-0.181	-0.0448	0.07	-0.644	0.617	0	0.288	0.4522	0.084	5.385	1.625	0	1.296	1.4607	0.084	17.372	-0.04	0	-0.054	-0.0472	0.003	-13.673	1.29266	TRUE	0.102885	0.111483	0.987647	86	2891	97
Malignant neoplasm of head, face, and neck	1.59	0	1.022	1.3061	0.145	9.024	3.506	-3.157	0.1749	1.7	0.103	1.029	0	0.566	0.7975	0.118	6.75	0.092	0.525	-0.181	-0.0443	0.07	-0.636	0.618	0	0.289	0.4539	0.084	5.407	1.623	0	1.293	1.4582	0.084	17.347	-0.04	0	-0.054	-0.047	0.003	-13.632	1.19113	TRUE	0.918065	0.0759581	0.0371265	10	2976	10
Malignant neoplasm of liver, primary	1.59	0	1.023	1.3065	0.145	9.028	3.748	-1.524	1.1119	1.345	0.827	1.029	0	0.566	0.7979	0.118	6.755	0.091	0.517	-0.182	-0.0452	0.07	-0.648	0.618	0	0.289	0.4539	0.084	5.407	1.623	0	1.293	1.4579	0.084	17.343	-0.04	0	-0.054	-0.047	0.003	-13.637	3.04013	TRUE	0.408368	0.482892	0.388948	10	2975	10
Malignant neoplasm of testis	1.59	0	1.023	1.3065	0.145	9.028	1.853	-2.532	-0.3395	1.119	-0.303	1.029	0	0.566	0.7976	0.118	6.752	0.092	0.524	-0.181	-0.0444	0.07	-0.637	0.618	0	0.289	0.4536	0.084	5.404	1.623	0	1.294	1.4586	0.084	17.351	-0.04	0	-0.054	-0.047	0.003	-13.636	0.712126	TRUE	0.761552	-0.147443	0.1183	10	2975	10
Malignant neoplasm, other	1.589	0	1.022	1.3057	0.145	9.024	1.143	-1.349	-0.1031	0.636	-0.162	1.029	0	0.566	0.7976	0.118	6.753	0.092	0.525	-0.181	-0.0442	0.07	-0.635	0.618	0	0.289	0.4538	0.084	5.406	1.623	0	1.294	1.4584	0.084	17.35	-0.04	0	-0.054	-0.047	0.003	-13.632	0.902037	TRUE	0.871129	-0.0447758	0.0599176	10	2972	10
Malunion and nonunion of fracture	1.589	0	1.022	1.3058	0.145	9.025	2.173	-1.389	0.3918	0.909	0.431	1.029	0	0.566	0.7978	0.118	6.754	0.092	0.52	-0.181	-0.0449	0.07	-0.644	0.618	0	0.289	0.4535	0.084	5.402	1.623	0	1.293	1.4581	0.084	17.346	-0.04	0	-0.054	-0.047	0.003	-13.634	1.47964	TRUE	0.666364	0.170157	0.176289	10	2974	10
Mastodynia	1.594	0	1.027	1.3105	0.145	9.052	3.409	0.045	1.7268	0.858	2.012	1.03	0	0.567	0.7983	0.118	6.757	0.089	0.496	-0.184	-0.0475	0.07	-0.681	0.616	0	0.287	0.4511	0.084	5.372	1.623	0	1.293	1.4579	0.084	17.342	-0.04	0	-0.054	-0.0471	0.003	-13.658	5.62263	TRUE	0.0442126	0.74994	1.35445	10	2971	10
Mastoiditis & related conditions	1.589	0	1.021	1.3051	0.145	9.019	2.318	-1.688	0.315	1.022	0.308	1.029	0	0.566	0.7972	0.118	6.748	0.092	0.525	-0.181	-0.0443	0.07	-0.636	0.619	0	0.29	0.4541	0.084	5.409	1.623	0	1.294	1.4585	0.084	17.351	-0.04	0	-0.054	-0.047	0.003	-13.63	1.37026	TRUE	0.757901	0.136803	0.120388	10	2975	10
Mechanical complication of unspecified genitourinary device, implant, and graft	1.595	0	1.027	1.311	0.145	9.052	4.19	-0.123	2.0334	1.1	1.848	1.033	0	0.57	0.8013	0.118	6.781	0.095	0.555	-0.178	-0.0412	0.07	-0.591	0.618	0	0.289	0.4533	0.084	5.397	1.623	0	1.293	1.458	0.084	17.338	-0.04	0	-0.054	-0.0472	0.003	-13.676	7.64002	TRUE	0.064551	0.883094	1.1901	10	2971	10
Melanomas of skin	1.586	0	1.019	1.3027	0.145	9	1.119	-3.192	-1.0368	1.1	-0.943	1.029	0	0.566	0.7975	0.118	6.752	0.093	0.536	-0.18	-0.0431	0.07	-0.619	0.619	0	0.29	0.4545	0.084	5.414	1.624	0	1.294	1.4589	0.084	17.355	-0.04	0	-0.054	-0.0469	0.003	-13.606	0.354588	TRUE	0.345852	-0.450277	0.46111	10	2976	10
Melanomas of skin, dx or hx	1.589	0	1.022	1.3056	0.145	9.02	0.747	-0.758	-0.0054	0.384	-0.014	1.029	0	0.566	0.7978	0.118	6.754	0.092	0.525	-0.181	-0.0443	0.07	-0.636	0.618	0	0.289	0.4539	0.084	5.406	1.623	0	1.294	1.4583	0.084	17.348	-0.04	0	-0.054	-0.047	0.003	-13.622	0.994615	TRUE	0.988723	-0.00234519	0.00492545	13	2964	19
Memory loss	1.591	0	1.024	1.3077	0.145	9.037	2.044	-0.32	0.8618	0.603	1.429	1.029	0	0.566	0.7973	0.118	6.747	0.092	0.525	-0.181	-0.0443	0.07	-0.635	0.617	0	0.288	0.4521	0.084	5.384	1.623	0	1.294	1.4584	0.084	17.348	-0.04	0	-0.054	-0.0471	0.003	-13.655	2.36742	TRUE	0.152909	0.374275	0.815566	10	2969	10
Meniere's disease	1.59	0	1.023	1.3062	0.145	9.027	2.544	-3.327	-0.3917	1.498	-0.262	1.029	0	0.566	0.7978	0.118	6.754	0.092	0.527	-0.181	-0.0441	0.07	-0.633	0.618	0	0.289	0.4539	0.084	5.407	1.623	0	1.294	1.4587	0.084	17.351	-0.04	0	-0.054	-0.047	0.003	-13.635	0.675907	TRUE	0.793677	-0.170113	0.100356	10	2976	10
Methicillin resistant Staphylococcus aureus	1.594	0	1.027	1.3107	0.145	9.054	0.875	-3.621	-1.3732	1.147	-1.197	1.032	0	0.569	0.8008	0.118	6.778	0.092	0.527	-0.181	-0.0441	0.07	-0.633	0.619	0	0.29	0.4543	0.084	5.41	1.622	0	1.293	1.4577	0.084	17.34	-0.04	0	-0.054	-0.0471	0.003	-13.658	0.253295	TRUE	0.231212	-0.596373	0.635989	10	2976	10
Methicillin sensitive Staphylococcus aureus	1.591	0	1.023	1.3069	0.145	9.03	2.009	-3.046	-0.5186	1.29	-0.402	1.029	0	0.566	0.7975	0.118	6.751	0.092	0.523	-0.181	-0.0445	0.07	-0.638	0.619	0	0.289	0.454	0.084	5.408	1.623	0	1.293	1.458	0.084	17.345	-0.04	0	-0.054	-0.047	0.003	-13.637	0.595353	TRUE	0.687597	-0.225225	0.162666	10	2976	10
Microscopic hematuria	1.591	0	1.024	1.3075	0.145	9.035	1.554	-0.366	0.5942	0.49	1.213	1.031	0	0.568	0.7994	0.118	6.767	0.092	0.52	-0.181	-0.0448	0.07	-0.644	0.618	0	0.289	0.4536	0.084	5.403	1.623	0	1.293	1.458	0.084	17.345	-0.04	0	-0.054	-0.0471	0.003	-13.651	1.81158	TRUE	0.225057	0.258058	0.647708	10	2967	10
Migrain with aura	1.587	0	1.02	1.3035	0.145	9.007	1.276	-0.575	0.3504	0.472	0.742	1.027	0	0.564	0.7958	0.118	6.735	0.092	0.52	-0.181	-0.0448	0.07	-0.643	0.618	0	0.289	0.4532	0.084	5.398	1.623	0	1.294	1.4587	0.084	17.354	-0.04	0	-0.054	-0.047	0.003	-13.621	1.41964	TRUE	0.458154	0.152177	0.338989	10	2967	10
Migraine	1.586	0	1.018	1.3018	0.145	8.992	1.322	0.135	0.7284	0.303	2.407	1.022	0	0.559	0.7903	0.118	6.684	0.088	0.485	-0.185	-0.0487	0.07	-0.699	0.614	0	0.285	0.4492	0.084	5.348	1.626	0	1.297	1.4613	0.084	17.382	-0.04	0	-0.054	-0.047	0.003	-13.619	2.07176	TRUE	0.0160745	0.31634	1.79386	27	2950	20
Mild cognitive impairment	1.589	0	1.022	1.3057	0.145	9.024	2.28	-2.747	-0.2331	1.282	-0.182	1.029	0	0.566	0.7978	0.118	6.754	0.092	0.526	-0.181	-0.0441	0.07	-0.633	0.619	0	0.29	0.4541	0.084	5.409	1.623	0	1.294	1.4583	0.084	17.349	-0.04	0	-0.054	-0.047	0.003	-13.633	0.792074	TRUE	0.855765	-0.101234	0.0676454	10	2976	10
Mineral deficiency NEC	1.593	0	1.026	1.3095	0.145	9.048	0.3	-2.598	-1.1492	0.739	-1.554	1.035	0	0.572	0.8033	0.118	6.795	0.092	0.523	-0.181	-0.0445	0.07	-0.639	0.619	0	0.29	0.4543	0.084	5.411	1.627	0	1.297	1.462	0.084	17.379	-0.04	0	-0.054	-0.0471	0.003	-13.653	0.31689	TRUE	0.1201	-0.499091	0.920456	10	2974	10
Miscarriage; stillbirth	1.589	0	1.022	1.3055	0.145	9.023	3.346	-2.202	0.5719	1.415	0.404	1.029	0	0.566	0.7978	0.118	6.754	0.092	0.52	-0.181	-0.0448	0.07	-0.643	0.618	0	0.289	0.4539	0.084	5.406	1.623	0	1.294	1.4583	0.084	17.349	-0.04	0	-0.054	-0.047	0.003	-13.631	1.77163	TRUE	0.686126	0.248373	0.163596	10	2976	10
Mixed hyperlipidemia	1.589	0	1.022	1.3052	0.145	9.02	0.113	-0.821	-0.3536	0.238	-1.484	1.028	0	0.565	0.7964	0.118	6.742	0.093	0.53	-0.18	-0.0437	0.07	-0.627	0.616	0	0.287	0.4513	0.084	5.374	1.618	0	1.288	1.4532	0.084	17.274	-0.04	0	-0.054	-0.0468	0.003	-13.584	0.702156	TRUE	0.137731	-0.153567	0.860968	26	2951	66
Mood disorders	1.589	0	1.022	1.3055	0.145	9.023	1.525	-0.498	0.5134	0.516	0.995	1.031	0	0.567	0.799	0.118	6.764	0.093	0.53	-0.18	-0.0438	0.07	-0.628	0.616	0	0.287	0.4511	0.084	5.371	1.623	0	1.294	1.4586	0.084	17.352	-0.04	0	-0.054	-0.047	0.003	-13.64	1.67096	TRUE	0.319919	0.222967	0.49496	10	2968	10
Morbid obesity	1.59	0	1.023	1.3063	0.145	9.025	0.674	-0.79	-0.0579	0.373	-0.155	1.03	0	0.567	0.7981	0.118	6.756	0.092	0.525	-0.181	-0.0443	0.07	-0.636	0.619	0	0.289	0.454	0.084	5.408	1.623	0	1.293	1.4582	0.084	17.347	-0.04	0	-0.054	-0.047	0.003	-13.634	0.943744	TRUE	0.876747	-0.0251457	0.0571259	14	2963	18
Multiple sclerosis	1.59	0	1.023	1.3063	0.145	9.028	2.775	-1.184	0.7953	1.01	0.787	1.03	0	0.567	0.7985	0.118	6.76	0.092	0.522	-0.181	-0.0446	0.07	-0.64	0.619	0	0.29	0.4545	0.084	5.413	1.624	0	1.294	1.459	0.084	17.356	-0.04	0	-0.054	-0.047	0.003	-13.64	2.21511	TRUE	0.431072	0.345394	0.36545	10	2975	10
Muscle weakness	1.588	0	1.02	1.3038	0.145	9.005	0.235	-2.151	-0.9579	0.609	-1.574	1.029	0	0.566	0.7978	0.118	6.75	0.09	0.508	-0.183	-0.0462	0.07	-0.662	0.616	0	0.287	0.4512	0.084	5.373	1.621	0	1.292	1.4567	0.084	17.328	-0.04	0	-0.054	-0.0469	0.003	-13.584	0.383698	TRUE	0.115529	-0.416011	0.937309	10	2973	15
Muscle/tendon sprain	1.584	0	1.017	1.3008	0.145	8.989	3.915	-0.485	1.7149	1.122	1.528	1.03	0	0.567	0.7985	0.118	6.761	0.091	0.514	-0.182	-0.0454	0.07	-0.652	0.618	0	0.289	0.4535	0.084	5.4	1.624	0	1.294	1.4592	0.084	17.359	-0.04	0	-0.054	-0.0469	0.003	-13.605	5.55612	TRUE	0.12656	0.744772	0.897704	10	2973	10
Muscular wasting and disuse atrophy	1.584	0	1.017	1.3003	0.145	8.983	3.87	-0.522	1.674	1.121	1.494	1.028	0	0.565	0.7968	0.118	6.742	0.094	0.538	-0.179	-0.0429	0.07	-0.615	0.619	0	0.29	0.4544	0.084	5.411	1.624	0	1.295	1.4595	0.084	17.359	-0.04	0	-0.054	-0.0469	0.003	-13.607	5.33346	TRUE	0.135235	0.727009	0.868912	10	2972	10
Musculoskeletal symptoms referable to limbs	1.59	0	1.023	1.3068	0.145	9.032	1.137	-0.332	0.4026	0.375	1.074	1.029	0	0.566	0.7972	0.118	6.748	0.092	0.527	-0.181	-0.0441	0.07	-0.633	0.62	0	0.291	0.4554	0.084	5.424	1.624	0	1.295	1.4594	0.084	17.358	-0.04	0	-0.054	-0.0471	0.003	-13.653	1.49571	TRUE	0.282947	0.174847	0.548294	16	2961	17
Myalgia and myositis unspecified	1.587	0	1.02	1.3033	0.145	9.006	0.945	-0.194	0.3752	0.291	1.291	1.029	0	0.566	0.7971	0.118	6.747	0.091	0.517	-0.182	-0.0452	0.07	-0.649	0.619	0	0.29	0.4545	0.084	5.414	1.624	0	1.295	1.4595	0.084	17.361	-0.04	0	-0.054	-0.047	0.003	-13.635	1.45528	TRUE	0.196675	0.162947	0.70625	26	2951	26
Myocardial infarction	1.594	0	1.027	1.3107	0.145	9.051	2.695	-0.191	1.2518	0.736	1.7	1.033	0	0.569	0.801	0.118	6.774	0.097	0.573	-0.176	-0.0393	0.07	-0.564	0.622	0	0.293	0.4576	0.084	5.448	1.626	0	1.297	1.4614	0.084	17.376	-0.04	0	-0.054	-0.0472	0.003	-13.682	3.49663	TRUE	0.0891385	0.54365	1.04993	10	2971	10
Myopathy	1.592	0	1.024	1.3082	0.145	9.037	1.246	-2.245	-0.4995	0.891	-0.561	1.028	0	0.565	0.7966	0.118	6.743	0.091	0.514	-0.182	-0.0455	0.07	-0.653	0.618	0	0.289	0.4536	0.084	5.403	1.622	0	1.292	1.4571	0.084	17.329	-0.04	0	-0.054	-0.047	0.003	-13.64	0.606834	TRUE	0.574888	-0.21693	0.240417	10	2975	10
Myopia	1.59	0	1.023	1.3068	0.145	9.032	0.224	-1.358	-0.5671	0.404	-1.405	1.031	0	0.568	0.7996	0.118	6.768	0.091	0.515	-0.182	-0.0454	0.07	-0.651	0.62	0	0.29	0.4549	0.084	5.418	1.624	0	1.294	1.4588	0.084	17.351	-0.04	0	-0.054	-0.047	0.003	-13.625	0.567168	TRUE	0.160045	-0.246288	0.795759	10	2967	20
Myringitis	1.589	0	1.022	1.3054	0.145	9.022	2.073	-2.995	-0.4614	1.293	-0.357	1.029	0	0.566	0.7978	0.118	6.754	0.093	0.528	-0.181	-0.044	0.07	-0.631	0.618	0	0.289	0.4539	0.084	5.406	1.623	0	1.294	1.4587	0.084	17.352	-0.04	0	-0.054	-0.047	0.003	-13.63	0.6304	TRUE	0.721198	-0.200383	0.141946	10	2976	10
Nasal polyps	1.589	0	1.021	1.3051	0.145	9.019	1.98	-0.91	0.5352	0.737	0.726	1.029	0	0.566	0.7979	0.118	6.753	0.093	0.531	-0.18	-0.0437	0.07	-0.627	0.62	0	0.29	0.4551	0.084	5.419	1.624	0	1.294	1.4589	0.084	17.353	-0.04	0	-0.054	-0.047	0.003	-13.636	1.70779	TRUE	0.467849	0.232434	0.329894	10	2972	10
Nausea and vomiting	1.587	0	1.019	1.3029	0.145	9.004	0.813	-0.239	0.2868	0.268	1.069	1.031	0	0.567	0.799	0.118	6.762	0.093	0.532	-0.18	-0.0435	0.07	-0.624	0.618	0	0.289	0.4539	0.084	5.407	1.624	0	1.294	1.459	0.084	17.355	-0.04	0	-0.054	-0.047	0.003	-13.637	1.33216	TRUE	0.28488	0.124556	0.545338	32	2945	31
Neoplasm of uncertain behavior	1.59	0	1.022	1.306	0.145	9.024	0.565	-0.52	0.0226	0.277	0.082	1.029	0	0.566	0.7978	0.118	6.754	0.092	0.523	-0.181	-0.0446	0.07	-0.639	0.618	0	0.289	0.4538	0.084	5.405	1.623	0	1.294	1.4583	0.084	17.349	-0.04	0	-0.054	-0.047	0.003	-13.629	1.02286	TRUE	0.934825	0.00981506	0.0292695	23	2954	39
Neoplasm of uncertain behavior of skin	1.589	0	1.022	1.3057	0.145	9.021	0.405	-0.408	-0.0013	0.207	-0.006	1.029	0	0.566	0.7978	0.118	6.751	0.092	0.525	-0.181	-0.0443	0.07	-0.636	0.618	0	0.289	0.4539	0.084	5.406	1.623	0	1.293	1.4583	0.084	17.342	-0.04	0	-0.054	-0.047	0.003	-13.633	0.998701	TRUE	0.99502	-0.000564583	0.00216813	44	2933	61
Nephritis and nephropathy with pathological lesion	1.588	0	1.021	1.3045	0.145	9.014	3.59	-1.398	1.096	1.272	0.861	1.028	0	0.565	0.7968	0.118	6.743	0.094	0.54	-0.179	-0.0428	0.07	-0.613	0.62	0	0.291	0.4554	0.084	5.423	1.625	0	1.295	1.4598	0.084	17.363	-0.04	0	-0.054	-0.047	0.003	-13.634	2.99217	TRUE	0.388997	0.475987	0.410054	10	2975	10
Nerve plexus lesions	1.589	0	1.022	1.3057	0.145	9.024	2.4	-1.71	0.3448	1.049	0.329	1.03	0	0.567	0.798	0.118	6.756	0.092	0.524	-0.181	-0.0443	0.07	-0.637	0.619	0	0.29	0.4541	0.084	5.409	1.623	0	1.294	1.4583	0.084	17.349	-0.04	0	-0.054	-0.047	0.003	-13.634	1.41171	TRUE	0.742307	0.149745	0.129417	10	2975	10
Nerve root and plexus disorders	1.592	0	1.024	1.3078	0.145	9.036	1.566	-3.178	-0.8061	1.21	-0.666	1.028	0	0.565	0.7965	0.118	6.743	0.091	0.513	-0.182	-0.0456	0.07	-0.654	0.618	0	0.289	0.4533	0.084	5.4	1.622	0	1.292	1.457	0.084	17.33	-0.04	0	-0.054	-0.047	0.003	-13.637	0.446596	TRUE	0.505393	-0.350085	0.296371	10	2976	10
Neuralgia, neuritis, and radiculitis NOS	1.602	0	1.034	1.3181	0.145	9.096	1.935	0.174	1.0546	0.449	2.347	1.032	0	0.569	0.8002	0.118	6.771	0.094	0.537	-0.18	-0.043	0.07	-0.617	0.615	0	0.286	0.4504	0.084	5.362	1.627	0	1.298	1.4624	0.084	17.387	-0.041	0	-0.054	-0.0474	0.003	-13.721	2.87083	TRUE	0.0189358	0.458007	1.72272	13	2964	10
Neurological disorders	1.59	0	1.022	1.3059	0.145	9.024	1.131	-1.049	0.0408	0.556	0.073	1.029	0	0.566	0.7979	0.118	6.754	0.092	0.525	-0.181	-0.0443	0.07	-0.636	0.618	0	0.289	0.4538	0.084	5.406	1.623	0	1.294	1.4583	0.084	17.349	-0.04	0	-0.054	-0.047	0.003	-13.63	1.04164	TRUE	0.941455	0.0177192	0.0262006	10	2971	10
Neutropenia	1.589	0	1.022	1.3054	0.145	9.021	1.048	-0.949	0.0494	0.509	0.097	1.029	0	0.566	0.7978	0.118	6.754	0.092	0.523	-0.181	-0.0445	0.07	-0.638	0.618	0	0.289	0.4539	0.084	5.407	1.623	0	1.294	1.4583	0.084	17.349	-0.04	0	-0.054	-0.047	0.003	-13.631	1.05064	TRUE	0.922746	0.0214541	0.0349178	10	2969	10
Nevus, non-neoplastic	1.587	0	1.02	1.3037	0.145	9.006	0.235	-1.235	-0.4998	0.375	-1.333	1.028	0	0.565	0.7964	0.118	6.741	0.09	0.505	-0.183	-0.0465	0.07	-0.667	0.624	0	0.295	0.4593	0.084	5.464	1.622	0	1.292	1.4568	0.084	17.329	-0.04	0	-0.054	-0.0469	0.003	-13.59	0.606652	TRUE	0.182519	-0.21706	0.738692	11	2966	25
Non-Hodgkins lymphoma	1.589	0	1.022	1.3055	0.145	9.022	2.318	-3.166	-0.424	1.399	-0.303	1.029	0	0.566	0.7975	0.118	6.751	0.092	0.523	-0.181	-0.0445	0.07	-0.639	0.618	0	0.289	0.4536	0.084	5.403	1.623	0	1.294	1.4584	0.084	17.35	-0.04	0	-0.054	-0.047	0.003	-13.628	0.654424	TRUE	0.761822	-0.184141	0.118147	10	2976	10
Nonallopathic lesions NEC	1.588	0	1.021	1.3044	0.145	9.017	0.447	-2.174	-0.8633	0.669	-1.291	1.028	0	0.565	0.7966	0.118	6.744	0.092	0.524	-0.181	-0.0443	0.07	-0.637	0.622	0	0.293	0.4575	0.084	5.446	1.623	0	1.293	1.458	0.084	17.344	-0.04	0	-0.054	-0.0469	0.003	-13.619	0.421768	TRUE	0.196742	-0.374926	0.706102	10	2974	10
Noninfectious disorders of lymphatic channels	1.589	0	1.022	1.3053	0.145	9.02	1.205	-2.135	-0.4647	0.852	-0.545	1.029	0	0.566	0.7979	0.118	6.754	0.092	0.521	-0.181	-0.0447	0.07	-0.642	0.619	0	0.29	0.4545	0.084	5.413	1.622	0	1.293	1.4576	0.084	17.34	-0.04	0	-0.054	-0.047	0.003	-13.624	0.628324	TRUE	0.585546	-0.201817	0.232439	10	2975	10
Noninfectious gastroenteritis	1.587	0	1.019	1.303	0.145	9.003	0.779	-0.348	0.2153	0.288	0.749	1.029	0	0.566	0.7972	0.118	6.748	0.093	0.533	-0.18	-0.0435	0.07	-0.624	0.619	0	0.29	0.4542	0.084	5.41	1.623	0	1.294	1.4587	0.084	17.353	-0.04	0	-0.054	-0.047	0.003	-13.629	1.24023	TRUE	0.454099	0.0935036	0.34285	27	2950	26
Nonrheumatic mitral valve disorders	1.59	0	1.023	1.3067	0.145	9.027	3.197	-0.165	1.5159	0.858	1.767	1.027	0	0.563	0.7947	0.118	6.72	0.093	0.536	-0.18	-0.0432	0.07	-0.619	0.619	0	0.29	0.4548	0.084	5.416	1.625	0	1.295	1.46	0.084	17.364	-0.04	0	-0.054	-0.0471	0.003	-13.648	4.55352	TRUE	0.0771505	0.658347	1.11266	10	2971	10
Nonrheumatic tricuspid valve disorders	1.591	0	1.024	1.3074	0.145	9.032	3.101	-0.387	1.3571	0.89	1.525	1.03	0	0.567	0.7985	0.118	6.755	0.095	0.549	-0.178	-0.0418	0.07	-0.599	0.62	0	0.291	0.4556	0.084	5.426	1.626	0	1.297	1.4615	0.084	17.379	-0.04	0	-0.054	-0.0471	0.003	-13.658	3.88491	TRUE	0.127196	0.589381	0.895528	10	2973	10
Nonsenile Cataract	1.591	0	1.024	1.3072	0.145	9.033	3.605	-1.404	1.1007	1.278	0.861	1.024	0	0.561	0.7926	0.118	6.702	0.092	0.522	-0.181	-0.0447	0.07	-0.641	0.618	0	0.289	0.4539	0.084	5.407	1.623	0	1.294	1.4584	0.084	17.35	-0.04	0	-0.054	-0.047	0.003	-13.641	3.00627	TRUE	0.389056	0.478028	0.409987	10	2975	10
Nonspecific abnormal findings in stool contents	1.591	0	1.024	1.3078	0.145	9.037	1.226	-0.357	0.4345	0.404	1.076	1.031	0	0.568	0.7992	0.118	6.765	0.091	0.517	-0.182	-0.0451	0.07	-0.647	0.616	0	0.287	0.4515	0.084	5.376	1.624	0	1.294	1.459	0.084	17.356	-0.04	0	-0.054	-0.0471	0.003	-13.652	1.54419	TRUE	0.282051	0.188701	0.549672	13	2964	14
Nonspecific abnormal findings on radiological and other examination of biliary tract	1.589	0	1.022	1.3054	0.145	9.022	0.972	-1.769	-0.3982	0.699	-0.57	1.029	0	0.566	0.7979	0.118	6.754	0.092	0.52	-0.181	-0.0448	0.07	-0.643	0.619	0	0.29	0.4546	0.084	5.415	1.622	0	1.293	1.4575	0.084	17.338	-0.04	0	-0.054	-0.047	0.003	-13.625	0.671528	TRUE	0.569014	-0.172936	0.244877	10	2974	10
Nonspecific abnormal findings on radiological and other examination of musculoskeletal system	1.592	0	1.025	1.3083	0.145	9.041	1.947	-0.456	0.7456	0.613	1.216	1.03	0	0.567	0.7985	0.118	6.76	0.093	0.536	-0.18	-0.0431	0.07	-0.619	0.617	0	0.288	0.4528	0.084	5.392	1.624	0	1.294	1.459	0.084	17.355	-0.04	0	-0.054	-0.0471	0.003	-13.66	2.10771	TRUE	0.223808	0.32381	0.650124	10	2970	10
Nonspecific abnormal findings on radiological and other examination of other intrathoracic organs (echocardiogram, etc)	1.589	0	1.022	1.3058	0.145	9.025	1.142	-1.031	0.0554	0.554	0.1	1.029	0	0.566	0.7976	0.118	6.752	0.092	0.525	-0.181	-0.0443	0.07	-0.636	0.618	0	0.289	0.4538	0.084	5.406	1.623	0	1.294	1.4584	0.084	17.35	-0.04	0	-0.054	-0.047	0.003	-13.633	1.05696	TRUE	0.920447	0.0240599	0.0360012	10	2971	10
Nonspecific abnormal findings on radiological and other examination of skull and head	1.587	0	1.02	1.3038	0.145	9.008	3.447	-1.197	1.1249	1.185	0.949	1.028	0	0.565	0.7963	0.118	6.739	0.093	0.532	-0.18	-0.0435	0.07	-0.624	0.618	0	0.289	0.4536	0.084	5.403	1.623	0	1.293	1.4582	0.084	17.345	-0.04	0	-0.054	-0.047	0.003	-13.62	3.07991	TRUE	0.342371	0.488538	0.465504	10	2973	10
Nonspecific chest pain	1.592	0	1.025	1.3084	0.145	9.035	0.236	-0.373	-0.0682	0.155	-0.439	1.028	0	0.565	0.7965	0.118	6.741	0.092	0.523	-0.181	-0.0445	0.07	-0.639	0.618	0	0.288	0.453	0.084	5.395	1.622	0	1.293	1.4575	0.084	17.337	-0.04	0	-0.054	-0.047	0.003	-13.636	0.934074	TRUE	0.660838	-0.0296189	0.179905	80	2897	114
Nonspecific elevation of levels of transaminase or lactic acid dehydrogenase [LDH]	1.584	0	1.017	1.3003	0.145	8.982	1.278	-0.05	0.614	0.339	1.812	1.034	0	0.571	0.8027	0.118	6.793	0.095	0.554	-0.178	-0.0412	0.07	-0.591	0.615	0	0.286	0.4506	0.084	5.364	1.625	0	1.296	1.4604	0.084	17.367	-0.04	0	-0.054	-0.047	0.003	-13.624	1.84781	TRUE	0.070017	0.266657	1.1548	24	2953	16
Nonspecific findings on examination of blood	1.591	0	1.023	1.307	0.145	9.031	0.943	-0.61	0.1668	0.396	0.421	1.029	0	0.566	0.7975	0.118	6.752	0.092	0.526	-0.181	-0.0442	0.07	-0.635	0.618	0	0.289	0.4538	0.084	5.406	1.623	0	1.294	1.4587	0.084	17.353	-0.04	0	-0.054	-0.047	0.003	-13.639	1.18152	TRUE	0.673883	0.0724403	0.171415	12	2965	17
Nontoxic multinodular goiter	1.59	0	1.022	1.3061	0.145	9.027	2.088	-1.58	0.2541	0.936	0.272	1.03	0	0.567	0.798	0.118	6.756	0.092	0.525	-0.181	-0.0443	0.07	-0.635	0.618	0	0.289	0.4536	0.084	5.403	1.623	0	1.294	1.4585	0.084	17.351	-0.04	0	-0.054	-0.047	0.003	-13.636	1.2893	TRUE	0.78592	0.110354	0.104622	10	2975	10
Nontoxic nodular goiter	1.59	0	1.023	1.3067	0.145	9.031	2.507	-0.626	0.9404	0.799	1.176	1.029	0	0.566	0.7975	0.118	6.749	0.093	0.529	-0.18	-0.0439	0.07	-0.63	0.619	0	0.29	0.4545	0.084	5.414	1.625	0	1.295	1.4598	0.084	17.364	-0.04	0	-0.054	-0.0471	0.003	-13.648	2.56101	TRUE	0.239414	0.408411	0.620851	10	2973	10
Nontoxic uninodular goiter	1.589	0	1.022	1.3058	0.145	9.023	1.868	-0.038	0.9151	0.486	1.883	1.03	0	0.567	0.7988	0.118	6.76	0.091	0.517	-0.182	-0.0451	0.07	-0.648	0.618	0	0.289	0.4532	0.084	5.397	1.626	0	1.296	1.4611	0.084	17.377	-0.04	0	-0.054	-0.0471	0.003	-13.65	2.49702	TRUE	0.0597608	0.397423	1.22358	11	2966	10
Obesity	1.589	0	1.021	1.3051	0.145	9.017	0.746	-0.027	0.3596	0.197	1.825	1.019	0	0.555	0.787	0.118	6.649	0.093	0.532	-0.18	-0.0435	0.07	-0.624	0.616	0	0.287	0.4513	0.084	5.375	1.625	0	1.295	1.4601	0.084	17.366	-0.04	0	-0.054	-0.0471	0.003	-13.661	1.43276	TRUE	0.0680747	0.156172	1.16701	60	2917	56
Obsessive-compulsive disorders	1.589	0	1.022	1.3056	0.145	9.022	2.885	-2.663	0.111	1.415	0.078	1.029	0	0.566	0.7978	0.118	6.754	0.092	0.524	-0.181	-0.0443	0.07	-0.637	0.618	0	0.289	0.4537	0.084	5.404	1.623	0	1.294	1.4583	0.084	17.349	-0.04	0	-0.054	-0.047	0.003	-13.631	1.11739	TRUE	0.937496	0.0482067	0.0280305	10	2976	10
Obstruction of bile duct	1.589	0	1.022	1.3057	0.145	9.024	2.349	-2.48	-0.0658	1.232	-0.053	1.029	0	0.566	0.7977	0.118	6.753	0.092	0.525	-0.181	-0.0443	0.07	-0.636	0.618	0	0.289	0.4538	0.084	5.406	1.623	0	1.293	1.4583	0.084	17.348	-0.04	0	-0.054	-0.047	0.003	-13.633	0.936318	TRUE	0.957417	-0.0285766	0.018899	10	2976	10
Obstructive sleep apnea	1.591	0	1.023	1.307	0.145	9.031	0.267	-0.46	-0.0962	0.185	-0.519	1.029	0	0.566	0.7972	0.118	6.748	0.091	0.517	-0.182	-0.0451	0.07	-0.647	0.619	0	0.289	0.454	0.084	5.408	1.622	0	1.292	1.457	0.084	17.328	-0.04	0	-0.054	-0.047	0.003	-13.622	0.908282	TRUE	0.603847	-0.0417791	0.219073	54	2923	83
Occlusion and stenosis of precerebral arteries	1.596	0	1.028	1.3117	0.145	9.051	2.064	-0.892	0.5863	0.754	0.777	1.026	0	0.563	0.7947	0.118	6.726	0.093	0.529	-0.18	-0.0439	0.07	-0.63	0.618	0	0.289	0.4539	0.084	5.406	1.623	0	1.293	1.4581	0.084	17.346	-0.04	0	-0.054	-0.0472	0.003	-13.652	1.79733	TRUE	0.436903	0.254627	0.359615	10	2973	10
Open wound of finger(s)	1.589	0	1.022	1.3059	0.145	9.025	1.068	-0.695	0.1863	0.45	0.414	1.03	0	0.567	0.7982	0.118	6.757	0.092	0.521	-0.181	-0.0447	0.07	-0.641	0.618	0	0.289	0.4531	0.084	5.396	1.623	0	1.293	1.4582	0.084	17.348	-0.04	0	-0.054	-0.047	0.003	-13.637	1.20478	TRUE	0.678617	0.0809091	0.168376	10	2967	12
Open wound of foot except toe(s) alone	1.588	0	1.021	1.3043	0.145	9.014	1.543	-2.912	-0.6845	1.136	-0.602	1.031	0	0.568	0.7994	0.118	6.765	0.093	0.532	-0.18	-0.0435	0.07	-0.625	0.618	0	0.289	0.4538	0.084	5.406	1.623	0	1.293	1.4582	0.084	17.349	-0.04	0	-0.054	-0.047	0.003	-13.623	0.504342	TRUE	0.546936	-0.297275	0.262064	10	2976	10
Open wound of hand except finger(s)	1.587	0	1.02	1.3039	0.145	9.01	1.539	-0.663	0.4381	0.562	0.78	1.031	0	0.568	0.7994	0.118	6.766	0.092	0.527	-0.181	-0.0441	0.07	-0.633	0.62	0	0.291	0.4555	0.084	5.424	1.625	0	1.295	1.4599	0.084	17.362	-0.04	0	-0.054	-0.047	0.003	-13.631	1.54976	TRUE	0.435337	0.190264	0.361174	10	2971	10
Open wound of lip and mouth	1.587	0	1.02	1.3034	0.145	9.005	3.987	-0.594	1.6965	1.169	1.451	1.032	0	0.569	0.8001	0.118	6.772	0.093	0.533	-0.18	-0.0434	0.07	-0.623	0.621	0	0.292	0.4561	0.084	5.432	1.625	0	1.296	1.4606	0.084	17.371	-0.04	0	-0.054	-0.047	0.003	-13.63	5.45482	TRUE	0.146667	0.736781	0.833669	10	2974	10
Open wound of toe(s)	1.59	0	1.022	1.3059	0.145	9.026	1.491	-3.303	-0.9059	1.223	-0.741	1.029	0	0.566	0.7973	0.118	6.75	0.092	0.526	-0.181	-0.0442	0.07	-0.635	0.618	0	0.289	0.4534	0.084	5.4	1.623	0	1.294	1.4586	0.084	17.351	-0.04	0	-0.054	-0.047	0.003	-13.632	0.404178	TRUE	0.458856	-0.393427	0.338324	10	2976	10
Open wound or laceration of eye or eyelid	1.59	0	1.023	1.3062	0.145	9.026	2.25	-2.647	-0.1981	1.249	-0.159	1.029	0	0.566	0.7974	0.118	6.749	0.092	0.522	-0.181	-0.0447	0.07	-0.641	0.618	0	0.289	0.4535	0.084	5.399	1.623	0	1.293	1.4579	0.084	17.337	-0.04	0	-0.054	-0.047	0.003	-13.634	0.820288	TRUE	0.874001	-0.0860337	0.0584882	10	2976	10
Open wounds of extremities	1.59	0	1.023	1.3065	0.145	9.028	1.303	-0.933	0.185	0.57	0.324	1.029	0	0.566	0.7975	0.118	6.751	0.092	0.523	-0.181	-0.0445	0.07	-0.639	0.618	0	0.289	0.4531	0.084	5.396	1.623	0	1.294	1.4584	0.084	17.35	-0.04	0	-0.054	-0.047	0.003	-13.636	1.20322	TRUE	0.745631	0.0803445	0.127476	10	2971	10
Open wounds of head; neck; and trunk	1.59	0	1.022	1.306	0.145	9.023	1.32	-1.417	-0.0487	0.698	-0.07	1.029	0	0.566	0.7978	0.118	6.754	0.092	0.524	-0.181	-0.0444	0.07	-0.637	0.618	0	0.289	0.4538	0.084	5.405	1.623	0	1.293	1.4582	0.084	17.346	-0.04	0	-0.054	-0.047	0.003	-13.633	0.952467	TRUE	0.944416	-0.0211501	0.0248366	10	2973	10
Open-angle glaucoma	1.588	0	1.02	1.3041	0.145	9.008	1.511	-2.156	-0.3224	0.935	-0.345	1.031	0	0.568	0.7995	0.118	6.762	0.092	0.523	-0.181	-0.0445	0.07	-0.639	0.618	0	0.289	0.4539	0.084	5.407	1.623	0	1.294	1.4583	0.084	17.35	-0.04	0	-0.054	-0.047	0.003	-13.61	0.724408	TRUE	0.730336	-0.140017	0.136478	10	2975	10
Opiates and related narcotics causing adverse effects in therapeutic use	1.588	0	1.02	1.304	0.145	9.011	2.281	-1.255	0.5129	0.902	0.569	1.03	0	0.567	0.798	0.118	6.756	0.092	0.526	-0.181	-0.0442	0.07	-0.634	0.618	0	0.289	0.4533	0.084	5.399	1.623	0	1.293	1.4579	0.084	17.343	-0.04	0	-0.054	-0.047	0.003	-13.622	1.67013	TRUE	0.569592	0.22275	0.244436	10	2973	10
Optic atrophy	1.595	0	1.027	1.311	0.145	9.052	3.666	-1.318	1.1744	1.271	0.924	1.027	0	0.564	0.7955	0.118	6.733	0.093	0.527	-0.181	-0.044	0.07	-0.632	0.617	0	0.288	0.4529	0.084	5.394	1.622	0	1.293	1.4577	0.084	17.34	-0.04	0	-0.054	-0.0471	0.003	-13.657	3.2362	TRUE	0.355661	0.510035	0.448964	10	2975	10
Optic neuritis/neuropathy	1.59	0	1.023	1.3067	0.145	9.029	2.712	-1.613	0.5498	1.103	0.498	1.029	0	0.566	0.7979	0.118	6.755	0.092	0.52	-0.181	-0.0449	0.07	-0.644	0.618	0	0.289	0.4539	0.084	5.407	1.623	0	1.293	1.458	0.084	17.345	-0.04	0	-0.054	-0.047	0.003	-13.638	1.73291	TRUE	0.61826	0.238775	0.208829	10	2975	10
Oral aphthae	1.593	0	1.025	1.3089	0.145	9.043	0.555	-3.667	-1.5559	1.077	-1.445	1.029	0	0.566	0.7971	0.118	6.748	0.094	0.538	-0.179	-0.0429	0.07	-0.616	0.62	0	0.291	0.4555	0.084	5.424	1.622	0	1.293	1.4575	0.084	17.339	-0.04	0	-0.054	-0.0471	0.003	-13.646	0.210999	TRUE	0.148496	-0.675719	0.828286	10	2976	10
Orchitis and epididymitis	1.595	0	1.028	1.3116	0.145	9.058	0.184	-1.463	-0.6393	0.42	-1.522	1.031	0	0.568	0.7996	0.118	6.767	0.093	0.529	-0.18	-0.0439	0.07	-0.63	0.617	0	0.288	0.4523	0.084	5.387	1.623	0	1.293	1.4579	0.084	17.341	-0.04	0	-0.054	-0.0471	0.003	-13.647	0.527662	TRUE	0.128093	-0.277644	0.892475	10	2968	21
Organic or persistent insomnia	1.591	0	1.023	1.3071	0.145	9.033	0.304	-1.395	-0.5456	0.433	-1.259	1.03	0	0.567	0.7983	0.118	6.758	0.095	0.552	-0.178	-0.0415	0.07	-0.595	0.619	0	0.29	0.4544	0.084	5.413	1.623	0	1.294	1.4583	0.084	17.348	-0.04	0	-0.054	-0.047	0.003	-13.635	0.579494	TRUE	0.208021	-0.236951	0.681892	10	2969	21
Orthostatic hypotension	1.589	0	1.021	1.3049	0.145	9.016	0.883	-2.457	-0.7868	0.852	-0.923	1.028	0	0.565	0.7966	0.118	6.744	0.092	0.521	-0.181	-0.0448	0.07	-0.642	0.618	0	0.289	0.4536	0.084	5.403	1.623	0	1.294	1.4587	0.084	17.351	-0.04	0	-0.054	-0.0469	0.003	-13.616	0.455299	TRUE	0.355813	-0.341703	0.448778	10	2975	10
Osteoarthritis; localized	1.597	0	1.03	1.3135	0.145	9.068	3.111	-0.438	1.3367	0.905	1.477	1.03	0	0.567	0.7986	0.118	6.759	0.092	0.518	-0.182	-0.045	0.07	-0.646	0.616	0	0.287	0.4517	0.084	5.38	1.621	0	1.292	1.4566	0.084	17.325	-0.04	0	-0.054	-0.0472	0.003	-13.672	3.80646	TRUE	0.139798	0.580521	0.8545	10	2972	10
Osteoarthrosis NOS	1.585	0	1.018	1.3018	0.145	8.993	0.422	-1.298	-0.4379	0.439	-0.998	1.03	0	0.567	0.7981	0.118	6.756	0.093	0.528	-0.18	-0.044	0.07	-0.631	0.62	0	0.291	0.4552	0.084	5.421	1.623	0	1.293	1.458	0.084	17.346	-0.04	0	-0.054	-0.0469	0.003	-13.587	0.64539	TRUE	0.318384	-0.190178	0.497048	10	2969	20
Osteoarthrosis, generalized	1.6	0	1.032	1.3161	0.145	9.084	4.683	0.026	2.3547	1.188	1.982	1.035	0	0.572	0.8038	0.118	6.799	0.098	0.575	-0.176	-0.0391	0.07	-0.56	0.621	0	0.292	0.4568	0.084	5.439	1.629	0	1.299	1.4638	0.084	17.398	-0.041	0	-0.054	-0.0474	0.003	-13.716	10.535	TRUE	0.0474655	1.02263	1.32362	10	2974	10
Osteoarthrosis, localized, primary	1.584	0	1.016	1.3	0.145	8.984	0.157	-0.768	-0.3056	0.236	-1.296	1.031	0	0.568	0.7997	0.118	6.769	0.093	0.531	-0.18	-0.0437	0.07	-0.627	0.619	0	0.29	0.4541	0.084	5.408	1.621	0	1.292	1.4567	0.084	17.328	-0.04	0	-0.054	-0.0468	0.003	-13.553	0.736681	TRUE	0.194987	-0.13272	0.709994	29	2948	63
Osteoarthrosis, localized, secondary	1.59	0	1.023	1.3067	0.145	9.031	1.557	-0.723	0.4167	0.582	0.717	1.03	0	0.567	0.7986	0.118	6.76	0.092	0.525	-0.181	-0.0443	0.07	-0.636	0.617	0	0.287	0.4521	0.084	5.383	1.624	0	1.294	1.459	0.084	17.356	-0.04	0	-0.054	-0.047	0.003	-13.644	1.51695	TRUE	0.473676	0.180971	0.324518	10	2971	10
Osteopenia or other disorder of bone and cartilage	1.597	0	1.029	1.3129	0.145	9.069	1.475	-0.104	0.6852	0.403	1.701	1.024	0	0.561	0.7927	0.118	6.708	0.093	0.535	-0.18	-0.0432	0.07	-0.62	0.614	0	0.284	0.4492	0.084	5.346	1.624	0	1.295	1.4594	0.084	17.359	-0.04	0	-0.054	-0.0472	0.003	-13.686	1.98417	TRUE	0.0889091	0.297579	1.05105	16	2961	12
Osteoporosis NOS	1.592	0	1.024	1.3081	0.145	9.037	4.072	-0.504	1.784	1.167	1.528	1.027	0	0.564	0.7953	0.118	6.73	0.092	0.525	-0.181	-0.0443	0.07	-0.636	0.62	0	0.291	0.4552	0.084	5.422	1.625	0	1.295	1.4598	0.084	17.363	-0.04	0	-0.054	-0.0471	0.003	-13.653	5.95362	TRUE	0.126482	0.774781	0.897973	10	2974	10
Otalgia	1.59	0	1.023	1.3067	0.145	9.03	0.331	-1.063	-0.366	0.356	-1.029	1.03	0	0.567	0.798	0.118	6.756	0.093	0.531	-0.18	-0.0437	0.07	-0.627	0.619	0	0.29	0.4542	0.084	5.41	1.623	0	1.294	1.4587	0.084	17.354	-0.04	0	-0.054	-0.047	0.003	-13.626	0.693503	TRUE	0.303391	-0.158952	0.517997	14	2963	26
Other abnormal blood chemistry	1.587	0	1.02	1.3037	0.145	9.005	0.874	0.182	0.5279	0.176	2.992	1.03	0	0.567	0.7984	0.118	6.754	0.09	0.503	-0.183	-0.0467	0.07	-0.67	0.615	0	0.286	0.4502	0.084	5.359	1.624	0	1.294	1.4587	0.084	17.345	-0.04	0	-0.054	-0.0472	0.003	-13.683	1.69537	TRUE	0.00277206	0.229264	2.5572	81	2896	67
Other abnormal glucose	1.589	0	1.022	1.3056	0.145	9.023	0.366	-0.324	0.0209	0.176	0.119	1.029	0	0.566	0.7978	0.118	6.754	0.092	0.522	-0.181	-0.0446	0.07	-0.64	0.618	0	0.289	0.4539	0.084	5.407	1.623	0	1.294	1.4584	0.084	17.35	-0.04	0	-0.054	-0.047	0.003	-13.633	1.02112	TRUE	0.905437	0.00907675	0.043142	61	2916	91
Other abnormality of urination	1.589	0	1.021	1.305	0.145	9.018	0.91	-0.662	0.1237	0.401	0.308	1.028	0	0.565	0.7969	0.118	6.744	0.092	0.52	-0.181	-0.0449	0.07	-0.644	0.618	0	0.289	0.4532	0.084	5.397	1.623	0	1.293	1.4579	0.084	17.342	-0.04	0	-0.054	-0.047	0.003	-13.627	1.13168	TRUE	0.757846	0.0537222	0.120419	14	2963	14
Other acquired deformities of limbs	1.587	0	1.02	1.3034	0.145	9.007	1.983	-0.762	0.6106	0.7	0.872	1.03	0	0.567	0.7989	0.118	6.763	0.093	0.529	-0.18	-0.0439	0.07	-0.629	0.618	0	0.289	0.4534	0.084	5.4	1.624	0	1.295	1.4595	0.084	17.361	-0.04	0	-0.054	-0.047	0.003	-13.626	1.84154	TRUE	0.383302	0.26518	0.416459	10	2972	10
Other acquired musculoskeletal deformity	1.59	0	1.023	1.3065	0.145	9.027	0.541	-1.428	-0.4432	0.502	-0.882	1.028	0	0.565	0.7969	0.118	6.745	0.092	0.519	-0.181	-0.0449	0.07	-0.644	0.619	0	0.29	0.4545	0.084	5.413	1.623	0	1.294	1.4583	0.084	17.349	-0.04	0	-0.054	-0.047	0.003	-13.625	0.641979	TRUE	0.377577	-0.192479	0.422994	10	2970	13
Other acute and subacute forms of ischemic heart disease	1.592	0	1.024	1.3081	0.145	9.038	3.644	-1.501	1.0713	1.313	0.816	1.027	0	0.564	0.7954	0.118	6.733	0.092	0.522	-0.181	-0.0446	0.07	-0.641	0.618	0	0.289	0.4539	0.084	5.407	1.623	0	1.293	1.4579	0.084	17.342	-0.04	0	-0.054	-0.0471	0.003	-13.647	2.91917	TRUE	0.414413	0.46526	0.382566	10	2975	10
Other allied disorders of spine	1.59	0	1.023	1.3063	0.145	9.025	1.104	-0.948	0.0777	0.523	0.148	1.029	0	0.566	0.7973	0.118	6.748	0.092	0.525	-0.181	-0.0443	0.07	-0.636	0.618	0	0.289	0.4534	0.084	5.398	1.623	0	1.294	1.4583	0.084	17.349	-0.04	0	-0.054	-0.047	0.003	-13.631	1.0808	TRUE	0.881968	0.0337447	0.0545472	10	2970	10
Other and unspecified congenital anomalies	1.588	0	1.02	1.3039	0.145	9.008	2.242	-1.393	0.4242	0.927	0.457	1.03	0	0.567	0.7987	0.118	6.761	0.093	0.534	-0.18	-0.0434	0.07	-0.622	0.619	0	0.29	0.4548	0.084	5.416	1.623	0	1.294	1.4584	0.084	17.349	-0.04	0	-0.054	-0.047	0.003	-13.625	1.52837	TRUE	0.647328	0.184228	0.188876	10	2973	10
Other and unspecified disc disorder	1.59	0	1.022	1.306	0.145	9.026	1.384	-0.888	0.2479	0.579	0.428	1.03	0	0.567	0.7985	0.118	6.759	0.092	0.524	-0.181	-0.0444	0.07	-0.638	0.619	0	0.29	0.4543	0.084	5.411	1.624	0	1.294	1.459	0.084	17.354	-0.04	0	-0.054	-0.047	0.003	-13.638	1.28133	TRUE	0.668785	0.107662	0.174713	10	2972	10
Other and unspecified disorders of the nervous system	1.591	0	1.023	1.3068	0.145	9.027	4.081	-0.762	1.6599	1.235	1.344	1.031	0	0.568	0.7991	0.118	6.765	0.092	0.524	-0.181	-0.0444	0.07	-0.637	0.62	0	0.291	0.4551	0.084	5.42	1.624	0	1.294	1.4593	0.084	17.356	-0.04	0	-0.054	-0.0471	0.003	-13.641	5.25878	TRUE	0.179087	0.720885	0.746936	10	2974	10
Other anemias	1.594	0	1.026	1.3103	0.145	9.045	1.678	0.421	1.0495	0.321	3.271	1.021	0	0.557	0.7895	0.118	6.669	0.09	0.499	-0.184	-0.0471	0.07	-0.676	0.616	0	0.286	0.451	0.084	5.368	1.62	0	1.291	1.4554	0.084	17.302	-0.04	0	-0.054	-0.0472	0.003	-13.678	2.85622	TRUE	0.00107321	0.455792	2.96931	35	2942	16
Other arthropathies	1.592	0	1.024	1.3079	0.145	9.037	0.916	-3.658	-1.3711	1.167	-1.175	1.029	0	0.566	0.7972	0.118	6.748	0.092	0.525	-0.181	-0.0443	0.07	-0.635	0.619	0	0.29	0.4544	0.084	5.413	1.624	0	1.294	1.4589	0.084	17.353	-0.04	0	-0.054	-0.047	0.003	-13.642	0.253828	TRUE	0.239905	-0.595461	0.619961	10	2976	10
Other benign neoplasm of connective and other soft tissue	1.587	0	1.019	1.3031	0.145	9.002	1.253	-3.163	-0.9549	1.126	-0.848	1.028	0	0.565	0.797	0.118	6.748	0.092	0.522	-0.181	-0.0446	0.07	-0.64	0.62	0	0.291	0.4557	0.084	5.426	1.622	0	1.293	1.4576	0.084	17.341	-0.04	0	-0.054	-0.0469	0.003	-13.601	0.384851	TRUE	0.396581	-0.414708	0.401669	10	2976	10
Other chronic nonalcoholic liver disease	1.581	0	1.013	1.2973	0.145	8.96	0.912	-0.031	0.4404	0.24	1.832	1.025	0	0.561	0.7929	0.118	6.711	0.092	0.521	-0.181	-0.0448	0.07	-0.642	0.618	0	0.289	0.4535	0.084	5.4	1.626	0	1.297	1.4615	0.084	17.38	-0.04	0	-0.054	-0.0469	0.003	-13.605	1.55333	TRUE	0.0670094	0.191263	1.17386	40	2937	35
Other conditions of brain, NOS	1.599	0	1.031	1.3153	0.145	9.081	2.546	-0.052	1.2469	0.663	1.882	1.027	0	0.564	0.7954	0.118	6.731	0.093	0.533	-0.18	-0.0435	0.07	-0.624	0.617	0	0.288	0.4525	0.084	5.389	1.625	0	1.295	1.4602	0.084	17.365	-0.041	0	-0.054	-0.0473	0.003	-13.697	3.47954	TRUE	0.0599014	0.541522	1.22256	10	2970	10
Other congenital musculoskeletal anomalies	1.589	0	1.022	1.3057	0.145	9.024	2.366	-2.445	-0.0394	1.227	-0.032	1.029	0	0.566	0.7978	0.118	6.754	0.092	0.525	-0.181	-0.0443	0.07	-0.635	0.618	0	0.289	0.4539	0.084	5.406	1.623	0	1.294	1.4583	0.084	17.349	-0.04	0	-0.054	-0.047	0.003	-13.632	0.961366	TRUE	0.974371	-0.0171112	0.0112758	10	2976	10
Other derangement of joint	1.59	0	1.023	1.3066	0.145	9.029	0.474	-0.689	-0.1077	0.297	-0.363	1.029	0	0.565	0.7969	0.118	6.746	0.092	0.52	-0.181	-0.0448	0.07	-0.643	0.619	0	0.29	0.4542	0.084	5.41	1.623	0	1.293	1.4578	0.084	17.341	-0.04	0	-0.054	-0.047	0.003	-13.631	0.897897	TRUE	0.71649	-0.0467735	0.14479	21	2956	31
Other diseases of blood and blood-forming organs	1.59	0	1.022	1.306	0.145	9.026	1.939	-0.649	0.6454	0.66	0.978	1.031	0	0.568	0.7996	0.118	6.768	0.093	0.528	-0.181	-0.044	0.07	-0.631	0.62	0	0.291	0.4556	0.084	5.425	1.624	0	1.295	1.4596	0.084	17.362	-0.04	0	-0.054	-0.047	0.003	-13.647	1.90675	TRUE	0.328255	0.280294	0.483789	10	2972	10
Other diseases of lung	1.594	0	1.027	1.3103	0.145	9.053	1.513	-0.228	0.6427	0.444	1.447	1.028	0	0.565	0.7966	0.118	6.743	0.089	0.49	-0.185	-0.0481	0.07	-0.69	0.617	0	0.288	0.4521	0.084	5.385	1.622	0	1.293	1.4574	0.084	17.337	-0.04	0	-0.054	-0.0471	0.003	-13.662	1.90161	TRUE	0.147962	0.279121	0.82985	12	2965	11
Other diseases of respiratory system, NEC	1.59	0	1.023	1.3062	0.145	9.027	1.159	-0.677	0.241	0.468	0.514	1.029	0	0.566	0.7977	0.118	6.753	0.092	0.52	-0.181	-0.0448	0.07	-0.643	0.617	0	0.288	0.4528	0.084	5.392	1.623	0	1.293	1.4582	0.084	17.348	-0.04	0	-0.054	-0.047	0.003	-13.638	1.27252	TRUE	0.606912	0.104665	0.216874	10	2967	11
Other diseases of respiratory system, not elsewhere classified	1.589	0	1.022	1.3059	0.145	9.025	3.334	-2.359	0.4872	1.452	0.335	1.029	0	0.566	0.7978	0.118	6.754	0.092	0.523	-0.181	-0.0445	0.07	-0.638	0.618	0	0.289	0.4534	0.084	5.4	1.623	0	1.294	1.4583	0.084	17.349	-0.04	0	-0.054	-0.047	0.003	-13.634	1.62775	TRUE	0.737296	0.211588	0.132358	10	2976	10
Other diseases of the teeth and supporting structures	1.589	0	1.022	1.3055	0.145	9.022	1.39	-3.219	-0.9144	1.176	-0.778	1.029	0	0.566	0.7971	0.118	6.748	0.092	0.522	-0.181	-0.0447	0.07	-0.641	0.619	0	0.29	0.4541	0.084	5.41	1.623	0	1.294	1.4585	0.084	17.349	-0.04	0	-0.054	-0.047	0.003	-13.627	0.400757	TRUE	0.436762	-0.397119	0.359755	10	2976	10
Other disorders of arteries and arterioles	1.589	0	1.022	1.3051	0.145	9.02	3.97	-0.688	1.6412	1.188	1.381	1.027	0	0.564	0.7955	0.118	6.731	0.093	0.53	-0.18	-0.0438	0.07	-0.628	0.62	0	0.29	0.455	0.084	5.419	1.622	0	1.292	1.4572	0.084	17.33	-0.04	0	-0.054	-0.047	0.003	-13.637	5.16136	TRUE	0.16728	0.712764	0.776557	10	2972	10
Other disorders of bladder	1.589	0	1.022	1.3057	0.145	9.024	1.62	-2.038	-0.209	0.933	-0.224	1.029	0	0.566	0.7973	0.118	6.749	0.092	0.522	-0.181	-0.0446	0.07	-0.64	0.618	0	0.289	0.4534	0.084	5.4	1.623	0	1.293	1.458	0.084	17.345	-0.04	0	-0.054	-0.047	0.003	-13.629	0.811395	TRUE	0.822754	-0.0907675	0.0847301	10	2975	10
Other disorders of bone and cartilage	1.59	0	1.023	1.3068	0.145	9.03	1.06	-0.311	0.3746	0.35	1.071	1.031	0	0.567	0.799	0.118	6.763	0.093	0.536	-0.18	-0.0431	0.07	-0.618	0.617	0	0.288	0.4529	0.084	5.394	1.625	0	1.295	1.4601	0.084	17.364	-0.04	0	-0.054	-0.0471	0.003	-13.653	1.45441	TRUE	0.284087	0.162687	0.546549	18	2959	19
Other disorders of cervical region	1.589	0	1.022	1.3053	0.145	9.021	1.55	-3.096	-0.7728	1.185	-0.652	1.029	0	0.566	0.7977	0.118	6.754	0.092	0.526	-0.181	-0.0441	0.07	-0.634	0.621	0	0.291	0.456	0.084	5.428	1.623	0	1.294	1.4583	0.084	17.349	-0.04	0	-0.054	-0.047	0.003	-13.629	0.461718	TRUE	0.514425	-0.335623	0.288678	10	2976	10
Other disorders of ear	1.589	0	1.021	1.305	0.145	9.019	0.522	-0.868	-0.1727	0.355	-0.487	1.029	0	0.566	0.7972	0.118	6.749	0.093	0.535	-0.18	-0.0432	0.07	-0.62	0.619	0	0.29	0.4543	0.084	5.411	1.623	0	1.293	1.4581	0.084	17.348	-0.04	0	-0.054	-0.047	0.003	-13.623	0.84139	TRUE	0.626312	-0.0750027	0.20321	13	2964	26
Other disorders of eye	1.588	0	1.021	1.3043	0.145	9.014	1.868	-0.697	0.5855	0.654	0.895	1.03	0	0.567	0.7981	0.118	6.757	0.092	0.522	-0.181	-0.0446	0.07	-0.641	0.617	0	0.287	0.452	0.084	5.382	1.622	0	1.293	1.4575	0.084	17.339	-0.04	0	-0.054	-0.047	0.003	-13.625	1.79589	TRUE	0.370978	0.254279	0.430652	10	2970	10
Other disorders of eyelids	1.589	0	1.021	1.3049	0.145	9.018	0.225	-1.662	-0.7185	0.481	-1.493	1.032	0	0.569	0.8008	0.118	6.775	0.093	0.53	-0.18	-0.0437	0.07	-0.628	0.619	0	0.29	0.4545	0.084	5.413	1.622	0	1.293	1.4576	0.084	17.339	-0.04	0	-0.054	-0.0469	0.003	-13.612	0.487483	TRUE	0.135382	-0.312041	0.868439	10	2971	18
Other disorders of gallbladder	1.594	0	1.026	1.3099	0.145	9.049	3.276	-0.492	1.392	0.961	1.448	1.032	0	0.569	0.8001	0.118	6.772	0.093	0.533	-0.18	-0.0434	0.07	-0.623	0.619	0	0.29	0.4545	0.084	5.413	1.625	0	1.296	1.4604	0.084	17.369	-0.04	0	-0.054	-0.0471	0.003	-13.67	4.02289	TRUE	0.147557	0.604538	0.83104	10	2974	10
Other disorders of intestine	1.589	0	1.022	1.3058	0.145	9.025	1.514	-1.153	0.1807	0.68	0.265	1.029	0	0.566	0.7977	0.118	6.754	0.093	0.528	-0.181	-0.044	0.07	-0.631	0.619	0	0.29	0.4541	0.084	5.409	1.623	0	1.294	1.4583	0.084	17.349	-0.04	0	-0.054	-0.047	0.003	-13.635	1.19806	TRUE	0.790637	0.078477	0.102023	10	2972	10
Other disorders of lipoid metabolism	1.589	0	1.022	1.3054	0.145	9.022	1.394	-3.006	-0.8057	1.122	-0.718	1.029	0	0.566	0.7978	0.118	6.754	0.093	0.535	-0.18	-0.0432	0.07	-0.62	0.619	0	0.29	0.4545	0.084	5.414	1.623	0	1.294	1.4583	0.084	17.349	-0.04	0	-0.054	-0.047	0.003	-13.632	0.446775	TRUE	0.472893	-0.349911	0.325237	10	2976	10
Other disorders of liver	1.581	0	1.014	1.2972	0.145	8.963	1.673	0.185	0.9288	0.38	2.446	1.022	0	0.559	0.7903	0.118	6.685	0.093	0.533	-0.18	-0.0435	0.07	-0.624	0.613	0	0.284	0.4485	0.084	5.337	1.625	0	1.295	1.4598	0.084	17.36	-0.04	0	-0.054	-0.0469	0.003	-13.598	2.53147	TRUE	0.0144485	0.403373	1.84018	24	2953	11
Other disorders of male genital organs	1.61	0	1.042	1.326	0.145	9.139	-0.028	-0.716	-0.372	0.175	-2.12	1.032	0	0.569	0.8005	0.118	6.773	0.095	0.547	-0.179	-0.042	0.07	-0.602	0.617	0	0.287	0.452	0.084	5.382	1.621	0	1.291	1.4558	0.084	17.313	-0.041	0	-0.054	-0.0473	0.003	-13.699	0.689354	TRUE	0.0340198	-0.161558	1.46827	56	2921	102
Other disorders of metabolism	1.611	0	1.042	1.3267	0.145	9.148	2.42	0.788	1.6042	0.416	3.853	1.028	0	0.565	0.7965	0.118	6.736	0.079	0.406	-0.195	-0.058	0.07	-0.83	0.614	0	0.284	0.4489	0.084	5.344	1.623	0	1.293	1.4581	0.084	17.337	-0.041	0	-0.054	-0.0475	0.003	-13.75	4.97388	TRUE	0.00011685	0.696695	3.93237	21	2956	10
Other disorders of prostate	1.589	0	1.021	1.305	0.145	9.019	1.524	-3.073	-0.7747	1.173	-0.661	1.031	0	0.568	0.7997	0.118	6.768	0.092	0.527	-0.181	-0.044	0.07	-0.632	0.62	0	0.29	0.4551	0.084	5.419	1.623	0	1.294	1.4583	0.084	17.349	-0.04	0	-0.054	-0.047	0.003	-13.627	0.460842	TRUE	0.508801	-0.336448	0.293452	10	2976	10
Other disorders of soft tissues	1.591	0	1.023	1.3069	0.145	9.031	0.787	-0.206	0.2907	0.253	1.147	1.027	0	0.564	0.7959	0.118	6.737	0.091	0.515	-0.182	-0.0454	0.07	-0.652	0.618	0	0.289	0.4534	0.084	5.4	1.624	0	1.294	1.4589	0.084	17.354	-0.04	0	-0.054	-0.0471	0.003	-13.655	1.33736	TRUE	0.251364	0.126249	0.599698	33	2944	37
Other disorders of stomach and duodenum	1.588	0	1.021	1.3047	0.145	9.015	1.915	-0.186	0.8644	0.536	1.613	1.027	0	0.563	0.795	0.118	6.729	0.094	0.544	-0.179	-0.0422	0.07	-0.606	0.618	0	0.289	0.4538	0.084	5.404	1.625	0	1.296	1.4607	0.084	17.373	-0.04	0	-0.054	-0.047	0.003	-13.645	2.37358	TRUE	0.106772	0.375404	0.971542	10	2967	10
Other disorders of synovium, tendon, and bursa	1.588	0	1.02	1.3041	0.145	9.011	0.503	-0.852	-0.1743	0.346	-0.504	1.028	0	0.565	0.7968	0.118	6.745	0.092	0.526	-0.181	-0.0442	0.07	-0.634	0.619	0	0.29	0.4546	0.084	5.414	1.623	0	1.294	1.4584	0.084	17.35	-0.04	0	-0.054	-0.0469	0.003	-13.606	0.840045	TRUE	0.613974	-0.0756975	0.21185	15	2962	27
Other disorders of testis	1.584	0	1.017	1.3004	0.145	8.984	4.104	-0.217	1.9433	1.102	1.763	1.032	0	0.569	0.8001	0.118	6.773	0.093	0.533	-0.18	-0.0434	0.07	-0.623	0.618	0	0.289	0.4534	0.084	5.398	1.625	0	1.296	1.4607	0.084	17.373	-0.04	0	-0.054	-0.0469	0.003	-13.61	6.98175	TRUE	0.0779387	0.843964	1.10825	10	2972	10
Other disorders of the kidney and ureters	1.612	0	1.044	1.3282	0.145	9.158	2.358	0.442	1.3999	0.489	2.864	1.027	0	0.564	0.7959	0.118	6.736	0.092	0.526	-0.181	-0.0442	0.07	-0.634	0.614	0	0.285	0.4498	0.084	5.353	1.625	0	1.295	1.4598	0.084	17.357	-0.041	0	-0.054	-0.0476	0.003	-13.778	4.05479	TRUE	0.00418541	0.607969	2.37826	14	2963	10
Other disorders of thyroid	1.593	0	1.026	1.3093	0.145	9.043	3.352	0.09	1.7208	0.832	2.068	1.028	0	0.565	0.7964	0.118	6.741	0.093	0.53	-0.18	-0.0438	0.07	-0.629	0.618	0	0.289	0.4535	0.084	5.399	1.626	0	1.296	1.461	0.084	17.374	-0.04	0	-0.054	-0.0471	0.003	-13.665	5.589	TRUE	0.0386847	0.747334	1.41246	10	2971	10
Other dyschromia	1.59	0	1.023	1.3067	0.145	9.029	0.439	-0.325	0.0568	0.195	0.292	1.029	0	0.566	0.7979	0.118	6.755	0.092	0.518	-0.182	-0.0451	0.07	-0.647	0.617	0	0.288	0.4524	0.084	5.38	1.622	0	1.293	1.4576	0.084	17.333	-0.04	0	-0.054	-0.047	0.003	-13.635	1.05844	TRUE	0.770464	0.0246679	0.113248	54	2923	69
Other dyspnea	1.587	0	1.02	1.3035	0.145	9.004	0.437	-0.274	0.0815	0.181	0.45	1.028	0	0.565	0.7966	0.118	6.742	0.092	0.522	-0.181	-0.0446	0.07	-0.64	0.618	0	0.288	0.453	0.084	5.394	1.624	0	1.294	1.459	0.084	17.354	-0.04	0	-0.054	-0.047	0.003	-13.627	1.08491	TRUE	0.652743	0.035395	0.185258	61	2916	75
Other endocrine disorders	1.586	0	1.018	1.3018	0.145	8.991	2.335	0.265	1.2999	0.528	2.461	1.028	0	0.565	0.7965	0.118	6.736	0.093	0.53	-0.18	-0.0438	0.07	-0.629	0.62	0	0.29	0.4551	0.084	5.419	1.62	0	1.291	1.4555	0.084	17.307	-0.04	0	-0.054	-0.047	0.003	-13.622	3.66893	TRUE	0.0138612	0.564539	1.8582	17	2960	10
Other forms of chronic heart disease	1.598	0	1.03	1.3139	0.145	9.066	4.777	0.554	2.6654	1.077	2.474	1.035	0	0.572	0.8038	0.118	6.8	0.097	0.566	-0.177	-0.04	0.07	-0.574	0.616	0	0.286	0.4511	0.084	5.365	1.627	0	1.297	1.4623	0.084	17.382	-0.041	0	-0.054	-0.0473	0.003	-13.702	14.3737	TRUE	0.0133649	1.15757	1.87403	10	2969	10
Other headache syndromes	1.58	0	1.013	1.2964	0.145	8.954	0.832	-0.041	0.3954	0.223	1.775	1.026	0	0.562	0.7941	0.118	6.72	0.09	0.501	-0.184	-0.0469	0.07	-0.673	0.617	0	0.288	0.4527	0.084	5.391	1.625	0	1.296	1.4607	0.084	17.373	-0.04	0	-0.054	-0.0469	0.003	-13.595	1.48498	TRUE	0.0759297	0.17172	1.11959	46	2931	43
Other hemoglobinopathies	1.591	0	1.024	1.3077	0.145	9.036	2.375	-0.7	0.8376	0.784	1.068	1.03	0	0.566	0.798	0.118	6.755	0.091	0.51	-0.183	-0.0459	0.07	-0.659	0.618	0	0.289	0.4531	0.084	5.397	1.622	0	1.293	1.4577	0.084	17.342	-0.04	0	-0.054	-0.047	0.003	-13.644	2.31081	TRUE	0.285544	0.363765	0.544327	10	2973	10
Other hypertensive complications	1.602	0	1.034	1.3179	0.145	9.1	3.128	0.789	1.9585	0.596	3.283	1.027	0	0.563	0.7952	0.118	6.722	0.091	0.514	-0.182	-0.0455	0.07	-0.653	0.615	0	0.286	0.4505	0.084	5.361	1.626	0	1.296	1.4609	0.084	17.37	-0.041	0	-0.054	-0.0474	0.003	-13.736	7.08869	TRUE	0.00102604	0.850566	2.98884	15	2962	10
Other hypertrophic and atrophic conditions of skin	1.589	0	1.022	1.3056	0.145	9.023	0.489	-0.535	-0.0231	0.261	-0.088	1.029	0	0.566	0.7977	0.118	6.752	0.092	0.525	-0.181	-0.0443	0.07	-0.636	0.618	0	0.289	0.4539	0.084	5.407	1.623	0	1.294	1.4583	0.084	17.348	-0.04	0	-0.054	-0.047	0.003	-13.625	0.977165	TRUE	0.929658	-0.0100322	0.031677	28	2949	41
Other ill-defined and unknown causes of morbidity and mortality	1.59	0	1.022	1.306	0.145	9.026	1.231	-0.907	0.1618	0.545	0.297	1.029	0	0.566	0.798	0.118	6.755	0.092	0.523	-0.181	-0.0445	0.07	-0.638	0.618	0	0.289	0.4531	0.084	5.396	1.623	0	1.293	1.458	0.084	17.344	-0.04	0	-0.054	-0.047	0.003	-13.635	1.17563	TRUE	0.766725	0.0702688	0.11536	10	2969	10
Other immunological findings	1.589	0	1.022	1.3057	0.145	9.024	0.923	-0.861	0.031	0.455	0.068	1.029	0	0.566	0.7978	0.118	6.754	0.092	0.525	-0.181	-0.0443	0.07	-0.635	0.618	0	0.289	0.4538	0.084	5.406	1.623	0	1.294	1.4584	0.084	17.348	-0.04	0	-0.054	-0.047	0.003	-13.633	1.03149	TRUE	0.945692	0.0134631	0.0242503	10	2968	13
Other infectious and parasitic diseases	1.589	0	1.022	1.3058	0.145	9.025	0.807	-0.591	0.1081	0.357	0.303	1.029	0	0.566	0.7979	0.118	6.755	0.092	0.524	-0.181	-0.0444	0.07	-0.638	0.618	0	0.289	0.4532	0.084	5.397	1.623	0	1.293	1.4582	0.084	17.348	-0.04	0	-0.054	-0.047	0.003	-13.636	1.11416	TRUE	0.761759	0.0469472	0.118182	16	2961	19
Other inflammatory disorders of male genital organs	1.584	0	1.017	1.3008	0.145	8.987	2.982	-0.272	1.355	0.83	1.632	1.03	0	0.567	0.7984	0.118	6.76	0.09	0.507	-0.183	-0.0463	0.07	-0.664	0.618	0	0.289	0.4538	0.084	5.405	1.623	0	1.293	1.458	0.084	17.346	-0.04	0	-0.054	-0.0469	0.003	-13.599	3.87676	TRUE	0.102708	0.588469	0.988397	10	2971	10
Other inflammatory spondylopathies	1.596	0	1.028	1.3118	0.145	9.06	3.098	-0.568	1.2652	0.935	1.353	1.025	0	0.562	0.7934	0.118	6.713	0.091	0.518	-0.182	-0.0451	0.07	-0.647	0.618	0	0.288	0.453	0.084	5.396	1.623	0	1.293	1.458	0.084	17.343	-0.04	0	-0.054	-0.0472	0.003	-13.667	3.5438	TRUE	0.176078	0.549469	0.754295	10	2973	10
Other intestinal obstruction	1.584	0	1.016	1.3001	0.145	8.98	2.697	-0.042	1.3274	0.699	1.9	1.032	0	0.569	0.8003	0.118	6.775	0.092	0.524	-0.181	-0.0444	0.07	-0.638	0.619	0	0.29	0.4542	0.084	5.408	1.625	0	1.296	1.4606	0.084	17.371	-0.04	0	-0.054	-0.0469	0.003	-13.605	3.77123	TRUE	0.0574222	0.576482	1.24092	10	2969	10
Other local infections of skin and subcutaneous tissue	1.585	0	1.018	1.3014	0.145	8.992	1.743	-0.037	0.8529	0.454	1.879	1.031	0	0.568	0.7991	0.118	6.763	0.091	0.517	-0.182	-0.0451	0.07	-0.647	0.618	0	0.288	0.4531	0.084	5.395	1.626	0	1.296	1.4613	0.084	17.379	-0.04	0	-0.054	-0.047	0.003	-13.623	2.34644	TRUE	0.0602617	0.37041	1.21996	13	2964	10
Other mental disorder	1.59	0	1.023	1.3063	0.145	9.027	0.995	-1.724	-0.3644	0.694	-0.525	1.031	0	0.568	0.7994	0.118	6.766	0.092	0.526	-0.181	-0.0442	0.07	-0.634	0.619	0	0.29	0.4542	0.084	5.41	1.623	0	1.294	1.4587	0.084	17.353	-0.04	0	-0.054	-0.047	0.003	-13.634	0.694613	TRUE	0.59938	-0.158257	0.222298	10	2973	10
Other non-epithelial cancer of skin	1.588	0	1.02	1.3041	0.145	9.004	0.88	-1.139	-0.1298	0.515	-0.252	1.029	0	0.566	0.7979	0.118	6.755	0.093	0.528	-0.181	-0.044	0.07	-0.632	0.619	0	0.289	0.454	0.084	5.408	1.623	0	1.294	1.4583	0.084	17.349	-0.04	0	-0.054	-0.047	0.003	-13.601	0.878271	TRUE	0.800982	-0.0563714	0.0963773	10	2971	14
Other nonspecific findings on examination of urine	1.597	0	1.029	1.3128	0.145	9.069	1.734	-0.163	0.7853	0.484	1.622	1.033	0	0.569	0.8009	0.118	6.778	0.093	0.533	-0.18	-0.0434	0.07	-0.623	0.615	0	0.286	0.4507	0.084	5.366	1.625	0	1.296	1.4606	0.084	17.369	-0.04	0	-0.054	-0.0472	0.003	-13.689	2.19306	TRUE	0.104709	0.341051	0.980016	10	2967	10
Other nutritional deficiency	1.59	0	1.022	1.3061	0.145	9.023	2.054	-0.085	0.9845	0.545	1.805	1.029	0	0.566	0.7971	0.118	6.746	0.091	0.51	-0.183	-0.0459	0.07	-0.659	0.616	0	0.287	0.4518	0.084	5.381	1.624	0	1.295	1.4596	0.084	17.361	-0.04	0	-0.054	-0.047	0.003	-13.64	2.67647	TRUE	0.0710914	0.427563	1.14818	10	2967	10
Other open wound of head and face	1.589	0	1.022	1.3055	0.145	9.023	1.374	-1.013	0.1802	0.609	0.296	1.03	0	0.567	0.7981	0.118	6.757	0.092	0.526	-0.181	-0.0442	0.07	-0.634	0.618	0	0.289	0.4537	0.084	5.404	1.623	0	1.293	1.4582	0.084	17.348	-0.04	0	-0.054	-0.047	0.003	-13.635	1.19746	TRUE	0.767221	0.0782599	0.11508	10	2971	10
Other paralytic syndromes	1.59	0	1.023	1.3068	0.145	9.031	3.607	-1.637	0.9851	1.338	0.736	1.029	0	0.566	0.7979	0.118	6.755	0.092	0.521	-0.181	-0.0447	0.07	-0.641	0.618	0	0.288	0.453	0.084	5.396	1.623	0	1.293	1.4579	0.084	17.343	-0.04	0	-0.054	-0.047	0.003	-13.64	2.67808	TRUE	0.46158	0.427823	0.335753	10	2975	10
Other peripheral nerve disorders	1.59	0	1.023	1.3062	0.145	9.026	0.218	-0.617	-0.1992	0.213	-0.935	1.029	0	0.566	0.7976	0.118	6.752	0.091	0.516	-0.182	-0.0452	0.07	-0.649	0.617	0	0.288	0.4522	0.084	5.385	1.622	0	1.293	1.4573	0.084	17.336	-0.04	0	-0.054	-0.0469	0.003	-13.603	0.819386	TRUE	0.349581	-0.0865115	0.456452	40	2937	67
Other signs and symptoms in breast	1.589	0	1.022	1.3053	0.145	9.021	3.318	-2.315	0.5014	1.437	0.349	1.029	0	0.566	0.7978	0.118	6.754	0.092	0.521	-0.181	-0.0447	0.07	-0.642	0.618	0	0.289	0.4538	0.084	5.406	1.623	0	1.294	1.4583	0.084	17.349	-0.04	0	-0.054	-0.047	0.003	-13.63	1.65103	TRUE	0.727136	0.217755	0.138385	10	2976	10
Other signs and symptoms involving emotional state	1.589	0	1.022	1.3056	0.145	9.02	2.525	-0.225	1.1497	0.702	1.639	1.031	0	0.568	0.7996	0.118	6.769	0.093	0.533	-0.18	-0.0435	0.07	-0.624	0.616	0	0.287	0.4514	0.084	5.374	1.623	0	1.293	1.458	0.084	17.343	-0.04	0	-0.054	-0.047	0.003	-13.639	3.15725	TRUE	0.101251	0.499308	0.994601	10	2969	10
Other specified cardiac dysrhythmias	1.588	0	1.02	1.304	0.145	9.01	1.132	-0.137	0.4971	0.324	1.535	1.029	0	0.565	0.797	0.118	6.744	0.092	0.525	-0.181	-0.0443	0.07	-0.636	0.613	0	0.284	0.4482	0.084	5.334	1.624	0	1.295	1.4597	0.084	17.363	-0.04	0	-0.054	-0.047	0.003	-13.636	1.64395	TRUE	0.124709	0.215888	0.904103	23	2954	19
Other specified diseases of hair and hair follicles	1.59	0	1.023	1.3063	0.145	9.028	0.366	-0.633	-0.1332	0.255	-0.523	1.03	0	0.567	0.7986	0.118	6.761	0.093	0.536	-0.18	-0.0432	0.07	-0.619	0.62	0	0.29	0.4549	0.084	5.417	1.624	0	1.295	1.4594	0.084	17.356	-0.04	0	-0.054	-0.047	0.003	-13.634	0.87529	TRUE	0.601291	-0.057848	0.220915	30	2947	41
Other specified diseases of sebaceous glands	1.594	0	1.026	1.3102	0.145	9.041	1.009	-0.552	0.2285	0.398	0.574	1.029	0	0.566	0.7974	0.118	6.75	0.092	0.522	-0.181	-0.0446	0.07	-0.64	0.617	0	0.288	0.4526	0.084	5.389	1.622	0	1.293	1.4576	0.084	17.339	-0.04	0	-0.054	-0.0471	0.003	-13.64	1.25671	TRUE	0.56596	0.0992363	0.247214	13	2964	16
Other specified diseases of the salivary glands	1.59	0	1.023	1.3062	0.145	9.027	1.76	-2.789	-0.5146	1.161	-0.443	1.029	0	0.566	0.7975	0.118	6.752	0.093	0.528	-0.181	-0.044	0.07	-0.632	0.618	0	0.289	0.4536	0.084	5.403	1.623	0	1.293	1.458	0.084	17.345	-0.04	0	-0.054	-0.047	0.003	-13.635	0.59774	TRUE	0.657485	-0.223488	0.182114	10	2976	10
Other specified disorders involving the immune mechanism	1.589	0	1.022	1.3059	0.145	9.025	3.441	-2.42	0.5107	1.495	0.342	1.029	0	0.566	0.7978	0.118	6.754	0.092	0.523	-0.181	-0.0445	0.07	-0.638	0.618	0	0.289	0.4534	0.084	5.4	1.623	0	1.294	1.4583	0.084	17.349	-0.04	0	-0.054	-0.047	0.003	-13.634	1.66646	TRUE	0.732708	0.221794	0.135069	10	2976	10
Other specified disorders of breast	1.593	0	1.025	1.309	0.145	9.043	1.562	-3.793	-1.1153	1.366	-0.816	1.029	0	0.566	0.7974	0.118	6.75	0.092	0.524	-0.181	-0.0444	0.07	-0.638	0.618	0	0.289	0.4533	0.084	5.399	1.623	0	1.294	1.4586	0.084	17.352	-0.04	0	-0.054	-0.0471	0.003	-13.648	0.327817	TRUE	0.414236	-0.484369	0.382752	10	2976	10
Other specified disorders of plasma protein metabolism	1.59	0	1.023	1.3066	0.145	9.029	3.449	-2.098	0.6754	1.415	0.477	1.029	0	0.566	0.7979	0.118	6.755	0.092	0.523	-0.181	-0.0445	0.07	-0.639	0.618	0	0.289	0.4532	0.084	5.398	1.623	0	1.294	1.4584	0.084	17.35	-0.04	0	-0.054	-0.047	0.003	-13.638	1.96482	TRUE	0.633152	0.293322	0.198492	10	2976	10
Other specified erythematous conditions	1.597	0	1.029	1.3127	0.145	9.064	2.862	0.097	1.4791	0.705	2.097	1.029	0	0.565	0.7971	0.118	6.743	0.092	0.522	-0.181	-0.0447	0.07	-0.641	0.613	0	0.284	0.4484	0.084	5.337	1.624	0	1.295	1.4596	0.084	17.359	-0.04	0	-0.054	-0.0472	0.003	-13.675	4.38899	TRUE	0.0360047	0.642365	1.44364	10	2969	10
Other specified gastritis	1.589	0	1.022	1.3057	0.145	9.024	1.871	-1.888	-0.0084	0.959	-0.009	1.029	0	0.566	0.7978	0.118	6.753	0.092	0.525	-0.181	-0.0443	0.07	-0.636	0.618	0	0.289	0.4538	0.084	5.405	1.623	0	1.294	1.4583	0.084	17.347	-0.04	0	-0.054	-0.047	0.003	-13.633	0.991635	TRUE	0.993045	-0.00364807	0.00303107	10	2975	10
Other sprains and strains	1.592	0	1.024	1.3081	0.145	9.038	0.569	-1.312	-0.3713	0.48	-0.774	1.029	0	0.566	0.7972	0.118	6.748	0.093	0.529	-0.18	-0.0439	0.07	-0.63	0.621	0	0.291	0.456	0.084	5.429	1.623	0	1.293	1.458	0.084	17.345	-0.04	0	-0.054	-0.047	0.003	-13.642	0.689837	TRUE	0.439032	-0.161254	0.357504	10	2970	13
Other symptoms	1.59	0	1.022	1.3059	0.145	9.025	0.41	-0.349	0.0306	0.194	0.158	1.029	0	0.565	0.797	0.118	6.742	0.092	0.52	-0.182	-0.0449	0.07	-0.644	0.618	0	0.288	0.4532	0.084	5.393	1.623	0	1.293	1.4581	0.084	17.344	-0.04	0	-0.054	-0.047	0.003	-13.634	1.03107	TRUE	0.874327	0.0132894	0.0583262	53	2924	71
Other symptoms involving abdomen and pelvis	1.593	0	1.026	1.3094	0.145	9.045	1.505	-0.305	0.6002	0.462	1.3	1.028	0	0.565	0.7967	0.118	6.745	0.091	0.516	-0.182	-0.0452	0.07	-0.649	0.62	0	0.291	0.4551	0.084	5.42	1.624	0	1.295	1.4593	0.084	17.359	-0.04	0	-0.054	-0.0471	0.003	-13.661	1.82248	TRUE	0.193548	0.260664	0.713211	10	2967	10
Other symptoms involving urinary system	1.59	0	1.022	1.3061	0.145	9.026	0.803	-0.631	0.0857	0.366	0.234	1.029	0	0.566	0.7978	0.118	6.754	0.092	0.525	-0.181	-0.0443	0.07	-0.636	0.618	0	0.289	0.4538	0.084	5.406	1.623	0	1.294	1.4584	0.084	17.35	-0.04	0	-0.054	-0.047	0.003	-13.634	1.08948	TRUE	0.81472	0.037219	0.0889914	15	2962	20
Other symptoms referable to back	1.59	0	1.023	1.3066	0.145	9.029	0.601	-1.347	-0.373	0.497	-0.75	1.028	0	0.565	0.7967	0.118	6.743	0.091	0.517	-0.182	-0.0452	0.07	-0.648	0.619	0	0.29	0.4543	0.084	5.412	1.621	0	1.292	1.4566	0.084	17.323	-0.04	0	-0.054	-0.047	0.003	-13.626	0.688665	TRUE	0.453013	-0.161992	0.34389	10	2971	14
Other symptoms/disorders or the urinary system	1.629	0	1.059	1.3439	0.145	9.245	3.078	0.942	2.0099	0.545	3.688	1.03	0	0.566	0.798	0.118	6.745	0.095	0.549	-0.178	-0.0418	0.07	-0.599	0.615	0	0.286	0.4508	0.084	5.364	1.629	0	1.299	1.464	0.084	17.395	-0.041	0	-0.055	-0.0481	0.003	-13.871	7.46257	TRUE	0.000225818	0.872888	3.64624	15	2962	10
Other tests	1.567	0	0.998	1.2827	0.145	8.842	0.447	0.045	0.2461	0.103	2.399	1.025	0	0.561	0.7928	0.118	6.706	0.097	0.567	-0.177	-0.0399	0.07	-0.572	0.622	0	0.293	0.4572	0.084	5.442	1.63	0	1.3	1.4651	0.084	17.413	-0.04	0	-0.054	-0.0469	0.003	-13.6	1.27903	TRUE	0.0164356	0.10688	1.78422	222	2755	226
Other unspecified back disorders	1.588	0	1.02	1.3039	0.145	9.008	1.125	-3.395	-1.1347	1.153	-0.984	1.034	0	0.57	0.802	0.118	6.784	0.092	0.524	-0.181	-0.0444	0.07	-0.637	0.621	0	0.292	0.4565	0.084	5.435	1.623	0	1.293	1.4582	0.084	17.348	-0.04	0	-0.054	-0.0469	0.003	-13.613	0.321519	TRUE	0.325031	-0.492794	0.488075	10	2976	10
Other upper respiratory disease	1.582	0	1.015	1.2982	0.145	8.968	0.706	0.007	0.3566	0.178	1.999	1.017	0	0.553	0.785	0.118	6.633	0.089	0.492	-0.185	-0.0479	0.07	-0.688	0.618	0	0.289	0.4538	0.084	5.405	1.625	0	1.295	1.4598	0.084	17.363	-0.04	0	-0.054	-0.047	0.003	-13.618	1.42846	TRUE	0.0455599	0.154869	1.34142	73	2904	69
Other venous embolism and thrombosis	1.588	0	1.021	1.3045	0.145	9.011	2.539	0.129	1.334	0.615	2.17	1.03	0	0.566	0.7979	0.118	6.752	0.092	0.526	-0.181	-0.0442	0.07	-0.634	0.618	0	0.289	0.4531	0.084	5.395	1.624	0	1.294	1.4593	0.084	17.354	-0.04	0	-0.054	-0.047	0.003	-13.638	3.7962	TRUE	0.0300062	0.579349	1.52279	11	2966	10
Otitis externa	1.591	0	1.023	1.3069	0.145	9.032	0.454	-0.826	-0.1859	0.327	-0.569	1.03	0	0.567	0.7983	0.118	6.758	0.093	0.528	-0.181	-0.044	0.07	-0.631	0.619	0	0.29	0.4544	0.084	5.412	1.623	0	1.293	1.458	0.084	17.344	-0.04	0	-0.054	-0.047	0.003	-13.635	0.830357	TRUE	0.569412	-0.0807353	0.244574	16	2961	26
Otitis media	1.598	0	1.03	1.3139	0.145	9.076	0.058	-1.665	-0.8032	0.439	-1.828	1.026	0	0.563	0.7944	0.118	6.724	0.09	0.506	-0.183	-0.0464	0.07	-0.665	0.616	0	0.286	0.451	0.084	5.37	1.618	0	1.289	1.4535	0.084	17.284	-0.04	0	-0.054	-0.0471	0.003	-13.651	0.447893	TRUE	0.0675917	-0.348825	1.17011	10	2970	23
Otorrhea	1.595	0	1.028	1.3114	0.145	9.058	3.524	0.146	1.8348	0.862	2.129	1.03	0	0.567	0.7983	0.118	6.758	0.088	0.488	-0.185	-0.0484	0.07	-0.694	0.618	0	0.288	0.453	0.084	5.395	1.623	0	1.293	1.4577	0.084	17.34	-0.04	0	-0.054	-0.0471	0.003	-13.666	6.26388	TRUE	0.033242	0.796844	1.47831	10	2971	10
Overweight, obesity and other hyperalimentation	1.591	0	1.023	1.3071	0.145	9.032	0.208	-0.809	-0.3003	0.259	-1.158	1.035	0	0.572	0.8037	0.118	6.798	0.095	0.555	-0.178	-0.0412	0.07	-0.591	0.62	0	0.291	0.4554	0.084	5.424	1.624	0	1.294	1.4591	0.084	17.356	-0.04	0	-0.054	-0.047	0.003	-13.633	0.740596	TRUE	0.246931	-0.130419	0.607424	25	2952	46
Pain in joint	1.591	0	1.023	1.3066	0.145	9.019	0.21	-0.239	-0.0146	0.115	-0.128	1.029	0	0.566	0.7976	0.118	6.751	0.092	0.525	-0.181	-0.0443	0.07	-0.636	0.619	0	0.289	0.454	0.084	5.407	1.623	0	1.293	1.4581	0.084	17.343	-0.04	0	-0.054	-0.047	0.003	-13.634	0.985506	TRUE	0.898423	-0.0063407	0.0465191	154	2823	208
Pain in limb	1.592	0	1.024	1.3079	0.145	9.037	0.155	-0.358	-0.1014	0.131	-0.774	1.028	0	0.565	0.7969	0.118	6.746	0.093	0.534	-0.18	-0.0433	0.07	-0.622	0.619	0	0.29	0.4543	0.084	5.411	1.623	0	1.293	1.4582	0.084	17.348	-0.04	0	-0.054	-0.047	0.003	-13.62	0.903572	TRUE	0.438661	-0.0440375	0.357871	113	2864	168
Pain, swelling or discharge of eye	1.589	0	1.022	1.3058	0.145	9.025	0.912	-0.712	0.1001	0.414	0.242	1.029	0	0.566	0.7977	0.118	6.753	0.093	0.528	-0.181	-0.044	0.07	-0.631	0.619	0	0.29	0.4542	0.084	5.409	1.623	0	1.294	1.4585	0.084	17.351	-0.04	0	-0.054	-0.047	0.003	-13.635	1.10528	TRUE	0.808992	0.0434729	0.0920557	12	2965	15
Painful respiration	1.59	0	1.023	1.3068	0.145	9.032	0.778	-0.371	0.2033	0.293	0.694	1.031	0	0.568	0.7991	0.118	6.764	0.093	0.532	-0.18	-0.0435	0.07	-0.624	0.618	0	0.289	0.4538	0.084	5.405	1.625	0	1.295	1.4599	0.084	17.361	-0.04	0	-0.054	-0.0471	0.003	-13.649	1.22544	TRUE	0.487595	0.0882921	0.311941	22	2955	30
Pallor and flushing	1.588	0	1.021	1.3049	0.145	9.019	2.173	-0.991	0.5913	0.807	0.733	1.029	0	0.566	0.7978	0.118	6.755	0.093	0.535	-0.18	-0.0432	0.07	-0.62	0.619	0	0.29	0.4546	0.084	5.414	1.624	0	1.295	1.4593	0.084	17.357	-0.04	0	-0.054	-0.047	0.003	-13.637	1.80634	TRUE	0.463782	0.256798	0.333686	10	2973	10
Palpitations	1.585	0	1.018	1.3015	0.145	8.99	0.913	-0.098	0.4073	0.258	1.579	1.035	0	0.571	0.803	0.118	6.795	0.094	0.544	-0.179	-0.0423	0.07	-0.607	0.621	0	0.292	0.4565	0.084	5.435	1.626	0	1.297	1.4616	0.084	17.38	-0.04	0	-0.054	-0.047	0.003	-13.64	1.50275	TRUE	0.114443	0.176888	0.941412	33	2944	32
Pancytopenia	1.588	0	1.021	1.3047	0.145	9.016	2.453	-0.535	0.9586	0.762	1.258	1.031	0	0.568	0.7993	0.118	6.766	0.092	0.524	-0.181	-0.0444	0.07	-0.637	0.62	0	0.291	0.4553	0.084	5.423	1.623	0	1.293	1.4582	0.084	17.345	-0.04	0	-0.054	-0.047	0.003	-13.634	2.60804	TRUE	0.208528	0.416315	0.680836	10	2971	10
Paralysis/spasm of vocal cords or larynx	1.59	0	1.023	1.3067	0.145	9.03	2.685	-1.093	0.7958	0.964	0.826	1.027	0	0.564	0.7958	0.118	6.736	0.091	0.516	-0.182	-0.0452	0.07	-0.649	0.618	0	0.289	0.4539	0.084	5.407	1.623	0	1.293	1.4578	0.084	17.343	-0.04	0	-0.054	-0.047	0.003	-13.639	2.21621	TRUE	0.408933	0.345612	0.388348	10	2974	10
Paralytic ileus	1.59	0	1.023	1.3068	0.145	9.03	3.144	-1.834	0.6553	1.27	0.516	1.029	0	0.566	0.7979	0.118	6.755	0.092	0.523	-0.181	-0.0445	0.07	-0.639	0.618	0	0.289	0.4539	0.084	5.407	1.622	0	1.293	1.4573	0.084	17.334	-0.04	0	-0.054	-0.047	0.003	-13.638	1.92572	TRUE	0.605874	0.284593	0.217618	10	2975	10
Paranoid disorders	1.589	0	1.022	1.3054	0.145	9.019	2.938	-2.735	0.1016	1.447	0.07	1.029	0	0.566	0.7978	0.118	6.754	0.092	0.524	-0.181	-0.0444	0.07	-0.637	0.618	0	0.289	0.4539	0.084	5.406	1.623	0	1.294	1.4583	0.084	17.349	-0.04	0	-0.054	-0.047	0.003	-13.626	1.10694	TRUE	0.944011	0.0441243	0.0250227	10	2976	10
Paraproteinemia	1.595	0	1.027	1.3107	0.145	9.051	3.584	-1.382	1.1011	1.267	0.869	1.03	0	0.567	0.7983	0.118	6.757	0.092	0.523	-0.181	-0.0445	0.07	-0.639	0.619	0	0.289	0.454	0.084	5.408	1.622	0	1.292	1.4568	0.084	17.329	-0.04	0	-0.054	-0.0471	0.003	-13.656	3.00747	TRUE	0.38477	0.478202	0.414798	10	2975	10
Paroxysmal ventricular tachycardia	1.596	0	1.029	1.3124	0.145	9.064	3.369	-0.511	1.429	0.99	1.444	1.031	0	0.568	0.7996	0.118	6.767	0.092	0.523	-0.181	-0.0445	0.07	-0.638	0.62	0	0.291	0.4551	0.084	5.421	1.624	0	1.294	1.4591	0.084	17.354	-0.04	0	-0.054	-0.0472	0.003	-13.676	4.17452	TRUE	0.148843	0.620607	0.827271	10	2974	10
Pathologic fracture	1.59	0	1.023	1.3069	0.145	9.033	4.04	-1.492	1.2737	1.411	0.903	1.029	0	0.566	0.7979	0.118	6.755	0.091	0.517	-0.182	-0.0452	0.07	-0.648	0.618	0	0.289	0.4539	0.084	5.407	1.623	0	1.293	1.4578	0.084	17.342	-0.04	0	-0.054	-0.047	0.003	-13.643	3.57405	TRUE	0.366757	0.553161	0.435622	10	2975	10
Peptic ulcer, site unspecified	1.59	0	1.022	1.306	0.145	9.026	1.835	-1.066	0.3845	0.74	0.52	1.028	0	0.565	0.797	0.118	6.747	0.092	0.518	-0.182	-0.0451	0.07	-0.647	0.618	0	0.289	0.4535	0.084	5.402	1.623	0	1.293	1.458	0.084	17.346	-0.04	0	-0.054	-0.047	0.003	-13.636	1.46888	TRUE	0.603224	0.166986	0.219521	10	2973	10
Perforation of tympanic membrane	1.589	0	1.022	1.3056	0.145	9.023	1.366	-1.235	0.0654	0.664	0.099	1.029	0	0.566	0.7979	0.118	6.755	0.092	0.525	-0.181	-0.0443	0.07	-0.636	0.618	0	0.289	0.4538	0.084	5.406	1.623	0	1.293	1.4582	0.084	17.348	-0.04	0	-0.054	-0.047	0.003	-13.633	1.06759	TRUE	0.921452	0.0284029	0.0355272	10	2972	10
Periapical abscess	1.59	0	1.023	1.3065	0.145	9.03	1.476	-2.936	-0.7301	1.126	-0.649	1.028	0	0.565	0.7964	0.118	6.741	0.091	0.516	-0.182	-0.0452	0.07	-0.649	0.617	0	0.288	0.4525	0.084	5.389	1.622	0	1.292	1.4569	0.084	17.328	-0.04	0	-0.054	-0.047	0.003	-13.63	0.481861	TRUE	0.516603	-0.317078	0.286843	10	2976	10
Pericarditis	1.595	0	1.027	1.3107	0.145	9.052	4.525	-0.105	2.2096	1.181	1.871	1.032	0	0.568	0.8	0.118	6.771	0.092	0.527	-0.181	-0.0441	0.07	-0.633	0.618	0	0.289	0.4539	0.084	5.404	1.624	0	1.294	1.4591	0.084	17.352	-0.04	0	-0.054	-0.0472	0.003	-13.667	9.11207	TRUE	0.0613935	0.959617	1.21188	10	2972	10
Peripheral enthesopathies and allied syndromes	1.589	0	1.022	1.3057	0.145	9.025	0.074	-0.665	-0.2953	0.189	-1.565	1.025	0	0.562	0.7934	0.118	6.715	0.091	0.512	-0.182	-0.0457	0.07	-0.656	0.62	0	0.291	0.4554	0.084	5.423	1.621	0	1.291	1.4557	0.084	17.313	-0.04	0	-0.054	-0.0468	0.003	-13.582	0.744308	TRUE	0.117475	-0.128247	0.930056	47	2930	90
Peripheral or central vertigo	1.588	0	1.021	1.3047	0.145	9.016	0.557	-1.165	-0.304	0.439	-0.692	1.028	0	0.565	0.7964	0.118	6.742	0.092	0.526	-0.181	-0.0442	0.07	-0.634	0.618	0	0.289	0.4538	0.084	5.405	1.623	0	1.293	1.4579	0.084	17.343	-0.04	0	-0.054	-0.0469	0.003	-13.613	0.737861	TRUE	0.48874	-0.132026	0.310923	10	2969	18
Peripheral vascular disease, unspecified	1.6	0	1.032	1.316	0.145	9.083	3.623	0.338	1.9806	0.838	2.363	1.035	0	0.572	0.8032	0.118	6.795	0.096	0.555	-0.178	-0.0411	0.07	-0.59	0.618	0	0.289	0.4532	0.084	5.395	1.628	0	1.298	1.4632	0.084	17.395	-0.041	0	-0.054	-0.0474	0.003	-13.712	7.24709	TRUE	0.0181078	0.860164	1.74214	10	2971	10
Peritoneal adhesions (postoperative) (postinfection)	1.589	0	1.022	1.3057	0.145	9.024	3.37	-2.537	0.4166	1.507	0.276	1.029	0	0.566	0.7978	0.118	6.754	0.092	0.524	-0.181	-0.0444	0.07	-0.638	0.618	0	0.289	0.4535	0.084	5.401	1.623	0	1.294	1.4583	0.084	17.349	-0.04	0	-0.054	-0.047	0.003	-13.633	1.5168	TRUE	0.78221	0.180927	0.106677	10	2976	10
Peritoneal or intestinal adhesions	1.587	0	1.019	1.3031	0.145	9.002	3.103	-1.751	0.6757	1.238	0.546	1.03	0	0.567	0.7981	0.118	6.757	0.092	0.526	-0.181	-0.0442	0.07	-0.635	0.618	0	0.289	0.4537	0.084	5.404	1.623	0	1.294	1.4586	0.084	17.353	-0.04	0	-0.054	-0.0469	0.003	-13.613	1.96541	TRUE	0.585296	0.293453	0.232624	10	2975	10
Peritonitis and retroperitoneal infections	1.592	0	1.024	1.308	0.145	9.039	3.142	-0.578	1.2819	0.949	1.351	1.03	0	0.566	0.798	0.118	6.756	0.09	0.503	-0.183	-0.0467	0.07	-0.67	0.618	0	0.289	0.4539	0.084	5.407	1.623	0	1.294	1.4584	0.084	17.35	-0.04	0	-0.054	-0.0471	0.003	-13.648	3.60348	TRUE	0.176676	0.556722	0.752821	10	2974	10
Pernicious anemia	1.589	0	1.022	1.3057	0.145	9.024	3.097	-2.561	0.2683	1.443	0.186	1.029	0	0.565	0.7971	0.118	6.745	0.092	0.524	-0.181	-0.0444	0.07	-0.637	0.618	0	0.289	0.4539	0.084	5.406	1.623	0	1.294	1.4583	0.084	17.349	-0.04	0	-0.054	-0.047	0.003	-13.633	1.30774	TRUE	0.852537	0.116521	0.0692868	10	2976	10
Personal history of diseases of blood and blood-forming organs	1.59	0	1.023	1.3066	0.145	9.029	1.264	-2.377	-0.5564	0.929	-0.599	1.029	0	0.566	0.7971	0.118	6.748	0.092	0.52	-0.181	-0.0448	0.07	-0.644	0.619	0	0.29	0.4541	0.084	5.409	1.623	0	1.293	1.4581	0.084	17.346	-0.04	0	-0.054	-0.047	0.003	-13.633	0.573269	TRUE	0.549057	-0.241641	0.260383	10	2975	10
Personal history of diseases of digestive system	1.589	0	1.022	1.3058	0.145	9.024	0.482	-1.148	-0.3332	0.416	-0.801	1.029	0	0.566	0.7977	0.118	6.754	0.091	0.516	-0.182	-0.0452	0.07	-0.649	0.619	0	0.29	0.4546	0.084	5.414	1.622	0	1.293	1.4577	0.084	17.342	-0.04	0	-0.054	-0.047	0.003	-13.62	0.716627	TRUE	0.422905	-0.144707	0.373757	10	2967	18
Persons encountering health services in circumstances related to reproduction	1.52	0	0.951	1.2357	0.145	8.504	1.477	0.75	1.1135	0.185	6.008	1.069	0	0.605	0.8366	0.118	7.067	0.118	0.785	-0.157	-0.0192	0.07	-0.273	0.644	0	0.314	0.4791	0.084	5.679	1.632	0	1.301	1.4662	0.084	17.357	-0.04	0	-0.053	-0.0463	0.003	-13.415	3.045	TRUE	1.87504e-09	0.483587	8.72699	120	2857	45
Persons with potential health hazards related to socioeconomic, psychosocial, and other circumstances	1.59	0	1.022	1.306	0.145	9.026	0.201	-0.272	-0.0353	0.121	-0.293	1.03	0	0.567	0.7989	0.118	6.76	0.093	0.531	-0.18	-0.0437	0.07	-0.626	0.619	0	0.29	0.4544	0.084	5.411	1.623	0	1.293	1.4582	0.084	17.348	-0.04	0	-0.054	-0.047	0.003	-13.621	0.965316	TRUE	0.769786	-0.0153306	0.11363	137	2840	197
Pervasive developmental disorders	1.588	0	1.02	1.3041	0.145	9.012	2.427	-0.471	0.978	0.739	1.323	1.03	0	0.567	0.7984	0.118	6.759	0.091	0.512	-0.182	-0.0457	0.07	-0.656	0.617	0	0.288	0.4527	0.084	5.392	1.624	0	1.294	1.4589	0.084	17.357	-0.04	0	-0.054	-0.047	0.003	-13.625	2.65913	TRUE	0.185855	0.42474	0.730826	10	2972	10
Peyronie's disease	1.597	0	1.029	1.3127	0.145	9.062	3.307	0.038	1.6726	0.834	2.006	1.033	0	0.57	0.8011	0.118	6.779	0.094	0.539	-0.179	-0.0428	0.07	-0.614	0.62	0	0.29	0.4551	0.084	5.419	1.621	0	1.292	1.4567	0.084	17.321	-0.04	0	-0.054	-0.0472	0.003	-13.681	5.326	TRUE	0.0448456	0.726401	1.34828	10	2969	10
Phlebitis and thrombophlebitis	1.589	0	1.021	1.305	0.145	9.019	3.397	-1.61	0.8936	1.277	0.7	1.03	0	0.567	0.7985	0.118	6.759	0.093	0.528	-0.181	-0.044	0.07	-0.632	0.619	0	0.29	0.4545	0.084	5.414	1.623	0	1.294	1.4584	0.084	17.349	-0.04	0	-0.054	-0.047	0.003	-13.633	2.44391	TRUE	0.484141	0.388086	0.315028	10	2975	10
Phobia	1.589	0	1.022	1.3055	0.145	9.022	1.879	-0.78	0.5495	0.678	0.81	1.025	0	0.562	0.7935	0.118	6.711	0.091	0.514	-0.182	-0.0455	0.07	-0.653	0.618	0	0.289	0.4533	0.084	5.4	1.623	0	1.294	1.4583	0.084	17.349	-0.04	0	-0.054	-0.047	0.003	-13.63	1.73239	TRUE	0.417972	0.238645	0.378853	10	2972	10
Pigmentary iris degeneration	1.589	0	1.022	1.3052	0.145	9.02	3.088	-2.462	0.3133	1.416	0.221	1.029	0	0.566	0.7977	0.118	6.754	0.092	0.522	-0.181	-0.0446	0.07	-0.64	0.618	0	0.289	0.4538	0.084	5.406	1.623	0	1.294	1.4583	0.084	17.349	-0.04	0	-0.054	-0.047	0.003	-13.628	1.36793	TRUE	0.824876	0.136064	0.0836114	10	2976	10
Pilonidal cyst	1.59	0	1.023	1.3067	0.145	9.029	1.321	-1.804	-0.2412	0.797	-0.303	1.029	0	0.566	0.7977	0.118	6.753	0.092	0.526	-0.181	-0.0441	0.07	-0.633	0.619	0	0.29	0.4542	0.084	5.41	1.623	0	1.294	1.4584	0.084	17.35	-0.04	0	-0.054	-0.047	0.003	-13.636	0.785684	TRUE	0.762205	-0.104752	0.117928	10	2974	10
Pituitary dwarfism	1.589	0	1.021	1.305	0.145	9.01	2.535	-2.268	0.1337	1.225	0.109	1.029	0	0.566	0.7975	0.118	6.75	0.092	0.526	-0.181	-0.0442	0.07	-0.635	0.618	0	0.289	0.4539	0.084	5.407	1.623	0	1.294	1.4583	0.084	17.348	-0.04	0	-0.054	-0.047	0.003	-13.616	1.14305	TRUE	0.913077	0.0580652	0.0394924	10	2974	10
Pituitary hyperfunction	1.584	0	1.017	1.3006	0.145	8.986	3.573	-0.893	1.34	1.139	1.176	1.027	0	0.564	0.7959	0.118	6.735	0.092	0.522	-0.181	-0.0447	0.07	-0.641	0.619	0	0.29	0.4547	0.084	5.416	1.623	0	1.293	1.4582	0.084	17.347	-0.04	0	-0.054	-0.0469	0.003	-13.6	3.81904	TRUE	0.23954	0.581955	0.620622	10	2973	10
Pleurisy; pleural effusion	1.599	0	1.032	1.3153	0.145	9.083	2.332	0.178	1.2549	0.549	2.284	1.028	0	0.565	0.7963	0.118	6.737	0.088	0.484	-0.185	-0.0488	0.07	-0.7	0.615	0	0.285	0.45	0.084	5.358	1.623	0	1.293	1.4579	0.084	17.34	-0.04	0	-0.054	-0.0472	0.003	-13.691	3.50749	TRUE	0.0223468	0.544996	1.65078	11	2966	10
Pneumococcal pneumonia	1.589	0	1.022	1.3056	0.145	9.021	1.842	-1.764	0.0393	0.92	0.043	1.029	0	0.566	0.7979	0.118	6.754	0.092	0.525	-0.181	-0.0442	0.07	-0.635	0.619	0	0.289	0.4539	0.084	5.406	1.623	0	1.294	1.4584	0.084	17.346	-0.04	0	-0.054	-0.047	0.003	-13.632	1.04008	TRUE	0.965887	0.0170678	0.0150738	10	2975	10
Pneumonia	1.592	0	1.025	1.3088	0.145	9.044	1.475	0.014	0.7444	0.373	1.997	1.031	0	0.567	0.799	0.118	6.763	0.091	0.517	-0.182	-0.0451	0.07	-0.648	0.616	0	0.287	0.4514	0.084	5.374	1.622	0	1.293	1.4574	0.084	17.335	-0.04	0	-0.054	-0.0471	0.003	-13.671	2.10518	TRUE	0.0458269	0.323289	1.33888	21	2956	14
Pneumonitis due to inhalation of food or vomitus	1.593	0	1.025	1.3091	0.145	9.045	4.289	-0.772	1.7587	1.291	1.362	1.03	0	0.567	0.7981	0.118	6.756	0.09	0.508	-0.183	-0.0461	0.07	-0.662	0.619	0	0.289	0.454	0.084	5.408	1.623	0	1.294	1.4585	0.084	17.351	-0.04	0	-0.054	-0.0471	0.003	-13.654	5.80489	TRUE	0.17312	0.763794	0.761653	10	2975	10
Poisoning by analgesics, antipyretics, and antirheumatics	1.592	0	1.025	1.3082	0.145	9.038	1.669	-0.694	0.487	0.603	0.808	1.029	0	0.566	0.7971	0.118	6.748	0.092	0.519	-0.181	-0.0449	0.07	-0.645	0.618	0	0.289	0.4534	0.084	5.4	1.623	0	1.293	1.4581	0.084	17.346	-0.04	0	-0.054	-0.0471	0.003	-13.647	1.62743	TRUE	0.419137	0.211501	0.377644	10	2971	10
Poisoning by antibiotics	1.59	0	1.023	1.3067	0.145	9.028	3.251	-2.435	0.4081	1.45	0.281	1.029	0	0.566	0.7979	0.118	6.755	0.092	0.524	-0.181	-0.0444	0.07	-0.637	0.618	0	0.289	0.4539	0.084	5.407	1.623	0	1.293	1.458	0.084	17.344	-0.04	0	-0.054	-0.047	0.003	-13.635	1.50396	TRUE	0.778417	0.177236	0.108787	10	2976	10
Poisoning/allergy of sulfonamides	1.589	0	1.022	1.3055	0.145	9.023	1.111	-0.781	0.165	0.482	0.342	1.029	0	0.565	0.797	0.118	6.746	0.092	0.519	-0.182	-0.045	0.07	-0.645	0.618	0	0.289	0.4533	0.084	5.398	1.623	0	1.293	1.4578	0.084	17.342	-0.04	0	-0.054	-0.047	0.003	-13.631	1.17939	TRUE	0.732349	0.0716586	0.135282	10	2967	10
Polycythemia vera	1.59	0	1.023	1.3066	0.145	9.031	0.928	-4.194	-1.6329	1.306	-1.25	1.029	0	0.566	0.7972	0.118	6.748	0.092	0.519	-0.181	-0.0449	0.07	-0.645	0.619	0	0.29	0.4541	0.084	5.409	1.625	0	1.296	1.4604	0.084	17.365	-0.04	0	-0.054	-0.047	0.003	-13.636	0.195362	TRUE	0.211339	-0.709159	0.675021	10	2976	10
Polycythemia, secondary	1.589	0	1.021	1.305	0.145	9.018	0.555	-2.411	-0.9278	0.757	-1.226	1.032	0	0.569	0.8001	0.118	6.772	0.094	0.539	-0.179	-0.0428	0.07	-0.614	0.619	0	0.29	0.4545	0.084	5.413	1.625	0	1.296	1.4606	0.084	17.37	-0.04	0	-0.054	-0.047	0.003	-13.626	0.395423	TRUE	0.220155	-0.402938	0.657271	10	2974	10
Polydipsia	1.588	0	1.021	1.3046	0.145	9.015	3.733	-1.257	1.238	1.273	0.973	1.029	0	0.566	0.7977	0.118	6.753	0.091	0.511	-0.182	-0.0458	0.07	-0.657	0.618	0	0.289	0.4538	0.084	5.406	1.623	0	1.293	1.4582	0.084	17.349	-0.04	0	-0.054	-0.047	0.003	-13.622	3.44871	TRUE	0.330779	0.537657	0.480462	10	2975	10
Polyneuropathy due to drugs	1.595	0	1.027	1.3109	0.145	9.049	4.079	-0.346	1.8668	1.129	1.654	1.03	0	0.567	0.7983	0.118	6.757	0.091	0.513	-0.182	-0.0455	0.07	-0.654	0.617	0	0.288	0.4524	0.084	5.388	1.62	0	1.291	1.4553	0.084	17.309	-0.04	0	-0.054	-0.0471	0.003	-13.652	6.46757	TRUE	0.0982063	0.810741	1.00786	10	2971	10
Portal hypertension	1.591	0	1.024	1.3077	0.145	9.034	3.731	-0.854	1.4386	1.17	1.23	1.028	0	0.564	0.796	0.118	6.736	0.093	0.53	-0.18	-0.0437	0.07	-0.627	0.62	0	0.29	0.455	0.084	5.419	1.623	0	1.294	1.4583	0.084	17.348	-0.04	0	-0.054	-0.0471	0.003	-13.648	4.21479	TRUE	0.21873	0.624776	0.660091	10	2974	10
Postlaminectomy syndrome	1.587	0	1.02	1.3035	0.145	9.003	1.775	-2.658	-0.4419	1.131	-0.391	1.031	0	0.568	0.7993	0.118	6.762	0.093	0.528	-0.181	-0.044	0.07	-0.631	0.618	0	0.289	0.4538	0.084	5.406	1.623	0	1.293	1.4582	0.084	17.348	-0.04	0	-0.054	-0.0469	0.003	-13.606	0.642814	TRUE	0.695959	-0.191915	0.157417	10	2976	10
Postnasal drip	1.589	0	1.022	1.3054	0.145	9.02	0.643	-0.579	0.0319	0.312	0.102	1.029	0	0.566	0.7976	0.118	6.752	0.092	0.523	-0.181	-0.0445	0.07	-0.638	0.618	0	0.289	0.4537	0.084	5.403	1.623	0	1.294	1.4583	0.084	17.349	-0.04	0	-0.054	-0.047	0.003	-13.63	1.03241	TRUE	0.918599	0.013854	0.0368741	20	2957	26
Postprocedural fever	1.59	0	1.023	1.3066	0.145	9.03	1.578	-3.385	-0.9034	1.266	-0.714	1.029	0	0.566	0.7979	0.118	6.755	0.093	0.528	-0.18	-0.0439	0.07	-0.631	0.619	0	0.29	0.4548	0.084	5.416	1.624	0	1.294	1.4592	0.084	17.357	-0.04	0	-0.054	-0.047	0.003	-13.638	0.40519	TRUE	0.475489	-0.392342	0.32286	10	2976	10
Posttraumatic stress disorder	1.591	0	1.023	1.3071	0.145	9.032	2.785	-0.966	0.9098	0.957	0.951	1.028	0	0.565	0.7964	0.118	6.741	0.093	0.528	-0.18	-0.0439	0.07	-0.631	0.617	0	0.288	0.4529	0.084	5.394	1.624	0	1.294	1.459	0.084	17.357	-0.04	0	-0.054	-0.047	0.003	-13.643	2.48383	TRUE	0.341682	0.395121	0.466378	10	2974	10
Posttraumatic wound infection not elsewhere classified	1.59	0	1.022	1.3061	0.145	9.025	3.851	-1.279	1.2861	1.309	0.983	1.029	0	0.566	0.7978	0.118	6.754	0.091	0.516	-0.182	-0.0453	0.07	-0.65	0.618	0	0.288	0.453	0.084	5.396	1.623	0	1.294	1.4583	0.084	17.349	-0.04	0	-0.054	-0.047	0.003	-13.633	3.61865	TRUE	0.325795	0.558546	0.487055	10	2975	10
Precordial pain	1.589	0	1.022	1.3056	0.145	9.023	1.563	-1.136	0.2134	0.688	0.31	1.029	0	0.566	0.798	0.118	6.755	0.092	0.522	-0.181	-0.0446	0.07	-0.641	0.618	0	0.289	0.4538	0.084	5.406	1.623	0	1.294	1.4583	0.084	17.349	-0.04	0	-0.054	-0.047	0.003	-13.633	1.23788	TRUE	0.756543	0.0926784	0.121167	10	2973	10
Premature beats	1.591	0	1.024	1.3075	0.145	9.033	1.589	-0.251	0.6691	0.469	1.426	1.032	0	0.569	0.8003	0.118	6.771	0.095	0.549	-0.178	-0.0417	0.07	-0.599	0.618	0	0.289	0.4535	0.084	5.401	1.626	0	1.296	1.4609	0.084	17.373	-0.04	0	-0.054	-0.0471	0.003	-13.661	1.95248	TRUE	0.153957	0.290586	0.812601	11	2966	10
Presbyopia	1.588	0	1.02	1.304	0.145	9.013	0.548	-1.16	-0.3058	0.436	-0.702	1.027	0	0.564	0.7959	0.118	6.736	0.09	0.507	-0.183	-0.0463	0.07	-0.664	0.617	0	0.288	0.4528	0.084	5.392	1.621	0	1.292	1.4566	0.084	17.322	-0.04	0	-0.054	-0.0469	0.003	-13.596	0.736534	TRUE	0.482822	-0.132807	0.316213	10	2969	18
Primary angle-closure glaucoma	1.592	0	1.025	1.3084	0.145	9.04	4.025	-1.61	1.2076	1.437	0.84	1.03	0	0.567	0.7981	0.118	6.756	0.091	0.518	-0.182	-0.0451	0.07	-0.647	0.618	0	0.289	0.454	0.084	5.407	1.623	0	1.294	1.4585	0.084	17.35	-0.04	0	-0.054	-0.0471	0.003	-13.648	3.34545	TRUE	0.400856	0.524454	0.397012	10	2976	10
Primary hypercoagulable state	1.59	0	1.023	1.3062	0.145	9.027	2.571	-3.257	-0.3433	1.487	-0.231	1.029	0	0.566	0.7976	0.118	6.752	0.092	0.523	-0.181	-0.0445	0.07	-0.639	0.618	0	0.289	0.4536	0.084	5.403	1.623	0	1.294	1.4584	0.084	17.35	-0.04	0	-0.054	-0.047	0.003	-13.635	0.709425	TRUE	0.817392	-0.149093	0.0875696	10	2976	10
Primary/intrinsic cardiomyopathies	1.591	0	1.024	1.3078	0.145	9.034	3.944	-0.869	1.5373	1.228	1.252	1.027	0	0.564	0.7954	0.118	6.732	0.093	0.531	-0.18	-0.0436	0.07	-0.626	0.62	0	0.291	0.4551	0.084	5.42	1.624	0	1.294	1.4592	0.084	17.355	-0.04	0	-0.054	-0.0471	0.003	-13.647	4.65201	TRUE	0.210567	0.667641	0.67661	10	2974	10
Progressive myopia	1.59	0	1.023	1.3063	0.145	9.027	2.021	-2.786	-0.3824	1.226	-0.312	1.029	0	0.566	0.7976	0.118	6.752	0.092	0.524	-0.181	-0.0444	0.07	-0.637	0.619	0	0.289	0.454	0.084	5.408	1.623	0	1.293	1.4581	0.084	17.346	-0.04	0	-0.054	-0.047	0.003	-13.635	0.682222	TRUE	0.755143	-0.166074	0.121971	10	2976	10
Prostatitis	1.591	0	1.024	1.3076	0.145	9.035	1.97	-0.086	0.9423	0.524	1.797	1.028	0	0.565	0.7965	0.118	6.741	0.091	0.511	-0.182	-0.0458	0.07	-0.658	0.615	0	0.286	0.4504	0.084	5.363	1.62	0	1.291	1.4557	0.084	17.312	-0.04	0	-0.054	-0.0471	0.003	-13.648	2.56588	TRUE	0.0723579	0.409236	1.14051	13	2964	10
Protein-calorie malnutrition	1.599	0	1.031	1.315	0.145	9.08	3.633	0.047	1.8397	0.915	2.011	1.033	0	0.57	0.8013	0.118	6.781	0.093	0.532	-0.18	-0.0435	0.07	-0.625	0.62	0	0.291	0.4554	0.084	5.422	1.626	0	1.297	1.4614	0.084	17.379	-0.041	0	-0.054	-0.0473	0.003	-13.702	6.29465	TRUE	0.0443229	0.798972	1.35337	10	2973	10
Proteinuria	1.598	0	1.031	1.3144	0.145	9.079	1.755	0.015	0.8851	0.444	1.993	1.024	0	0.56	0.792	0.118	6.702	0.095	0.546	-0.179	-0.0421	0.07	-0.604	0.619	0	0.29	0.4543	0.084	5.41	1.627	0	1.297	1.4622	0.084	17.384	-0.041	0	-0.054	-0.0473	0.003	-13.707	2.42323	TRUE	0.0462178	0.384394	1.33519	13	2964	10
Prurigo and Lichen	1.595	0	1.027	1.3111	0.145	9.06	1.634	-0.271	0.6814	0.486	1.403	1.033	0	0.569	0.8009	0.118	6.778	0.093	0.534	-0.18	-0.0434	0.07	-0.622	0.62	0	0.291	0.4554	0.084	5.424	1.623	0	1.293	1.4581	0.084	17.344	-0.04	0	-0.054	-0.0472	0.003	-13.682	1.97664	TRUE	0.160699	0.295928	0.793986	11	2966	10
Pruritus and related conditions	1.588	0	1.021	1.3043	0.145	9.012	1.033	-0.191	0.4213	0.312	1.349	1.028	0	0.565	0.7962	0.118	6.738	0.09	0.504	-0.183	-0.0465	0.07	-0.668	0.617	0	0.288	0.4526	0.084	5.391	1.621	0	1.292	1.4566	0.084	17.326	-0.04	0	-0.054	-0.047	0.003	-13.631	1.52394	TRUE	0.177285	0.182968	0.751328	26	2951	21
Psoriasis vulgaris	1.589	0	1.022	1.3058	0.145	9.025	0.521	-1.257	-0.3679	0.454	-0.811	1.03	0	0.567	0.798	0.118	6.756	0.093	0.534	-0.18	-0.0433	0.07	-0.622	0.619	0	0.29	0.4549	0.084	5.417	1.623	0	1.294	1.4586	0.084	17.352	-0.04	0	-0.054	-0.047	0.003	-13.628	0.692186	TRUE	0.417475	-0.159777	0.379369	10	2969	16
Psoriatic arthropathy	1.589	0	1.022	1.3053	0.145	9.02	2.12	-3.137	-0.5086	1.341	-0.379	1.029	0	0.566	0.7974	0.118	6.75	0.092	0.521	-0.181	-0.0447	0.07	-0.641	0.618	0	0.289	0.4538	0.084	5.405	1.623	0	1.294	1.4584	0.084	17.35	-0.04	0	-0.054	-0.047	0.003	-13.625	0.601337	TRUE	0.704513	-0.220882	0.152111	10	2976	10
Psychogenic disorder	1.589	0	1.022	1.3058	0.145	9.025	0.994	-1.883	-0.4445	0.734	-0.605	1.03	0	0.567	0.7989	0.118	6.762	0.093	0.533	-0.18	-0.0435	0.07	-0.624	0.619	0	0.29	0.4547	0.084	5.416	1.623	0	1.294	1.4587	0.084	17.353	-0.04	0	-0.054	-0.047	0.003	-13.634	0.641145	TRUE	0.544855	-0.193044	0.263719	10	2974	10
Psychosis	1.589	0	1.022	1.3059	0.145	9.025	2.786	-1.249	0.7686	1.029	0.747	1.03	0	0.567	0.7984	0.118	6.759	0.092	0.522	-0.181	-0.0446	0.07	-0.64	0.619	0	0.29	0.4545	0.084	5.413	1.624	0	1.294	1.4589	0.084	17.355	-0.04	0	-0.054	-0.047	0.003	-13.638	2.15674	TRUE	0.45524	0.333799	0.34176	10	2975	10
Ptosis of eyelid	1.588	0	1.02	1.3041	0.145	9.011	1.21	-2.075	-0.4325	0.838	-0.516	1.031	0	0.568	0.7996	0.118	6.766	0.092	0.527	-0.181	-0.0441	0.07	-0.633	0.618	0	0.289	0.4538	0.084	5.405	1.623	0	1.293	1.4579	0.084	17.345	-0.04	0	-0.054	-0.0469	0.003	-13.615	0.648885	TRUE	0.605753	-0.187832	0.217704	10	2975	10
Pulmonary collapse; interstitial and compensatory emphysema	1.593	0	1.026	1.3095	0.145	9.047	2.011	-0.036	0.9875	0.522	1.891	1.032	0	0.569	0.8005	0.118	6.775	0.091	0.511	-0.182	-0.0458	0.07	-0.658	0.619	0	0.29	0.4545	0.084	5.412	1.625	0	1.295	1.4597	0.084	17.361	-0.04	0	-0.054	-0.0471	0.003	-13.667	2.68451	TRUE	0.0586892	0.428866	1.23144	10	2967	10
Pulmonary embolism and infarction, acute	1.588	0	1.021	1.3043	0.145	9.012	3.213	-1.968	0.6226	1.322	0.471	1.03	0	0.567	0.7982	0.118	6.757	0.092	0.526	-0.181	-0.0441	0.07	-0.634	0.619	0	0.29	0.4543	0.084	5.411	1.623	0	1.294	1.4585	0.084	17.35	-0.04	0	-0.054	-0.047	0.003	-13.624	1.86377	TRUE	0.637601	0.270392	0.195451	10	2975	10
Pulmonary heart disease	1.594	0	1.027	1.3105	0.145	9.048	4.623	0.213	2.418	1.125	2.149	1.027	0	0.564	0.7957	0.118	6.736	0.094	0.539	-0.179	-0.0428	0.07	-0.614	0.62	0	0.291	0.4556	0.084	5.423	1.626	0	1.296	1.4612	0.084	17.372	-0.04	0	-0.054	-0.0472	0.003	-13.672	11.2234	TRUE	0.0316203	1.05012	1.50003	10	2971	10
Purpura and other hemorrhagic conditions	1.594	0	1.026	1.3098	0.145	9.048	3.067	-0.996	1.0355	1.036	0.999	1.03	0	0.567	0.7982	0.118	6.757	0.091	0.516	-0.182	-0.0452	0.07	-0.649	0.618	0	0.288	0.453	0.084	5.395	1.623	0	1.294	1.4586	0.084	17.351	-0.04	0	-0.054	-0.0471	0.003	-13.655	2.81651	TRUE	0.317696	0.449712	0.497988	10	2975	10
Pyelonephritis	1.589	0	1.022	1.3057	0.145	9.024	1.697	-1.455	0.1211	0.804	0.151	1.03	0	0.567	0.7981	0.118	6.756	0.093	0.527	-0.181	-0.0441	0.07	-0.632	0.618	0	0.289	0.4539	0.084	5.407	1.623	0	1.294	1.4585	0.084	17.349	-0.04	0	-0.054	-0.047	0.003	-13.634	1.12874	TRUE	0.880291	0.0525931	0.0553736	10	2974	10
Pyogenic granuloma	1.591	0	1.024	1.3077	0.145	9.038	4.412	-0.35	2.0309	1.215	1.672	1.028	0	0.564	0.7962	0.118	6.735	0.093	0.533	-0.18	-0.0434	0.07	-0.623	0.617	0	0.288	0.4524	0.084	5.386	1.625	0	1.295	1.4599	0.084	17.364	-0.04	0	-0.054	-0.0471	0.003	-13.657	7.62094	TRUE	0.094621	0.882009	1.02401	10	2973	10
Radiotherapy	1.589	0	1.022	1.3057	0.145	9.024	2.366	-2.44	-0.037	1.226	-0.03	1.029	0	0.566	0.7978	0.118	6.754	0.092	0.525	-0.181	-0.0443	0.07	-0.636	0.618	0	0.289	0.4539	0.084	5.406	1.623	0	1.294	1.4583	0.084	17.348	-0.04	0	-0.054	-0.047	0.003	-13.632	0.963676	TRUE	0.975939	-0.0160689	0.0105775	10	2976	10
Rash and other nonspecific skin eruption	1.587	0	1.02	1.3034	0.145	9.008	0.67	-0.086	0.2919	0.193	1.512	1.032	0	0.569	0.8005	0.118	6.774	0.091	0.517	-0.182	-0.0451	0.07	-0.648	0.619	0	0.29	0.4546	0.084	5.414	1.624	0	1.295	1.4593	0.084	17.357	-0.04	0	-0.054	-0.0471	0.003	-13.655	1.33897	TRUE	0.130428	0.126771	0.884628	60	2917	64
Redundant prepuce and phimosis/BXO	1.589	0	1.022	1.3054	0.145	9.021	3.631	-1.217	1.2071	1.237	0.976	1.03	0	0.567	0.7987	0.118	6.761	0.093	0.529	-0.18	-0.0439	0.07	-0.63	0.618	0	0.289	0.4536	0.084	5.403	1.624	0	1.294	1.4592	0.084	17.358	-0.04	0	-0.054	-0.047	0.003	-13.636	3.34377	TRUE	0.329098	0.524237	0.482675	10	2975	10
Reflux esophagitis	1.588	0	1.02	1.3041	0.145	9.012	2.239	-0.811	0.7142	0.778	0.918	1.029	0	0.566	0.7976	0.118	6.752	0.093	0.535	-0.18	-0.0433	0.07	-0.621	0.619	0	0.29	0.4548	0.084	5.416	1.625	0	1.295	1.4599	0.084	17.363	-0.04	0	-0.054	-0.047	0.003	-13.632	2.04255	TRUE	0.358638	0.310173	0.445344	10	2973	10
Regional enteritis	1.588	0	1.021	1.3046	0.145	9.015	2.347	-1.397	0.4752	0.955	0.497	1.029	0	0.565	0.797	0.118	6.746	0.092	0.524	-0.181	-0.0444	0.07	-0.637	0.619	0	0.29	0.4542	0.084	5.41	1.623	0	1.294	1.4583	0.084	17.349	-0.04	0	-0.054	-0.047	0.003	-13.626	1.60834	TRUE	0.618891	0.206377	0.208386	10	2974	10
Renal colic	1.59	0	1.023	1.3062	0.145	9.028	2.858	-1.191	0.8334	1.033	0.807	1.03	0	0.567	0.7985	0.118	6.76	0.092	0.522	-0.181	-0.0446	0.07	-0.64	0.619	0	0.29	0.4545	0.084	5.414	1.624	0	1.294	1.459	0.084	17.356	-0.04	0	-0.054	-0.047	0.003	-13.642	2.30113	TRUE	0.419746	0.361941	0.377013	10	2975	10
Renal failure NOS	1.589	0	1.022	1.3058	0.145	9.025	2.817	-3.177	-0.18	1.529	-0.118	1.029	0	0.566	0.7978	0.118	6.754	0.092	0.526	-0.181	-0.0442	0.07	-0.635	0.618	0	0.289	0.4539	0.084	5.406	1.623	0	1.294	1.4585	0.084	17.349	-0.04	0	-0.054	-0.047	0.003	-13.634	0.83527	TRUE	0.906287	-0.078173	0.0427341	10	2976	10
Restless legs syndrome	1.591	0	1.023	1.3069	0.145	9.032	1.711	-0.922	0.3949	0.672	0.588	1.029	0	0.566	0.7977	0.118	6.754	0.092	0.527	-0.181	-0.0441	0.07	-0.633	0.618	0	0.289	0.4538	0.084	5.405	1.623	0	1.294	1.4584	0.084	17.35	-0.04	0	-0.054	-0.047	0.003	-13.643	1.48424	TRUE	0.556574	0.171503	0.254477	10	2972	10
Retention of urine	1.588	0	1.021	1.3044	0.145	9.014	0.602	-1.286	-0.3423	0.482	-0.71	1.03	0	0.567	0.7985	0.118	6.761	0.094	0.538	-0.18	-0.0429	0.07	-0.616	0.62	0	0.291	0.4555	0.084	5.424	1.624	0	1.294	1.4592	0.084	17.357	-0.04	0	-0.054	-0.047	0.003	-13.622	0.710135	TRUE	0.477431	-0.148659	0.321089	10	2970	14
Retinal hemorrhage/ischemia	1.589	0	1.022	1.3057	0.145	9.025	3.887	-4.435	-0.2739	2.123	-0.129	1.029	0	0.566	0.7978	0.118	6.754	0.092	0.526	-0.181	-0.0442	0.07	-0.635	0.618	0	0.289	0.4539	0.084	5.406	1.623	0	1.294	1.4584	0.084	17.35	-0.04	0	-0.054	-0.047	0.003	-13.634	0.760408	TRUE	0.897317	-0.118953	0.047054	10	2976	10
Retinal vascular changes and abnomalities	1.589	0	1.022	1.3053	0.145	9.018	2.794	-2.532	0.1313	1.359	0.097	1.029	0	0.566	0.7975	0.118	6.75	0.092	0.526	-0.181	-0.0442	0.07	-0.635	0.618	0	0.289	0.4539	0.084	5.407	1.623	0	1.294	1.4583	0.084	17.349	-0.04	0	-0.054	-0.047	0.003	-13.627	1.14031	TRUE	0.922994	0.0570229	0.0348012	10	2975	10
Rheumatoid arthritis and other inflammatory polyarthropathies	1.589	0	1.022	1.3056	0.145	9.024	1.685	-1.481	0.1022	0.808	0.127	1.029	0	0.566	0.7979	0.118	6.755	0.092	0.525	-0.181	-0.0442	0.07	-0.635	0.618	0	0.289	0.4539	0.084	5.407	1.623	0	1.294	1.4584	0.084	17.35	-0.04	0	-0.054	-0.047	0.003	-13.634	1.1076	TRUE	0.899279	0.0443849	0.0461054	10	2974	10
Right bundle branch block	1.59	0	1.023	1.3067	0.145	9.03	1.886	-0.884	0.5008	0.707	0.709	1.028	0	0.565	0.7969	0.118	6.747	0.092	0.523	-0.181	-0.0445	0.07	-0.638	0.618	0	0.289	0.4533	0.084	5.399	1.623	0	1.293	1.458	0.084	17.345	-0.04	0	-0.054	-0.047	0.003	-13.64	1.65004	TRUE	0.478572	0.217495	0.320053	10	2972	10
Rosacea	1.592	0	1.024	1.308	0.145	9.036	0.12	-1.901	-0.8901	0.516	-1.726	1.025	0	0.562	0.7939	0.118	6.72	0.09	0.503	-0.183	-0.0467	0.07	-0.67	0.617	0	0.288	0.4522	0.084	5.385	1.624	0	1.294	1.4592	0.084	17.353	-0.04	0	-0.054	-0.047	0.003	-13.619	0.410615	TRUE	0.0842652	-0.386566	1.07435	10	2971	16
Rotator cuff (capsule) sprain	1.589	0	1.022	1.3057	0.145	9.024	1.925	-2.906	-0.4904	1.232	-0.398	1.029	0	0.566	0.7974	0.118	6.751	0.092	0.523	-0.181	-0.0445	0.07	-0.638	0.618	0	0.289	0.4535	0.084	5.402	1.623	0	1.294	1.4584	0.084	17.35	-0.04	0	-0.054	-0.047	0.003	-13.63	0.612381	TRUE	0.690662	-0.212978	0.160734	10	2976	10
Rupture of synovium	1.59	0	1.022	1.3061	0.145	9.026	2.269	-1.028	0.6207	0.841	0.738	1.028	0	0.565	0.7968	0.118	6.745	0.092	0.52	-0.181	-0.0448	0.07	-0.643	0.619	0	0.29	0.4543	0.084	5.412	1.624	0	1.294	1.4588	0.084	17.354	-0.04	0	-0.054	-0.047	0.003	-13.637	1.86023	TRUE	0.460592	0.269567	0.336684	10	2974	10
Rupture of tendon, nontraumatic	1.591	0	1.023	1.3071	0.145	9.031	1.596	-0.989	0.3035	0.659	0.46	1.03	0	0.567	0.7984	0.118	6.758	0.092	0.526	-0.181	-0.0442	0.07	-0.635	0.618	0	0.289	0.4533	0.084	5.398	1.624	0	1.294	1.4589	0.084	17.353	-0.04	0	-0.054	-0.047	0.003	-13.639	1.35459	TRUE	0.645223	0.131808	0.19029	10	2973	10
Sacroiliitis NEC	1.589	0	1.022	1.3058	0.145	9.025	1.586	-1.865	-0.1399	0.88	-0.159	1.029	0	0.566	0.7977	0.118	6.753	0.092	0.526	-0.181	-0.0442	0.07	-0.634	0.618	0	0.289	0.4539	0.084	5.407	1.623	0	1.293	1.4582	0.084	17.348	-0.04	0	-0.054	-0.047	0.003	-13.633	0.869445	TRUE	0.873771	-0.0607578	0.0586022	10	2975	10
Scar conditions and fibrosis of skin	1.589	0	1.022	1.3056	0.145	9.023	0.984	-0.472	0.2557	0.371	0.688	1.028	0	0.565	0.7968	0.118	6.745	0.092	0.525	-0.181	-0.0443	0.07	-0.636	0.617	0	0.288	0.4522	0.084	5.384	1.623	0	1.294	1.4585	0.084	17.351	-0.04	0	-0.054	-0.047	0.003	-13.637	1.29137	TRUE	0.491269	0.111049	0.308681	16	2961	16
Sciatica	1.59	0	1.022	1.306	0.145	9.026	0.638	-0.5	0.0688	0.29	0.237	1.029	0	0.566	0.7975	0.118	6.751	0.092	0.525	-0.181	-0.0443	0.07	-0.635	0.618	0	0.289	0.4538	0.084	5.406	1.623	0	1.294	1.4586	0.084	17.351	-0.04	0	-0.054	-0.047	0.003	-13.634	1.07122	TRUE	0.812715	0.0298795	0.0900615	22	2955	32
Screening for malignant neoplasms of the skin	1.591	0	1.023	1.307	0.145	9.033	-0.199	-1.442	-0.8204	0.317	-2.589	1.026	0	0.563	0.7943	0.118	6.721	0.096	0.56	-0.177	-0.0406	0.07	-0.582	0.618	0	0.289	0.4534	0.084	5.399	1.617	0	1.287	1.4523	0.084	17.271	-0.04	0	-0.054	-0.0469	0.003	-13.596	0.440256	TRUE	0.00963366	-0.356295	2.01621	13	2964	51
Sebaceous cyst	1.589	0	1.022	1.3057	0.145	9.023	0.53	-0.519	0.0053	0.268	0.02	1.029	0	0.566	0.7978	0.118	6.754	0.092	0.525	-0.181	-0.0443	0.07	-0.636	0.618	0	0.289	0.4539	0.084	5.406	1.623	0	1.294	1.4583	0.084	17.349	-0.04	0	-0.054	-0.047	0.003	-13.633	1.00531	TRUE	0.984281	0.00230176	0.0068811	28	2949	36
Seborrhea	1.589	0	1.022	1.3058	0.145	9.024	1.932	-1.997	-0.0326	1.002	-0.033	1.029	0	0.566	0.7978	0.118	6.754	0.092	0.525	-0.181	-0.0443	0.07	-0.636	0.619	0	0.289	0.454	0.084	5.402	1.623	0	1.294	1.4583	0.084	17.349	-0.04	0	-0.054	-0.047	0.003	-13.633	0.967926	TRUE	0.974048	-0.014158	0.0114197	10	2975	10
Seborrheic dermatitis	1.59	0	1.023	1.3064	0.145	9.028	0.434	-0.675	-0.1202	0.283	-0.425	1.029	0	0.566	0.7974	0.118	6.75	0.092	0.524	-0.181	-0.0444	0.07	-0.638	0.619	0	0.29	0.4546	0.084	5.414	1.623	0	1.293	1.4581	0.084	17.347	-0.04	0	-0.054	-0.047	0.003	-13.63	0.886743	TRUE	0.670773	-0.0522022	0.173425	24	2953	35
Seborrheic keratosis	1.579	0	1.012	1.2956	0.145	8.949	0.022	-0.776	-0.3768	0.203	-1.852	1.031	0	0.568	0.7993	0.118	6.765	0.096	0.565	-0.177	-0.0401	0.07	-0.576	0.621	0	0.292	0.4564	0.084	5.435	1.625	0	1.296	1.4606	0.084	17.372	-0.04	0	-0.053	-0.0466	0.003	-13.516	0.686053	TRUE	0.064053	-0.163642	1.19346	40	2937	86
Secondary diabetes mellitus	1.612	0	1.043	1.3275	0.145	9.146	3.681	0.492	2.0865	0.814	2.565	1.029	0	0.566	0.7978	0.118	6.75	0.095	0.555	-0.178	-0.0412	0.07	-0.591	0.615	0	0.286	0.4505	0.084	5.361	1.625	0	1.295	1.4601	0.084	17.359	-0.041	0	-0.054	-0.0476	0.003	-13.759	8.05667	TRUE	0.0103238	0.906155	1.98616	10	2969	10
Secondary hypothyroidism	1.59	0	1.022	1.3061	0.145	9.023	4.225	-0.168	2.0286	1.121	1.81	1.032	0	0.569	0.8009	0.118	6.778	0.094	0.537	-0.18	-0.043	0.07	-0.617	0.62	0	0.29	0.455	0.084	5.417	1.626	0	1.296	1.4613	0.084	17.377	-0.04	0	-0.054	-0.0471	0.003	-13.649	7.60343	TRUE	0.0703053	0.88101	1.15301	10	2973	10
Secondary malignancy of bone	1.59	0	1.023	1.3063	0.145	9.028	2.348	-1.816	0.2657	1.062	0.25	1.03	0	0.567	0.7981	0.118	6.756	0.092	0.526	-0.181	-0.0442	0.07	-0.634	0.619	0	0.29	0.4541	0.084	5.409	1.623	0	1.293	1.4581	0.084	17.347	-0.04	0	-0.054	-0.047	0.003	-13.636	1.30434	TRUE	0.80248	0.115392	0.095566	10	2975	10
Secondary malignancy of lymph nodes	1.594	0	1.027	1.3106	0.145	9.05	2.792	-0.886	0.9528	0.938	1.015	1.027	0	0.564	0.7958	0.118	6.736	0.092	0.52	-0.181	-0.0449	0.07	-0.644	0.619	0	0.289	0.454	0.084	5.408	1.622	0	1.292	1.4569	0.084	17.33	-0.04	0	-0.054	-0.0471	0.003	-13.654	2.59296	TRUE	0.309936	0.413796	0.508729	10	2973	10
Secondary malignancy of respiratory organs	1.589	0	1.022	1.3058	0.145	9.025	1.593	-2.943	-0.6749	1.157	-0.583	1.029	0	0.566	0.7973	0.118	6.75	0.092	0.523	-0.181	-0.0445	0.07	-0.638	0.619	0	0.29	0.4545	0.084	5.414	1.623	0	1.293	1.4578	0.084	17.343	-0.04	0	-0.054	-0.047	0.003	-13.631	0.509207	TRUE	0.559694	-0.293105	0.25205	10	2976	10
Secondary malignant neoplasm	1.591	0	1.024	1.3077	0.145	9.034	1.958	-1.189	0.3848	0.803	0.479	1.029	0	0.566	0.7976	0.118	6.753	0.092	0.525	-0.181	-0.0443	0.07	-0.636	0.618	0	0.289	0.4539	0.084	5.406	1.623	0	1.294	1.4584	0.084	17.35	-0.04	0	-0.054	-0.0471	0.003	-13.641	1.46932	TRUE	0.63167	0.167117	0.19951	10	2974	10
Secondary malignant neoplasm of liver	1.589	0	1.022	1.3059	0.145	9.025	2.352	-1.762	0.2948	1.05	0.281	1.03	0	0.567	0.7981	0.118	6.756	0.092	0.526	-0.181	-0.0442	0.07	-0.634	0.618	0	0.289	0.4538	0.084	5.406	1.623	0	1.294	1.4583	0.084	17.349	-0.04	0	-0.054	-0.047	0.003	-13.635	1.34286	TRUE	0.778797	0.12803	0.108576	10	2975	10
Senile cataract	1.598	0	1.03	1.3143	0.145	9.068	1.603	-0.46	0.5718	0.526	1.087	1.026	0	0.563	0.7942	0.118	6.72	0.093	0.529	-0.18	-0.0439	0.07	-0.63	0.619	0	0.29	0.4547	0.084	5.416	1.623	0	1.294	1.4586	0.084	17.351	-0.04	0	-0.054	-0.0472	0.003	-13.671	1.77145	TRUE	0.277192	0.24833	0.557219	10	2969	10
Sensorineural hearing loss	1.589	0	1.022	1.3054	0.145	9.018	0.711	-0.77	-0.0295	0.378	-0.078	1.029	0	0.566	0.7979	0.118	6.754	0.092	0.525	-0.181	-0.0443	0.07	-0.636	0.619	0	0.289	0.454	0.084	5.407	1.623	0	1.294	1.4583	0.084	17.349	-0.04	0	-0.054	-0.047	0.003	-13.618	0.970931	TRUE	0.937693	-0.0128117	0.0279392	14	2963	19
Separation of retinal layers	1.59	0	1.022	1.306	0.145	9.026	2.49	-1.929	0.2807	1.127	0.249	1.029	0	0.566	0.7972	0.118	6.747	0.092	0.523	-0.181	-0.0445	0.07	-0.638	0.618	0	0.289	0.4539	0.084	5.407	1.623	0	1.293	1.4581	0.084	17.346	-0.04	0	-0.054	-0.047	0.003	-13.635	1.32406	TRUE	0.803342	0.121906	0.0950993	10	2975	10
Sepsis	1.588	0	1.021	1.3044	0.145	9.014	1.622	-1.019	0.3016	0.674	0.448	1.029	0	0.566	0.7973	0.118	6.749	0.092	0.522	-0.181	-0.0447	0.07	-0.641	0.618	0	0.289	0.4535	0.084	5.401	1.623	0	1.293	1.4581	0.084	17.347	-0.04	0	-0.054	-0.047	0.003	-13.625	1.35202	TRUE	0.654438	0.130983	0.184132	10	2971	10
Septal Deviations/Turbinate Hypertrophy	1.588	0	1.02	1.3039	0.145	9.011	0.702	-0.366	0.1682	0.272	0.617	1.027	0	0.563	0.7952	0.118	6.727	0.091	0.517	-0.182	-0.0452	0.07	-0.649	0.618	0	0.289	0.4536	0.084	5.404	1.622	0	1.293	1.4577	0.084	17.342	-0.04	0	-0.054	-0.047	0.003	-13.628	1.18317	TRUE	0.536996	0.0730483	0.270029	30	2947	31
Septicemia	1.588	0	1.021	1.3042	0.145	9.014	1.978	-0.866	0.556	0.726	0.766	1.028	0	0.565	0.7965	0.118	6.742	0.091	0.515	-0.182	-0.0454	0.07	-0.651	0.617	0	0.288	0.4528	0.084	5.393	1.622	0	1.293	1.4576	0.084	17.34	-0.04	0	-0.054	-0.047	0.003	-13.623	1.74368	TRUE	0.44359	0.241468	0.353019	10	2971	10
Sexual and gender identity disorders	1.589	0	1.022	1.3053	0.145	9.021	1.611	-0.95	0.3304	0.653	0.506	1.029	0	0.565	0.797	0.118	6.746	0.091	0.516	-0.182	-0.0453	0.07	-0.65	0.618	0	0.289	0.4535	0.084	5.402	1.623	0	1.293	1.458	0.084	17.345	-0.04	0	-0.054	-0.047	0.003	-13.629	1.39152	TRUE	0.612972	0.143491	0.212559	10	2972	10
Sexually transmitted infections (not HIV or hepatitis)	1.591	0	1.023	1.3071	0.145	9.033	2.559	-0.556	1.0015	0.795	1.26	1.029	0	0.566	0.7979	0.118	6.755	0.09	0.503	-0.183	-0.0467	0.07	-0.669	0.618	0	0.289	0.4531	0.084	5.397	1.623	0	1.294	1.4584	0.084	17.35	-0.04	0	-0.054	-0.047	0.003	-13.641	2.72236	TRUE	0.207548	0.434946	0.682882	10	2973	10
Shortness of breath	1.587	0	1.02	1.3033	0.145	9.005	0.757	-0.146	0.3053	0.23	1.326	1.029	0	0.566	0.7974	0.118	6.749	0.092	0.524	-0.181	-0.0444	0.07	-0.637	0.619	0	0.29	0.4541	0.084	5.408	1.624	0	1.295	1.4594	0.084	17.36	-0.04	0	-0.054	-0.047	0.003	-13.641	1.35703	TRUE	0.184956	0.13259	0.732932	43	2934	43
Sicca syndrome	1.589	0	1.022	1.3055	0.145	9.021	0.698	-2.297	-0.7995	0.764	-1.046	1.038	0	0.574	0.806	0.118	6.804	0.092	0.523	-0.181	-0.0445	0.07	-0.639	0.618	0	0.289	0.4533	0.084	5.4	1.624	0	1.294	1.459	0.084	17.357	-0.04	0	-0.054	-0.047	0.003	-13.625	0.449554	TRUE	0.295431	-0.347218	0.529544	10	2974	10
Simple and unspecified goiter	1.592	0	1.024	1.3081	0.145	9.038	3.282	-0.123	1.5795	0.869	1.818	1.028	0	0.565	0.7964	0.118	6.738	0.091	0.513	-0.182	-0.0455	0.07	-0.653	0.618	0	0.289	0.4537	0.084	5.403	1.624	0	1.295	1.4596	0.084	17.362	-0.04	0	-0.054	-0.0471	0.003	-13.653	4.85253	TRUE	0.0690882	0.685968	1.1606	10	2972	10
Skull and face fracture and other intercranial injury	1.585	0	1.018	1.3015	0.145	8.99	1.746	-0.661	0.5424	0.614	0.883	1.03	0	0.567	0.7987	0.118	6.762	0.092	0.52	-0.181	-0.0448	0.07	-0.643	0.619	0	0.29	0.4544	0.084	5.413	1.624	0	1.295	1.4593	0.084	17.36	-0.04	0	-0.054	-0.0469	0.003	-13.607	1.72013	TRUE	0.37721	0.235561	0.423417	10	2971	10
Sleep apnea	1.589	0	1.022	1.3057	0.145	9.025	0.742	-0.338	0.2021	0.275	0.734	1.029	0	0.565	0.797	0.118	6.747	0.092	0.52	-0.181	-0.0448	0.07	-0.643	0.618	0	0.289	0.4531	0.084	5.397	1.624	0	1.295	1.4596	0.084	17.36	-0.04	0	-0.054	-0.047	0.003	-13.644	1.22397	TRUE	0.462949	0.0877709	0.334467	25	2952	33
Sleep disorders	1.592	0	1.025	1.3088	0.145	9.042	0.307	-0.948	-0.3203	0.32	-1	1.031	0	0.568	0.7999	0.118	6.771	0.094	0.543	-0.179	-0.0424	0.07	-0.609	0.619	0	0.29	0.4544	0.084	5.412	1.623	0	1.294	1.4583	0.084	17.349	-0.04	0	-0.054	-0.047	0.003	-13.644	0.725931	TRUE	0.31724	-0.139105	0.498612	17	2960	31
Sleep related movement disorders	1.589	0	1.022	1.3055	0.145	9.021	2.272	-0.783	0.7442	0.779	0.955	1.026	0	0.563	0.7944	0.118	6.723	0.092	0.519	-0.182	-0.045	0.07	-0.646	0.619	0	0.29	0.4544	0.084	5.412	1.624	0	1.294	1.4588	0.084	17.354	-0.04	0	-0.054	-0.047	0.003	-13.633	2.10476	TRUE	0.339653	0.323202	0.468964	10	2973	10
Solitary pulmonary nodule	1.595	0	1.028	1.3114	0.145	9.06	1.342	-0.295	0.5235	0.418	1.254	1.029	0	0.566	0.7975	0.118	6.753	0.091	0.511	-0.182	-0.0459	0.07	-0.658	0.618	0	0.289	0.4532	0.084	5.398	1.624	0	1.295	1.4594	0.084	17.357	-0.04	0	-0.054	-0.0472	0.003	-13.673	1.68793	TRUE	0.210008	0.227353	0.677764	12	2965	14
Somatoform disorder	1.59	0	1.023	1.3067	0.145	9.03	1.123	-2.046	-0.4613	0.808	-0.571	1.03	0	0.567	0.7987	0.118	6.762	0.092	0.524	-0.181	-0.0444	0.07	-0.637	0.619	0	0.29	0.4545	0.084	5.413	1.624	0	1.294	1.4589	0.084	17.354	-0.04	0	-0.054	-0.047	0.003	-13.638	0.630464	TRUE	0.568177	-0.20034	0.245517	10	2974	10
Spasm of muscle	1.588	0	1.021	1.3048	0.145	9.016	0.823	-0.448	0.1872	0.324	0.577	1.03	0	0.567	0.7986	0.118	6.76	0.092	0.523	-0.181	-0.0445	0.07	-0.639	0.618	0	0.288	0.453	0.084	5.396	1.624	0	1.294	1.4591	0.084	17.356	-0.04	0	-0.054	-0.047	0.003	-13.633	1.20587	TRUE	0.563768	0.0812999	0.2489	19	2958	23
Specific nonpsychotic mental disorders due to brain damage	1.588	0	1.021	1.3042	0.145	9.012	2.037	-1.174	0.4318	0.819	0.527	1.03	0	0.566	0.798	0.118	6.756	0.092	0.519	-0.182	-0.045	0.07	-0.645	0.619	0	0.29	0.4541	0.084	5.41	1.623	0	1.294	1.4585	0.084	17.352	-0.04	0	-0.054	-0.047	0.003	-13.623	1.54003	TRUE	0.598154	0.187528	0.223187	10	2974	10
Spermatocele	1.594	0	1.027	1.3104	0.145	9.052	0.438	-1.709	-0.6358	0.548	-1.161	1.032	0	0.569	0.8007	0.118	6.777	0.094	0.538	-0.179	-0.0429	0.07	-0.615	0.62	0	0.291	0.4556	0.084	5.425	1.623	0	1.293	1.4577	0.084	17.341	-0.04	0	-0.054	-0.0471	0.003	-13.656	0.529512	TRUE	0.245636	-0.276124	0.609708	10	2972	12
Spina bifida	1.589	0	1.021	1.3051	0.145	9.019	3.182	-2.364	0.4086	1.415	0.289	1.03	0	0.567	0.7981	0.118	6.756	0.092	0.526	-0.181	-0.0442	0.07	-0.634	0.619	0	0.29	0.4542	0.084	5.409	1.623	0	1.294	1.4586	0.084	17.351	-0.04	0	-0.054	-0.047	0.003	-13.63	1.50471	TRUE	0.77275	0.177453	0.111961	10	2976	10
Spinal stenosis	1.589	0	1.021	1.3051	0.145	9.018	0.798	-0.96	-0.081	0.449	-0.181	1.029	0	0.566	0.7977	0.118	6.753	0.092	0.525	-0.181	-0.0443	0.07	-0.636	0.619	0	0.289	0.454	0.084	5.408	1.623	0	1.294	1.4584	0.084	17.35	-0.04	0	-0.054	-0.047	0.003	-13.619	0.922194	TRUE	0.856613	-0.0351779	0.0672154	10	2968	14
Spinal stenosis of lumbar region	1.587	0	1.02	1.3033	0.145	9.003	0.614	-1.042	-0.214	0.422	-0.507	1.03	0	0.567	0.7984	0.118	6.758	0.092	0.523	-0.181	-0.0445	0.07	-0.638	0.619	0	0.29	0.4541	0.084	5.409	1.623	0	1.293	1.4579	0.084	17.344	-0.04	0	-0.054	-0.0469	0.003	-13.595	0.807348	TRUE	0.612421	-0.092939	0.21295	10	2968	19
Splenomegaly	1.595	0	1.028	1.3116	0.145	9.06	2.166	0.011	1.0888	0.55	1.98	1.03	0	0.567	0.7987	0.118	6.757	0.092	0.519	-0.182	-0.045	0.07	-0.645	0.619	0	0.29	0.4547	0.084	5.414	1.625	0	1.295	1.4602	0.084	17.368	-0.04	0	-0.054	-0.0472	0.003	-13.682	2.97071	TRUE	0.0476635	0.47286	1.32181	10	2968	10
Spondylolisthesis, congenital	1.588	0	1.02	1.304	0.145	9.01	1.632	-3.284	-0.8258	1.254	-0.659	1.029	0	0.566	0.7971	0.118	6.749	0.092	0.52	-0.181	-0.0448	0.07	-0.643	0.619	0	0.29	0.4544	0.084	5.412	1.623	0	1.294	1.4585	0.084	17.351	-0.04	0	-0.054	-0.0469	0.003	-13.613	0.437885	TRUE	0.510172	-0.35864	0.292284	10	2976	10
Spondylosis with myelopathy	1.591	0	1.024	1.3077	0.145	9.035	3.291	-1.726	0.7824	1.28	0.611	1.026	0	0.562	0.7939	0.118	6.712	0.092	0.526	-0.181	-0.0442	0.07	-0.634	0.618	0	0.289	0.4539	0.084	5.407	1.623	0	1.293	1.4579	0.084	17.344	-0.04	0	-0.054	-0.047	0.003	-13.642	2.18671	TRUE	0.541036	0.339792	0.266773	10	2975	10
Spondylosis without myelopathy	1.594	0	1.027	1.3104	0.145	9.047	0.74	-0.319	0.2106	0.27	0.779	1.028	0	0.565	0.7963	0.118	6.741	0.092	0.519	-0.181	-0.0449	0.07	-0.644	0.617	0	0.288	0.4524	0.084	5.387	1.624	0	1.295	1.4595	0.084	17.358	-0.04	0	-0.054	-0.0472	0.003	-13.652	1.23442	TRUE	0.43602	0.0914624	0.360493	25	2952	36
Spontaneous ecchymoses	1.589	0	1.022	1.3057	0.145	9.021	2.263	-2.296	-0.0166	1.163	-0.014	1.029	0	0.566	0.7978	0.118	6.754	0.092	0.525	-0.181	-0.0443	0.07	-0.635	0.618	0	0.289	0.4539	0.084	5.406	1.623	0	1.294	1.4583	0.084	17.349	-0.04	0	-0.054	-0.047	0.003	-13.628	0.983537	TRUE	0.98861	-0.00720929	0.00497499	10	2976	10
Sprains and strains	1.587	0	1.019	1.303	0.145	9.002	0.496	-0.16	0.1682	0.167	1.004	1.029	0	0.566	0.7975	0.118	6.751	0.092	0.519	-0.181	-0.0449	0.07	-0.645	0.618	0	0.289	0.4532	0.084	5.398	1.624	0	1.295	1.4596	0.084	17.361	-0.04	0	-0.054	-0.047	0.003	-13.638	1.18317	TRUE	0.315185	0.0730483	0.501435	73	2904	86
Sprains and strains of back and neck	1.589	0	1.022	1.3058	0.145	9.023	1.036	-1.063	-0.0135	0.536	-0.025	1.029	0	0.566	0.7978	0.118	6.754	0.092	0.525	-0.181	-0.0443	0.07	-0.636	0.618	0	0.289	0.4539	0.084	5.406	1.623	0	1.293	1.4583	0.084	17.346	-0.04	0	-0.054	-0.047	0.003	-13.633	0.986591	TRUE	0.979824	-0.00586298	0.00885197	10	2970	10
Squamous cell carcinoma	1.602	0	1.034	1.3176	0.145	9.091	4.412	-0.413	1.9991	1.231	1.624	1.026	0	0.562	0.794	0.118	6.721	0.091	0.515	-0.182	-0.0453	0.07	-0.65	0.619	0	0.29	0.4543	0.084	5.41	1.624	0	1.294	1.4591	0.084	17.354	-0.041	0	-0.054	-0.0473	0.003	-13.693	7.38241	TRUE	0.10434	0.868198	0.98155	10	2975	10
Staphylococcus infections	1.59	0	1.022	1.306	0.145	9.025	2.05	-1.815	0.1174	0.986	0.119	1.029	0	0.566	0.7978	0.118	6.754	0.092	0.525	-0.181	-0.0443	0.07	-0.636	0.618	0	0.289	0.4537	0.084	5.403	1.623	0	1.293	1.4581	0.084	17.341	-0.04	0	-0.054	-0.047	0.003	-13.633	1.12457	TRUE	0.905217	0.0509862	0.0432474	10	2974	10
Stiffness of joint	1.594	0	1.027	1.3105	0.145	9.054	1.352	-0.402	0.4749	0.447	1.062	1.028	0	0.565	0.7967	0.118	6.746	0.091	0.513	-0.182	-0.0456	0.07	-0.654	0.618	0	0.288	0.453	0.084	5.395	1.624	0	1.294	1.459	0.084	17.356	-0.04	0	-0.054	-0.0471	0.003	-13.667	1.60785	TRUE	0.288442	0.206246	0.539941	10	2967	13
Stomatitis and mucositis	1.589	0	1.022	1.3057	0.145	9.021	2.012	-2.017	-0.0026	1.028	-0.003	1.029	0	0.566	0.7978	0.118	6.754	0.092	0.525	-0.181	-0.0443	0.07	-0.636	0.618	0	0.289	0.4539	0.084	5.406	1.623	0	1.294	1.4583	0.084	17.349	-0.04	0	-0.054	-0.047	0.003	-13.629	0.997403	TRUE	0.997953	-0.00112917	0.000890073	10	2974	10
Strabismus (not specified as paralytic)	1.589	0	1.022	1.3053	0.145	9.02	2.291	-2.616	-0.1629	1.252	-0.13	1.029	0	0.566	0.7976	0.118	6.753	0.092	0.524	-0.181	-0.0444	0.07	-0.637	0.618	0	0.289	0.4537	0.084	5.405	1.623	0	1.294	1.4583	0.084	17.349	-0.04	0	-0.054	-0.047	0.003	-13.625	0.849676	TRUE	0.896465	-0.0707466	0.0474669	10	2976	10
Strabismus and other disorders of binocular eye movements	1.589	0	1.022	1.3057	0.145	9.025	1.525	-3.264	-0.8693	1.222	-0.712	1.029	0	0.566	0.7972	0.118	6.749	0.092	0.525	-0.181	-0.0443	0.07	-0.636	0.618	0	0.289	0.4533	0.084	5.4	1.623	0	1.294	1.4586	0.084	17.351	-0.04	0	-0.054	-0.047	0.003	-13.63	0.419245	TRUE	0.476744	-0.377532	0.321715	10	2976	10
Streptococcus infection	1.59	0	1.023	1.3067	0.145	9.031	2.793	-1.325	0.7339	1.05	0.699	1.028	0	0.565	0.7967	0.118	6.743	0.092	0.526	-0.181	-0.0442	0.07	-0.634	0.619	0	0.29	0.4545	0.084	5.413	1.624	0	1.294	1.4589	0.084	17.355	-0.04	0	-0.054	-0.047	0.003	-13.643	2.08319	TRUE	0.484791	0.318729	0.314445	10	2975	10
Stricture/obstruction of ureter	1.598	0	1.03	1.3142	0.145	9.073	2.065	-0.394	0.8354	0.627	1.332	1.031	0	0.568	0.7992	0.118	6.764	0.091	0.514	-0.182	-0.0455	0.07	-0.653	0.617	0	0.288	0.4525	0.084	5.389	1.624	0	1.295	1.4594	0.084	17.359	-0.04	0	-0.054	-0.0472	0.003	-13.68	2.30574	TRUE	0.183003	0.36281	0.737541	10	2972	10
Subjective visual disturbances	1.589	0	1.021	1.305	0.145	9.018	1.927	-0.602	0.6624	0.645	1.027	1.032	0	0.569	0.8004	0.118	6.774	0.094	0.539	-0.179	-0.0428	0.07	-0.614	0.62	0	0.291	0.4558	0.084	5.427	1.626	0	1.296	1.4609	0.084	17.37	-0.04	0	-0.054	-0.047	0.003	-13.642	1.93944	TRUE	0.30463	0.287677	0.516227	10	2972	10
Substance addiction and disorders	1.589	0	1.022	1.3057	0.145	9.023	0.817	-0.801	0.0081	0.413	0.02	1.029	0	0.566	0.7978	0.118	6.754	0.092	0.525	-0.181	-0.0443	0.07	-0.636	0.618	0	0.289	0.4538	0.084	5.403	1.623	0	1.294	1.4583	0.084	17.349	-0.04	0	-0.054	-0.047	0.003	-13.633	1.00813	TRUE	0.98427	0.00351779	0.00688585	12	2965	15
Suicidal ideation	1.59	0	1.023	1.3067	0.145	9.028	1.019	-1.343	-0.162	0.602	-0.269	1.029	0	0.566	0.7975	0.118	6.751	0.092	0.525	-0.181	-0.0443	0.07	-0.636	0.619	0	0.29	0.4542	0.084	5.41	1.623	0	1.293	1.4582	0.084	17.347	-0.04	0	-0.054	-0.047	0.003	-13.636	0.850441	TRUE	0.787974	-0.0703557	0.103488	10	2972	10
Superficial cellulitis and abscess	1.59	0	1.023	1.3065	0.145	9.029	0.565	-1.004	-0.2198	0.4	-0.549	1.029	0	0.566	0.7979	0.118	6.755	0.093	0.533	-0.18	-0.0434	0.07	-0.623	0.619	0	0.29	0.4547	0.084	5.416	1.623	0	1.294	1.4585	0.084	17.351	-0.04	0	-0.054	-0.047	0.003	-13.635	0.802679	TRUE	0.582934	-0.0954579	0.23438	11	2966	19
Superficial injury without mention of infection	1.587	0	1.02	1.304	0.145	9.015	1.029	-0.151	0.4388	0.301	1.458	1.03	0	0.566	0.798	0.118	6.755	0.091	0.514	-0.182	-0.0454	0.07	-0.652	0.618	0	0.289	0.4532	0.084	5.397	1.626	0	1.296	1.4611	0.084	17.377	-0.04	0	-0.054	-0.047	0.003	-13.648	1.55085	TRUE	0.144799	0.190568	0.839235	23	2954	25
Superficial keratitis	1.597	0	1.03	1.3135	0.145	9.066	4.192	-0.851	1.67	1.287	1.298	1.026	0	0.563	0.7943	0.118	6.724	0.092	0.523	-0.181	-0.0445	0.07	-0.639	0.619	0	0.29	0.4541	0.084	5.409	1.622	0	1.292	1.4572	0.084	17.331	-0.04	0	-0.054	-0.0472	0.003	-13.67	5.31217	TRUE	0.194253	0.725272	0.711633	10	2974	10
Suppurative and unspecified otitis media	1.591	0	1.023	1.3071	0.145	9.031	0.573	-0.846	-0.1364	0.362	-0.377	1.029	0	0.565	0.797	0.118	6.747	0.092	0.521	-0.181	-0.0447	0.07	-0.642	0.618	0	0.289	0.4535	0.084	5.401	1.622	0	1.293	1.4574	0.084	17.332	-0.04	0	-0.054	-0.047	0.003	-13.635	0.872494	TRUE	0.706176	-0.0592378	0.151087	13	2964	22
Supraventricular premature beats	1.592	0	1.024	1.3081	0.145	9.037	1.823	-0.578	0.6222	0.612	1.016	1.032	0	0.569	0.8004	0.118	6.773	0.094	0.538	-0.18	-0.0429	0.07	-0.616	0.62	0	0.29	0.455	0.084	5.42	1.626	0	1.296	1.4608	0.084	17.369	-0.04	0	-0.054	-0.0471	0.003	-13.655	1.86302	TRUE	0.309676	0.270218	0.509092	10	2972	10
Swelling of limb	1.591	0	1.024	1.3076	0.145	9.038	0.756	-0.217	0.2692	0.248	1.084	1.027	0	0.564	0.7959	0.118	6.737	0.092	0.52	-0.181	-0.0449	0.07	-0.644	0.618	0	0.289	0.4534	0.084	5.4	1.624	0	1.295	1.4596	0.084	17.361	-0.04	0	-0.054	-0.0471	0.003	-13.662	1.30892	TRUE	0.278301	0.116912	0.555486	33	2944	40
Swelling, mass, or lump in head and neck [Space-occupying lesion, intracranial NOS]	1.597	0	1.029	1.3133	0.145	9.066	0.198	-1.245	-0.5236	0.368	-1.422	1.031	0	0.568	0.7998	0.118	6.769	0.093	0.531	-0.18	-0.0436	0.07	-0.626	0.618	0	0.289	0.4538	0.084	5.405	1.626	0	1.296	1.4608	0.084	17.372	-0.04	0	-0.054	-0.0471	0.003	-13.661	0.592384	TRUE	0.154974	-0.227397	0.809742	14	2963	22
Symptomatic menopause	1.588	0	1.02	1.304	0.145	9.01	3.226	-1.895	0.6655	1.306	0.509	1.03	0	0.567	0.7987	0.118	6.761	0.093	0.534	-0.18	-0.0433	0.07	-0.622	0.619	0	0.29	0.4548	0.084	5.416	1.624	0	1.294	1.4589	0.084	17.353	-0.04	0	-0.054	-0.047	0.003	-13.627	1.94546	TRUE	0.61048	0.289023	0.214329	10	2975	10
Symptoms affecting skin	1.591	0	1.023	1.3071	0.145	9.032	1.207	-0.527	0.3398	0.442	0.768	1.029	0	0.566	0.7977	0.118	6.753	0.091	0.516	-0.182	-0.0453	0.07	-0.65	0.617	0	0.288	0.4524	0.084	5.388	1.623	0	1.294	1.4586	0.084	17.352	-0.04	0	-0.054	-0.047	0.003	-13.643	1.40467	TRUE	0.44232	0.147573	0.354264	10	2967	12
Symptoms and disorders of the joints	1.589	0	1.022	1.3059	0.145	9.025	0.562	-0.683	-0.0607	0.318	-0.191	1.029	0	0.566	0.7977	0.118	6.753	0.092	0.526	-0.181	-0.0441	0.07	-0.634	0.619	0	0.29	0.4545	0.084	5.41	1.623	0	1.294	1.4583	0.084	17.35	-0.04	0	-0.054	-0.047	0.003	-13.633	0.941106	TRUE	0.848341	-0.0263617	0.0714294	19	2958	26
Symptoms concerning nutrition, metabolism, and development	1.587	0	1.02	1.3035	0.145	9.009	0.97	-0.431	0.2696	0.357	0.755	1.03	0	0.567	0.7989	0.118	6.762	0.093	0.529	-0.18	-0.0438	0.07	-0.629	0.618	0	0.289	0.4536	0.084	5.402	1.624	0	1.295	1.4593	0.084	17.359	-0.04	0	-0.054	-0.047	0.003	-13.634	1.30944	TRUE	0.450519	0.117086	0.346287	17	2960	18
Symptoms involving cardiovascular system	1.589	0	1.022	1.3057	0.145	9.024	0.865	-0.47	0.1976	0.34	0.581	1.028	0	0.565	0.7969	0.118	6.745	0.091	0.511	-0.183	-0.0459	0.07	-0.658	0.618	0	0.289	0.4538	0.084	5.406	1.624	0	1.294	1.4588	0.084	17.354	-0.04	0	-0.054	-0.047	0.003	-13.638	1.21847	TRUE	0.561524	0.0858166	0.250631	16	2961	23
Symptoms involving digestive system	1.589	0	1.022	1.3055	0.145	9.021	1.113	-0.138	0.4874	0.319	1.527	1.032	0	0.568	0.8	0.118	6.771	0.091	0.516	-0.182	-0.0453	0.07	-0.649	0.62	0	0.291	0.4553	0.084	5.422	1.624	0	1.294	1.4589	0.084	17.352	-0.04	0	-0.054	-0.0471	0.003	-13.65	1.62808	TRUE	0.12664	0.211675	0.897429	23	2954	21
Symptoms involving head and neck	1.59	0	1.023	1.3062	0.145	9.032	1.848	0.045	0.9466	0.46	2.059	1.029	0	0.566	0.7972	0.118	6.747	0.089	0.491	-0.185	-0.048	0.07	-0.688	0.617	0	0.287	0.452	0.084	5.382	1.624	0	1.294	1.4592	0.084	17.357	-0.04	0	-0.054	-0.047	0.003	-13.653	2.57693	TRUE	0.0395069	0.411103	1.40333	13	2964	10
Symptoms involving nervous and musculoskeletal systems	1.592	0	1.025	1.3087	0.145	9.045	0.125	-1.294	-0.5844	0.362	-1.614	1.03	0	0.567	0.7983	0.118	6.757	0.093	0.536	-0.18	-0.0431	0.07	-0.619	0.62	0	0.291	0.4557	0.084	5.426	1.622	0	1.293	1.4576	0.084	17.338	-0.04	0	-0.054	-0.047	0.003	-13.636	0.55744	TRUE	0.106426	-0.253802	0.972952	12	2965	29
Symptoms involving respiratory system and other chest symptoms	1.589	0	1.022	1.3057	0.145	9.025	1.143	-0.622	0.2604	0.45	0.578	1.029	0	0.566	0.7977	0.118	6.753	0.091	0.515	-0.182	-0.0454	0.07	-0.651	0.618	0	0.289	0.4539	0.084	5.407	1.624	0	1.294	1.4588	0.084	17.355	-0.04	0	-0.054	-0.047	0.003	-13.637	1.29745	TRUE	0.56293	0.11309	0.249545	10	2968	13
Symptoms of the muscles	1.59	0	1.023	1.3064	0.145	9.029	1.615	-0.297	0.6591	0.488	1.351	1.032	0	0.569	0.8005	0.118	6.775	0.093	0.536	-0.18	-0.0431	0.07	-0.619	0.618	0	0.289	0.4533	0.084	5.399	1.624	0	1.294	1.459	0.084	17.354	-0.04	0	-0.054	-0.0471	0.003	-13.654	1.93305	TRUE	0.176643	0.286243	0.752904	11	2966	10
Syncope and collapse	1.589	0	1.022	1.3057	0.145	9.023	0.965	-0.439	0.2633	0.358	0.735	1.029	0	0.566	0.7975	0.118	6.751	0.091	0.518	-0.182	-0.0451	0.07	-0.647	0.618	0	0.289	0.4534	0.084	5.4	1.623	0	1.294	1.4584	0.084	17.35	-0.04	0	-0.054	-0.047	0.003	-13.638	1.30122	TRUE	0.462294	0.11435	0.335082	16	2961	18
Synoviopathy	1.589	0	1.022	1.3055	0.145	9.023	0.773	-0.906	-0.0665	0.428	-0.155	1.029	0	0.566	0.7977	0.118	6.753	0.092	0.525	-0.181	-0.0443	0.07	-0.636	0.619	0	0.289	0.454	0.084	5.408	1.623	0	1.294	1.4583	0.084	17.349	-0.04	0	-0.054	-0.047	0.003	-13.628	0.935663	TRUE	0.876681	-0.0288806	0.0571586	10	2967	15
Synovitis and tenosynovitis	1.589	0	1.021	1.3051	0.145	9.018	0.555	-0.705	-0.075	0.321	-0.234	1.029	0	0.566	0.7976	0.118	6.752	0.092	0.525	-0.181	-0.0443	0.07	-0.636	0.618	0	0.289	0.4539	0.084	5.407	1.623	0	1.294	1.4584	0.084	17.35	-0.04	0	-0.054	-0.047	0.003	-13.617	0.927743	TRUE	0.815302	-0.0325721	0.0886812	18	2959	28
Systemic inflammatory response syndrome (SIRS)	1.59	0	1.022	1.306	0.145	9.026	2.331	-3.284	-0.4764	1.432	-0.333	1.029	0	0.566	0.7978	0.118	6.754	0.092	0.525	-0.181	-0.0443	0.07	-0.636	0.619	0	0.29	0.4543	0.084	5.411	1.624	0	1.294	1.4588	0.084	17.352	-0.04	0	-0.054	-0.047	0.003	-13.635	0.621015	TRUE	0.739441	-0.206898	0.131097	10	2976	10
Tachycardia NOS	1.587	0	1.02	1.3034	0.145	9.008	1.106	-0.434	0.3361	0.393	0.855	1.031	0	0.567	0.799	0.118	6.764	0.093	0.536	-0.18	-0.0431	0.07	-0.618	0.618	0	0.289	0.4538	0.084	5.405	1.624	0	1.294	1.4591	0.084	17.356	-0.04	0	-0.054	-0.047	0.003	-13.633	1.39948	TRUE	0.392398	0.145966	0.406273	16	2961	14
Temporomandibular joint disorder, unspecified	1.59	0	1.023	1.3063	0.145	9.027	1.111	-1.402	-0.1453	0.641	-0.227	1.029	0	0.566	0.7979	0.118	6.755	0.092	0.525	-0.181	-0.0443	0.07	-0.635	0.618	0	0.289	0.4537	0.084	5.404	1.623	0	1.293	1.458	0.084	17.344	-0.04	0	-0.054	-0.047	0.003	-13.635	0.864763	TRUE	0.820748	-0.063103	0.0857904	10	2973	10
Tension headache	1.59	0	1.023	1.3067	0.145	9.031	0.417	-1.673	-0.628	0.533	-1.178	1.029	0	0.566	0.7973	0.118	6.749	0.093	0.528	-0.181	-0.044	0.07	-0.631	0.618	0	0.289	0.4531	0.084	5.397	1.622	0	1.292	1.4569	0.084	17.33	-0.04	0	-0.054	-0.047	0.003	-13.627	0.533658	TRUE	0.238782	-0.272737	0.621999	10	2972	15
Testicular hypofunction	1.579	0	1.01	1.2947	0.145	8.925	2.156	1.232	1.6941	0.236	7.183	1.025	0	0.559	0.7919	0.119	6.669	0.084	0.45	-0.19	-0.0528	0.07	-0.755	0.605	0	0.274	0.4392	0.084	5.204	1.627	0	1.297	1.4619	0.084	17.339	-0.04	0	-0.054	-0.0473	0.003	-13.667	5.44175	TRUE	6.83555e-13	0.735738	12.1652	94	2883	25
Thoracic or lumbosacral neuritis or radiculitis, unspecified	1.59	0	1.023	1.3065	0.145	9.026	0.621	-0.505	0.058	0.287	0.202	1.029	0	0.566	0.7978	0.118	6.754	0.092	0.522	-0.181	-0.0446	0.07	-0.64	0.618	0	0.289	0.4537	0.084	5.404	1.623	0	1.294	1.4584	0.084	17.35	-0.04	0	-0.054	-0.047	0.003	-13.63	1.05971	TRUE	0.839857	0.0251891	0.0757948	21	2956	34
Throat pain	1.594	0	1.026	1.31	0.145	9.05	0.21	-3.941	-1.8653	1.059	-1.761	1.027	0	0.564	0.7959	0.118	6.738	0.093	0.535	-0.18	-0.0433	0.07	-0.621	0.619	0	0.29	0.4549	0.084	5.417	1.621	0	1.292	1.4563	0.084	17.324	-0.04	0	-0.054	-0.0471	0.003	-13.646	0.15485	TRUE	0.0781805	-0.810089	1.1069	10	2976	10
Thrombocytopenia	1.597	0	1.029	1.3132	0.145	9.063	2.637	0.486	1.5616	0.549	2.847	1.03	0	0.567	0.7983	0.118	6.752	0.089	0.492	-0.185	-0.0479	0.07	-0.687	0.618	0	0.289	0.4538	0.084	5.404	1.622	0	1.293	1.4574	0.084	17.331	-0.04	0	-0.054	-0.0472	0.003	-13.68	4.76644	TRUE	0.00441891	0.678194	2.35468	15	2962	10
Thyroiditis, acute and subacute	1.589	0	1.022	1.3057	0.145	9.025	2.648	-2.956	-0.154	1.43	-0.108	1.031	0	0.567	0.7986	0.118	6.747	0.092	0.525	-0.181	-0.0443	0.07	-0.636	0.618	0	0.289	0.4539	0.084	5.406	1.623	0	1.294	1.4583	0.084	17.349	-0.04	0	-0.054	-0.047	0.003	-13.634	0.857272	TRUE	0.914241	-0.0668814	0.0389395	10	2976	10
Thyrotoxicosis with or without goiter	1.588	0	1.021	1.3046	0.145	9.013	2.076	-1.58	0.2479	0.933	0.266	1.028	0	0.564	0.7961	0.118	6.729	0.092	0.525	-0.181	-0.0443	0.07	-0.635	0.619	0	0.289	0.454	0.084	5.408	1.623	0	1.294	1.4584	0.084	17.351	-0.04	0	-0.054	-0.047	0.003	-13.622	1.28133	TRUE	0.79041	0.107662	0.102148	10	2974	10
Tinnitus	1.585	0	1.018	1.3019	0.145	8.999	0.123	-1.047	-0.4619	0.298	-1.549	1.032	0	0.569	0.801	0.118	6.782	0.093	0.53	-0.18	-0.0437	0.07	-0.627	0.619	0	0.29	0.4541	0.084	5.408	1.622	0	1.293	1.4575	0.084	17.338	-0.04	0	-0.054	-0.0468	0.003	-13.579	0.630085	TRUE	0.121488	-0.200601	0.915468	18	2959	42
Tobacco use disorder	1.59	0	1.023	1.3068	0.145	9.031	0.635	-0.122	0.2565	0.193	1.328	1.029	0	0.566	0.7972	0.118	6.748	0.092	0.524	-0.181	-0.0444	0.07	-0.637	0.619	0	0.29	0.4543	0.084	5.411	1.624	0	1.294	1.4589	0.084	17.355	-0.04	0	-0.054	-0.0471	0.003	-13.666	1.2924	TRUE	0.184189	0.111397	0.734737	57	2920	63
Torticollis	1.592	0	1.025	1.3085	0.145	9.041	1.143	-3.739	-1.298	1.245	-1.042	1.033	0	0.57	0.8014	0.118	6.781	0.092	0.526	-0.181	-0.0442	0.07	-0.634	0.62	0	0.291	0.4551	0.084	5.421	1.624	0	1.295	1.4597	0.084	17.361	-0.04	0	-0.054	-0.0471	0.003	-13.649	0.273077	TRUE	0.297307	-0.563714	0.526795	10	2976	10
Toxic effect of other gases, fumes, or vapors	1.589	0	1.022	1.3056	0.145	9.024	3.308	-2.959	0.1741	1.599	0.109	1.029	0	0.566	0.7974	0.118	6.748	0.092	0.524	-0.181	-0.0443	0.07	-0.637	0.618	0	0.289	0.4539	0.084	5.406	1.623	0	1.294	1.4583	0.084	17.349	-0.04	0	-0.054	-0.047	0.003	-13.632	1.19017	TRUE	0.913282	0.0756107	0.0393949	10	2976	10
Toxic effect of other substances, chiefly nonmedicinal as to source	1.592	0	1.025	1.3087	0.145	9.041	3.917	-1.667	1.1252	1.425	0.79	1.031	0	0.567	0.799	0.118	6.763	0.093	0.534	-0.18	-0.0433	0.07	-0.621	0.618	0	0.289	0.4539	0.084	5.406	1.624	0	1.295	1.4594	0.084	17.358	-0.04	0	-0.054	-0.0471	0.003	-13.651	3.08083	TRUE	0.429637	0.488668	0.366899	10	2976	10
Toxic effect of venom	1.59	0	1.023	1.3065	0.145	9.03	0.903	-3.478	-1.2872	1.118	-1.152	1.028	0	0.565	0.7965	0.118	6.743	0.092	0.525	-0.181	-0.0443	0.07	-0.636	0.617	0	0.288	0.4526	0.084	5.39	1.623	0	1.293	1.4582	0.084	17.344	-0.04	0	-0.054	-0.047	0.003	-13.63	0.276043	TRUE	0.249423	-0.559024	0.603064	10	2976	10
Transient cerebral ischemia	1.588	0	1.021	1.3045	0.145	9.013	0.907	-1.497	-0.2949	0.613	-0.481	1.029	0	0.566	0.7974	0.118	6.75	0.092	0.52	-0.181	-0.0448	0.07	-0.643	0.618	0	0.289	0.4537	0.084	5.404	1.623	0	1.294	1.4585	0.084	17.351	-0.04	0	-0.054	-0.0469	0.003	-13.611	0.744606	TRUE	0.630661	-0.128073	0.200204	10	2972	10
Traumatic amputation	1.59	0	1.023	1.3067	0.145	9.029	2.072	-2.993	-0.4603	1.292	-0.356	1.029	0	0.566	0.7973	0.118	6.749	0.092	0.52	-0.181	-0.0448	0.07	-0.643	0.618	0	0.289	0.4538	0.084	5.405	1.623	0	1.293	1.4578	0.084	17.34	-0.04	0	-0.054	-0.047	0.003	-13.636	0.631094	TRUE	0.721693	-0.199906	0.141648	10	2976	10
Traumatic arthropathy	1.594	0	1.027	1.3104	0.145	9.049	4.093	-1.463	1.3147	1.417	0.928	1.031	0	0.568	0.7992	0.118	6.764	0.093	0.536	-0.18	-0.0432	0.07	-0.619	0.618	0	0.289	0.4538	0.084	5.405	1.624	0	1.295	1.4595	0.084	17.36	-0.04	0	-0.054	-0.0471	0.003	-13.657	3.72363	TRUE	0.353648	0.570967	0.451429	10	2976	10
Trigeminal nerve disorders [CN5]	1.59	0	1.023	1.3063	0.145	9.027	2.658	-3.392	-0.3668	1.543	-0.238	1.029	0	0.566	0.7976	0.118	6.752	0.092	0.523	-0.181	-0.0445	0.07	-0.639	0.618	0	0.289	0.4536	0.084	5.403	1.623	0	1.294	1.4583	0.084	17.35	-0.04	0	-0.054	-0.047	0.003	-13.635	0.692948	TRUE	0.812157	-0.159299	0.0903598	10	2976	10
Tympanosclerosis and middle ear disease related to otitis media	1.59	0	1.022	1.3059	0.145	9.025	2.202	-2.602	-0.2004	1.226	-0.164	1.029	0	0.566	0.7978	0.118	6.754	0.093	0.527	-0.181	-0.044	0.07	-0.632	0.618	0	0.289	0.4539	0.084	5.406	1.623	0	1.294	1.4583	0.084	17.349	-0.04	0	-0.054	-0.047	0.003	-13.634	0.818403	TRUE	0.870118	-0.0870326	0.0604217	10	2976	10
Type 1 diabetes	1.589	0	1.022	1.3056	0.145	9.023	2.394	-1.762	0.3159	1.06	0.298	1.03	0	0.567	0.798	0.118	6.756	0.092	0.525	-0.181	-0.0443	0.07	-0.636	0.619	0	0.29	0.4541	0.084	5.409	1.623	0	1.294	1.4583	0.084	17.349	-0.04	0	-0.054	-0.047	0.003	-13.634	1.37149	TRUE	0.765677	0.137194	0.115954	10	2975	10
Type 1 diabetes with ophthalmic manifestations	1.59	0	1.023	1.3068	0.145	9.031	3.714	-1.864	0.9248	1.423	0.65	1.029	0	0.566	0.7979	0.118	6.755	0.092	0.518	-0.182	-0.045	0.07	-0.646	0.618	0	0.289	0.4539	0.084	5.407	1.623	0	1.294	1.4584	0.084	17.35	-0.04	0	-0.054	-0.047	0.003	-13.639	2.52136	TRUE	0.515723	0.401636	0.287583	10	2976	10
Type 2 diabetes	1.588	0	1.021	1.3045	0.145	9.015	0.898	-0.386	0.2557	0.328	0.781	1.026	0	0.562	0.7941	0.118	6.717	0.093	0.531	-0.18	-0.0437	0.07	-0.627	0.618	0	0.289	0.4539	0.084	5.407	1.624	0	1.295	1.4595	0.084	17.36	-0.04	0	-0.054	-0.047	0.003	-13.637	1.29137	TRUE	0.435049	0.111049	0.361462	20	2957	21
Type 2 diabetes with neurological manifestations	1.589	0	1.022	1.3055	0.145	9.022	1.809	-2.118	-0.1543	1.002	-0.154	1.03	0	0.567	0.7984	0.118	6.755	0.092	0.524	-0.181	-0.0444	0.07	-0.637	0.618	0	0.289	0.4537	0.084	5.405	1.623	0	1.294	1.4583	0.084	17.349	-0.04	0	-0.054	-0.047	0.003	-13.629	0.857015	TRUE	0.877598	-0.0670116	0.0567043	10	2975	10
Type 2 diabetes with ophthalmic manifestations	1.589	0	1.022	1.3059	0.145	9.025	2.773	-2.17	0.3017	1.261	0.239	1.029	0	0.566	0.7978	0.118	6.754	0.092	0.525	-0.181	-0.0443	0.07	-0.636	0.618	0	0.289	0.4536	0.084	5.402	1.623	0	1.293	1.4578	0.084	17.34	-0.04	0	-0.054	-0.047	0.003	-13.634	1.35216	TRUE	0.810943	0.131027	0.0910097	10	2975	10
Type 2 diabetes with renal manifestations	1.585	0	1.018	1.3015	0.145	8.99	4.478	0.24	2.3591	1.081	2.182	1.03	0	0.567	0.7983	0.118	6.752	0.095	0.551	-0.178	-0.0416	0.07	-0.596	0.622	0	0.293	0.4572	0.084	5.442	1.626	0	1.296	1.4607	0.084	17.366	-0.04	0	-0.054	-0.047	0.003	-13.627	10.5814	TRUE	0.0291186	1.02454	1.53583	10	2969	10
Ulcerative colitis	1.591	0	1.024	1.3074	0.145	9.033	0.943	-1.624	-0.3407	0.655	-0.52	1.029	0	0.566	0.7979	0.118	6.754	0.091	0.518	-0.182	-0.0451	0.07	-0.647	0.618	0	0.289	0.4533	0.084	5.399	1.623	0	1.294	1.4585	0.084	17.351	-0.04	0	-0.054	-0.047	0.003	-13.637	0.711272	TRUE	0.602912	-0.147964	0.219746	10	2972	10
Ulcerative colitis (chronic)	1.589	0	1.022	1.3059	0.145	9.025	1.367	-3.35	-0.9915	1.203	-0.824	1.029	0	0.566	0.7972	0.118	6.749	0.092	0.521	-0.181	-0.0447	0.07	-0.641	0.619	0	0.29	0.4542	0.084	5.41	1.623	0	1.294	1.4586	0.084	17.351	-0.04	0	-0.054	-0.047	0.003	-13.629	0.37102	TRUE	0.409885	-0.430603	0.387337	10	2976	10
Umbilical hernia	1.59	0	1.023	1.3062	0.145	9.026	1.224	-0.554	0.3346	0.454	0.738	1.028	0	0.565	0.7963	0.118	6.74	0.092	0.521	-0.181	-0.0447	0.07	-0.641	0.619	0	0.29	0.4542	0.084	5.41	1.623	0	1.294	1.4587	0.084	17.354	-0.04	0	-0.054	-0.047	0.003	-13.64	1.39738	TRUE	0.460726	0.145315	0.336557	10	2967	11
Unspecified diffuse connective tissue disease	1.589	0	1.022	1.3056	0.145	9.024	3.209	-2.516	0.3461	1.46	0.237	1.029	0	0.566	0.7978	0.118	6.754	0.092	0.524	-0.181	-0.0444	0.07	-0.638	0.618	0	0.289	0.4535	0.084	5.402	1.623	0	1.294	1.4583	0.084	17.349	-0.04	0	-0.054	-0.047	0.003	-13.633	1.41354	TRUE	0.812683	0.150309	0.090079	10	2976	10
Unspecified erythematous condition	1.591	0	1.024	1.3074	0.145	9.034	1.296	-2.415	-0.5592	0.947	-0.591	1.03	0	0.567	0.7989	0.118	6.763	0.092	0.524	-0.181	-0.0444	0.07	-0.637	0.619	0	0.289	0.454	0.084	5.408	1.623	0	1.294	1.4585	0.084	17.351	-0.04	0	-0.054	-0.047	0.003	-13.641	0.571666	TRUE	0.554758	-0.242857	0.255896	10	2975	10
Unspecified osteomyelitis	1.589	0	1.022	1.3055	0.145	9.022	1.925	-2.57	-0.3223	1.147	-0.281	1.03	0	0.567	0.7983	0.118	6.757	0.092	0.525	-0.181	-0.0443	0.07	-0.636	0.619	0	0.29	0.4542	0.084	5.41	1.624	0	1.294	1.4588	0.084	17.351	-0.04	0	-0.054	-0.047	0.003	-13.631	0.724481	TRUE	0.778699	-0.139973	0.10863	10	2975	10
Unspecified polyarthropathy or polyarthritis	1.59	0	1.022	1.3061	0.145	9.026	2.774	-2.166	0.3039	1.26	0.241	1.03	0	0.567	0.7981	0.118	6.756	0.092	0.526	-0.181	-0.0442	0.07	-0.635	0.619	0	0.29	0.4541	0.084	5.409	1.623	0	1.294	1.4586	0.084	17.351	-0.04	0	-0.054	-0.047	0.003	-13.635	1.35513	TRUE	0.809431	0.131982	0.0918201	10	2976	10
Unstable angina (intermediate coronary syndrome)	1.589	0	1.022	1.3053	0.145	9.02	1.923	-2.303	-0.19	1.078	-0.176	1.029	0	0.566	0.7976	0.118	6.753	0.092	0.524	-0.181	-0.0444	0.07	-0.638	0.618	0	0.289	0.4537	0.084	5.405	1.623	0	1.294	1.4587	0.084	17.347	-0.04	0	-0.054	-0.047	0.003	-13.626	0.826959	TRUE	0.860057	-0.082516	0.0654728	10	2975	10
Urethral stricture (not specified as infectious)	1.593	0	1.026	1.3093	0.145	9.049	3.283	-0.23	1.5268	0.896	1.704	1.03	0	0.567	0.7981	0.118	6.756	0.09	0.505	-0.183	-0.0465	0.07	-0.667	0.616	0	0.287	0.4513	0.084	5.374	1.623	0	1.293	1.4578	0.084	17.341	-0.04	0	-0.054	-0.0471	0.003	-13.659	4.60342	TRUE	0.0884676	0.663081	1.05322	10	2972	10
Urethritis and urethral syndrome	1.589	0	1.021	1.3048	0.145	9.014	0.523	-2.278	-0.8773	0.714	-1.228	1.028	0	0.565	0.7965	0.118	6.743	0.092	0.524	-0.181	-0.0444	0.07	-0.638	0.619	0	0.29	0.4543	0.084	5.411	1.624	0	1.295	1.4596	0.084	17.359	-0.04	0	-0.054	-0.0469	0.003	-13.612	0.415904	TRUE	0.219459	-0.381007	0.658647	10	2974	10
Urinary calculus	1.59	0	1.023	1.3062	0.145	9.027	1.626	-0.855	0.3854	0.633	0.609	1.03	0	0.567	0.7982	0.118	6.757	0.092	0.522	-0.181	-0.0446	0.07	-0.64	0.618	0	0.289	0.4531	0.084	5.396	1.622	0	1.293	1.4577	0.084	17.341	-0.04	0	-0.054	-0.047	0.003	-13.637	1.4702	TRUE	0.542502	0.167377	0.265599	10	2971	10
Urinary incontinence	1.59	0	1.022	1.306	0.145	9.026	1.373	-0.775	0.2992	0.548	0.546	1.03	0	0.567	0.7981	0.118	6.756	0.092	0.522	-0.181	-0.0446	0.07	-0.64	0.617	0	0.288	0.4529	0.084	5.394	1.622	0	1.292	1.4573	0.084	17.333	-0.04	0	-0.054	-0.047	0.003	-13.636	1.34878	TRUE	0.585011	0.129941	0.232836	10	2968	10
Urinary tract infection	1.604	0	1.036	1.3199	0.145	9.107	1.764	0.166	0.9649	0.408	2.367	1.032	0	0.568	0.7999	0.118	6.768	0.095	0.554	-0.178	-0.0412	0.07	-0.592	0.619	0	0.29	0.4543	0.084	5.409	1.625	0	1.295	1.4598	0.084	17.357	-0.041	0	-0.054	-0.0475	0.003	-13.736	2.62453	TRUE	0.0179504	0.419051	1.74593	17	2960	11
Urticaria	1.586	0	1.019	1.3029	0.145	9.003	1.264	-0.236	0.5144	0.383	1.344	1.032	0	0.569	0.8004	0.118	6.774	0.094	0.538	-0.179	-0.0429	0.07	-0.615	0.62	0	0.291	0.4556	0.084	5.426	1.625	0	1.296	1.4605	0.084	17.369	-0.04	0	-0.054	-0.047	0.003	-13.638	1.67263	TRUE	0.178841	0.223401	0.747533	16	2961	14
Varicose veins	1.582	0	1.015	1.2985	0.145	8.971	1.109	0.057	0.5828	0.268	2.171	1.023	0	0.56	0.7917	0.118	6.697	0.088	0.487	-0.185	-0.0485	0.07	-0.696	0.618	0	0.288	0.453	0.084	5.395	1.624	0	1.295	1.4597	0.084	17.363	-0.04	0	-0.054	-0.0469	0.003	-13.605	1.79105	TRUE	0.0298987	0.253107	1.52435	34	2943	27
Varicose veins of lower extremity	1.592	0	1.024	1.308	0.145	9.038	1.661	-0.77	0.4453	0.62	0.718	1.03	0	0.567	0.7983	0.118	6.758	0.093	0.531	-0.18	-0.0436	0.07	-0.626	0.619	0	0.29	0.4541	0.084	5.409	1.623	0	1.294	1.4585	0.084	17.349	-0.04	0	-0.054	-0.0471	0.003	-13.65	1.56096	TRUE	0.472769	0.193391	0.325351	10	2971	10
Varicose veins of lower extremity, symptomtic	1.593	0	1.026	1.3096	0.145	9.048	2.583	-0.482	1.0507	0.782	1.344	1.028	0	0.565	0.7967	0.118	6.745	0.091	0.517	-0.182	-0.0452	0.07	-0.648	0.618	0	0.289	0.4537	0.084	5.404	1.624	0	1.295	1.4593	0.084	17.358	-0.04	0	-0.054	-0.0471	0.003	-13.661	2.85965	TRUE	0.17902	0.456313	0.747097	10	2973	10
Vascular hamartomas and non-neoplastic nevi	1.59	0	1.022	1.3061	0.145	9.025	1.708	-1.961	-0.1261	0.936	-0.135	1.029	0	0.566	0.7978	0.118	6.754	0.093	0.527	-0.181	-0.0441	0.07	-0.632	0.619	0	0.289	0.454	0.084	5.408	1.623	0	1.294	1.4583	0.084	17.349	-0.04	0	-0.054	-0.047	0.003	-13.633	0.881527	TRUE	0.892836	-0.0547645	0.0492284	10	2975	10
Venous/cerebrovascular complications embolism in pregnancy and the puerperium	1.589	0	1.022	1.3059	0.145	9.025	3.077	-2.663	0.2072	1.464	0.141	1.029	0	0.566	0.7973	0.118	6.746	0.092	0.525	-0.181	-0.0443	0.07	-0.636	0.618	0	0.289	0.4537	0.084	5.404	1.623	0	1.294	1.4583	0.084	17.349	-0.04	0	-0.054	-0.047	0.003	-13.634	1.23023	TRUE	0.887505	0.0899858	0.0518293	10	2976	10
Ventral hernia	1.596	0	1.028	1.3121	0.145	9.059	4.676	0.38	2.528	1.096	2.307	1.028	0	0.565	0.7965	0.118	6.737	0.093	0.531	-0.18	-0.0437	0.07	-0.627	0.622	0	0.293	0.4573	0.084	5.444	1.625	0	1.295	1.4599	0.084	17.356	-0.04	0	-0.054	-0.0472	0.003	-13.685	12.5284	TRUE	0.0210602	1.0979	1.67654	10	2970	10
Vertiginous syndromes and other disorders of vestibular system	1.588	0	1.02	1.3041	0.145	9.011	1.203	-2.013	-0.4049	0.82	-0.494	1.029	0	0.566	0.7976	0.118	6.753	0.093	0.528	-0.18	-0.0439	0.07	-0.63	0.618	0	0.289	0.4538	0.084	5.406	1.624	0	1.295	1.4596	0.084	17.355	-0.04	0	-0.054	-0.047	0.003	-13.617	0.667044	TRUE	0.62162	-0.175846	0.206475	10	2974	10
Viral Enteritis	1.59	0	1.023	1.3067	0.145	9.026	1.213	-1.498	-0.1426	0.692	-0.206	1.029	0	0.566	0.7972	0.118	6.748	0.092	0.521	-0.181	-0.0447	0.07	-0.641	0.618	0	0.289	0.4533	0.084	5.396	1.623	0	1.293	1.4578	0.084	17.336	-0.04	0	-0.054	-0.047	0.003	-13.635	0.867101	TRUE	0.836677	-0.0619304	0.0774423	10	2973	10
Viral hepatitis C	1.593	0	1.025	1.309	0.145	9.041	2.834	-1.296	0.7686	1.054	0.729	1.031	0	0.568	0.7991	0.118	6.764	0.093	0.536	-0.18	-0.0431	0.07	-0.619	0.619	0	0.29	0.4542	0.084	5.411	1.624	0	1.294	1.4588	0.084	17.354	-0.04	0	-0.054	-0.0471	0.003	-13.649	2.15674	TRUE	0.465709	0.333799	0.331886	10	2975	10
Viral infection	1.589	0	1.022	1.3056	0.145	9.018	0.523	-0.511	0.006	0.264	0.023	1.029	0	0.566	0.7978	0.118	6.753	0.092	0.525	-0.181	-0.0443	0.07	-0.635	0.618	0	0.289	0.4538	0.084	5.405	1.623	0	1.294	1.4583	0.084	17.346	-0.04	0	-0.054	-0.047	0.003	-13.632	1.00602	TRUE	0.981756	0.00260577	0.00799631	28	2949	35
Viral warts & HPV	1.589	0	1.022	1.3054	0.145	9.021	0.535	-0.448	0.0436	0.251	0.174	1.03	0	0.567	0.798	0.118	6.756	0.092	0.526	-0.181	-0.0442	0.07	-0.635	0.619	0	0.289	0.454	0.084	5.408	1.623	0	1.294	1.4586	0.084	17.349	-0.04	0	-0.054	-0.047	0.003	-13.634	1.04456	TRUE	0.861995	0.0189352	0.0644954	31	2946	42
Viremia, NOS	1.589	0	1.022	1.3056	0.145	9.024	0.545	-0.834	-0.1449	0.352	-0.412	1.029	0	0.566	0.7978	0.118	6.754	0.093	0.529	-0.18	-0.0438	0.07	-0.629	0.621	0	0.291	0.456	0.084	5.422	1.623	0	1.294	1.4585	0.084	17.351	-0.04	0	-0.054	-0.047	0.003	-13.631	0.865109	TRUE	0.680398	-0.0629293	0.167237	15	2962	22
Visual disturbances	1.59	0	1.023	1.3068	0.145	9.031	1.013	-0.232	0.3901	0.318	1.228	1.029	0	0.566	0.798	0.118	6.756	0.092	0.527	-0.181	-0.0441	0.07	-0.633	0.619	0	0.289	0.454	0.084	5.408	1.624	0	1.294	1.4591	0.084	17.356	-0.04	0	-0.054	-0.0471	0.003	-13.657	1.47713	TRUE	0.219393	0.169418	0.658778	22	2955	22
Visual field defects	1.592	0	1.025	1.3086	0.145	9.044	4.299	-0.81	1.7445	1.303	1.338	1.03	0	0.567	0.7981	0.118	6.756	0.09	0.508	-0.183	-0.0461	0.07	-0.662	0.619	0	0.289	0.454	0.084	5.407	1.623	0	1.294	1.4585	0.084	17.351	-0.04	0	-0.054	-0.0471	0.003	-13.655	5.72304	TRUE	0.180739	0.757627	0.742947	10	2975	10
Vitamin B-complex deficiencies	1.591	0	1.023	1.3071	0.145	9.033	1.344	-0.739	0.3024	0.531	0.569	1.028	0	0.565	0.7966	0.118	6.743	0.092	0.518	-0.182	-0.045	0.07	-0.646	0.619	0	0.29	0.4542	0.084	5.41	1.622	0	1.293	1.4577	0.084	17.341	-0.04	0	-0.054	-0.047	0.003	-13.644	1.3531	TRUE	0.569219	0.131331	0.24472	10	2969	10
Vitamin D deficiency	1.587	0	1.02	1.3037	0.145	9.006	1.113	0.297	0.7047	0.208	3.385	1.017	0	0.553	0.7851	0.118	6.636	0.087	0.473	-0.187	-0.0501	0.07	-0.718	0.609	0	0.279	0.4439	0.084	5.28	1.625	0	1.295	1.4602	0.084	17.361	-0.04	0	-0.054	-0.0471	0.003	-13.657	2.02324	TRUE	0.000712568	0.306047	3.14717	63	2914	44
Vitiligo	1.59	0	1.023	1.3061	0.145	9.026	3.982	-0.759	1.6116	1.209	1.333	1.031	0	0.568	0.7991	0.118	6.764	0.092	0.524	-0.181	-0.0444	0.07	-0.637	0.62	0	0.29	0.4551	0.084	5.42	1.624	0	1.294	1.4588	0.084	17.352	-0.04	0	-0.054	-0.047	0.003	-13.642	5.01082	TRUE	0.182631	0.699909	0.738426	10	2974	10
Voice disturbance	1.588	0	1.021	1.3047	0.145	9.018	0.469	-1.837	-0.6841	0.588	-1.163	1.03	0	0.567	0.7985	0.118	6.759	0.094	0.539	-0.179	-0.0428	0.07	-0.614	0.619	0	0.29	0.4542	0.084	5.41	1.623	0	1.293	1.458	0.084	17.345	-0.04	0	-0.054	-0.0469	0.003	-13.62	0.504544	TRUE	0.24473	-0.297101	0.611312	10	2973	13
Wheezing	1.588	0	1.021	1.3046	0.145	9.014	1.204	-0.542	0.331	0.445	0.743	1.03	0	0.567	0.7982	0.118	6.758	0.091	0.514	-0.182	-0.0455	0.07	-0.652	0.617	0	0.288	0.4524	0.084	5.388	1.623	0	1.294	1.4583	0.084	17.349	-0.04	0	-0.054	-0.047	0.003	-13.625	1.39236	TRUE	0.457509	0.143751	0.3396	11	2966	11
potential health hazards related to communicable diseases potential health hazards related to communicable diseases	1.579	0	1.011	1.2951	0.145	8.945	0.417	0.04	0.2287	0.096	2.381	1.023	0	0.56	0.7913	0.118	6.694	0.08	0.417	-0.194	-0.0567	0.07	-0.812	0.614	0	0.284	0.449	0.084	5.345	1.619	0	1.289	1.4538	0.084	17.29	-0.04	0	-0.054	-0.047	0.003	-13.633	1.25696	TRUE	0.0172664	0.0993231	1.7628	251	2726	272
screening for infectious and parasitic diseases	1.583	0	1.015	1.2989	0.145	8.97	0.553	0.107	0.33	0.114	2.905	1.036	0	0.572	0.804	0.118	6.8	0.089	0.491	-0.185	-0.048	0.07	-0.689	0.608	0	0.278	0.4433	0.084	5.272	1.625	0	1.296	1.4606	0.084	17.369	-0.04	0	-0.054	-0.0472	0.003	-13.681	1.39097	TRUE	0.00367207	0.143317	2.43509	180	2797	181
screening for malignant neoplasms	1.562	0	0.992	1.2771	0.145	8.787	0.026	-0.592	-0.2833	0.158	-1.797	1.03	0	0.567	0.7982	0.118	6.76	0.099	0.591	-0.174	-0.0375	0.07	-0.537	0.626	0	0.296	0.461	0.084	5.484	1.625	0	1.295	1.4599	0.084	17.365	-0.039	0	-0.053	-0.0462	0.003	-13.308	0.753294	TRUE	0.072323	-0.123036	1.14072	65	2912	150
screening for other diseases and disorders	1.594	0	1.027	1.3104	0.145	9.052	0.636	0.065	0.3506	0.146	2.405	1.034	0	0.571	0.8023	0.118	6.786	0.095	0.546	-0.179	-0.0421	0.07	-0.604	0.604	0	0.274	0.4387	0.084	5.209	1.625	0	1.296	1.4606	0.084	17.369	-0.041	0	-0.054	-0.0474	0.003	-13.719	1.41992	TRUE	0.0161646	0.152264	1.79144	109	2868	107
severe protein-calorie malnutrition	1.597	0	1.029	1.3131	0.145	9.068	4.718	0.233	2.4752	1.144	2.163	1.03	0	0.567	0.7985	0.118	6.759	0.088	0.487	-0.185	-0.0485	0.07	-0.695	0.619	0	0.29	0.4541	0.084	5.409	1.623	0	1.293	1.458	0.084	17.341	-0.04	0	-0.054	-0.0472	0.003	-13.675	11.8841	TRUE	0.0305148	1.07497	1.51549	10	2972	10
stress incontinence, female	1.59	0	1.023	1.3067	0.145	9.029	2.467	-1.821	0.3232	1.094	0.295	1.029	0	0.566	0.7979	0.118	6.755	0.092	0.523	-0.181	-0.0445	0.07	-0.638	0.618	0	0.289	0.4539	0.084	5.407	1.623	0	1.293	1.4578	0.084	17.341	-0.04	0	-0.054	-0.047	0.003	-13.636	1.38154	TRUE	0.767612	0.140364	0.114858	10	2975	10
[truncated: 6 more columns]

## Sheet: 12_sdoh
phenotype	ci_ub_Intercept	pval_Intercept	ci_lb_Intercept	coef_Intercept	std err_Intercept	z_Intercept	ci_ub_adi	pval_adi	ci_lb_adi	coef_adi	std err_adi	z_adi	ci_ub_ethnicity[T.Not Hispanic or Latino]	pval_ethnicity[T.Not Hispanic or Latino]	ci_lb_ethnicity[T.Not Hispanic or Latino]	coef_ethnicity[T.Not Hispanic or Latino]	std err_ethnicity[T.Not Hispanic or Latino]	z_ethnicity[T.Not Hispanic or Latino]	ci_ub_ethnicity[T.Unknown]	pval_ethnicity[T.Unknown]	ci_lb_ethnicity[T.Unknown]	coef_ethnicity[T.Unknown]	std err_ethnicity[T.Unknown]	z_ethnicity[T.Unknown]	ci_ub_has_phenotype	ci_lb_has_phenotype	coef_has_phenotype	std err_has_phenotype	z_has_phenotype	ci_ub_location_source_value[T.1]	pval_location_source_value[T.1]	ci_lb_location_source_value[T.1]	coef_location_source_value[T.1]	std err_location_source_value[T.1]	z_location_source_value[T.1]	ci_ub_location_source_value[T.5]	pval_location_source_value[T.5]	ci_lb_location_source_value[T.5]	coef_location_source_value[T.5]	std err_location_source_value[T.5]	z_location_source_value[T.5]	ci_ub_location_source_value[T.2]	pval_location_source_value[T.2]	ci_lb_location_source_value[T.2]	coef_location_source_value[T.2]	std err_location_source_value[T.2]	z_location_source_value[T.2]	ci_ub_location_source_value[T.4]	pval_location_source_value[T.4]
Abdominal hernia	0.459	0.311	-1.444	-0.4922	0.485	-1.014	0.118	0	0.064	0.0912	0.014	6.594	0.489	0.001	0.133	0.3113	0.091	3.425	0.642	0.002	0.143	0.3924	0.127	3.082	2.549	-2.014	0.2678	1.164	0.23	1.189	0	0.704	0.9466	0.124	7.651	0.34	0.039	0.008	0.1744	0.085	2.059	0.779	0	0.428	0.6036	0.09	6.736	1.951	0
Abdominal pain	0.469	0.321	-1.432	-0.4818	0.485	-0.993	0.118	0	0.064	0.0912	0.014	6.598	0.49	0.001	0.134	0.3122	0.091	3.435	0.641	0.002	0.142	0.3918	0.127	3.077	0.201	-0.373	-0.0861	0.147	-0.588	1.188	0	0.703	0.9456	0.124	7.643	0.341	0.039	0.009	0.1749	0.085	2.065	0.779	0	0.428	0.6035	0.09	6.736	1.95	0
Abnormal coagulation profile	0.466	0.318	-1.434	-0.4843	0.485	-0.999	0.118	0	0.064	0.0913	0.014	6.605	0.489	0.001	0.133	0.3109	0.091	3.42	0.641	0.002	0.142	0.3918	0.127	3.077	1.182	-2.653	-0.7356	0.978	-0.752	1.19	0	0.705	0.9475	0.124	7.659	0.341	0.039	0.008	0.1745	0.085	2.06	0.778	0	0.427	0.6029	0.09	6.728	1.951	0
Abnormal electrocardiogram [ECG] [EKG]	0.473	0.325	-1.427	-0.4772	0.485	-0.984	0.118	0	0.064	0.091	0.014	6.578	0.488	0.001	0.132	0.31	0.091	3.411	0.642	0.002	0.143	0.3927	0.127	3.084	0.968	-0.375	0.2962	0.343	0.864	1.19	0	0.705	0.9473	0.124	7.657	0.34	0.041	0.007	0.1734	0.085	2.047	0.779	0	0.427	0.603	0.09	6.73	1.951	0
Abnormal findings examination of lungs	0.484	0.336	-1.416	-0.466	0.485	-0.961	0.117	0	0.063	0.0902	0.014	6.522	0.491	0.001	0.135	0.3128	0.091	3.439	0.645	0.002	0.146	0.3955	0.127	3.104	1.491	0.278	0.8845	0.31	2.858	1.176	0	0.69	0.933	0.124	7.526	0.332	0.05	0	0.166	0.085	1.958	0.778	0	0.427	0.6021	0.09	6.72	1.947	0
Abnormal findings on exam of gastrointestinal tract/ abdominal area	0.465	0.317	-1.435	-0.4853	0.485	-1.001	0.118	0	0.064	0.0912	0.014	6.592	0.49	0.001	0.133	0.3114	0.091	3.426	0.642	0.002	0.143	0.3924	0.127	3.082	1.09	-1.059	0.0154	0.548	0.028	1.189	0	0.704	0.9463	0.124	7.649	0.34	0.039	0.008	0.1744	0.085	2.059	0.779	0	0.428	0.6033	0.09	6.733	1.95	0
Abnormal findings on examination of urine	0.464	0.316	-1.436	-0.4857	0.485	-1.002	0.118	0	0.064	0.0912	0.014	6.594	0.49	0.001	0.133	0.3114	0.091	3.426	0.642	0.002	0.143	0.3924	0.127	3.082	2.961	-2.602	0.1797	1.419	0.127	1.189	0	0.704	0.9465	0.124	7.651	0.341	0.039	0.008	0.1745	0.085	2.06	0.779	0	0.428	0.6036	0.09	6.736	1.951	0
Abnormal findings on study of brain and/or nervous system	0.464	0.316	-1.436	-0.4856	0.485	-1.002	0.118	0	0.064	0.0912	0.014	6.597	0.49	0.001	0.134	0.3117	0.091	3.43	0.642	0.002	0.143	0.3929	0.127	3.086	1.326	-1.995	-0.3346	0.847	-0.395	1.187	0	0.702	0.9449	0.124	7.636	0.339	0.041	0.007	0.173	0.085	2.041	0.778	0	0.426	0.602	0.09	6.714	1.949	0
Abnormal function study of cardiovascular system	0.464	0.316	-1.436	-0.4858	0.485	-1.002	0.118	0	0.064	0.0911	0.014	6.593	0.49	0.001	0.133	0.3114	0.091	3.427	0.642	0.002	0.143	0.3924	0.127	3.082	1.171	-1.276	-0.0523	0.624	-0.084	1.189	0	0.704	0.9462	0.124	7.647	0.34	0.039	0.008	0.1744	0.085	2.059	0.779	0	0.428	0.6033	0.09	6.733	1.95	0
Abnormal granulation tissue	0.464	0.316	-1.436	-0.4859	0.485	-1.003	0.118	0	0.064	0.0912	0.014	6.596	0.489	0.001	0.133	0.3113	0.091	3.425	0.642	0.002	0.143	0.3923	0.127	3.082	3.096	-2.515	0.2907	1.431	0.203	1.188	0	0.703	0.9456	0.124	7.64	0.34	0.04	0.008	0.1743	0.085	2.058	0.779	0	0.428	0.6034	0.09	6.735	1.951	0
Abnormal heart sounds	0.47	0.322	-1.431	-0.4806	0.485	-0.991	0.118	0	0.064	0.0908	0.014	6.567	0.493	0.001	0.137	0.3148	0.091	3.462	0.648	0.002	0.149	0.3988	0.127	3.131	2.5	0.007	1.2531	0.636	1.97	1.19	0	0.705	0.9477	0.124	7.656	0.339	0.041	0.007	0.173	0.085	2.042	0.781	0	0.43	0.6054	0.09	6.756	1.949	0
Abnormal involuntary movements	0.47	0.322	-1.431	-0.4805	0.485	-0.991	0.118	0	0.064	0.0909	0.014	6.571	0.491	0.001	0.134	0.3125	0.091	3.437	0.645	0.002	0.146	0.3955	0.127	3.105	1.493	-0.121	0.6859	0.412	1.666	1.187	0	0.702	0.9442	0.124	7.627	0.339	0.042	0.006	0.1725	0.085	2.036	0.78	0	0.429	0.6046	0.09	6.747	1.951	0
Abnormal posture	0.459	0.311	-1.442	-0.4916	0.485	-1.014	0.119	0	0.064	0.0916	0.014	6.62	0.496	0	0.139	0.3176	0.091	3.489	0.647	0.002	0.148	0.3978	0.127	3.122	4.206	-0.447	1.8797	1.187	1.583	1.19	0	0.705	0.9479	0.124	7.661	0.339	0.041	0.007	0.1728	0.085	2.039	0.778	0	0.427	0.6026	0.09	6.724	1.952	0
Abnormal reflex	0.464	0.316	-1.436	-0.4863	0.485	-1.003	0.118	0	0.064	0.0912	0.014	6.599	0.491	0.001	0.134	0.3125	0.091	3.438	0.643	0.002	0.144	0.3931	0.127	3.088	1.765	-3.224	-0.7291	1.273	-0.573	1.191	0	0.706	0.9481	0.124	7.662	0.34	0.039	0.008	0.1745	0.085	2.059	0.779	0	0.427	0.603	0.09	6.73	1.95	0
Abnormal results of function study of liver	0.466	0.318	-1.434	-0.4837	0.485	-0.998	0.118	0	0.064	0.0907	0.014	6.561	0.492	0.001	0.135	0.3135	0.091	3.448	0.644	0.002	0.145	0.3945	0.127	3.098	2.226	-0.415	0.9057	0.674	1.345	1.189	0	0.704	0.9466	0.124	7.649	0.339	0.041	0.007	0.1731	0.085	2.044	0.779	0	0.428	0.6033	0.09	6.731	1.95	0
Abnormal results of function study of thyroid	0.486	0.339	-1.414	-0.4641	0.485	-0.957	0.119	0	0.064	0.0914	0.014	6.606	0.488	0.001	0.131	0.3095	0.091	3.403	0.643	0.002	0.143	0.3929	0.127	3.085	3.366	0.54	1.9528	0.721	2.709	1.195	0	0.71	0.9524	0.124	7.692	0.342	0.038	0.01	0.1761	0.085	2.077	0.779	0	0.428	0.6034	0.09	6.729	1.955	0
Abnormal serum enzyme levels	0.467	0.319	-1.433	-0.4828	0.485	-0.996	0.118	0	0.064	0.0911	0.014	6.588	0.49	0.001	0.133	0.3114	0.091	3.426	0.642	0.002	0.143	0.3927	0.127	3.085	0.937	-0.538	0.1996	0.376	0.53	1.19	0	0.705	0.947	0.124	7.655	0.34	0.04	0.008	0.1737	0.085	2.05	0.778	0	0.427	0.6024	0.09	6.722	1.95	0
Abnormal spermatozoa	0.472	0.324	-1.429	-0.4785	0.485	-0.987	0.116	0	0.062	0.0892	0.014	6.432	0.49	0.001	0.132	0.3109	0.091	3.411	0.63	0.003	0.128	0.379	0.128	2.965	3.174	1.406	2.29	0.451	5.077	1.185	0	0.699	0.9417	0.124	7.591	0.333	0.051	-0.001	0.1659	0.085	1.95	0.773	0	0.421	0.5972	0.09	6.644	1.952	0
Abnormal weight gain	0.474	0.326	-1.426	-0.4763	0.485	-0.983	0.118	0	0.064	0.0908	0.014	6.568	0.49	0.001	0.133	0.3114	0.091	3.426	0.644	0.002	0.144	0.3941	0.127	3.095	1.461	-0.093	0.6841	0.397	1.725	1.189	0	0.704	0.9465	0.124	7.65	0.34	0.04	0.008	0.1739	0.085	2.052	0.779	0	0.428	0.6034	0.09	6.732	1.951	0
Abnormality of gait	0.463	0.315	-1.437	-0.4867	0.485	-1.004	0.118	0	0.064	0.0912	0.014	6.598	0.489	0.001	0.133	0.3112	0.091	3.425	0.642	0.002	0.143	0.3922	0.127	3.081	0.942	-1.205	-0.1315	0.548	-0.24	1.19	0	0.705	0.9472	0.124	7.653	0.341	0.039	0.009	0.1747	0.085	2.062	0.78	0	0.428	0.6041	0.09	6.739	1.951	0
Abnormality of red blood cells	0.468	0.319	-1.433	-0.4827	0.485	-0.996	0.118	0	0.064	0.0909	0.014	6.575	0.494	0.001	0.137	0.3156	0.091	3.468	0.646	0.002	0.146	0.396	0.127	3.109	3.362	-0.26	1.551	0.924	1.679	1.189	0	0.704	0.9466	0.124	7.651	0.336	0.046	0.003	0.1694	0.085	1.998	0.779	0	0.427	0.6031	0.09	6.731	1.95	0
Acidosis	0.484	0.337	-1.417	-0.466	0.485	-0.961	0.118	0	0.063	0.0905	0.014	6.541	0.495	0.001	0.138	0.3167	0.091	3.481	0.647	0.002	0.148	0.3975	0.127	3.12	4.773	0.323	2.5483	1.135	2.245	1.19	0	0.705	0.9472	0.124	7.653	0.335	0.047	0.002	0.1685	0.085	1.988	0.779	0	0.427	0.6029	0.09	6.728	1.944	0
Acne	0.464	0.316	-1.436	-0.486	0.485	-1.003	0.118	0	0.064	0.0908	0.014	6.564	0.49	0.001	0.134	0.3121	0.091	3.434	0.641	0.002	0.142	0.3916	0.127	3.076	1.305	-0.201	0.5519	0.384	1.436	1.189	0	0.704	0.9461	0.124	7.649	0.337	0.044	0.004	0.1704	0.085	2.01	0.775	0	0.424	0.5997	0.09	6.691	1.946	0
Acquired absence of limb	0.472	0.324	-1.428	-0.4782	0.485	-0.986	0.118	0	0.064	0.0907	0.014	6.553	0.488	0.001	0.132	0.3103	0.091	3.415	0.641	0.002	0.142	0.3919	0.127	3.078	3.57	-1.33	1.12	1.25	0.896	1.189	0	0.704	0.9464	0.124	7.65	0.34	0.04	0.008	0.1737	0.085	2.051	0.778	0	0.427	0.6022	0.09	6.72	1.949	0
Acquired absence of organs	0.468	0.32	-1.432	-0.4821	0.485	-0.995	0.118	0	0.064	0.091	0.014	6.584	0.491	0.001	0.135	0.3126	0.091	3.44	0.643	0.002	0.144	0.3939	0.127	3.094	0.922	-0.274	0.324	0.305	1.062	1.185	0	0.699	0.942	0.124	7.611	0.338	0.043	0.006	0.1719	0.085	2.028	0.776	0	0.424	0.6001	0.09	6.694	1.949	0
Acquired deformities of finger	0.465	0.317	-1.435	-0.4853	0.485	-1.001	0.118	0	0.064	0.0912	0.014	6.594	0.489	0.001	0.133	0.3113	0.091	3.425	0.642	0.002	0.143	0.3922	0.127	3.08	1.557	-1.457	0.0499	0.769	0.065	1.189	0	0.704	0.9464	0.124	7.65	0.341	0.039	0.008	0.1745	0.085	2.06	0.779	0	0.428	0.6034	0.09	6.735	1.95	0
Acquired deformities of knee	0.465	0.317	-1.435	-0.4854	0.485	-1.001	0.118	0	0.064	0.0912	0.014	6.593	0.49	0.001	0.133	0.3114	0.091	3.427	0.642	0.002	0.143	0.3922	0.127	3.079	2.478	-2.358	0.0599	1.234	0.049	1.189	0	0.704	0.9464	0.124	7.65	0.341	0.039	0.008	0.1745	0.085	2.06	0.779	0	0.428	0.6034	0.09	6.735	1.951	0
Acquired foot deformities	0.464	0.316	-1.436	-0.4857	0.485	-1.002	0.118	0	0.064	0.0912	0.014	6.595	0.489	0.001	0.133	0.3112	0.091	3.424	0.642	0.002	0.143	0.3921	0.127	3.08	1.082	-1.355	-0.1361	0.622	-0.219	1.189	0	0.704	0.9466	0.124	7.652	0.341	0.039	0.009	0.1748	0.085	2.063	0.779	0	0.428	0.6034	0.09	6.735	1.951	0
Acquired hypothyroidism	0.467	0.319	-1.434	-0.4836	0.485	-0.998	0.118	0	0.064	0.0911	0.014	6.588	0.493	0.001	0.136	0.3146	0.091	3.459	0.645	0.002	0.145	0.3952	0.127	3.102	1.868	0.066	0.967	0.46	2.104	1.189	0	0.704	0.9464	0.124	7.648	0.34	0.04	0.008	0.174	0.085	2.053	0.782	0	0.43	0.606	0.09	6.761	1.953	0
Acquired spondylolisthesis	0.464	0.316	-1.436	-0.4862	0.485	-1.003	0.118	0	0.064	0.0912	0.014	6.595	0.49	0.001	0.133	0.3116	0.091	3.428	0.642	0.002	0.143	0.3928	0.127	3.084	1.108	-1.27	-0.0808	0.607	-0.133	1.189	0	0.704	0.9465	0.124	7.651	0.341	0.039	0.009	0.1746	0.085	2.06	0.779	0	0.428	0.6037	0.09	6.736	1.951	0
Acquired toe deformities	0.465	0.317	-1.435	-0.4855	0.485	-1.002	0.118	0	0.064	0.0912	0.014	6.595	0.49	0.001	0.134	0.3117	0.091	3.429	0.642	0.002	0.142	0.392	0.127	3.079	2.243	-1.721	0.2607	1.011	0.258	1.189	0	0.704	0.9464	0.124	7.65	0.341	0.039	0.008	0.1745	0.085	2.06	0.778	0	0.427	0.6024	0.09	6.717	1.951	0
Actinic keratosis	0.447	0.299	-1.454	-0.5036	0.485	-1.039	0.118	0	0.064	0.0911	0.014	6.589	0.493	0.001	0.137	0.3149	0.091	3.465	0.643	0.002	0.144	0.3939	0.127	3.094	0.129	-1.138	-0.5047	0.323	-1.562	1.187	0	0.702	0.9444	0.124	7.632	0.34	0.04	0.008	0.1743	0.085	2.057	0.78	0	0.429	0.6046	0.09	6.745	1.947	0
Acute appendicitis	0.465	0.317	-1.435	-0.4854	0.485	-1.001	0.118	0	0.064	0.0912	0.014	6.593	0.49	0.001	0.133	0.3114	0.091	3.426	0.642	0.002	0.143	0.3924	0.127	3.082	1.741	-1.873	-0.0661	0.922	-0.072	1.189	0	0.704	0.9463	0.124	7.649	0.341	0.039	0.008	0.1745	0.085	2.06	0.779	0	0.428	0.6033	0.09	6.733	1.95	0
Acute bronchitis and bronchiolitis	0.465	0.317	-1.435	-0.4852	0.485	-1.001	0.118	0	0.064	0.091	0.014	6.583	0.489	0.001	0.133	0.3111	0.091	3.423	0.641	0.002	0.142	0.3919	0.127	3.078	0.454	-0.915	-0.2304	0.349	-0.66	1.187	0	0.702	0.9443	0.124	7.632	0.339	0.041	0.007	0.1733	0.085	2.045	0.778	0	0.427	0.6022	0.09	6.719	1.948	0
Acute bronchospasm	0.462	0.314	-1.438	-0.4884	0.485	-1.008	0.119	0	0.064	0.0916	0.014	6.62	0.492	0.001	0.135	0.3136	0.091	3.449	0.644	0.002	0.145	0.3946	0.127	3.098	2.458	-0.456	1.001	0.743	1.347	1.19	0	0.705	0.948	0.124	7.662	0.341	0.038	0.009	0.1754	0.085	2.07	0.778	0	0.426	0.6019	0.09	6.716	1.952	0
Acute cystitis	0.467	0.319	-1.433	-0.4834	0.485	-0.997	0.118	0	0.064	0.0909	0.014	6.573	0.49	0.001	0.134	0.3121	0.091	3.434	0.643	0.002	0.144	0.3933	0.127	3.089	1.707	-0.676	0.5156	0.608	0.848	1.188	0	0.703	0.9456	0.124	7.644	0.34	0.04	0.008	0.1736	0.085	2.049	0.778	0	0.427	0.6025	0.09	6.724	1.95	0
Acute dermatitis due to solar radiation	0.465	0.317	-1.435	-0.4854	0.485	-1.001	0.118	0	0.064	0.0912	0.014	6.593	0.49	0.001	0.133	0.3114	0.091	3.426	0.642	0.002	0.143	0.3924	0.127	3.082	1.947	-1.949	-0.001	0.994	-0.001	1.189	0	0.704	0.9463	0.124	7.648	0.341	0.04	0.008	0.1744	0.085	2.059	0.779	0	0.428	0.6034	0.09	6.733	1.95	0
Acute gastritis	0.465	0.317	-1.435	-0.4854	0.485	-1.001	0.118	0	0.064	0.0912	0.014	6.593	0.489	0.001	0.133	0.3114	0.091	3.426	0.642	0.002	0.143	0.3924	0.127	3.083	1.74	-1.609	0.0654	0.855	0.077	1.189	0	0.704	0.9461	0.124	7.647	0.34	0.04	0.008	0.1743	0.085	2.057	0.779	0	0.428	0.6033	0.09	6.734	1.95	0
Acute laryngitis and tracheitis	0.465	0.317	-1.435	-0.4849	0.485	-1	0.118	0	0.064	0.0911	0.014	6.592	0.489	0.001	0.133	0.3113	0.091	3.426	0.642	0.002	0.143	0.3924	0.127	3.082	2.541	-2.312	0.1148	1.238	0.093	1.189	0	0.704	0.9461	0.124	7.647	0.341	0.039	0.008	0.1745	0.085	2.06	0.779	0	0.428	0.6034	0.09	6.734	1.951	0
Acute pain	0.462	0.314	-1.439	-0.4882	0.485	-1.007	0.118	0	0.064	0.0909	0.014	6.573	0.49	0.001	0.134	0.3122	0.091	3.434	0.643	0.002	0.144	0.3938	0.127	3.092	0.666	-0.299	0.1833	0.246	0.745	1.186	0	0.701	0.9437	0.124	7.626	0.338	0.042	0.006	0.1723	0.085	2.032	0.777	0	0.426	0.6014	0.09	6.71	1.948	0
Acute pancreatitis	0.464	0.316	-1.436	-0.4857	0.485	-1.002	0.118	0	0.064	0.0912	0.014	6.595	0.489	0.001	0.133	0.3112	0.091	3.424	0.642	0.002	0.143	0.3922	0.127	3.081	2.131	-2.451	-0.1603	1.169	-0.137	1.189	0	0.704	0.9462	0.124	7.649	0.341	0.039	0.009	0.1746	0.085	2.061	0.779	0	0.428	0.6033	0.09	6.733	1.95	0
Acute pericarditis	0.469	0.321	-1.432	-0.4815	0.485	-0.993	0.118	0	0.064	0.0912	0.014	6.593	0.489	0.001	0.132	0.3106	0.091	3.417	0.642	0.002	0.143	0.3923	0.127	3.081	3.25	-0.687	1.2811	1.004	1.276	1.19	0	0.705	0.9477	0.124	7.659	0.34	0.04	0.008	0.174	0.085	2.054	0.78	0	0.429	0.6046	0.09	6.746	1.951	0
Acute periodontitis	0.468	0.32	-1.432	-0.4818	0.485	-0.994	0.118	0	0.064	0.0909	0.014	6.572	0.491	0.001	0.135	0.3132	0.091	3.444	0.643	0.002	0.144	0.3938	0.127	3.093	2.948	-1.491	0.7285	1.132	0.643	1.189	0	0.704	0.9467	0.124	7.652	0.34	0.041	0.007	0.1735	0.085	2.048	0.779	0	0.428	0.6034	0.09	6.734	1.949	0
Acute pharyngitis	0.466	0.318	-1.434	-0.4838	0.485	-0.998	0.118	0	0.064	0.0912	0.014	6.593	0.489	0.001	0.133	0.3109	0.091	3.421	0.641	0.002	0.142	0.3911	0.127	3.071	0.294	-0.415	-0.0606	0.181	-0.335	1.188	0	0.703	0.9456	0.124	7.643	0.341	0.039	0.009	0.1748	0.085	2.063	0.779	0	0.427	0.6031	0.09	6.731	1.95	0
Acute posthemorrhagic anemia	0.464	0.316	-1.436	-0.4856	0.485	-1.002	0.118	0	0.064	0.0909	0.014	6.569	0.49	0.001	0.134	0.312	0.091	3.433	0.644	0.002	0.145	0.3942	0.127	3.096	2.086	-0.583	0.7515	0.681	1.104	1.189	0	0.704	0.9467	0.124	7.653	0.339	0.041	0.007	0.1731	0.085	2.042	0.778	0	0.427	0.6027	0.09	6.726	1.949	0
Acute prostatitis	0.463	0.315	-1.437	-0.4869	0.485	-1.005	0.118	0	0.064	0.0913	0.014	6.599	0.49	0.001	0.134	0.312	0.091	3.433	0.641	0.002	0.142	0.3916	0.127	3.075	1.805	-1.044	0.3801	0.727	0.523	1.19	0	0.705	0.9474	0.124	7.657	0.341	0.039	0.009	0.1752	0.085	2.068	0.779	0	0.428	0.6033	0.09	6.733	1.952	0
Acute reaction to stress	0.464	0.316	-1.436	-0.486	0.485	-1.003	0.118	0	0.064	0.091	0.014	6.584	0.491	0.001	0.134	0.3124	0.091	3.437	0.644	0.002	0.145	0.3941	0.127	3.095	2.045	-0.94	0.5524	0.762	0.725	1.187	0	0.702	0.9444	0.124	7.631	0.341	0.039	0.009	0.1747	0.085	2.062	0.778	0	0.427	0.6027	0.09	6.726	1.95	0
Acute renal failure	0.488	0.341	-1.412	-0.462	0.485	-0.953	0.117	0	0.063	0.0902	0.014	6.522	0.493	0.001	0.137	0.3148	0.091	3.462	0.648	0.002	0.149	0.3985	0.127	3.129	2.215	0.324	1.2695	0.483	2.631	1.196	0	0.71	0.9531	0.124	7.699	0.34	0.04	0.008	0.1743	0.085	2.057	0.781	0	0.43	0.6058	0.09	6.758	1.949	0
Acute sinusitis	0.469	0.321	-1.431	-0.4814	0.485	-0.993	0.118	0	0.064	0.0912	0.014	6.588	0.49	0.001	0.134	0.3122	0.091	3.434	0.645	0.002	0.146	0.3958	0.127	3.108	-0.35	-1.266	-0.8078	0.234	-3.459	1.182	0	0.697	0.9396	0.124	7.589	0.339	0.041	0.007	0.1731	0.085	2.041	0.772	0	0.42	0.5961	0.09	6.645	1.939	0
Acute tonsillitis	0.462	0.314	-1.438	-0.488	0.485	-1.007	0.118	0	0.064	0.0913	0.014	6.6	0.489	0.001	0.133	0.311	0.091	3.422	0.642	0.002	0.143	0.3924	0.127	3.082	2.598	-1.037	0.7802	0.927	0.842	1.191	0	0.706	0.9482	0.124	7.663	0.342	0.038	0.01	0.1759	0.085	2.076	0.78	0	0.429	0.6047	0.09	6.748	1.953	0
Acute upper respiratory infections of multiple or unspecified sites	0.465	0.317	-1.435	-0.4848	0.485	-1	0.118	0	0.064	0.0912	0.014	6.593	0.49	0.001	0.134	0.3118	0.091	3.432	0.64	0.002	0.141	0.3908	0.127	3.07	0.143	-0.48	-0.1686	0.159	-1.062	1.186	0	0.701	0.9432	0.124	7.623	0.342	0.038	0.01	0.1761	0.085	2.078	0.779	0	0.427	0.6031	0.09	6.731	1.948	0
Adjustment reaction	0.463	0.315	-1.437	-0.487	0.485	-1.005	0.118	0	0.064	0.0912	0.014	6.599	0.492	0.001	0.135	0.3134	0.091	3.447	0.642	0.002	0.142	0.392	0.127	3.079	0.329	-0.8	-0.2357	0.288	-0.818	1.189	0	0.704	0.9467	0.124	7.653	0.341	0.039	0.009	0.1753	0.085	2.069	0.782	0	0.43	0.6059	0.09	6.758	1.951	0
Adverse drug events and drug allergies	0.497	0.349	-1.404	-0.4539	0.485	-0.936	0.117	0	0.063	0.0903	0.014	6.519	0.49	0.001	0.133	0.3116	0.091	3.424	0.641	0.002	0.141	0.3908	0.127	3.067	1.675	0.339	1.0066	0.341	2.954	1.184	0	0.699	0.9415	0.124	7.602	0.334	0.048	0.001	0.1675	0.085	1.976	0.773	0	0.421	0.5971	0.09	6.657	1.945	0
Adverse effects of antibacterials (not penicillins)	0.47	0.322	-1.43	-0.4799	0.485	-0.99	0.118	0	0.064	0.0908	0.014	6.563	0.491	0.001	0.135	0.313	0.091	3.443	0.644	0.002	0.145	0.3941	0.127	3.095	1.272	-0.344	0.4639	0.412	1.126	1.185	0	0.7	0.9422	0.124	7.612	0.337	0.044	0.004	0.1705	0.085	2.01	0.776	0	0.425	0.6007	0.09	6.702	1.947	0
Adverse effects of sedatives or other central nervous system depressants and anesthetics	0.465	0.317	-1.435	-0.4849	0.485	-1	0.118	0	0.064	0.0911	0.014	6.587	0.49	0.001	0.133	0.3114	0.091	3.427	0.642	0.002	0.143	0.3923	0.127	3.081	1.184	-1.099	0.0423	0.582	0.073	1.189	0	0.704	0.9462	0.124	7.647	0.34	0.04	0.008	0.1743	0.085	2.056	0.779	0	0.428	0.6032	0.09	6.73	1.95	0
Agorophobia, social phobia, and panic disorder	0.462	0.314	-1.438	-0.4884	0.485	-1.008	0.119	0	0.064	0.0914	0.014	6.609	0.489	0.001	0.133	0.3109	0.091	3.42	0.642	0.002	0.143	0.3921	0.127	3.079	1.138	-0.513	0.3124	0.421	0.741	1.189	0	0.704	0.9469	0.124	7.654	0.342	0.038	0.01	0.1757	0.085	2.074	0.778	0	0.427	0.6028	0.09	6.728	1.951	0
Alcohol-related disorders	0.464	0.316	-1.436	-0.4856	0.485	-1.002	0.118	0	0.064	0.0912	0.014	6.594	0.49	0.001	0.133	0.3116	0.091	3.428	0.642	0.002	0.143	0.3925	0.127	3.083	1.217	-1.068	0.0745	0.583	0.128	1.189	0	0.704	0.9466	0.124	7.651	0.34	0.039	0.008	0.1744	0.085	2.059	0.779	0	0.428	0.6037	0.09	6.736	1.951	0
Alcoholism	0.464	0.316	-1.436	-0.486	0.485	-1.003	0.118	0	0.064	0.0911	0.014	6.585	0.491	0.001	0.134	0.3124	0.091	3.436	0.643	0.002	0.144	0.3934	0.127	3.089	1.204	-0.82	0.1918	0.516	0.371	1.189	0	0.704	0.9463	0.124	7.65	0.34	0.04	0.008	0.1742	0.085	2.057	0.779	0	0.428	0.6036	0.09	6.737	1.95	0
Allergic conjunctivitis	0.466	0.318	-1.434	-0.4841	0.485	-0.999	0.118	0	0.064	0.0909	0.014	6.571	0.489	0.001	0.133	0.3107	0.091	3.418	0.641	0.002	0.142	0.3911	0.127	3.072	0.615	-1.539	-0.4622	0.55	-0.841	1.187	0	0.702	0.9445	0.124	7.633	0.34	0.04	0.008	0.1736	0.085	2.049	0.779	0	0.428	0.6035	0.09	6.736	1.949	0
Allergic reaction to food	0.463	0.315	-1.437	-0.487	0.485	-1.005	0.118	0	0.064	0.0912	0.014	6.6	0.489	0.001	0.133	0.3107	0.091	3.418	0.643	0.002	0.144	0.3931	0.127	3.088	1.27	-0.571	0.3498	0.47	0.745	1.189	0	0.704	0.9469	0.124	7.653	0.341	0.039	0.009	0.1748	0.085	2.063	0.78	0	0.429	0.6041	0.09	6.742	1.951	0
Allergic rhinitis	0.464	0.316	-1.436	-0.4857	0.485	-1.002	0.118	0	0.064	0.0912	0.014	6.595	0.49	0.001	0.133	0.3115	0.091	3.428	0.642	0.002	0.143	0.3925	0.127	3.083	0.427	-0.287	0.0697	0.182	0.383	1.188	0	0.703	0.9452	0.124	7.638	0.34	0.04	0.008	0.174	0.085	2.054	0.779	0	0.428	0.6032	0.09	6.732	1.951	0
Allergies, other	0.467	0.319	-1.433	-0.4827	0.485	-0.996	0.118	0	0.064	0.0911	0.014	6.583	0.489	0.001	0.132	0.3105	0.091	3.417	0.641	0.002	0.142	0.3917	0.127	3.077	0.951	-0.218	0.3665	0.298	1.228	1.189	0	0.704	0.9464	0.124	7.65	0.338	0.043	0.006	0.1718	0.085	2.027	0.777	0	0.425	0.6008	0.09	6.703	1.948	0
Allergy/adverse effect of penicillin	0.463	0.315	-1.437	-0.4871	0.485	-1.005	0.118	0	0.064	0.0913	0.014	6.604	0.489	0.001	0.133	0.3112	0.091	3.424	0.641	0.002	0.142	0.3917	0.127	3.076	0.465	-1.057	-0.296	0.388	-0.763	1.193	0	0.708	0.9504	0.124	7.675	0.342	0.038	0.01	0.1762	0.085	2.079	0.781	0	0.429	0.6051	0.09	6.751	1.953	0
Alopecia	0.465	0.317	-1.435	-0.4848	0.485	-1	0.118	0	0.064	0.0912	0.014	6.596	0.489	0.001	0.133	0.3113	0.091	3.425	0.642	0.002	0.143	0.3924	0.127	3.083	0.842	-0.306	0.2678	0.293	0.914	1.189	0	0.704	0.9467	0.124	7.652	0.339	0.041	0.007	0.1729	0.085	2.04	0.778	0	0.427	0.6024	0.09	6.723	1.95	0
Alopecia Areata	0.464	0.316	-1.436	-0.486	0.485	-1.003	0.118	0	0.064	0.0912	0.014	6.594	0.49	0.001	0.133	0.3114	0.091	3.427	0.642	0.002	0.143	0.3926	0.127	3.083	1.576	-1.383	0.0965	0.755	0.128	1.189	0	0.704	0.9465	0.124	7.651	0.34	0.039	0.008	0.1744	0.085	2.059	0.779	0	0.428	0.6034	0.09	6.735	1.951	0
Alteration of consciousness	0.464	0.317	-1.436	-0.4855	0.485	-1.002	0.118	0	0.064	0.0911	0.014	6.589	0.49	0.001	0.134	0.3123	0.091	3.436	0.643	0.002	0.144	0.3939	0.127	3.093	1.554	-0.718	0.4184	0.58	0.722	1.189	0	0.704	0.9465	0.124	7.651	0.339	0.041	0.007	0.1731	0.085	2.042	0.778	0	0.426	0.6019	0.09	6.716	1.95	0
Altered mental status	0.477	0.329	-1.424	-0.4735	0.485	-0.977	0.118	0	0.064	0.0909	0.014	6.571	0.489	0.001	0.132	0.3104	0.091	3.415	0.642	0.002	0.143	0.3922	0.127	3.08	3.277	-0.298	1.4896	0.912	1.633	1.187	0	0.702	0.9448	0.124	7.632	0.34	0.04	0.008	0.174	0.085	2.054	0.779	0	0.428	0.6032	0.09	6.732	1.951	0
Althete's foot	0.451	0.303	-1.449	-0.4988	0.485	-1.029	0.118	0	0.064	0.091	0.014	6.584	0.491	0.001	0.134	0.3126	0.091	3.439	0.643	0.002	0.144	0.3939	0.127	3.093	0.929	-0.471	0.2292	0.357	0.642	1.189	0	0.704	0.9462	0.124	7.648	0.341	0.039	0.009	0.1746	0.085	2.061	0.78	0	0.429	0.6042	0.09	6.743	1.95	0
Amyotrophic Lateral Sclerosis	0.465	0.317	-1.435	-0.4851	0.485	-1.001	0.118	0	0.064	0.0912	0.014	6.593	0.489	0.001	0.133	0.3113	0.091	3.425	0.642	0.002	0.143	0.3923	0.127	3.081	2.297	-2.648	-0.1755	1.262	-0.139	1.189	0	0.704	0.9462	0.124	7.649	0.341	0.039	0.008	0.1745	0.085	2.06	0.779	0	0.428	0.6032	0.09	6.732	1.95	0
Anal and rectal conditions	0.465	0.317	-1.435	-0.4852	0.485	-1.001	0.118	0	0.064	0.0912	0.014	6.596	0.49	0.001	0.134	0.3117	0.091	3.429	0.641	0.002	0.142	0.3916	0.127	3.075	0.416	-0.955	-0.2696	0.35	-0.771	1.189	0	0.704	0.9467	0.124	7.652	0.341	0.039	0.009	0.175	0.085	2.066	0.779	0	0.428	0.6033	0.09	6.733	1.952	0
Anal and rectal polyp	0.46	0.312	-1.44	-0.4896	0.485	-1.01	0.118	0	0.064	0.0911	0.014	6.589	0.491	0.001	0.134	0.3126	0.091	3.439	0.642	0.002	0.142	0.392	0.127	3.079	0.523	-1.818	-0.6473	0.597	-1.084	1.189	0	0.704	0.9467	0.124	7.652	0.34	0.039	0.008	0.1745	0.085	2.06	0.78	0	0.429	0.6041	0.09	6.743	1.951	0
Anaphylactic shock NOS	0.461	0.313	-1.439	-0.4891	0.485	-1.009	0.118	0	0.064	0.0912	0.014	6.598	0.491	0.001	0.135	0.3133	0.091	3.445	0.643	0.002	0.144	0.3939	0.127	3.093	2.027	-0.983	0.5218	0.768	0.679	1.188	0	0.703	0.9459	0.124	7.646	0.341	0.039	0.009	0.1751	0.085	2.067	0.779	0	0.428	0.6037	0.09	6.738	1.951	0
Anemia in neoplastic disease	0.476	0.328	-1.424	-0.474	0.485	-0.978	0.118	0	0.063	0.0905	0.014	6.542	0.489	0.001	0.133	0.3107	0.091	3.419	0.642	0.002	0.143	0.3924	0.127	3.082	3.915	-0.741	1.5872	1.188	1.336	1.188	0	0.703	0.9456	0.124	7.643	0.338	0.042	0.006	0.172	0.085	2.03	0.776	0	0.425	0.6004	0.09	6.698	1.946	0
Angina pectoris	0.457	0.309	-1.443	-0.4931	0.485	-1.017	0.118	0	0.064	0.0913	0.014	6.606	0.491	0.001	0.134	0.3124	0.091	3.438	0.642	0.002	0.143	0.3929	0.127	3.086	0.896	-3.635	-1.3697	1.156	-1.185	1.188	0	0.703	0.9459	0.124	7.647	0.341	0.039	0.009	0.1749	0.085	2.064	0.78	0	0.429	0.6042	0.09	6.742	1.952	0
Anisometropia	0.465	0.317	-1.435	-0.4854	0.485	-1.001	0.118	0	0.064	0.0912	0.014	6.593	0.49	0.001	0.133	0.3114	0.091	3.426	0.642	0.002	0.143	0.3924	0.127	3.082	2.336	-2.305	0.0151	1.184	0.013	1.189	0	0.704	0.9464	0.124	7.649	0.34	0.039	0.008	0.1744	0.085	2.059	0.779	0	0.428	0.6034	0.09	6.734	1.95	0
Ankylosing spondylitis	0.46	0.312	-1.44	-0.49	0.485	-1.011	0.118	0	0.064	0.0914	0.014	6.607	0.49	0.001	0.134	0.3121	0.091	3.433	0.643	0.002	0.144	0.3933	0.127	3.089	2.634	-1.029	0.8025	0.934	0.859	1.187	0	0.702	0.9445	0.124	7.633	0.34	0.04	0.008	0.1737	0.085	2.051	0.779	0	0.427	0.603	0.09	6.729	1.951	0
Anorexia	0.483	0.335	-1.418	-0.4677	0.485	-0.965	0.118	0	0.064	0.091	0.014	6.573	0.487	0.001	0.131	0.3089	0.091	3.399	0.641	0.002	0.142	0.3915	0.127	3.075	2.695	-0.178	1.2582	0.733	1.717	1.192	0	0.707	0.9493	0.124	7.67	0.341	0.039	0.009	0.1751	0.085	2.066	0.78	0	0.429	0.6045	0.09	6.744	1.948	0
Antineoplastic and immunosuppressive drugs causing adverse effects	0.466	0.318	-1.434	-0.4841	0.485	-0.999	0.118	0	0.064	0.0911	0.014	6.586	0.49	0.001	0.134	0.3117	0.091	3.43	0.642	0.002	0.143	0.3928	0.127	3.085	1.538	-1.076	0.231	0.667	0.346	1.189	0	0.704	0.947	0.124	7.654	0.341	0.039	0.009	0.1746	0.085	2.061	0.779	0	0.428	0.6036	0.09	6.736	1.95	0
Anxiety disorder	0.462	0.314	-1.437	-0.4874	0.485	-1.006	0.118	0	0.064	0.0912	0.014	6.595	0.49	0.001	0.134	0.312	0.091	3.432	0.643	0.002	0.144	0.3936	0.127	3.091	0.43	-0.255	0.0875	0.175	0.501	1.189	0	0.704	0.9465	0.124	7.651	0.34	0.04	0.008	0.1744	0.085	2.059	0.779	0	0.428	0.6033	0.09	6.733	1.951	0
Anxiety disorders	0.465	0.317	-1.435	-0.4853	0.485	-1.001	0.118	0	0.064	0.0912	0.014	6.593	0.489	0.001	0.133	0.3113	0.091	3.426	0.642	0.002	0.142	0.392	0.127	3.079	1.913	-2.415	-0.251	1.104	-0.227	1.188	0	0.703	0.946	0.124	7.646	0.34	0.04	0.008	0.174	0.085	2.054	0.779	0	0.427	0.603	0.09	6.73	1.95	0
Aortic aneurysm	0.492	0.344	-1.409	-0.4585	0.485	-0.946	0.118	0	0.064	0.0913	0.014	6.6	0.486	0.001	0.13	0.3079	0.091	3.386	0.644	0.002	0.144	0.3939	0.127	3.093	5.222	0.708	2.9651	1.152	2.574	1.18	0	0.694	0.9372	0.124	7.566	0.34	0.04	0.008	0.174	0.085	2.053	0.774	0	0.422	0.5981	0.09	6.668	1.953	0
Aortic ectasia	0.474	0.326	-1.426	-0.4763	0.485	-0.982	0.118	0	0.064	0.0907	0.014	6.558	0.489	0.001	0.132	0.3104	0.091	3.414	0.642	0.002	0.142	0.392	0.127	3.079	4.067	-0.463	1.802	1.156	1.559	1.191	0	0.706	0.9488	0.124	7.668	0.341	0.039	0.009	0.175	0.085	2.065	0.779	0	0.428	0.6038	0.09	6.737	1.952	0
Aphasia	0.465	0.317	-1.435	-0.4849	0.485	-1	0.118	0	0.064	0.0912	0.014	6.593	0.49	0.001	0.133	0.3114	0.091	3.426	0.642	0.002	0.143	0.3924	0.127	3.082	3.284	-2.933	0.1758	1.586	0.111	1.189	0	0.704	0.9465	0.124	7.65	0.341	0.039	0.009	0.1745	0.085	2.06	0.779	0	0.428	0.6035	0.09	6.735	1.95	0
Aphasia/speech disturbance	0.466	0.318	-1.434	-0.484	0.485	-0.999	0.118	0	0.064	0.0911	0.014	6.592	0.489	0.001	0.133	0.3111	0.091	3.423	0.642	0.002	0.143	0.3922	0.127	3.081	1.846	-1.295	0.2753	0.801	0.344	1.189	0	0.704	0.9461	0.124	7.647	0.341	0.039	0.009	0.1746	0.085	2.061	0.779	0	0.428	0.6036	0.09	6.737	1.95	0
Apnea	0.463	0.315	-1.437	-0.4868	0.485	-1.004	0.118	0	0.064	0.0913	0.014	6.602	0.489	0.001	0.133	0.3109	0.091	3.42	0.642	0.002	0.143	0.3923	0.127	3.082	0.744	-1.172	-0.2137	0.489	-0.437	1.19	0	0.705	0.9476	0.124	7.658	0.342	0.038	0.01	0.176	0.085	2.075	0.78	0	0.429	0.6047	0.09	6.745	1.951	0
Appendicitis	0.462	0.314	-1.438	-0.4883	0.485	-1.007	0.118	0	0.064	0.0913	0.014	6.6	0.491	0.001	0.135	0.3132	0.091	3.445	0.647	0.002	0.148	0.3974	0.127	3.118	1.264	-3.317	-1.0264	1.169	-0.878	1.189	0	0.704	0.9466	0.124	7.651	0.343	0.037	0.01	0.1765	0.085	2.083	0.779	0	0.428	0.6032	0.09	6.733	1.951	0
Arrhythmia (cardiac) NOS	0.468	0.32	-1.432	-0.4822	0.485	-0.995	0.118	0	0.064	0.0912	0.014	6.595	0.489	0.001	0.132	0.3105	0.091	3.416	0.641	0.002	0.142	0.3911	0.127	3.072	1.986	-0.627	0.6796	0.667	1.019	1.188	0	0.703	0.9456	0.124	7.641	0.339	0.041	0.007	0.1733	0.085	2.045	0.779	0	0.428	0.6033	0.09	6.733	1.95	0
Arthralgia/ankylosis of temporomandibular joint	0.461	0.313	-1.439	-0.4892	0.485	-1.009	0.118	0	0.064	0.0914	0.014	6.607	0.49	0.001	0.134	0.3118	0.091	3.431	0.644	0.002	0.145	0.3944	0.127	3.097	0.602	-1.901	-0.6498	0.639	-1.018	1.189	0	0.704	0.9462	0.124	7.649	0.342	0.038	0.01	0.1759	0.085	2.076	0.78	0	0.429	0.6045	0.09	6.746	1.952	0
Arthropathy NOS	0.462	0.314	-1.438	-0.4876	0.485	-1.006	0.118	0	0.064	0.0912	0.014	6.598	0.489	0.001	0.133	0.3113	0.091	3.425	0.642	0.002	0.143	0.3927	0.127	3.084	0.595	-0.813	-0.1091	0.359	-0.304	1.189	0	0.704	0.9467	0.124	7.652	0.341	0.039	0.008	0.1745	0.085	2.06	0.779	0	0.428	0.6034	0.09	6.735	1.95	0
Articular cartilage disorder	0.465	0.317	-1.435	-0.4851	0.485	-1.001	0.118	0	0.064	0.0912	0.014	6.594	0.49	0.001	0.133	0.3116	0.091	3.428	0.642	0.002	0.143	0.3926	0.127	3.084	1.215	-1.015	0.1001	0.569	0.176	1.189	0	0.704	0.9467	0.124	7.651	0.34	0.039	0.008	0.1744	0.085	2.059	0.779	0	0.428	0.6035	0.09	6.735	1.951	0
Aseptic necrosis of bone	0.469	0.321	-1.431	-0.4815	0.485	-0.993	0.118	0	0.064	0.0912	0.014	6.598	0.488	0.001	0.132	0.3101	0.091	3.411	0.642	0.002	0.143	0.3924	0.127	3.082	3.816	-1.62	1.0978	1.387	0.792	1.187	0	0.702	0.9443	0.124	7.633	0.341	0.039	0.009	0.175	0.085	2.066	0.778	0	0.427	0.6026	0.09	6.725	1.95	0
Asphyxia and hypoxemia	0.484	0.336	-1.417	-0.4668	0.485	-0.963	0.117	0	0.063	0.0901	0.014	6.506	0.498	0	0.141	0.3192	0.091	3.505	0.65	0.002	0.15	0.4001	0.127	3.14	4.891	0.621	2.7559	1.089	2.53	1.184	0	0.699	0.9414	0.124	7.602	0.334	0.048	0.002	0.168	0.085	1.982	0.768	0	0.416	0.5918	0.09	6.595	1.945	0
Asthma	0.459	0.311	-1.441	-0.4908	0.485	-1.013	0.118	0	0.064	0.091	0.014	6.586	0.488	0.001	0.132	0.31	0.091	3.41	0.642	0.002	0.143	0.3923	0.127	3.08	0.054	-0.973	-0.4592	0.262	-1.753	1.19	0	0.705	0.9475	0.124	7.655	0.34	0.04	0.008	0.1737	0.085	2.05	0.779	0	0.428	0.6038	0.09	6.738	1.949	0
Asthma with exacerbation	0.464	0.316	-1.436	-0.4855	0.485	-1.002	0.118	0	0.064	0.0912	0.014	6.593	0.489	0.001	0.133	0.3113	0.091	3.425	0.642	0.002	0.143	0.3924	0.127	3.082	0.749	-0.678	0.0356	0.364	0.098	1.189	0	0.704	0.9463	0.124	7.65	0.34	0.04	0.008	0.1744	0.085	2.059	0.779	0	0.428	0.6034	0.09	6.735	1.951	0
Astigmatism	0.464	0.316	-1.436	-0.4856	0.485	-1.002	0.118	0	0.064	0.0912	0.014	6.593	0.489	0.001	0.133	0.3112	0.091	3.424	0.642	0.002	0.143	0.3921	0.127	3.079	0.735	-0.831	-0.0478	0.399	-0.12	1.189	0	0.704	0.9464	0.124	7.65	0.34	0.04	0.008	0.1743	0.085	2.057	0.779	0	0.428	0.6033	0.09	6.733	1.95	0
Atherosclerosis of aorta	0.465	0.317	-1.435	-0.4847	0.485	-1	0.118	0	0.064	0.0911	0.014	6.593	0.49	0.001	0.133	0.3115	0.091	3.427	0.642	0.002	0.143	0.3923	0.127	3.081	1.993	-1.674	0.1596	0.935	0.171	1.189	0	0.704	0.9464	0.124	7.65	0.34	0.04	0.008	0.1742	0.085	2.056	0.779	0	0.428	0.6032	0.09	6.732	1.95	0
Atherosclerosis of native arteries of the extremities with intermittent claudication	0.464	0.316	-1.436	-0.4856	0.485	-1.002	0.118	0	0.064	0.0913	0.014	6.601	0.492	0.001	0.135	0.3134	0.091	3.447	0.644	0.002	0.145	0.3944	0.127	3.097	3.782	-1.305	1.2384	1.298	0.954	1.19	0	0.705	0.948	0.124	7.662	0.342	0.038	0.009	0.1755	0.085	2.072	0.78	0	0.429	0.6046	0.09	6.747	1.951	0
Atopic/contact dermatitis due to other or unspecified	0.456	0.308	-1.443	-0.4939	0.484	-1.02	0.119	0	0.064	0.0916	0.014	6.618	0.491	0.001	0.135	0.3128	0.091	3.441	0.644	0.002	0.145	0.3948	0.127	3.1	0.592	-0.096	0.248	0.175	1.415	1.19	0	0.705	0.9478	0.124	7.659	0.343	0.037	0.01	0.1764	0.085	2.082	0.783	0	0.431	0.607	0.09	6.77	1.955	0
Atrial fibrillation	0.462	0.314	-1.439	-0.4884	0.485	-1.007	0.118	0	0.064	0.0912	0.014	6.598	0.49	0.001	0.134	0.3118	0.091	3.431	0.642	0.002	0.143	0.3922	0.127	3.081	0.902	-1.315	-0.2069	0.566	-0.366	1.189	0	0.704	0.946	0.124	7.647	0.34	0.04	0.008	0.1743	0.085	2.058	0.779	0	0.428	0.6034	0.09	6.735	1.951	0
Atrophic gastritis	0.465	0.317	-1.435	-0.4851	0.485	-1.001	0.118	0	0.064	0.0912	0.014	6.595	0.49	0.001	0.133	0.3114	0.091	3.427	0.641	0.002	0.142	0.3919	0.127	3.078	0.961	-1.21	-0.124	0.554	-0.224	1.189	0	0.704	0.9464	0.124	7.65	0.341	0.039	0.009	0.1746	0.085	2.061	0.779	0	0.428	0.6034	0.09	6.735	1.95	0
Attention deficit hyperactivity disorder	0.465	0.317	-1.435	-0.4847	0.485	-1	0.118	0	0.064	0.0911	0.014	6.586	0.49	0.001	0.134	0.3121	0.091	3.433	0.642	0.002	0.143	0.3926	0.127	3.083	1.36	-0.372	0.4941	0.442	1.118	1.19	0	0.705	0.9472	0.124	7.655	0.34	0.04	0.008	0.1742	0.085	2.056	0.779	0	0.428	0.6035	0.09	6.735	1.951	0
Autism	0.466	0.318	-1.434	-0.4841	0.485	-0.999	0.118	0	0.064	0.091	0.014	6.583	0.489	0.001	0.133	0.3111	0.091	3.423	0.642	0.002	0.143	0.3922	0.127	3.081	3.529	-2.079	0.7251	1.431	0.507	1.19	0	0.705	0.9472	0.124	7.656	0.341	0.039	0.009	0.1751	0.085	2.067	0.78	0	0.429	0.6043	0.09	6.743	1.951	0
Autoimmune disease NEC	0.464	0.316	-1.436	-0.4859	0.485	-1.003	0.118	0	0.064	0.0912	0.014	6.596	0.49	0.001	0.134	0.3118	0.091	3.43	0.642	0.002	0.143	0.3928	0.127	3.085	3.242	-2.348	0.447	1.426	0.313	1.189	0	0.704	0.9465	0.124	7.651	0.34	0.04	0.008	0.1743	0.085	2.058	0.779	0	0.427	0.6031	0.09	6.73	1.951	0
Back pain	0.466	0.318	-1.434	-0.4845	0.485	-0.999	0.118	0	0.064	0.0911	0.014	6.589	0.489	0.001	0.133	0.3113	0.091	3.425	0.642	0.002	0.143	0.3925	0.127	3.083	0.375	-0.293	0.0411	0.171	0.241	1.189	0	0.704	0.9466	0.124	7.651	0.34	0.04	0.008	0.1742	0.085	2.056	0.779	0	0.427	0.603	0.09	6.729	1.95	0
Bacteremia	0.469	0.321	-1.433	-0.4818	0.485	-0.993	0.118	0	0.064	0.0912	0.014	6.594	0.49	0.001	0.133	0.3115	0.091	3.427	0.642	0.002	0.143	0.3924	0.127	3.082	1.437	-1.68	-0.1216	0.795	-0.153	1.189	0	0.704	0.9463	0.124	7.649	0.341	0.039	0.009	0.1746	0.085	2.06	0.779	0	0.428	0.6035	0.09	6.735	1.951	0
Bacterial enteritis	0.401	0.254	-1.517	-0.5578	0.489	-1.14	0.118	0	0.064	0.0914	0.014	6.608	0.491	0.001	0.135	0.3131	0.091	3.442	0.646	0.002	0.147	0.3967	0.127	3.114	3.497	-0.042	1.7272	0.903	1.913	1.191	0	0.706	0.9486	0.124	7.666	0.34	0.041	0.007	0.1736	0.085	2.048	0.779	0	0.428	0.6038	0.09	6.737	1.952	0
Bacterial infection NOS	0.478	0.33	-1.423	-0.4724	0.485	-0.974	0.118	0	0.064	0.091	0.014	6.581	0.488	0.001	0.132	0.3101	0.091	3.411	0.639	0.002	0.14	0.3893	0.127	3.057	2.344	-0.007	1.1684	0.6	1.948	1.19	0	0.705	0.9472	0.124	7.654	0.338	0.042	0.006	0.172	0.085	2.03	0.775	0	0.424	0.5996	0.09	6.689	1.948	0
Balanoposthitis	0.465	0.317	-1.435	-0.4849	0.485	-1	0.118	0	0.064	0.0913	0.014	6.6	0.488	0.001	0.132	0.3098	0.091	3.406	0.64	0.002	0.141	0.3908	0.127	3.068	1.034	-1.536	-0.2513	0.656	-0.383	1.189	0	0.704	0.9468	0.124	7.652	0.341	0.039	0.009	0.1748	0.085	2.063	0.779	0	0.428	0.6038	0.09	6.739	1.951	0
Bariatric surgery	0.464	0.316	-1.436	-0.4856	0.485	-1.002	0.118	0	0.064	0.0911	0.014	6.589	0.492	0.001	0.136	0.3137	0.091	3.451	0.645	0.002	0.145	0.3949	0.127	3.102	2.873	-0.44	1.2165	0.845	1.439	1.19	0	0.705	0.9478	0.124	7.657	0.343	0.037	0.01	0.1765	0.085	2.083	0.78	0	0.429	0.6048	0.09	6.749	1.951	0
Basal cell carcinoma	0.467	0.319	-1.433	-0.4834	0.485	-0.997	0.118	0	0.064	0.0912	0.014	6.598	0.489	0.001	0.132	0.3104	0.091	3.415	0.642	0.002	0.143	0.3928	0.127	3.085	1.254	-0.697	0.2786	0.498	0.56	1.19	0	0.705	0.9475	0.124	7.657	0.341	0.039	0.009	0.1747	0.085	2.062	0.779	0	0.428	0.6035	0.09	6.735	1.952	0
Benign neoplasm of brain, cranial nerves, meninges	0.465	0.317	-1.436	-0.4855	0.485	-1.002	0.118	0	0.064	0.0912	0.014	6.596	0.491	0.001	0.134	0.3124	0.091	3.436	0.643	0.002	0.144	0.3933	0.127	3.089	3.912	-1.943	0.9845	1.494	0.659	1.191	0	0.705	0.948	0.124	7.661	0.342	0.038	0.01	0.1759	0.085	2.076	0.781	0	0.429	0.605	0.09	6.749	1.952	0
Benign neoplasm of colon	0.458	0.31	-1.443	-0.4925	0.485	-1.016	0.118	0	0.064	0.0912	0.014	6.596	0.49	0.001	0.133	0.3114	0.091	3.427	0.641	0.002	0.142	0.3916	0.127	3.075	0.345	-0.647	-0.1513	0.253	-0.598	1.189	0	0.704	0.9461	0.124	7.65	0.34	0.04	0.008	0.1742	0.085	2.056	0.779	0	0.427	0.603	0.09	6.73	1.95	0
Benign neoplasm of eye, uveal	0.464	0.316	-1.436	-0.4857	0.485	-1.002	0.118	0	0.064	0.0912	0.014	6.593	0.49	0.001	0.133	0.3116	0.091	3.427	0.642	0.002	0.143	0.3926	0.127	3.083	2.608	-2.448	0.0797	1.29	0.062	1.189	0	0.704	0.9462	0.124	7.648	0.341	0.039	0.008	0.1745	0.085	2.06	0.779	0	0.428	0.6035	0.09	6.735	1.951	0
Benign neoplasm of lip, oral cavity, and pharynx	0.463	0.315	-1.437	-0.4865	0.485	-1.004	0.119	0	0.064	0.0914	0.014	6.613	0.489	0.001	0.133	0.3112	0.091	3.423	0.641	0.002	0.142	0.3918	0.127	3.077	0.784	-4.348	-1.7818	1.309	-1.361	1.189	0	0.704	0.9462	0.124	7.645	0.339	0.041	0.007	0.1729	0.085	2.041	0.777	0	0.426	0.6012	0.09	6.71	1.95	0
Benign neoplasm of other parts of digestive system	0.462	0.314	-1.438	-0.488	0.485	-1.007	0.118	0	0.064	0.0913	0.014	6.601	0.49	0.001	0.134	0.3118	0.091	3.431	0.643	0.002	0.144	0.3933	0.127	3.088	0.958	-1.67	-0.356	0.671	-0.531	1.191	0	0.705	0.948	0.124	7.661	0.341	0.039	0.009	0.175	0.085	2.065	0.78	0	0.429	0.6043	0.09	6.744	1.951	0
Benign neoplasm of skin	0.467	0.319	-1.434	-0.4835	0.485	-0.998	0.118	0	0.064	0.091	0.014	6.581	0.491	0.001	0.134	0.3125	0.091	3.438	0.642	0.002	0.143	0.3928	0.127	3.086	0.205	-0.395	-0.095	0.153	-0.62	1.189	0	0.704	0.9462	0.124	7.649	0.342	0.038	0.01	0.1756	0.085	2.072	0.78	0	0.429	0.6044	0.09	6.745	1.95	0
Bipolar	0.461	0.313	-1.439	-0.4893	0.485	-1.009	0.119	0	0.065	0.0917	0.014	6.628	0.487	0.001	0.131	0.3093	0.091	3.402	0.643	0.002	0.144	0.3931	0.127	3.088	3.169	-0.29	1.4394	0.882	1.631	1.193	0	0.708	0.9504	0.124	7.68	0.344	0.036	0.012	0.178	0.085	2.1	0.782	0	0.431	0.6065	0.09	6.765	1.956	0
Bladder neck obstruction	0.464	0.316	-1.436	-0.4858	0.485	-1.002	0.118	0	0.064	0.0912	0.014	6.596	0.49	0.001	0.133	0.3115	0.091	3.428	0.64	0.002	0.14	0.39	0.127	3.061	3.453	-2.197	0.628	1.442	0.436	1.189	0	0.704	0.9463	0.124	7.65	0.34	0.04	0.008	0.174	0.085	2.054	0.779	0	0.428	0.6035	0.09	6.735	1.951	0
Blindness and low vision	0.466	0.318	-1.434	-0.4837	0.485	-0.998	0.118	0	0.064	0.0911	0.014	6.591	0.49	0.001	0.133	0.3114	0.091	3.426	0.642	0.002	0.143	0.3926	0.127	3.083	1.28	-0.881	0.1995	0.551	0.362	1.189	0	0.704	0.9462	0.124	7.648	0.34	0.04	0.008	0.174	0.085	2.053	0.779	0	0.428	0.6037	0.09	6.738	1.95	0
Blister	0.465	0.317	-1.435	-0.4852	0.485	-1.001	0.118	0	0.064	0.091	0.014	6.582	0.489	0.001	0.133	0.3109	0.091	3.421	0.641	0.002	0.142	0.3916	0.127	3.076	1.339	-3.464	-1.0627	1.225	-0.867	1.19	0	0.705	0.9474	0.124	7.656	0.339	0.041	0.007	0.1733	0.085	2.045	0.778	0	0.427	0.6022	0.09	6.721	1.95	0
Blood in stool	0.485	0.337	-1.416	-0.4659	0.485	-0.961	0.117	0	0.063	0.0901	0.014	6.511	0.489	0.001	0.133	0.3112	0.091	3.421	0.639	0.002	0.139	0.389	0.127	3.053	3.078	0.73	1.9038	0.599	3.179	1.2	0	0.715	0.9574	0.124	7.732	0.346	0.034	0.013	0.1796	0.085	2.118	0.783	0	0.432	0.6076	0.09	6.772	1.959	0
Blood vessel replaced	0.462	0.314	-1.438	-0.4876	0.485	-1.006	0.118	0	0.064	0.091	0.014	6.583	0.493	0.001	0.136	0.3144	0.091	3.456	0.644	0.002	0.145	0.3948	0.127	3.1	3.78	-1.021	1.3793	1.225	1.126	1.189	0	0.704	0.9462	0.124	7.649	0.338	0.043	0.005	0.1716	0.085	2.025	0.779	0	0.428	0.6033	0.09	6.734	1.949	0
Bone cancer	0.466	0.318	-1.434	-0.4845	0.485	-1	0.118	0	0.064	0.0912	0.014	6.598	0.492	0.001	0.135	0.3137	0.091	3.45	0.644	0.002	0.145	0.3946	0.127	3.099	3.978	-0.978	1.5003	1.264	1.187	1.186	0	0.701	0.9436	0.124	7.628	0.34	0.04	0.008	0.174	0.085	2.054	0.778	0	0.427	0.6027	0.09	6.726	1.95	0
Bronchitis	0.464	0.316	-1.436	-0.4863	0.485	-1.003	0.118	0	0.064	0.0912	0.014	6.594	0.49	0.001	0.133	0.3115	0.091	3.428	0.642	0.002	0.143	0.3922	0.127	3.08	0.615	-0.536	0.0394	0.294	0.134	1.189	0	0.704	0.9465	0.124	7.651	0.341	0.039	0.008	0.1745	0.085	2.06	0.779	0	0.428	0.6032	0.09	6.731	1.951	0
Bronchopneumonia and lung abscess	0.466	0.318	-1.434	-0.4839	0.485	-0.998	0.118	0	0.064	0.0911	0.014	6.586	0.488	0.001	0.132	0.3101	0.091	3.412	0.64	0.002	0.141	0.3901	0.127	3.063	3.335	-1.496	0.9198	1.232	0.746	1.188	0	0.703	0.9459	0.124	7.647	0.339	0.041	0.007	0.1734	0.085	2.046	0.778	0	0.427	0.6024	0.09	6.722	1.95	0
Burns	0.467	0.319	-1.433	-0.4827	0.485	-0.996	0.118	0	0.064	0.0909	0.014	6.572	0.492	0.001	0.135	0.3134	0.091	3.446	0.645	0.002	0.146	0.3954	0.127	3.103	3.404	0.104	1.7542	0.842	2.084	1.191	0	0.706	0.9484	0.124	7.666	0.339	0.042	0.006	0.1726	0.085	2.036	0.78	0	0.428	0.6039	0.09	6.738	1.948	0
Bursitis	0.464	0.316	-1.436	-0.4859	0.485	-1.002	0.118	0	0.064	0.0912	0.014	6.594	0.49	0.001	0.133	0.3114	0.091	3.427	0.642	0.002	0.143	0.3924	0.127	3.082	0.702	-0.65	0.0264	0.345	0.076	1.189	0	0.704	0.9464	0.124	7.65	0.341	0.039	0.008	0.1745	0.085	2.06	0.779	0	0.428	0.6033	0.09	6.734	1.951	0
Bursitis disorders	0.467	0.319	-1.433	-0.4831	0.485	-0.997	0.118	0	0.064	0.0913	0.014	6.604	0.489	0.001	0.133	0.3108	0.091	3.42	0.644	0.002	0.144	0.394	0.127	3.095	4.058	-1.152	1.453	1.329	1.093	1.191	0	0.705	0.948	0.124	7.661	0.343	0.037	0.011	0.1766	0.085	2.084	0.779	0	0.428	0.6036	0.09	6.736	1.951	0
Calcaneal spur; Exostosis NOS	0.463	0.315	-1.437	-0.4874	0.485	-1.006	0.118	0	0.064	0.0912	0.014	6.598	0.49	0.001	0.134	0.3117	0.091	3.429	0.644	0.002	0.145	0.3944	0.127	3.098	0.764	-2.03	-0.6334	0.713	-0.889	1.191	0	0.706	0.9485	0.124	7.664	0.34	0.04	0.008	0.1737	0.085	2.05	0.779	0	0.428	0.6034	0.09	6.734	1.95	0
Calculus of bile duct	0.464	0.316	-1.436	-0.4857	0.485	-1.002	0.118	0	0.064	0.0911	0.014	6.588	0.491	0.001	0.134	0.3125	0.091	3.438	0.643	0.002	0.144	0.3935	0.127	3.09	3.288	-1.662	0.8128	1.263	0.644	1.189	0	0.704	0.9463	0.124	7.65	0.34	0.04	0.008	0.1738	0.085	2.051	0.778	0	0.426	0.602	0.09	6.716	1.95	0
Calculus of kidney	0.465	0.317	-1.435	-0.4854	0.485	-1.001	0.118	0	0.064	0.0912	0.014	6.593	0.489	0.001	0.133	0.3113	0.091	3.425	0.642	0.002	0.143	0.3923	0.127	3.081	0.6	-0.635	-0.0173	0.315	-0.055	1.189	0	0.704	0.9463	0.124	7.649	0.34	0.04	0.008	0.1744	0.085	2.059	0.779	0	0.428	0.6034	0.09	6.735	1.95	0
Calculus of lower urinary tract	0.466	0.318	-1.434	-0.4843	0.485	-0.999	0.118	0	0.064	0.091	0.014	6.584	0.488	0.001	0.132	0.3102	0.091	3.412	0.641	0.002	0.142	0.3912	0.127	3.072	1.356	-3.24	-0.9419	1.172	-0.803	1.191	0	0.706	0.9482	0.124	7.662	0.341	0.039	0.009	0.175	0.085	2.065	0.779	0	0.428	0.6031	0.09	6.732	1.951	0
Calculus of ureter	0.465	0.317	-1.435	-0.4852	0.485	-1.001	0.118	0	0.064	0.0912	0.014	6.598	0.486	0.001	0.129	0.3077	0.091	3.382	0.643	0.002	0.144	0.3934	0.127	3.089	0.453	-3.121	-1.3337	0.912	-1.463	1.197	0	0.711	0.9542	0.124	7.698	0.342	0.038	0.01	0.1756	0.085	2.073	0.778	0	0.427	0.6024	0.09	6.723	1.95	0
Cancer of bronchus; lung	0.47	0.322	-1.431	-0.4805	0.485	-0.991	0.118	0	0.064	0.0909	0.014	6.569	0.489	0.001	0.133	0.3108	0.091	3.42	0.642	0.002	0.143	0.3922	0.127	3.081	3.337	-1.486	0.9254	1.23	0.752	1.188	0	0.704	0.946	0.124	7.647	0.34	0.04	0.008	0.1736	0.085	2.05	0.776	0	0.424	0.6002	0.09	6.693	1.949	0
Cancer of other lymphoid, histiocytic tissue	0.465	0.317	-1.435	-0.4854	0.485	-1.001	0.118	0	0.064	0.0912	0.014	6.593	0.49	0.001	0.133	0.3114	0.091	3.426	0.642	0.002	0.143	0.3924	0.127	3.082	3.376	-3.457	-0.0402	1.743	-0.023	1.189	0	0.704	0.9463	0.124	7.65	0.34	0.039	0.008	0.1745	0.085	2.059	0.779	0	0.428	0.6034	0.09	6.735	1.95	0
Cancer of prostate	0.464	0.316	-1.436	-0.4857	0.485	-1.002	0.118	0	0.064	0.0911	0.014	6.592	0.489	0.001	0.133	0.3111	0.091	3.423	0.641	0.002	0.142	0.3919	0.127	3.078	1.512	-2.9	-0.6938	1.125	-0.617	1.191	0	0.706	0.9481	0.124	7.661	0.34	0.04	0.008	0.1744	0.085	2.058	0.779	0	0.428	0.6033	0.09	6.733	1.952	0
Cancer, suspected or other	0.466	0.318	-1.434	-0.484	0.485	-0.999	0.118	0	0.064	0.0911	0.014	6.591	0.492	0.001	0.135	0.3135	0.091	3.447	0.645	0.002	0.145	0.3951	0.127	3.102	2.049	-0.822	0.6136	0.732	0.838	1.187	0	0.702	0.9446	0.124	7.633	0.34	0.039	0.008	0.1744	0.085	2.059	0.778	0	0.427	0.6025	0.09	6.724	1.95	0
Candidiasis	0.465	0.317	-1.435	-0.4847	0.485	-1	0.118	0	0.064	0.0912	0.014	6.593	0.49	0.001	0.133	0.3116	0.091	3.429	0.643	0.002	0.143	0.393	0.127	3.087	1.55	-1.085	0.2324	0.672	0.346	1.189	0	0.704	0.9464	0.124	7.65	0.34	0.04	0.008	0.1743	0.085	2.057	0.778	0	0.427	0.6025	0.09	6.722	1.95	0
Candidiasis of skin and nails	0.461	0.313	-1.439	-0.4886	0.485	-1.008	0.118	0	0.064	0.0914	0.014	6.608	0.491	0.001	0.134	0.3124	0.091	3.435	0.642	0.002	0.143	0.3925	0.127	3.081	3.858	-0.678	1.59	1.157	1.374	1.189	0	0.704	0.9466	0.124	7.651	0.34	0.04	0.008	0.174	0.085	2.054	0.778	0	0.427	0.6021	0.09	6.72	1.949	0
Carbuncle and furuncle	0.466	0.318	-1.434	-0.4837	0.485	-0.998	0.118	0	0.064	0.0911	0.014	6.591	0.489	0.001	0.133	0.3108	0.091	3.42	0.642	0.002	0.143	0.3928	0.127	3.085	2.307	-1.145	0.5811	0.881	0.66	1.19	0	0.705	0.9472	0.124	7.656	0.341	0.039	0.009	0.1748	0.085	2.064	0.779	0	0.428	0.6036	0.09	6.737	1.951	0
Carcinoma in situ of skin	0.466	0.318	-1.434	-0.4841	0.485	-0.999	0.118	0	0.064	0.0912	0.014	6.594	0.489	0.001	0.133	0.3111	0.091	3.423	0.642	0.002	0.143	0.3922	0.127	3.08	2.033	-1.441	0.2961	0.886	0.334	1.188	0	0.703	0.9459	0.124	7.646	0.34	0.04	0.008	0.1744	0.085	2.059	0.779	0	0.428	0.6036	0.09	6.737	1.951	0
Cardiac and circulatory congenital anomalies	0.465	0.317	-1.435	-0.485	0.485	-1.001	0.118	0	0.064	0.0911	0.014	6.592	0.489	0.001	0.133	0.311	0.091	3.422	0.642	0.002	0.143	0.3926	0.127	3.084	2.475	-1.626	0.4248	1.046	0.406	1.189	0	0.704	0.9466	0.124	7.651	0.34	0.04	0.008	0.1743	0.085	2.058	0.779	0	0.428	0.6036	0.09	6.737	1.95	0
Cardiac congenital anomalies	0.463	0.315	-1.437	-0.4873	0.485	-1.005	0.118	0	0.064	0.0914	0.014	6.608	0.49	0.001	0.134	0.3122	0.091	3.434	0.643	0.002	0.144	0.3934	0.127	3.09	2.754	-0.873	0.9406	0.925	1.017	1.191	0	0.706	0.9489	0.124	7.668	0.343	0.037	0.011	0.1769	0.085	2.087	0.78	0	0.428	0.6039	0.09	6.739	1.953	0
Cardiomegaly	0.466	0.318	-1.434	-0.484	0.485	-0.999	0.118	0	0.064	0.0911	0.014	6.592	0.489	0.001	0.133	0.3113	0.091	3.425	0.642	0.002	0.143	0.3927	0.127	3.084	1.173	-0.865	0.1541	0.52	0.296	1.189	0	0.704	0.9469	0.124	7.653	0.341	0.039	0.009	0.1746	0.085	2.061	0.779	0	0.427	0.603	0.09	6.729	1.951	0
Cataract	0.486	0.338	-1.415	-0.4643	0.485	-0.957	0.118	0	0.064	0.091	0.014	6.584	0.489	0.001	0.133	0.311	0.091	3.422	0.642	0.002	0.143	0.3929	0.127	3.086	1.992	-0.383	0.8042	0.606	1.327	1.181	0	0.695	0.9379	0.124	7.574	0.339	0.041	0.007	0.1733	0.085	2.046	0.78	0	0.428	0.604	0.09	6.739	1.949	0
Celiac disease	0.466	0.318	-1.435	-0.4845	0.485	-1	0.118	0	0.064	0.0911	0.014	6.592	0.489	0.001	0.133	0.3113	0.091	3.426	0.642	0.002	0.143	0.3921	0.127	3.079	1.309	-1.649	-0.1703	0.755	-0.226	1.189	0	0.704	0.9466	0.124	7.651	0.34	0.039	0.008	0.1745	0.085	2.06	0.779	0	0.428	0.6033	0.09	6.734	1.95	0
Cellulitis and abscess of arm/hand	0.463	0.315	-1.437	-0.487	0.485	-1.005	0.118	0	0.064	0.0912	0.014	6.597	0.491	0.001	0.135	0.3127	0.091	3.441	0.641	0.002	0.142	0.392	0.127	3.079	0.853	-2.288	-0.7174	0.801	-0.895	1.188	0	0.703	0.9451	0.124	7.639	0.341	0.039	0.009	0.1746	0.085	2.061	0.778	0	0.427	0.6027	0.09	6.727	1.949	0
Cellulitis and abscess of face/neck	0.464	0.316	-1.436	-0.4857	0.485	-1.002	0.118	0	0.064	0.0911	0.014	6.591	0.49	0.001	0.133	0.3115	0.091	3.427	0.642	0.002	0.143	0.3927	0.127	3.084	1.303	-1.584	-0.1408	0.737	-0.191	1.189	0	0.704	0.9465	0.124	7.65	0.341	0.039	0.009	0.1747	0.085	2.062	0.779	0	0.428	0.6037	0.09	6.737	1.95	0
Cellulitis and abscess of fingers/toes	0.437	0.289	-1.468	-0.5153	0.486	-1.06	0.118	0	0.064	0.0912	0.014	6.596	0.491	0.001	0.135	0.3131	0.091	3.444	0.644	0.002	0.145	0.3941	0.127	3.095	1.23	-0.459	0.3856	0.431	0.895	1.19	0	0.705	0.9472	0.124	7.657	0.339	0.041	0.007	0.1728	0.085	2.04	0.778	0	0.427	0.6026	0.09	6.726	1.95	0
Cellulitis and abscess of foot, toe	0.465	0.317	-1.435	-0.4847	0.485	-1	0.118	0	0.064	0.0911	0.014	6.591	0.489	0.001	0.133	0.3113	0.091	3.425	0.642	0.002	0.143	0.3924	0.127	3.082	1.914	-1.676	0.119	0.916	0.13	1.189	0	0.704	0.9465	0.124	7.651	0.34	0.04	0.008	0.1744	0.085	2.058	0.779	0	0.428	0.6034	0.09	6.735	1.951	0
Cellulitis and abscess of leg, except foot	0.462	0.314	-1.438	-0.4879	0.485	-1.007	0.118	0	0.064	0.0913	0.014	6.603	0.489	0.001	0.133	0.311	0.091	3.422	0.641	0.002	0.142	0.3913	0.127	3.074	0.738	-1.308	-0.285	0.522	-0.546	1.188	0	0.703	0.9455	0.124	7.643	0.341	0.039	0.009	0.1747	0.085	2.062	0.779	0	0.428	0.6038	0.09	6.739	1.95	0
Cellulitis and abscess of oral soft tissues	0.464	0.316	-1.436	-0.4856	0.485	-1.002	0.118	0	0.064	0.0912	0.014	6.594	0.489	0.001	0.133	0.311	0.091	3.421	0.642	0.002	0.143	0.3921	0.127	3.08	3.181	-2.486	0.3476	1.446	0.24	1.189	0	0.704	0.9466	0.124	7.651	0.341	0.039	0.008	0.1745	0.085	2.06	0.779	0	0.428	0.6037	0.09	6.737	1.951	0
Cellulitis and abscess of trunk	0.468	0.32	-1.432	-0.4822	0.485	-0.995	0.118	0	0.064	0.0909	0.014	6.576	0.489	0.001	0.133	0.3109	0.091	3.421	0.643	0.002	0.144	0.3933	0.127	3.089	1.859	-0.532	0.6636	0.61	1.088	1.189	0	0.705	0.947	0.124	7.655	0.339	0.041	0.007	0.1729	0.085	2.04	0.777	0	0.426	0.6015	0.09	6.713	1.951	0
Central/nonobstroctive sleep apnea	0.477	0.329	-1.424	-0.4735	0.485	-0.976	0.118	0	0.064	0.0908	0.014	6.56	0.495	0.001	0.138	0.3166	0.091	3.478	0.652	0.002	0.153	0.4025	0.128	3.156	5.028	0.537	2.7828	1.146	2.429	1.185	0	0.699	0.9418	0.124	7.605	0.335	0.046	0.003	0.1688	0.085	1.991	0.778	0	0.427	0.6028	0.09	6.727	1.949	0
Cerebral artery occlusion, with cerebral infarction	0.468	0.32	-1.433	-0.4825	0.485	-0.995	0.118	0	0.064	0.0911	0.014	6.59	0.488	0.001	0.132	0.3098	0.091	3.41	0.638	0.002	0.139	0.3887	0.127	3.053	0.587	-3.81	-1.6116	1.122	-1.437	1.186	0	0.701	0.9438	0.124	7.629	0.338	0.043	0.006	0.1717	0.085	2.026	0.779	0	0.428	0.6038	0.09	6.736	1.95	0
Cerebral cysts	0.464	0.316	-1.436	-0.4859	0.485	-1.002	0.119	0	0.064	0.0915	0.014	6.615	0.489	0.001	0.133	0.311	0.091	3.422	0.642	0.002	0.142	0.392	0.127	3.079	1.577	-4.125	-1.274	1.455	-0.876	1.192	0	0.707	0.9498	0.124	7.674	0.342	0.038	0.009	0.1755	0.085	2.072	0.781	0	0.43	0.6053	0.09	6.753	1.952	0
Cerebral edema and compression of brain	0.467	0.319	-1.433	-0.4833	0.485	-0.997	0.118	0	0.064	0.091	0.014	6.584	0.489	0.001	0.133	0.3113	0.091	3.425	0.642	0.002	0.143	0.3928	0.127	3.085	2.147	-0.724	0.7112	0.732	0.971	1.189	0	0.704	0.9463	0.124	7.65	0.339	0.041	0.007	0.1728	0.085	2.039	0.777	0	0.426	0.6019	0.09	6.716	1.949	0
Cerebral ischemia	0.468	0.32	-1.432	-0.4824	0.485	-0.995	0.118	0	0.064	0.091	0.014	6.583	0.489	0.001	0.133	0.3112	0.091	3.424	0.642	0.002	0.143	0.3923	0.127	3.081	4.221	-2.42	0.9004	1.694	0.531	1.189	0	0.704	0.9463	0.124	7.649	0.34	0.041	0.007	0.1734	0.085	2.047	0.779	0	0.428	0.6032	0.09	6.733	1.95	0
Cervical radiculitis	0.466	0.318	-1.434	-0.4839	0.485	-0.998	0.118	0	0.064	0.0909	0.014	6.574	0.489	0.001	0.132	0.3104	0.091	3.414	0.639	0.002	0.14	0.3899	0.127	3.062	0.351	-1.056	-0.3523	0.359	-0.982	1.186	0	0.701	0.9439	0.124	7.628	0.339	0.041	0.007	0.1734	0.085	2.046	0.778	0	0.427	0.6023	0.09	6.722	1.949	0
Cervicalgia	0.416	0.27	-1.485	-0.5344	0.485	-1.102	0.118	0	0.064	0.0907	0.014	6.559	0.49	0.001	0.134	0.3117	0.091	3.429	0.645	0.002	0.146	0.3958	0.127	3.108	0.903	0.149	0.5261	0.192	2.738	1.192	0	0.706	0.949	0.124	7.664	0.338	0.043	0.006	0.1718	0.085	2.027	0.778	0	0.426	0.6018	0.09	6.713	1.956	0
Changes in skin texture	0.463	0.315	-1.437	-0.4867	0.485	-1.004	0.118	0	0.064	0.0912	0.014	6.597	0.49	0.001	0.134	0.3122	0.091	3.432	0.643	0.002	0.143	0.393	0.127	3.086	2.259	-1.792	0.2336	1.033	0.226	1.189	0	0.704	0.9467	0.124	7.652	0.341	0.039	0.009	0.1748	0.085	2.063	0.779	0	0.428	0.6037	0.09	6.737	1.951	0
Chemotherapy	0.468	0.32	-1.432	-0.4823	0.485	-0.995	0.118	0	0.064	0.0909	0.014	6.575	0.492	0.001	0.136	0.3142	0.091	3.456	0.645	0.002	0.146	0.3955	0.127	3.105	1.594	-0.32	0.637	0.488	1.304	1.189	0	0.703	0.946	0.124	7.645	0.341	0.039	0.009	0.1746	0.085	2.061	0.778	0	0.427	0.6025	0.09	6.724	1.95	0
Cholecystitis without cholelithiasis	0.465	0.317	-1.435	-0.4853	0.485	-1.001	0.118	0	0.064	0.0911	0.014	6.591	0.489	0.001	0.133	0.3111	0.091	3.423	0.642	0.002	0.143	0.3926	0.127	3.084	1.773	-2.808	-0.5173	1.169	-0.443	1.188	0	0.703	0.946	0.124	7.647	0.34	0.04	0.008	0.1744	0.085	2.059	0.779	0	0.428	0.6035	0.09	6.735	1.95	0
Cholelithiasis	0.465	0.317	-1.435	-0.4851	0.485	-1.001	0.118	0	0.064	0.0911	0.014	6.592	0.49	0.001	0.134	0.3117	0.091	3.429	0.642	0.002	0.143	0.3928	0.127	3.085	1.359	-1.042	0.1585	0.613	0.259	1.189	0	0.704	0.9466	0.124	7.651	0.34	0.04	0.008	0.1744	0.085	2.058	0.778	0	0.427	0.6028	0.09	6.726	1.95	0
Cholelithiasis with other cholecystitis	0.465	0.317	-1.435	-0.4854	0.485	-1.001	0.118	0	0.064	0.0912	0.014	6.597	0.489	0.001	0.132	0.3107	0.091	3.416	0.641	0.002	0.142	0.3918	0.127	3.077	2.475	-3.132	-0.3287	1.43	-0.23	1.19	0	0.705	0.9474	0.124	7.653	0.341	0.039	0.009	0.1747	0.085	2.062	0.779	0	0.428	0.6038	0.09	6.738	1.951	0
Cholesterolosis of gallbladder	0.465	0.317	-1.436	-0.4854	0.485	-1.001	0.119	0	0.064	0.0915	0.014	6.614	0.49	0.001	0.134	0.3122	0.091	3.434	0.643	0.002	0.144	0.3939	0.127	3.093	3.168	-0.129	1.5197	0.841	1.807	1.189	0	0.704	0.9468	0.124	7.65	0.341	0.039	0.009	0.1749	0.085	2.064	0.781	0	0.429	0.6049	0.09	6.75	1.954	0
Chondrocalcinosis	0.469	0.321	-1.431	-0.4808	0.485	-0.992	0.118	0	0.064	0.0913	0.014	6.603	0.491	0.001	0.134	0.3126	0.091	3.439	0.643	0.002	0.144	0.3939	0.127	3.093	2.901	-0.492	1.2043	0.866	1.391	1.193	0	0.708	0.9507	0.124	7.681	0.343	0.037	0.011	0.1772	0.085	2.091	0.783	0	0.432	0.6075	0.09	6.775	1.955	0
Chondromalacia	0.464	0.316	-1.436	-0.4863	0.485	-1.003	0.118	0	0.064	0.0912	0.014	6.594	0.49	0.001	0.133	0.3115	0.091	3.427	0.642	0.002	0.143	0.3924	0.127	3.082	2.188	-2.778	-0.2949	1.267	-0.233	1.189	0	0.704	0.9463	0.124	7.65	0.341	0.039	0.009	0.1746	0.085	2.061	0.779	0	0.428	0.6037	0.09	6.737	1.951	0
Chorioretinal scars	0.462	0.314	-1.438	-0.4881	0.485	-1.007	0.118	0	0.064	0.0912	0.014	6.596	0.489	0.001	0.133	0.3113	0.091	3.425	0.642	0.002	0.143	0.392	0.127	3.079	1.636	-3.945	-1.1543	1.424	-0.811	1.189	0	0.704	0.946	0.124	7.647	0.34	0.04	0.008	0.1743	0.085	2.058	0.779	0	0.428	0.6034	0.09	6.735	1.953	0
Chronic Kidney Disease, Stage III	0.469	0.321	-1.431	-0.481	0.485	-0.992	0.118	0	0.064	0.0911	0.014	6.587	0.489	0.001	0.133	0.3111	0.091	3.423	0.641	0.002	0.142	0.3913	0.127	3.073	2.1	-0.808	0.6461	0.742	0.871	1.19	0	0.705	0.9473	0.124	7.657	0.341	0.039	0.009	0.1748	0.085	2.063	0.779	0	0.428	0.6035	0.09	6.735	1.949	0
Chronic Kidney Disease, Stage IV	0.466	0.318	-1.434	-0.4839	0.485	-0.998	0.118	0	0.064	0.0911	0.014	6.588	0.489	0.001	0.132	0.3106	0.091	3.418	0.642	0.002	0.143	0.3923	0.127	3.082	3.7	-0.768	1.4662	1.14	1.287	1.189	0	0.704	0.9461	0.124	7.648	0.339	0.041	0.007	0.1727	0.085	2.039	0.776	0	0.425	0.6004	0.09	6.699	1.949	0
Chronic airway obstruction	0.465	0.317	-1.435	-0.4851	0.485	-1.001	0.118	0	0.064	0.0912	0.014	6.597	0.491	0.001	0.135	0.3133	0.091	3.445	0.642	0.002	0.143	0.3922	0.127	3.081	1.961	-0.868	0.5464	0.722	0.757	1.188	0	0.703	0.9457	0.124	7.645	0.34	0.04	0.008	0.1738	0.085	2.052	0.779	0	0.428	0.6034	0.09	6.734	1.951	0
Chronic dermatitis due to solar radiation	0.464	0.316	-1.436	-0.486	0.485	-1.003	0.118	0	0.064	0.0911	0.014	6.592	0.489	0.001	0.133	0.3113	0.091	3.426	0.642	0.002	0.143	0.3925	0.127	3.083	0.489	-0.583	-0.047	0.273	-0.172	1.188	0	0.703	0.9459	0.124	7.645	0.34	0.04	0.008	0.1743	0.085	2.057	0.781	0	0.428	0.6048	0.09	6.722	1.95	0
Chronic fatigue syndrome	0.472	0.324	-1.429	-0.4785	0.485	-0.987	0.118	0	0.064	0.0913	0.014	6.605	0.492	0.001	0.136	0.3137	0.091	3.452	0.646	0.002	0.147	0.3966	0.127	3.114	1.743	-0.018	0.8624	0.449	1.919	1.192	0	0.706	0.9489	0.124	7.664	0.343	0.036	0.011	0.1774	0.085	2.093	0.783	0	0.432	0.6076	0.09	6.779	1.955	0
Chronic inflammatory disorders of orbit	0.465	0.317	-1.435	-0.4849	0.485	-1	0.118	0	0.064	0.0911	0.014	6.591	0.489	0.001	0.133	0.3113	0.091	3.425	0.642	0.002	0.143	0.3923	0.127	3.082	2.979	-2.581	0.1991	1.418	0.14	1.188	0	0.703	0.9457	0.124	7.64	0.34	0.04	0.008	0.1744	0.085	2.058	0.779	0	0.428	0.6031	0.09	6.73	1.95	0
Chronic kidney disease, Stage I or II	0.482	0.335	-1.418	-0.4679	0.485	-0.965	0.118	0	0.063	0.0906	0.014	6.549	0.491	0.001	0.134	0.3126	0.091	3.438	0.644	0.002	0.145	0.3943	0.127	3.096	2.048	-0.074	0.9871	0.541	1.824	1.19	0	0.704	0.9469	0.124	7.65	0.338	0.042	0.006	0.1723	0.085	2.034	0.78	0	0.429	0.6045	0.09	6.745	1.95	0
Chronic lymphocytic thyroiditis	0.461	0.313	-1.44	-0.4893	0.485	-1.009	0.118	0	0.064	0.0913	0.014	6.604	0.495	0.001	0.138	0.3165	0.091	3.478	0.648	0.002	0.149	0.3985	0.127	3.127	3.077	-0.262	1.4076	0.852	1.652	1.191	0	0.706	0.9484	0.124	7.665	0.339	0.041	0.007	0.1734	0.085	2.046	0.779	0	0.428	0.6037	0.09	6.737	1.951	0
Chronic pain	0.465	0.317	-1.435	-0.4853	0.485	-1.001	0.118	0	0.064	0.0913	0.014	6.602	0.488	0.001	0.132	0.3103	0.091	3.413	0.64	0.002	0.141	0.3902	0.127	3.064	0.203	-0.367	-0.0821	0.146	-0.564	1.188	0	0.703	0.9453	0.124	7.641	0.341	0.038	0.009	0.1754	0.085	2.07	0.78	0	0.428	0.6039	0.09	6.74	1.95	0
Chronic pain syndrome	0.465	0.317	-1.435	-0.4851	0.485	-1.001	0.118	0	0.064	0.0911	0.014	6.592	0.489	0.001	0.133	0.3114	0.091	3.426	0.642	0.002	0.143	0.3924	0.127	3.083	1.418	-1.187	0.1156	0.665	0.174	1.189	0	0.704	0.9465	0.124	7.651	0.34	0.04	0.008	0.1743	0.085	2.058	0.779	0	0.428	0.6032	0.09	6.732	1.95	0
Chronic pharyngitis and nasopharyngitis	0.466	0.318	-1.434	-0.4842	0.485	-0.999	0.119	0	0.064	0.0914	0.014	6.613	0.488	0.001	0.131	0.3096	0.091	3.406	0.639	0.002	0.14	0.3898	0.127	3.06	1.326	0.051	0.6885	0.325	2.116	1.185	0	0.699	0.942	0.124	7.612	0.334	0.047	0.002	0.1683	0.085	1.985	0.775	0	0.424	0.5997	0.09	6.691	1.95	0
Chronic prostatitis	0.469	0.321	-1.431	-0.481	0.485	-0.992	0.118	0	0.064	0.0908	0.014	6.566	0.488	0.001	0.132	0.3102	0.091	3.413	0.638	0.002	0.139	0.3882	0.127	3.048	2.924	-0.592	1.1662	0.897	1.3	1.189	0	0.704	0.9464	0.124	7.65	0.338	0.042	0.006	0.1723	0.085	2.033	0.779	0	0.428	0.6036	0.09	6.737	1.949	0
Chronic pulmonary heart disease	0.464	0.316	-1.436	-0.4857	0.485	-1.002	0.118	0	0.064	0.0912	0.014	6.594	0.49	0.001	0.133	0.3115	0.091	3.427	0.642	0.002	0.143	0.3924	0.127	3.082	2.381	-2.697	-0.1578	1.295	-0.122	1.189	0	0.704	0.9467	0.124	7.65	0.341	0.039	0.008	0.1745	0.085	2.06	0.779	0	0.428	0.6034	0.09	6.734	1.95	0
Chronic renal failure [CKD]	0.466	0.318	-1.434	-0.4841	0.485	-0.999	0.118	0	0.064	0.0911	0.014	6.591	0.49	0.001	0.133	0.3114	0.091	3.427	0.642	0.002	0.143	0.3923	0.127	3.082	1.16	-0.951	0.1047	0.538	0.195	1.188	0	0.703	0.9459	0.124	7.644	0.34	0.04	0.008	0.1742	0.085	2.056	0.779	0	0.427	0.6029	0.09	6.727	1.95	0
Chronic sinusitis	0.439	0.292	-1.461	-0.5107	0.485	-1.054	0.118	0	0.064	0.0911	0.014	6.588	0.488	0.001	0.132	0.3101	0.091	3.412	0.638	0.002	0.139	0.3883	0.127	3.048	0.886	-0.091	0.3975	0.249	1.596	1.187	0	0.702	0.9446	0.124	7.635	0.337	0.043	0.005	0.1713	0.085	2.02	0.779	0	0.428	0.6036	0.09	6.735	1.951	0
Chronic tonsillitis and adenoiditis	0.465	0.317	-1.435	-0.4854	0.485	-1.001	0.118	0	0.064	0.0911	0.014	6.592	0.49	0.001	0.133	0.3114	0.091	3.426	0.642	0.002	0.143	0.3925	0.127	3.082	1.043	-0.994	0.0241	0.52	0.046	1.189	0	0.704	0.9464	0.124	7.65	0.34	0.04	0.008	0.1744	0.085	2.058	0.779	0	0.428	0.6033	0.09	6.733	1.95	0
Chronic ulcer of leg or foot	0.466	0.318	-1.434	-0.4843	0.485	-0.999	0.118	0	0.064	0.0912	0.014	6.595	0.49	0.001	0.134	0.3116	0.091	3.429	0.642	0.002	0.143	0.3928	0.127	3.085	1.741	-1.214	0.2639	0.754	0.35	1.189	0	0.704	0.9463	0.124	7.649	0.341	0.039	0.009	0.1747	0.085	2.063	0.779	0	0.428	0.6032	0.09	6.732	1.951	0
Chronic ulcer of unspecified site	0.464	0.316	-1.436	-0.4864	0.485	-1.003	0.118	0	0.064	0.0912	0.014	6.595	0.49	0.001	0.134	0.3116	0.091	3.429	0.642	0.002	0.143	0.3924	0.127	3.082	1.988	-2.884	-0.448	1.243	-0.36	1.189	0	0.704	0.9463	0.124	7.65	0.341	0.039	0.009	0.1746	0.085	2.062	0.779	0	0.428	0.6038	0.09	6.738	1.951	0
Chronic venous insufficiency [CVI]	0.466	0.318	-1.434	-0.4838	0.485	-0.998	0.118	0	0.064	0.091	0.014	6.579	0.493	0.001	0.136	0.3146	0.091	3.46	0.646	0.002	0.147	0.3967	0.127	3.114	1.825	-0.225	0.8004	0.523	1.531	1.19	0	0.705	0.9476	0.124	7.657	0.339	0.041	0.007	0.1734	0.085	2.047	0.779	0	0.428	0.6034	0.09	6.734	1.951	0
Circadian rhythm sleep disorder	0.46	0.312	-1.44	-0.4896	0.485	-1.01	0.119	0	0.064	0.0915	0.014	6.613	0.492	0.001	0.135	0.3135	0.091	3.448	0.642	0.002	0.143	0.3928	0.127	3.085	0.56	-2.04	-0.7401	0.663	-1.116	1.191	0	0.706	0.9487	0.124	7.666	0.342	0.038	0.01	0.1759	0.085	2.077	0.782	0	0.431	0.6065	0.09	6.765	1.953	0
Circulatory disease NEC	0.447	0.3	-1.454	-0.5031	0.485	-1.037	0.119	0	0.065	0.0921	0.014	6.653	0.495	0.001	0.138	0.3164	0.091	3.474	0.652	0.002	0.152	0.4023	0.128	3.153	2.802	0.938	1.8701	0.476	3.933	1.187	0	0.702	0.9445	0.124	7.624	0.332	0.051	-0.001	0.1655	0.085	1.951	0.779	0	0.427	0.6031	0.09	6.728	1.954	0
Colon cancer	0.469	0.321	-1.431	-0.4809	0.485	-0.992	0.118	0	0.064	0.0908	0.014	6.564	0.492	0.001	0.136	0.314	0.091	3.452	0.646	0.002	0.146	0.396	0.127	3.109	3.788	-1.103	1.3426	1.248	1.076	1.189	0	0.704	0.9461	0.124	7.647	0.339	0.042	0.006	0.1725	0.085	2.035	0.777	0	0.426	0.6015	0.09	6.713	1.949	0
Coma	0.465	0.317	-1.435	-0.4845	0.485	-1	0.118	0	0.064	0.0911	0.014	6.588	0.489	0.001	0.133	0.3111	0.091	3.423	0.642	0.002	0.143	0.3923	0.127	3.082	2.116	-1.574	0.2711	0.941	0.288	1.189	0	0.704	0.9461	0.124	7.648	0.34	0.04	0.008	0.174	0.085	2.053	0.778	0	0.427	0.6026	0.09	6.723	1.95	0
Complex regional/central pain syndrome	0.465	0.317	-1.435	-0.4855	0.485	-1.002	0.118	0	0.064	0.0912	0.014	6.594	0.489	0.001	0.133	0.3114	0.091	3.426	0.642	0.002	0.143	0.3924	0.127	3.082	3.429	-3.077	0.176	1.66	0.106	1.189	0	0.704	0.9463	0.124	7.65	0.34	0.04	0.008	0.1744	0.085	2.058	0.779	0	0.428	0.6034	0.09	6.735	1.95	0
Complication due to other implant and internal device	0.466	0.318	-1.434	-0.4841	0.485	-0.999	0.118	0	0.064	0.0911	0.014	6.587	0.489	0.001	0.133	0.3112	0.091	3.424	0.642	0.002	0.143	0.3924	0.127	3.082	2.252	-1.492	0.3797	0.955	0.398	1.189	0	0.704	0.9463	0.124	7.649	0.34	0.04	0.008	0.1739	0.085	2.052	0.778	0	0.427	0.6026	0.09	6.724	1.95	0
Complication of internal orthopedic device	0.465	0.317	-1.435	-0.485	0.485	-1.001	0.118	0	0.064	0.0911	0.014	6.591	0.49	0.001	0.133	0.3116	0.091	3.428	0.642	0.002	0.143	0.3925	0.127	3.083	1.623	-1.454	0.0843	0.785	0.107	1.189	0	0.704	0.9465	0.124	7.65	0.341	0.039	0.009	0.1745	0.085	2.06	0.779	0	0.428	0.6034	0.09	6.735	1.95	0
Complications of surgical and medical procedures	0.437	0.289	-1.468	-0.5153	0.486	-1.061	0.118	0	0.064	0.0909	0.014	6.571	0.489	0.001	0.133	0.3109	0.091	3.419	0.644	0.002	0.145	0.3943	0.127	3.096	1.419	0.025	0.7216	0.356	2.029	1.19	0	0.705	0.9471	0.124	7.653	0.342	0.038	0.01	0.1756	0.085	2.072	0.782	0	0.43	0.6061	0.09	6.762	1.949	0
Complications of transplants and reattached limbs	0.471	0.323	-1.429	-0.4793	0.485	-0.989	0.118	0	0.064	0.0909	0.014	6.577	0.491	0.001	0.135	0.3128	0.091	3.44	0.645	0.002	0.146	0.3954	0.127	3.105	1.403	-0.337	0.5331	0.444	1.201	1.19	0	0.705	0.9472	0.124	7.657	0.34	0.04	0.008	0.1739	0.085	2.053	0.779	0	0.427	0.603	0.09	6.728	1.951	0
Concussion	0.464	0.316	-1.436	-0.4859	0.485	-1.003	0.118	0	0.064	0.0911	0.014	6.592	0.49	0.001	0.134	0.3121	0.091	3.433	0.643	0.002	0.143	0.3931	0.127	3.087	1.493	-1.094	0.1997	0.66	0.303	1.189	0	0.704	0.9468	0.124	7.653	0.34	0.04	0.008	0.1742	0.085	2.056	0.779	0	0.428	0.6036	0.09	6.737	1.951	0
Conductive hearing loss	0.468	0.32	-1.432	-0.4824	0.485	-0.995	0.118	0	0.064	0.0909	0.014	6.572	0.491	0.001	0.134	0.3126	0.091	3.44	0.642	0.002	0.143	0.3922	0.127	3.081	0.305	-2.505	-1.1004	0.717	-1.535	1.188	0	0.703	0.9451	0.124	7.639	0.341	0.04	0.008	0.1745	0.085	2.059	0.781	0	0.43	0.6054	0.09	6.754	1.952	0
Congenital anomalies of genital organs	0.463	0.315	-1.437	-0.4873	0.485	-1.005	0.119	0	0.064	0.0915	0.014	6.615	0.489	0.001	0.132	0.3104	0.091	3.415	0.64	0.002	0.141	0.3902	0.127	3.063	3.951	-0.515	1.7176	1.139	1.508	1.189	0	0.704	0.9464	0.124	7.65	0.34	0.04	0.008	0.174	0.085	2.054	0.778	0	0.426	0.602	0.09	6.718	1.951	0
Congenital anomalies of male genital organs	0.464	0.317	-1.436	-0.4855	0.485	-1.002	0.118	0	0.064	0.0912	0.014	6.594	0.49	0.001	0.133	0.3114	0.091	3.427	0.642	0.002	0.143	0.3924	0.127	3.082	2.47	-2.36	0.0552	1.232	0.045	1.189	0	0.704	0.9463	0.124	7.65	0.34	0.039	0.008	0.1744	0.085	2.059	0.779	0	0.428	0.6033	0.09	6.733	1.95	0
Congenital anomalies of mouth/tongue	0.465	0.317	-1.435	-0.4854	0.485	-1.001	0.118	0	0.064	0.0911	0.014	6.591	0.49	0.001	0.133	0.3114	0.091	3.426	0.642	0.002	0.143	0.3926	0.127	3.083	1.898	-1.701	0.0984	0.918	0.107	1.189	0	0.704	0.9463	0.124	7.65	0.34	0.04	0.008	0.1743	0.085	2.057	0.779	0	0.428	0.6034	0.09	6.735	1.95	0
Congenital anomalies of skin	0.464	0.316	-1.436	-0.4855	0.485	-1.002	0.118	0	0.064	0.0912	0.014	6.597	0.49	0.001	0.134	0.3119	0.091	3.432	0.643	0.002	0.144	0.3932	0.127	3.088	1.449	-0.936	0.2567	0.608	0.422	1.189	0	0.704	0.9467	0.124	7.652	0.34	0.04	0.008	0.1744	0.085	2.058	0.778	0	0.427	0.6029	0.09	6.728	1.951	0
Congenital deformities of feet	0.464	0.317	-1.435	-0.4855	0.485	-1.002	0.118	0	0.064	0.0912	0.014	6.595	0.49	0.001	0.133	0.3115	0.091	3.428	0.642	0.002	0.143	0.3921	0.127	3.08	1.02	-1.665	-0.3224	0.685	-0.471	1.188	0	0.703	0.9451	0.124	7.639	0.34	0.04	0.008	0.1738	0.085	2.052	0.778	0	0.427	0.6022	0.09	6.72	1.949	0
Congenital osteodystrophies	0.465	0.317	-1.435	-0.4854	0.485	-1.001	0.118	0	0.064	0.0912	0.014	6.594	0.49	0.001	0.133	0.3114	0.091	3.427	0.642	0.002	0.143	0.3923	0.127	3.082	0.923	-0.998	-0.0379	0.49	-0.077	1.189	0	0.704	0.9465	0.124	7.649	0.341	0.039	0.008	0.1745	0.085	2.06	0.779	0	0.428	0.6034	0.09	6.735	1.95	0
Congestive heart failure (CHF) NOS	0.48	0.332	-1.421	-0.4704	0.485	-0.97	0.118	0	0.064	0.0907	0.014	6.56	0.489	0.001	0.133	0.3109	0.091	3.42	0.642	0.002	0.143	0.3928	0.127	3.085	4.341	-0.387	1.9772	1.206	1.639	1.191	0	0.706	0.9482	0.124	7.662	0.341	0.039	0.009	0.1747	0.085	2.062	0.78	0	0.429	0.6046	0.09	6.746	1.948	0
Conjunctivitis, infectious	0.473	0.325	-1.427	-0.4769	0.485	-0.984	0.118	0	0.064	0.0909	0.014	6.572	0.484	0.001	0.128	0.3062	0.091	3.365	0.637	0.002	0.137	0.3869	0.127	3.037	-0.102	-1.335	-0.7186	0.315	-2.283	1.182	0	0.697	0.9394	0.124	7.592	0.339	0.041	0.007	0.1728	0.085	2.04	0.783	0	0.431	0.607	0.09	6.769	1.948	0
Conjunctivitis, noninfectious	0.471	0.323	-1.429	-0.4788	0.485	-0.988	0.118	0	0.064	0.091	0.014	6.583	0.489	0.001	0.132	0.3106	0.091	3.417	0.636	0.002	0.137	0.3863	0.127	3.032	4.607	-0.244	2.1819	1.237	1.763	1.189	0	0.704	0.9463	0.124	7.648	0.337	0.043	0.005	0.1713	0.085	2.022	0.779	0	0.428	0.6033	0.09	6.733	1.95	0
Constipation	0.473	0.325	-1.427	-0.4767	0.485	-0.983	0.117	0	0.063	0.0903	0.014	6.528	0.493	0.001	0.137	0.3152	0.091	3.465	0.646	0.002	0.147	0.3965	0.127	3.113	1.215	0.121	0.6683	0.279	2.394	1.185	0	0.7	0.9428	0.124	7.616	0.34	0.04	0.008	0.174	0.085	2.054	0.779	0	0.428	0.6035	0.09	6.732	1.95	0
Contact dermatitis and other eczema due to plants [except food]	0.469	0.321	-1.431	-0.4806	0.485	-0.992	0.118	0	0.064	0.0909	0.014	6.576	0.489	0.001	0.132	0.3105	0.091	3.416	0.641	0.002	0.142	0.3911	0.127	3.072	0.636	-2.433	-0.8986	0.783	-1.148	1.184	0	0.699	0.9419	0.124	7.611	0.337	0.043	0.005	0.1713	0.085	2.021	0.775	0	0.424	0.5998	0.09	6.69	1.946	0
Contracture of palmar fascia [Dupuytren's disease]	0.465	0.317	-1.435	-0.4846	0.485	-1	0.118	0	0.064	0.0912	0.014	6.594	0.49	0.001	0.134	0.3117	0.091	3.429	0.642	0.002	0.143	0.3922	0.127	3.081	1.839	-1.464	0.1875	0.842	0.223	1.189	0	0.704	0.9465	0.124	7.65	0.34	0.04	0.008	0.174	0.085	2.054	0.779	0	0.428	0.6032	0.09	6.731	1.951	0
Contracture of tendon (sheath)	0.467	0.319	-1.433	-0.4831	0.485	-0.997	0.118	0	0.064	0.0911	0.014	6.591	0.489	0.001	0.132	0.3106	0.091	3.417	0.643	0.002	0.144	0.3934	0.127	3.09	3.743	-1.29	1.2267	1.284	0.955	1.189	0	0.704	0.9464	0.124	7.65	0.34	0.04	0.008	0.1736	0.085	2.049	0.778	0	0.427	0.6024	0.09	6.722	1.95	0
Contusion	0.462	0.314	-1.438	-0.4883	0.485	-1.007	0.118	0	0.064	0.0911	0.014	6.59	0.49	0.001	0.134	0.3118	0.091	3.431	0.642	0.002	0.143	0.3926	0.127	3.084	0.685	-0.485	0.0999	0.299	0.334	1.189	0	0.704	0.9463	0.124	7.649	0.34	0.04	0.008	0.1738	0.085	2.051	0.779	0	0.428	0.6032	0.09	6.732	1.95	0
Convulsions	0.467	0.319	-1.433	-0.4832	0.485	-0.997	0.118	0	0.064	0.0909	0.014	6.575	0.49	0.001	0.133	0.3116	0.091	3.428	0.642	0.002	0.143	0.3928	0.127	3.086	2.175	-0.856	0.6596	0.773	0.853	1.183	0	0.697	0.9397	0.124	7.582	0.339	0.041	0.007	0.173	0.085	2.042	0.779	0	0.427	0.6031	0.09	6.731	1.948	0
Corneal degenerations	0.465	0.317	-1.435	-0.485	0.485	-1.001	0.118	0	0.064	0.0912	0.014	6.596	0.489	0.001	0.133	0.3111	0.091	3.424	0.642	0.002	0.143	0.3923	0.127	3.081	3.258	-2.54	0.3589	1.479	0.243	1.189	0	0.704	0.9467	0.124	7.652	0.341	0.039	0.009	0.1749	0.085	2.064	0.779	0	0.428	0.6038	0.09	6.738	1.951	0
Corneal edema	0.465	0.317	-1.435	-0.485	0.485	-1	0.118	0	0.064	0.0911	0.014	6.591	0.49	0.001	0.133	0.3114	0.091	3.426	0.642	0.002	0.143	0.3924	0.127	3.082	2.864	-2.688	0.0885	1.416	0.062	1.189	0	0.704	0.9463	0.124	7.65	0.34	0.04	0.008	0.1744	0.085	2.058	0.779	0	0.428	0.6034	0.09	6.734	1.95	0
Corneal opacity	0.473	0.325	-1.427	-0.4772	0.485	-0.984	0.118	0	0.063	0.0906	0.014	6.548	0.494	0.001	0.138	0.3159	0.091	3.473	0.648	0.002	0.148	0.398	0.127	3.124	3.24	-0.257	1.4916	0.892	1.672	1.186	0	0.701	0.9436	0.124	7.627	0.338	0.042	0.006	0.1721	0.085	2.031	0.778	0	0.427	0.6026	0.09	6.724	1.949	0
Corneal opacity and other disorders of cornea	0.463	0.315	-1.437	-0.4866	0.485	-1.004	0.118	0	0.064	0.0912	0.014	6.599	0.489	0.001	0.133	0.3109	0.091	3.42	0.641	0.002	0.142	0.3919	0.127	3.078	1.768	-2.816	-0.5242	1.17	-0.448	1.188	0	0.704	0.946	0.124	7.647	0.341	0.039	0.009	0.1748	0.085	2.063	0.779	0	0.428	0.6031	0.09	6.732	1.951	0
Corneal ulcer	0.465	0.317	-1.435	-0.4853	0.485	-1.001	0.118	0	0.064	0.0911	0.014	6.592	0.49	0.001	0.133	0.3114	0.091	3.426	0.642	0.002	0.143	0.3924	0.127	3.082	3.739	-3.592	0.0732	1.87	0.039	1.189	0	0.704	0.9464	0.124	7.65	0.34	0.039	0.008	0.1744	0.085	2.059	0.779	0	0.428	0.6034	0.09	6.735	1.95	0
Corns and callosities	0.468	0.32	-1.432	-0.4819	0.485	-0.994	0.118	0	0.064	0.0911	0.014	6.589	0.489	0.001	0.133	0.3113	0.091	3.425	0.642	0.002	0.143	0.3923	0.127	3.081	1.454	-0.529	0.4625	0.506	0.914	1.189	0	0.704	0.9462	0.124	7.65	0.341	0.039	0.009	0.1746	0.085	2.061	0.78	0	0.429	0.6047	0.09	6.747	1.951	0
Coronary atherosclerosis	0.47	0.322	-1.43	-0.4799	0.485	-0.99	0.118	0	0.064	0.0913	0.014	6.604	0.492	0.001	0.135	0.3137	0.091	3.449	0.64	0.002	0.141	0.3907	0.127	3.068	1.542	-0.214	0.664	0.448	1.482	1.188	0	0.703	0.9459	0.124	7.645	0.341	0.039	0.009	0.175	0.085	2.065	0.78	0	0.428	0.6041	0.09	6.74	1.952	0
Cough	0.463	0.315	-1.437	-0.4867	0.485	-1.004	0.118	0	0.064	0.0912	0.014	6.597	0.489	0.001	0.132	0.3106	0.091	3.418	0.642	0.002	0.143	0.3924	0.127	3.082	0.394	-0.201	0.0968	0.152	0.637	1.19	0	0.705	0.9476	0.124	7.659	0.34	0.04	0.008	0.1742	0.085	2.056	0.777	0	0.426	0.6017	0.09	6.713	1.952	0
Cramp of limb	0.466	0.318	-1.434	-0.4837	0.485	-0.998	0.118	0	0.064	0.0912	0.014	6.599	0.489	0.001	0.133	0.3107	0.091	3.418	0.642	0.002	0.143	0.3924	0.127	3.082	2.58	-0.458	1.0607	0.775	1.369	1.185	0	0.699	0.9421	0.124	7.607	0.341	0.039	0.009	0.1746	0.085	2.061	0.781	0	0.43	0.6055	0.09	6.757	1.952	0
Crushing injury	0.465	0.317	-1.435	-0.4854	0.485	-1.001	0.118	0	0.064	0.0912	0.014	6.593	0.49	0.001	0.133	0.3114	0.091	3.426	0.642	0.002	0.143	0.3924	0.127	3.082	3.146	-3.138	0.004	1.603	0.002	1.189	0	0.704	0.9463	0.124	7.649	0.34	0.039	0.008	0.1744	0.085	2.059	0.779	0	0.428	0.6034	0.09	6.734	1.95	0
Crushing or internal injury to organs	0.465	0.317	-1.435	-0.4853	0.485	-1.001	0.118	0	0.064	0.0912	0.014	6.594	0.489	0.001	0.133	0.3113	0.091	3.425	0.642	0.002	0.143	0.3922	0.127	3.081	1.518	-1.682	-0.0823	0.816	-0.101	1.189	0	0.704	0.9462	0.124	7.648	0.34	0.04	0.008	0.1744	0.085	2.059	0.779	0	0.428	0.6034	0.09	6.735	1.95	0
Crystal arthropathies	0.466	0.318	-1.434	-0.4845	0.485	-1	0.118	0	0.064	0.0911	0.014	6.592	0.489	0.001	0.133	0.3113	0.091	3.425	0.642	0.002	0.143	0.3924	0.127	3.082	3.318	-2.261	0.5286	1.423	0.371	1.189	0	0.704	0.9464	0.124	7.65	0.34	0.04	0.008	0.1744	0.085	2.059	0.778	0	0.427	0.6023	0.09	6.719	1.95	0
Cyst of bone	0.465	0.317	-1.435	-0.4853	0.485	-1.001	0.118	0	0.064	0.0912	0.014	6.594	0.49	0.001	0.133	0.3114	0.091	3.426	0.642	0.002	0.143	0.3925	0.127	3.083	3.197	-2.874	0.1616	1.549	0.104	1.189	0	0.704	0.9465	0.124	7.65	0.341	0.039	0.009	0.1746	0.085	2.061	0.779	0	0.428	0.6034	0.09	6.734	1.951	0
Cyst of kidney, acquired	0.471	0.323	-1.429	-0.4788	0.485	-0.988	0.118	0	0.064	0.0911	0.014	6.588	0.491	0.001	0.134	0.3124	0.091	3.436	0.644	0.002	0.145	0.3948	0.127	3.1	1.776	-0.335	0.7207	0.538	1.339	1.188	0	0.703	0.9455	0.124	7.643	0.342	0.038	0.009	0.1755	0.085	2.071	0.78	0	0.429	0.6045	0.09	6.745	1.952	0
Cyst of the salivary gland	0.467	0.319	-1.433	-0.4835	0.485	-0.997	0.118	0	0.064	0.091	0.014	6.584	0.49	0.001	0.133	0.3114	0.091	3.427	0.642	0.002	0.143	0.3922	0.127	3.08	1.491	-3.844	-1.1766	1.361	-0.865	1.188	0	0.703	0.9452	0.124	7.639	0.34	0.04	0.008	0.1736	0.085	2.049	0.778	0	0.427	0.6023	0.09	6.722	1.95	0
Cystic kidney disease	0.47	0.322	-1.43	-0.4802	0.485	-0.991	0.118	0	0.064	0.091	0.014	6.578	0.488	0.001	0.132	0.3101	0.091	3.412	0.642	0.002	0.143	0.3922	0.127	3.08	3.037	-0.404	1.3164	0.878	1.5	1.191	0	0.706	0.9481	0.124	7.662	0.341	0.039	0.009	0.1747	0.085	2.062	0.779	0	0.428	0.6037	0.09	6.737	1.95	0
Debility unspecified	0.466	0.318	-1.435	-0.4845	0.485	-1	0.118	0	0.064	0.0912	0.014	6.594	0.49	0.001	0.133	0.3114	0.091	3.426	0.642	0.002	0.143	0.3923	0.127	3.082	2.669	-3.285	-0.3078	1.519	-0.203	1.189	0	0.704	0.9462	0.124	7.649	0.34	0.04	0.008	0.1743	0.085	2.058	0.779	0	0.428	0.6032	0.09	6.732	1.951	0
Decreased libido	0.483	0.335	-1.418	-0.4677	0.485	-0.965	0.118	0	0.064	0.0906	0.014	6.552	0.488	0.001	0.132	0.3103	0.091	3.414	0.645	0.002	0.146	0.3955	0.127	3.107	1.384	0.179	0.7816	0.307	2.542	1.189	0	0.704	0.9466	0.124	7.644	0.34	0.041	0.007	0.1735	0.085	2.047	0.775	0	0.423	0.5992	0.09	6.683	1.951	0
Decreased white blood cell count	0.474	0.326	-1.426	-0.4758	0.485	-0.981	0.118	0	0.064	0.0909	0.014	6.576	0.487	0.001	0.131	0.3088	0.091	3.397	0.642	0.002	0.143	0.3924	0.127	3.08	1.992	0.159	1.0756	0.468	2.3	1.193	0	0.708	0.9506	0.124	7.682	0.339	0.041	0.007	0.1733	0.085	2.045	0.782	0	0.431	0.6063	0.09	6.763	1.953	0
Deep vein thrombosis [DVT]	0.439	0.292	-1.461	-0.511	0.484	-1.055	0.118	0	0.064	0.0911	0.014	6.592	0.495	0	0.138	0.3167	0.091	3.482	0.648	0.002	0.149	0.3984	0.127	3.126	2.188	-0.373	0.9075	0.653	1.389	1.189	0	0.704	0.9462	0.124	7.649	0.339	0.041	0.007	0.1734	0.085	2.046	0.78	0	0.429	0.6047	0.09	6.747	1.952	0
Deficiency of humoral immunity	0.465	0.317	-1.435	-0.4853	0.485	-1.001	0.118	0	0.064	0.0911	0.014	6.592	0.49	0.001	0.134	0.3117	0.091	3.429	0.642	0.002	0.143	0.3927	0.127	3.084	3.231	-2.479	0.3762	1.457	0.258	1.189	0	0.704	0.9463	0.124	7.65	0.34	0.04	0.008	0.1742	0.085	2.056	0.779	0	0.427	0.6031	0.09	6.73	1.95	0
Degeneration of intervertebral disc	0.474	0.326	-1.427	-0.4764	0.485	-0.983	0.118	0	0.064	0.0913	0.014	6.603	0.491	0.001	0.135	0.3129	0.091	3.442	0.644	0.002	0.145	0.3948	0.127	3.1	0.85	-0.097	0.3761	0.242	1.557	1.189	0	0.704	0.9466	0.124	7.651	0.337	0.043	0.005	0.1711	0.085	2.019	0.775	0	0.424	0.5997	0.09	6.69	1.953	0
Degenerative and vascular disorders of ear	0.479	0.331	-1.421	-0.4711	0.485	-0.972	0.118	0	0.064	0.0911	0.014	6.584	0.489	0.001	0.133	0.3108	0.091	3.419	0.639	0.002	0.14	0.3894	0.127	3.057	4.676	0.073	2.3743	1.174	2.022	1.19	0	0.705	0.9472	0.124	7.654	0.338	0.043	0.006	0.1716	0.085	2.025	0.777	0	0.426	0.6016	0.09	6.713	1.951	0
Degenerative disease of the spinal cord	0.468	0.32	-1.432	-0.4819	0.485	-0.994	0.118	0	0.064	0.091	0.014	6.58	0.489	0.001	0.133	0.3107	0.091	3.418	0.642	0.002	0.143	0.3921	0.127	3.08	1.936	-1.135	0.4007	0.783	0.511	1.188	0	0.703	0.9451	0.124	7.639	0.34	0.04	0.008	0.174	0.085	2.053	0.778	0	0.427	0.6025	0.09	6.723	1.948	0
Dental caries	0.464	0.316	-1.436	-0.4857	0.485	-1.002	0.118	0	0.064	0.0912	0.014	6.596	0.489	0.001	0.133	0.3108	0.091	3.418	0.641	0.002	0.142	0.3918	0.127	3.077	1.679	-2.198	-0.2594	0.989	-0.262	1.189	0	0.704	0.9462	0.124	7.648	0.34	0.04	0.008	0.1744	0.085	2.059	0.779	0	0.428	0.6036	0.09	6.736	1.951	0
Depression	0.465	0.317	-1.435	-0.4855	0.485	-1.002	0.118	0	0.064	0.0912	0.014	6.597	0.49	0.001	0.133	0.3115	0.091	3.427	0.642	0.002	0.143	0.3922	0.127	3.081	0.387	-0.928	-0.2706	0.335	-0.807	1.187	0	0.702	0.9445	0.124	7.633	0.341	0.039	0.009	0.1749	0.085	2.064	0.778	0	0.427	0.6025	0.09	6.724	1.951	0
Dermatitis due to solar radiation	0.464	0.316	-1.436	-0.4856	0.485	-1.002	0.118	0	0.064	0.0912	0.014	6.596	0.489	0.001	0.133	0.3113	0.091	3.425	0.642	0.002	0.143	0.3924	0.127	3.083	3.188	-2.061	0.5635	1.339	0.421	1.189	0	0.704	0.9464	0.124	7.65	0.34	0.04	0.008	0.1742	0.085	2.057	0.779	0	0.428	0.6034	0.09	6.735	1.95	0
Dermatochalasis	0.466	0.318	-1.434	-0.4839	0.485	-0.998	0.118	0	0.064	0.0911	0.014	6.593	0.49	0.001	0.134	0.3118	0.091	3.43	0.642	0.002	0.143	0.3923	0.127	3.081	2.564	-1.527	0.5184	1.044	0.497	1.189	0	0.704	0.9465	0.124	7.651	0.34	0.04	0.008	0.1741	0.085	2.055	0.779	0	0.427	0.6029	0.09	6.729	1.95	0
Dermatomycoses	0.464	0.316	-1.436	-0.4861	0.485	-1.003	0.118	0	0.064	0.0913	0.014	6.6	0.49	0.001	0.134	0.3119	0.091	3.432	0.643	0.002	0.143	0.393	0.127	3.087	0.665	-0.952	-0.1434	0.412	-0.348	1.188	0	0.703	0.9459	0.124	7.646	0.341	0.039	0.009	0.1748	0.085	2.063	0.78	0	0.428	0.6039	0.09	6.74	1.95	0
Dermatophytosis	0.467	0.319	-1.433	-0.4831	0.485	-0.997	0.118	0	0.064	0.0911	0.014	6.591	0.489	0.001	0.132	0.3104	0.091	3.414	0.641	0.002	0.142	0.3913	0.127	3.072	1.198	-1.786	-0.2939	0.761	-0.386	1.189	0	0.704	0.9467	0.124	7.652	0.34	0.04	0.008	0.1743	0.085	2.057	0.779	0	0.428	0.6032	0.09	6.733	1.95	0
Dermatophytosis of nail	0.44	0.293	-1.459	-0.5096	0.484	-1.052	0.118	0	0.064	0.0914	0.014	6.606	0.499	0	0.142	0.3204	0.091	3.519	0.649	0.002	0.15	0.3998	0.127	3.138	1.289	0.036	0.6622	0.32	2.072	1.196	0	0.71	0.9529	0.124	7.699	0.342	0.038	0.01	0.1758	0.085	2.075	0.782	0	0.431	0.6067	0.09	6.767	1.955	0
Dermatophytosis of the body	0.465	0.317	-1.435	-0.4852	0.485	-1.001	0.118	0	0.064	0.0911	0.014	6.586	0.49	0.001	0.134	0.312	0.091	3.432	0.643	0.002	0.144	0.3931	0.127	3.088	0.917	-0.396	0.2604	0.335	0.777	1.188	0	0.703	0.9457	0.124	7.644	0.339	0.042	0.007	0.1727	0.085	2.038	0.778	0	0.427	0.6025	0.09	6.724	1.95	0
Diabetes type 2 with peripheral circulatory disorders	0.475	0.327	-1.426	-0.4755	0.485	-0.981	0.118	0	0.064	0.0906	0.014	6.55	0.491	0.001	0.134	0.3126	0.091	3.437	0.646	0.002	0.147	0.3962	0.127	3.111	4.419	-0.043	2.188	1.138	1.922	1.189	0	0.703	0.9461	0.124	7.641	0.339	0.041	0.007	0.173	0.085	2.041	0.778	0	0.426	0.6021	0.09	6.719	1.951	0
Diabetic retinopathy	0.464	0.316	-1.436	-0.4864	0.485	-1.004	0.118	0	0.064	0.0912	0.014	6.594	0.491	0.001	0.135	0.3132	0.091	3.445	0.644	0.002	0.145	0.3941	0.127	3.095	3.51	-1.285	1.1121	1.223	0.909	1.19	0	0.705	0.9474	0.124	7.658	0.341	0.039	0.009	0.1752	0.085	2.068	0.779	0	0.428	0.6032	0.09	6.731	1.95	0
Diaphragmatic hernia	0.462	0.314	-1.438	-0.4876	0.485	-1.006	0.118	0	0.064	0.0912	0.014	6.597	0.489	0.001	0.133	0.3113	0.091	3.426	0.642	0.002	0.143	0.3922	0.127	3.08	0.778	-1.112	-0.1671	0.482	-0.347	1.19	0	0.705	0.9472	0.124	7.655	0.341	0.039	0.009	0.1747	0.085	2.063	0.779	0	0.428	0.6035	0.09	6.735	1.95	0
Diarrhea	0.467	0.319	-1.433	-0.4829	0.485	-0.996	0.118	0	0.064	0.0913	0.014	6.604	0.491	0.001	0.134	0.3125	0.091	3.437	0.645	0.002	0.145	0.395	0.127	3.102	0.218	-0.646	-0.2143	0.22	-0.972	1.19	0	0.705	0.947	0.124	7.655	0.341	0.039	0.009	0.1749	0.085	2.064	0.781	0	0.429	0.6051	0.09	6.752	1.951	0
Difficulty in walking	0.464	0.316	-1.436	-0.4859	0.485	-1.002	0.118	0	0.064	0.0912	0.014	6.595	0.489	0.001	0.133	0.3113	0.091	3.426	0.642	0.002	0.143	0.3922	0.127	3.08	1.162	-1.425	-0.1318	0.66	-0.2	1.189	0	0.704	0.9462	0.124	7.649	0.341	0.039	0.009	0.1745	0.085	2.06	0.78	0	0.428	0.6042	0.09	6.737	1.95	0
Diplopia and disorders of binocular vision	0.465	0.317	-1.435	-0.4854	0.485	-1.001	0.118	0	0.064	0.0912	0.014	6.593	0.49	0.001	0.133	0.3114	0.091	3.426	0.642	0.002	0.143	0.3924	0.127	3.082	1.632	-1.613	0.0094	0.828	0.011	1.189	0	0.704	0.9464	0.124	7.649	0.341	0.039	0.008	0.1745	0.085	2.059	0.779	0	0.428	0.6034	0.09	6.734	1.95	0
Disease of capillaries	0.465	0.317	-1.435	-0.4853	0.485	-1.001	0.119	0	0.064	0.0915	0.014	6.617	0.489	0.001	0.132	0.3106	0.091	3.417	0.643	0.002	0.144	0.3933	0.127	3.089	2.484	-0.37	1.0573	0.728	1.452	1.191	0	0.706	0.9489	0.124	7.668	0.342	0.038	0.01	0.1758	0.085	2.075	0.779	0	0.427	0.603	0.09	6.727	1.953	0
Disease of tricuspid valve	0.465	0.317	-1.435	-0.4852	0.485	-1.001	0.118	0	0.064	0.0912	0.014	6.595	0.489	0.001	0.133	0.3114	0.091	3.426	0.642	0.002	0.143	0.3924	0.127	3.082	3.116	-2.443	0.3364	1.418	0.237	1.189	0	0.704	0.9464	0.124	7.65	0.34	0.04	0.008	0.1743	0.085	2.058	0.779	0	0.427	0.6031	0.09	6.731	1.951	0
Diseases of esophagus	0.464	0.316	-1.436	-0.4859	0.485	-1.002	0.118	0	0.064	0.0911	0.014	6.59	0.49	0.001	0.134	0.312	0.091	3.432	0.643	0.002	0.144	0.3937	0.127	3.091	2.462	-1.708	0.3769	1.064	0.354	1.189	0	0.704	0.9462	0.124	7.649	0.34	0.04	0.008	0.174	0.085	2.054	0.779	0	0.427	0.6029	0.09	6.729	1.95	0
Diseases of hair and hair follicles	0.465	0.317	-1.435	-0.4849	0.485	-1	0.118	0	0.064	0.0911	0.014	6.588	0.489	0.001	0.133	0.3112	0.091	3.423	0.642	0.002	0.142	0.3921	0.127	3.079	0.542	-0.629	-0.0434	0.299	-0.145	1.189	0	0.704	0.9466	0.124	7.651	0.341	0.039	0.009	0.1748	0.085	2.062	0.779	0	0.428	0.6037	0.09	6.736	1.951	0
Diseases of lips	0.468	0.32	-1.432	-0.4821	0.485	-0.995	0.118	0	0.064	0.0913	0.014	6.599	0.488	0.001	0.132	0.31	0.091	3.41	0.642	0.002	0.142	0.3919	0.127	3.077	0.398	-2.958	-1.2798	0.856	-1.495	1.196	0	0.71	0.953	0.124	7.694	0.341	0.039	0.009	0.1748	0.085	2.062	0.782	0	0.43	0.6058	0.09	6.759	1.952	0
Diseases of nail, NOS	0.467	0.319	-1.434	-0.4835	0.485	-0.997	0.118	0	0.064	0.0911	0.014	6.586	0.49	0.001	0.134	0.3118	0.091	3.43	0.642	0.002	0.143	0.3925	0.127	3.083	1.076	-0.69	0.1929	0.451	0.428	1.189	0	0.704	0.9465	0.124	7.651	0.34	0.04	0.008	0.1739	0.085	2.053	0.779	0	0.428	0.6035	0.09	6.735	1.95	0
Diseases of pancreas	0.463	0.315	-1.437	-0.4866	0.485	-1.004	0.118	0	0.064	0.0912	0.014	6.597	0.491	0.001	0.134	0.3128	0.091	3.438	0.643	0.002	0.144	0.3936	0.127	3.09	3.257	-2.305	0.4758	1.419	0.335	1.189	0	0.704	0.9467	0.124	7.652	0.34	0.04	0.008	0.1742	0.085	2.056	0.779	0	0.428	0.6036	0.09	6.737	1.951	0
Diseases of the jaws	0.466	0.318	-1.434	-0.4844	0.485	-0.999	0.118	0	0.064	0.091	0.014	6.578	0.49	0.001	0.133	0.3115	0.091	3.428	0.641	0.002	0.142	0.3916	0.127	3.076	1.453	-0.806	0.3237	0.576	0.562	1.189	0	0.704	0.9468	0.124	7.653	0.34	0.04	0.008	0.1736	0.085	2.049	0.779	0	0.428	0.6035	0.09	6.736	1.95	0
Diseases of the larynx and vocal cords	0.466	0.318	-1.434	-0.4836	0.485	-0.998	0.118	0	0.064	0.0911	0.014	6.585	0.489	0.001	0.133	0.3112	0.091	3.424	0.641	0.002	0.142	0.3913	0.127	3.073	1.863	-1.364	0.2498	0.823	0.303	1.189	0	0.704	0.9464	0.124	7.65	0.34	0.04	0.008	0.1739	0.085	2.053	0.779	0	0.428	0.6034	0.09	6.735	1.95	0
Diseases of the oral soft tissues, excluding lesions specific for gingiva and tongue	0.446	0.299	-1.452	-0.503	0.484	-1.039	0.119	0	0.064	0.0915	0.014	6.614	0.49	0.001	0.134	0.3121	0.091	3.433	0.644	0.002	0.145	0.3945	0.127	3.098	1.776	-0.519	0.6287	0.586	1.074	1.188	0	0.703	0.9458	0.124	7.647	0.342	0.038	0.01	0.1757	0.085	2.074	0.78	0	0.429	0.6047	0.09	6.748	1.952	0
Diseases of white blood cells	0.461	0.313	-1.439	-0.4887	0.485	-1.008	0.119	0	0.064	0.0914	0.014	6.61	0.489	0.001	0.133	0.311	0.091	3.422	0.64	0.002	0.141	0.3905	0.127	3.067	3.567	-1.168	1.1996	1.208	0.993	1.187	0	0.702	0.9445	0.124	7.633	0.342	0.038	0.01	0.1757	0.085	2.073	0.78	0	0.429	0.6047	0.09	6.748	1.952	0
Dislocation	0.464	0.316	-1.437	-0.4866	0.485	-1.003	0.118	0	0.064	0.0912	0.014	6.593	0.49	0.001	0.133	0.3114	0.091	3.426	0.642	0.002	0.143	0.3923	0.127	3.082	0.731	-0.684	0.0233	0.361	0.065	1.189	0	0.704	0.9464	0.124	7.65	0.341	0.039	0.008	0.1745	0.085	2.06	0.779	0	0.428	0.6033	0.09	6.734	1.95	0
Disorder of skin and subcutaneous tissue NOS	0.461	0.313	-1.439	-0.4892	0.485	-1.009	0.118	0	0.064	0.0913	0.014	6.601	0.49	0.001	0.133	0.3116	0.091	3.428	0.643	0.002	0.144	0.3937	0.127	3.092	0.488	-0.294	0.0971	0.2	0.487	1.191	0	0.705	0.948	0.124	7.66	0.341	0.039	0.009	0.1749	0.085	2.064	0.779	0	0.428	0.6035	0.09	6.736	1.952	0
Disorders of acoustic nerve	0.464	0.316	-1.436	-0.4864	0.485	-1.003	0.119	0	0.064	0.0914	0.014	6.611	0.489	0.001	0.132	0.3105	0.091	3.416	0.641	0.002	0.142	0.3914	0.127	3.074	1.274	-3.132	-0.929	1.124	-0.826	1.189	0	0.704	0.9461	0.124	7.648	0.341	0.039	0.009	0.1752	0.085	2.068	0.779	0	0.428	0.6033	0.09	6.733	1.952	0
Disorders of bilirubin excretion	0.465	0.317	-1.435	-0.4847	0.485	-1	0.118	0	0.064	0.091	0.014	6.578	0.491	0.001	0.135	0.3128	0.091	3.441	0.643	0.002	0.144	0.3937	0.127	3.092	2.557	-0.97	0.7935	0.9	0.882	1.187	0	0.702	0.9447	0.124	7.635	0.34	0.041	0.007	0.1735	0.085	2.048	0.779	0	0.427	0.6029	0.09	6.729	1.95	0
Disorders of calcium/phosphorus metabolism	0.465	0.317	-1.435	-0.4853	0.485	-1.001	0.118	0	0.064	0.0911	0.014	6.59	0.489	0.001	0.133	0.3114	0.091	3.425	0.642	0.002	0.143	0.3923	0.127	3.081	2.303	-2.379	-0.0378	1.195	-0.032	1.189	0	0.704	0.9462	0.124	7.646	0.34	0.04	0.008	0.1743	0.085	2.056	0.779	0	0.428	0.6033	0.09	6.729	1.95	0
Disorders of coccyx	0.463	0.315	-1.437	-0.4868	0.485	-1.004	0.118	0	0.064	0.0913	0.014	6.603	0.49	0.001	0.134	0.3119	0.091	3.432	0.641	0.002	0.142	0.3912	0.127	3.073	2.58	-1.011	0.7847	0.916	0.857	1.19	0	0.705	0.9473	0.124	7.657	0.341	0.039	0.009	0.1749	0.085	2.065	0.779	0	0.428	0.6036	0.09	6.736	1.95	0
Disorders of conjunctiva	0.465	0.317	-1.435	-0.4847	0.485	-1	0.118	0	0.064	0.0911	0.014	6.593	0.49	0.001	0.133	0.3115	0.091	3.428	0.642	0.002	0.143	0.3924	0.127	3.082	1.242	-1.06	0.0912	0.587	0.155	1.189	0	0.704	0.9465	0.124	7.651	0.34	0.04	0.008	0.1742	0.085	2.057	0.779	0	0.428	0.6035	0.09	6.736	1.95	0
Disorders of diaphragm	0.465	0.317	-1.435	-0.4848	0.485	-1	0.118	0	0.064	0.0913	0.014	6.601	0.489	0.001	0.132	0.3106	0.091	3.417	0.641	0.002	0.141	0.3911	0.127	3.071	1.551	-3.305	-0.8769	1.239	-0.708	1.188	0	0.704	0.946	0.124	7.647	0.341	0.039	0.009	0.1747	0.085	2.062	0.779	0	0.427	0.6031	0.09	6.731	1.951	0
Disorders of esophageal motility	0.469	0.321	-1.431	-0.4807	0.485	-0.992	0.118	0	0.064	0.0911	0.014	6.584	0.488	0.001	0.131	0.3095	0.091	3.405	0.641	0.002	0.142	0.3914	0.127	3.074	4.273	-0.908	1.6822	1.322	1.273	1.19	0	0.705	0.9474	0.124	7.658	0.341	0.039	0.009	0.1747	0.085	2.062	0.778	0	0.427	0.6024	0.09	6.72	1.951	0
Disorders of external ear	0.47	0.322	-1.431	-0.4803	0.485	-0.991	0.119	0	0.064	0.0916	0.014	6.62	0.487	0.001	0.13	0.3085	0.091	3.392	0.637	0.002	0.137	0.3871	0.127	3.039	2.705	0.567	1.6356	0.545	2.999	1.189	0	0.703	0.9458	0.124	7.634	0.338	0.042	0.006	0.1723	0.085	2.032	0.783	0	0.432	0.6073	0.09	6.773	1.956	0
Disorders of lacrimal system	0.465	0.317	-1.435	-0.4846	0.485	-1	0.118	0	0.064	0.0912	0.014	6.594	0.489	0.001	0.133	0.3114	0.091	3.426	0.642	0.002	0.143	0.3924	0.127	3.082	3.74	-2.296	0.7223	1.54	0.469	1.19	0	0.705	0.9471	0.124	7.655	0.341	0.039	0.009	0.1748	0.085	2.063	0.78	0	0.428	0.604	0.09	6.74	1.951	0
Disorders of magnesium metabolism	0.465	0.317	-1.435	-0.4853	0.485	-1.001	0.118	0	0.064	0.0908	0.014	6.561	0.491	0.001	0.135	0.3128	0.091	3.44	0.643	0.002	0.144	0.3936	0.127	3.092	3.152	-1.205	0.9735	1.112	0.876	1.186	0	0.701	0.9438	0.124	7.626	0.339	0.042	0.006	0.1725	0.085	2.036	0.777	0	0.426	0.6018	0.09	6.716	1.947	0
Disorders of mineral metabolism	0.462	0.314	-1.438	-0.4881	0.485	-1.007	0.118	0	0.064	0.0912	0.014	6.599	0.489	0.001	0.132	0.3105	0.091	3.416	0.641	0.002	0.142	0.3915	0.127	3.075	1.745	-2.896	-0.5756	1.184	-0.486	1.189	0	0.704	0.9462	0.124	7.649	0.341	0.039	0.009	0.1748	0.085	2.063	0.781	0	0.429	0.6049	0.09	6.747	1.951	0
Disorders of muscle, ligament, and fascia	0.465	0.317	-1.435	-0.4854	0.485	-1.001	0.118	0	0.064	0.0912	0.014	6.595	0.49	0.001	0.133	0.3116	0.091	3.428	0.642	0.002	0.143	0.3925	0.127	3.083	1.954	-2.645	-0.3459	1.173	-0.295	1.188	0	0.703	0.9457	0.124	7.643	0.34	0.04	0.008	0.174	0.085	2.053	0.778	0	0.427	0.6027	0.09	6.725	1.95	0
Disorders of optic nerve and visual pathways	0.465	0.317	-1.435	-0.4853	0.485	-1.001	0.118	0	0.064	0.0912	0.014	6.594	0.489	0.001	0.133	0.3112	0.091	3.424	0.642	0.002	0.142	0.392	0.127	3.079	1.692	-2.042	-0.175	0.953	-0.184	1.189	0	0.704	0.9462	0.124	7.648	0.34	0.039	0.008	0.1744	0.085	2.059	0.779	0	0.428	0.6034	0.09	6.735	1.95	0
Disorders of penis	0.465	0.318	-1.434	-0.4845	0.485	-1	0.118	0	0.064	0.0912	0.014	6.593	0.489	0.001	0.133	0.3107	0.091	3.419	0.642	0.002	0.143	0.3925	0.127	3.083	0.56	-0.931	-0.1853	0.38	-0.487	1.188	0	0.703	0.9452	0.124	7.639	0.34	0.04	0.008	0.1739	0.085	2.052	0.779	0	0.428	0.6037	0.09	6.738	1.95	0
Disorders of phosphorus metabolism	0.474	0.326	-1.426	-0.476	0.485	-0.982	0.118	0	0.064	0.091	0.014	6.582	0.489	0.001	0.133	0.3109	0.091	3.421	0.642	0.002	0.143	0.3928	0.127	3.085	4.12	-0.386	1.867	1.149	1.624	1.189	0	0.704	0.9467	0.124	7.651	0.338	0.042	0.006	0.1724	0.085	2.034	0.778	0	0.427	0.6025	0.09	6.722	1.946	0
Disorders of refraction and accommodation; blindness and low vision	0.466	0.318	-1.434	-0.4844	0.485	-0.999	0.118	0	0.064	0.0911	0.014	6.592	0.489	0.001	0.133	0.311	0.091	3.422	0.642	0.002	0.143	0.3924	0.127	3.082	1.406	-2.089	-0.3415	0.891	-0.383	1.189	0	0.704	0.9461	0.124	7.648	0.341	0.039	0.009	0.1746	0.085	2.061	0.779	0	0.428	0.6034	0.09	6.735	1.951	0
Disorders of sacrum	0.467	0.319	-1.434	-0.4835	0.485	-0.998	0.118	0	0.064	0.0913	0.014	6.604	0.491	0.001	0.135	0.3128	0.091	3.442	0.644	0.002	0.144	0.394	0.127	3.094	3.092	-0.594	1.2487	0.94	1.328	1.187	0	0.702	0.9449	0.124	7.638	0.341	0.039	0.009	0.1747	0.085	2.063	0.779	0	0.428	0.6035	0.09	6.735	1.952	0
Disorders of sweat glands	0.463	0.315	-1.437	-0.4866	0.485	-1.004	0.118	0	0.064	0.0913	0.014	6.602	0.489	0.001	0.133	0.3112	0.091	3.424	0.642	0.002	0.143	0.3921	0.127	3.08	1.957	-3.074	-0.5586	1.283	-0.435	1.189	0	0.704	0.9466	0.124	7.651	0.341	0.039	0.009	0.1751	0.085	2.067	0.78	0	0.429	0.6047	0.09	6.745	1.951	0
Disorders of the orbit	0.466	0.318	-1.434	-0.4844	0.485	-0.999	0.118	0	0.064	0.0911	0.014	6.585	0.49	0.001	0.133	0.3116	0.091	3.429	0.641	0.002	0.142	0.3912	0.127	3.072	2.965	-1.875	0.5448	1.235	0.441	1.186	0	0.7	0.9432	0.124	7.613	0.34	0.04	0.008	0.1741	0.085	2.055	0.778	0	0.427	0.6028	0.09	6.727	1.95	0
Disorders of the pituitary gland and its hypothalamic control	0.464	0.316	-1.436	-0.4859	0.485	-1.002	0.118	0	0.064	0.0912	0.014	6.594	0.49	0.001	0.133	0.3114	0.091	3.426	0.642	0.002	0.143	0.3924	0.127	3.082	1.79	-1.643	0.0732	0.876	0.084	1.189	0	0.704	0.9461	0.124	7.647	0.34	0.039	0.008	0.1744	0.085	2.059	0.779	0	0.428	0.6034	0.09	6.735	1.95	0
Disorders of vitreous body	0.462	0.314	-1.438	-0.4878	0.485	-1.006	0.118	0	0.064	0.091	0.014	6.581	0.49	0.001	0.134	0.3122	0.091	3.434	0.641	0.002	0.142	0.3912	0.127	3.072	0.185	-2.464	-1.1399	0.676	-1.687	1.204	0	0.717	0.9604	0.124	7.739	0.341	0.039	0.009	0.1753	0.085	2.069	0.78	0	0.429	0.6047	0.09	6.748	1.95	0
Displacement of intervertebral disc	0.466	0.318	-1.434	-0.4838	0.485	-0.998	0.118	0	0.064	0.0911	0.014	6.589	0.489	0.001	0.133	0.3111	0.091	3.423	0.642	0.002	0.143	0.3921	0.127	3.079	0.752	-0.554	0.0988	0.333	0.297	1.189	0	0.704	0.9462	0.124	7.648	0.34	0.04	0.008	0.174	0.085	2.053	0.778	0	0.427	0.6028	0.09	6.727	1.95	0
Disturbance of salivary secretion	0.44	0.291	-1.468	-0.5139	0.487	-1.055	0.118	0	0.063	0.0904	0.014	6.536	0.489	0.001	0.132	0.3105	0.091	3.417	0.642	0.002	0.143	0.3924	0.127	3.082	2.528	-0.123	1.2025	0.676	1.778	1.19	0	0.705	0.9471	0.124	7.653	0.335	0.046	0.003	0.1693	0.085	1.997	0.778	0	0.427	0.6024	0.09	6.721	1.948	0
Disturbance of skin sensation	0.462	0.314	-1.438	-0.4877	0.485	-1.006	0.119	0	0.064	0.0914	0.014	6.609	0.491	0.001	0.135	0.313	0.091	3.442	0.645	0.002	0.146	0.3956	0.127	3.106	0.703	-0.195	0.254	0.229	1.108	1.189	0	0.704	0.9465	0.124	7.65	0.341	0.038	0.009	0.1754	0.085	2.07	0.779	0	0.428	0.6035	0.09	6.736	1.953	0
Disturbances of sensation of smell and taste	0.464	0.316	-1.436	-0.4862	0.485	-1.003	0.118	0	0.064	0.0911	0.014	6.592	0.489	0.001	0.133	0.3111	0.091	3.422	0.643	0.002	0.144	0.3934	0.127	3.089	0.536	-1.617	-0.5405	0.549	-0.984	1.19	0	0.705	0.9478	0.124	7.66	0.342	0.038	0.01	0.1759	0.085	2.076	0.778	0	0.427	0.6027	0.09	6.727	1.95	0
Diverticulitis	0.464	0.316	-1.436	-0.486	0.485	-1.003	0.118	0	0.064	0.0911	0.014	6.592	0.489	0.001	0.132	0.3104	0.091	3.414	0.641	0.002	0.142	0.3919	0.127	3.078	1.02	-1.805	-0.3923	0.721	-0.544	1.187	0	0.702	0.945	0.124	7.637	0.34	0.04	0.008	0.1736	0.085	2.049	0.778	0	0.427	0.6025	0.09	6.724	1.95	0
Diverticulosis	0.466	0.318	-1.434	-0.4839	0.485	-0.998	0.118	0	0.064	0.0912	0.014	6.593	0.489	0.001	0.133	0.3112	0.091	3.424	0.642	0.002	0.143	0.3925	0.127	3.083	0.727	-0.632	0.0479	0.347	0.138	1.189	0	0.704	0.9462	0.124	7.649	0.34	0.039	0.008	0.1745	0.085	2.059	0.779	0	0.428	0.6034	0.09	6.734	1.951	0
Dizziness and giddiness (Light-headedness and vertigo)	0.463	0.315	-1.437	-0.4871	0.485	-1.005	0.118	0	0.064	0.0912	0.014	6.595	0.49	0.001	0.134	0.3117	0.091	3.429	0.642	0.002	0.143	0.3926	0.127	3.084	0.483	-0.395	0.0439	0.224	0.196	1.189	0	0.704	0.9461	0.124	7.648	0.341	0.039	0.008	0.1745	0.085	2.06	0.779	0	0.428	0.6033	0.09	6.733	1.951	0
Drusen (degenerative) of retina	0.465	0.317	-1.435	-0.4847	0.485	-1	0.118	0	0.064	0.0912	0.014	6.594	0.491	0.001	0.135	0.3131	0.091	3.444	0.643	0.002	0.144	0.3939	0.127	3.093	4.263	-2.007	1.1279	1.599	0.705	1.186	0	0.701	0.9438	0.124	7.625	0.34	0.04	0.008	0.1741	0.085	2.055	0.779	0	0.428	0.6035	0.09	6.735	1.951	0
Dry eyes	0.492	0.345	-1.408	-0.458	0.485	-0.944	0.118	0	0.064	0.0908	0.014	6.565	0.495	0	0.139	0.3171	0.091	3.485	0.651	0.002	0.151	0.4008	0.127	3.144	2.328	0.537	1.4322	0.457	3.134	1.171	0	0.685	0.928	0.124	7.492	0.334	0.048	0.001	0.1677	0.085	1.977	0.776	0	0.424	0.5999	0.09	6.689	1.948	0
Duodenitis	0.465	0.317	-1.435	-0.4851	0.485	-1.001	0.118	0	0.064	0.0911	0.014	6.591	0.49	0.001	0.133	0.3114	0.091	3.426	0.642	0.002	0.143	0.3923	0.127	3.082	2.552	-3.107	-0.2776	1.444	-0.192	1.189	0	0.704	0.9463	0.124	7.649	0.341	0.039	0.008	0.1745	0.085	2.06	0.779	0	0.428	0.6033	0.09	6.734	1.951	0
Dyshidrosis	0.462	0.314	-1.438	-0.4882	0.485	-1.007	0.119	0	0.064	0.0915	0.014	6.614	0.491	0.001	0.135	0.3128	0.091	3.441	0.643	0.002	0.144	0.3931	0.127	3.087	0.95	-2.417	-0.7334	0.859	-0.854	1.189	0	0.704	0.9462	0.124	7.648	0.341	0.039	0.009	0.1749	0.085	2.065	0.78	0	0.429	0.6047	0.09	6.748	1.951	0
Dysmetabolic syndrome X	0.464	0.316	-1.436	-0.4862	0.485	-1.003	0.118	0	0.064	0.0914	0.014	6.607	0.488	0.001	0.131	0.3096	0.091	3.406	0.641	0.002	0.142	0.3916	0.127	3.076	0.972	-2.398	-0.7133	0.86	-0.83	1.188	0	0.703	0.9456	0.124	7.644	0.341	0.039	0.009	0.1747	0.085	2.062	0.78	0	0.428	0.6041	0.09	6.742	1.951	0
Dyspepsia and other specified disorders of function of stomach	0.472	0.323	-1.429	-0.4788	0.485	-0.987	0.118	0	0.064	0.091	0.014	6.574	0.491	0.001	0.135	0.313	0.091	3.442	0.647	0.002	0.147	0.3971	0.127	3.117	1.95	0.457	1.2032	0.381	3.159	1.196	0	0.71	0.9531	0.124	7.696	0.339	0.042	0.006	0.1726	0.085	2.035	0.782	0	0.43	0.6063	0.09	6.759	1.957	0
Dysphagia	0.464	0.316	-1.436	-0.4857	0.485	-1.002	0.118	0	0.064	0.0912	0.014	6.594	0.489	0.001	0.133	0.3113	0.091	3.425	0.642	0.002	0.143	0.3923	0.127	3.081	0.608	-0.701	-0.0462	0.334	-0.138	1.189	0	0.704	0.9462	0.124	7.648	0.341	0.039	0.008	0.1745	0.085	2.06	0.779	0	0.428	0.6033	0.09	6.733	1.95	0
Dysthymic disorder	0.468	0.32	-1.432	-0.4816	0.485	-0.994	0.118	0	0.064	0.091	0.014	6.578	0.488	0.001	0.132	0.3099	0.091	3.408	0.64	0.002	0.14	0.3901	0.127	3.063	0.547	-1.023	-0.2379	0.401	-0.594	1.186	0	0.701	0.9437	0.124	7.624	0.338	0.043	0.006	0.1719	0.085	2.027	0.778	0	0.426	0.6019	0.09	6.715	1.949	0
Dysuria	0.464	0.316	-1.436	-0.4862	0.485	-1.003	0.118	0	0.064	0.0914	0.014	6.608	0.488	0.001	0.132	0.3103	0.091	3.414	0.643	0.002	0.144	0.3932	0.127	3.088	1.142	-0.237	0.4524	0.352	1.286	1.192	0	0.707	0.9491	0.124	7.669	0.341	0.039	0.009	0.175	0.085	2.066	0.781	0	0.43	0.6053	0.09	6.753	1.953	0
E. coli	0.473	0.324	-1.428	-0.4777	0.485	-0.985	0.118	0	0.064	0.0908	0.014	6.568	0.49	0.001	0.133	0.3116	0.091	3.428	0.642	0.002	0.143	0.3929	0.127	3.086	2.036	-0.945	0.5454	0.761	0.717	1.189	0	0.704	0.9467	0.124	7.652	0.34	0.041	0.007	0.1735	0.085	2.048	0.778	0	0.427	0.6025	0.09	6.723	1.949	0
Edema	0.472	0.324	-1.429	-0.4783	0.485	-0.987	0.118	0	0.064	0.091	0.014	6.584	0.491	0.001	0.135	0.3131	0.091	3.444	0.643	0.002	0.144	0.3937	0.127	3.091	1.192	-0.112	0.5404	0.333	1.625	1.192	0	0.707	0.9495	0.124	7.673	0.341	0.039	0.009	0.1753	0.085	2.069	0.782	0	0.431	0.6062	0.09	6.762	1.954	0
Effects of heat, cold and air pressure	0.464	0.316	-1.436	-0.4856	0.485	-1.002	0.118	0	0.064	0.0913	0.014	6.604	0.489	0.001	0.133	0.3112	0.091	3.424	0.642	0.002	0.143	0.3927	0.127	3.084	1.947	-0.603	0.6719	0.65	1.033	1.191	0	0.706	0.9488	0.124	7.667	0.343	0.037	0.011	0.1767	0.085	2.085	0.779	0	0.428	0.6032	0.09	6.732	1.953	0
Effects of other external causes	0.465	0.317	-1.435	-0.4849	0.485	-1.001	0.118	0	0.064	0.091	0.014	6.584	0.49	0.001	0.134	0.312	0.091	3.433	0.643	0.002	0.144	0.3932	0.127	3.088	0.711	-0.402	0.1544	0.284	0.544	1.188	0	0.704	0.946	0.124	7.648	0.34	0.04	0.008	0.1738	0.085	2.051	0.777	0	0.425	0.6011	0.09	6.701	1.95	0
Effects radiation NOS	0.469	0.321	-1.432	-0.4814	0.485	-0.993	0.118	0	0.064	0.0911	0.014	6.581	0.495	0.001	0.138	0.3163	0.091	3.476	0.65	0.002	0.151	0.4007	0.127	3.145	2.818	0.365	1.5916	0.626	2.544	1.194	0	0.709	0.9511	0.124	7.685	0.34	0.041	0.007	0.1734	0.085	2.045	0.78	0	0.429	0.6043	0.09	6.742	1.951	0
Elevated C-reactive protein (CRP)	0.465	0.317	-1.435	-0.4854	0.485	-1.001	0.118	0	0.064	0.0912	0.014	6.594	0.49	0.001	0.133	0.3114	0.091	3.427	0.642	0.002	0.143	0.3924	0.127	3.082	2.235	-2.144	0.046	1.117	0.041	1.189	0	0.704	0.9462	0.124	7.647	0.34	0.039	0.008	0.1744	0.085	2.059	0.779	0	0.428	0.6033	0.09	6.732	1.95	0
Elevated blood pressure reading without diagnosis of hypertension	0.473	0.326	-1.424	-0.4753	0.484	-0.982	0.118	0	0.064	0.0913	0.014	6.604	0.487	0.001	0.131	0.3092	0.091	3.401	0.641	0.002	0.142	0.3916	0.127	3.075	0.066	-0.718	-0.326	0.2	-1.628	1.189	0	0.704	0.9468	0.124	7.654	0.345	0.035	0.013	0.1788	0.085	2.109	0.783	0	0.431	0.6071	0.09	6.772	1.951	0
Elevated prostate specific antigen [PSA]	0.465	0.317	-1.435	-0.4852	0.485	-1.001	0.118	0	0.064	0.0912	0.014	6.594	0.49	0.001	0.133	0.3114	0.091	3.426	0.642	0.002	0.143	0.3924	0.127	3.082	1.315	-1.285	0.0149	0.663	0.023	1.189	0	0.704	0.9463	0.124	7.647	0.34	0.039	0.008	0.1744	0.085	2.059	0.779	0	0.428	0.6034	0.09	6.733	1.95	0
Elevated sedimentation rate	0.465	0.317	-1.435	-0.4846	0.485	-1	0.118	0	0.064	0.0911	0.014	6.593	0.489	0.001	0.133	0.3108	0.091	3.419	0.641	0.002	0.142	0.3913	0.127	3.073	2.27	-1.377	0.4466	0.93	0.48	1.188	0	0.703	0.9454	0.124	7.642	0.34	0.04	0.008	0.1743	0.085	2.057	0.779	0	0.428	0.6037	0.09	6.738	1.951	0
Elevated white blood cell count	0.468	0.32	-1.433	-0.4825	0.485	-0.995	0.118	0	0.064	0.0909	0.014	6.575	0.49	0.001	0.134	0.3122	0.091	3.435	0.644	0.002	0.145	0.3946	0.127	3.099	1.138	-0.47	0.3345	0.41	0.815	1.19	0	0.705	0.9474	0.124	7.658	0.339	0.041	0.007	0.1729	0.085	2.041	0.779	0	0.428	0.6032	0.09	6.732	1.95	0
Emphysema	0.47	0.322	-1.43	-0.4796	0.485	-0.989	0.118	0	0.064	0.0911	0.014	6.587	0.489	0.001	0.133	0.3109	0.091	3.421	0.642	0.002	0.143	0.3923	0.127	3.081	2.889	-1.203	0.8427	1.044	0.807	1.188	0	0.703	0.9452	0.124	7.641	0.341	0.039	0.009	0.1747	0.085	2.062	0.78	0	0.428	0.604	0.09	6.74	1.95	0
Empyema and pneumothorax	0.468	0.32	-1.433	-0.4826	0.485	-0.995	0.119	0	0.065	0.0917	0.014	6.624	0.488	0.001	0.132	0.3102	0.091	3.412	0.644	0.002	0.145	0.3946	0.127	3.099	3.644	0.099	1.8715	0.904	2.069	1.19	0	0.705	0.9477	0.124	7.659	0.339	0.042	0.006	0.1726	0.085	2.037	0.778	0	0.427	0.6027	0.09	6.726	1.953	0
Encephalitis, non-infectious	0.464	0.316	-1.436	-0.486	0.485	-1.003	0.118	0	0.064	0.0912	0.014	6.593	0.49	0.001	0.133	0.3116	0.091	3.428	0.642	0.002	0.143	0.3925	0.127	3.083	2.57	-2.311	0.1299	1.245	0.104	1.189	0	0.704	0.9463	0.124	7.649	0.34	0.04	0.008	0.1743	0.085	2.057	0.779	0	0.428	0.6034	0.09	6.734	1.95	0
Encephalopathy, not elsewhere classified	0.431	0.281	-1.487	-0.5277	0.489	-1.079	0.117	0	0.063	0.0904	0.014	6.533	0.488	0.001	0.132	0.3099	0.091	3.409	0.642	0.002	0.143	0.3923	0.127	3.08	3.376	-0.223	1.5767	0.918	1.717	1.185	0	0.7	0.9424	0.124	7.617	0.337	0.043	0.005	0.1713	0.085	2.021	0.775	0	0.424	0.5998	0.09	6.69	1.946	0
Encounter for long-term (current) use of anticoagulants	0.459	0.31	-1.445	-0.4933	0.486	-1.016	0.118	0	0.064	0.0912	0.014	6.595	0.49	0.001	0.134	0.3121	0.091	3.432	0.643	0.002	0.143	0.393	0.127	3.086	2.838	-2.22	0.3092	1.29	0.24	1.188	0	0.703	0.9458	0.124	7.644	0.34	0.039	0.008	0.1744	0.085	2.059	0.779	0	0.427	0.6031	0.09	6.731	1.951	0
Enthesopathy	0.466	0.318	-1.435	-0.4845	0.485	-0.999	0.118	0	0.064	0.0912	0.014	6.596	0.49	0.001	0.133	0.3115	0.091	3.427	0.642	0.002	0.143	0.3924	0.127	3.082	0.329	-0.493	-0.0823	0.21	-0.393	1.189	0	0.704	0.9461	0.124	7.648	0.34	0.04	0.008	0.1743	0.085	2.058	0.779	0	0.428	0.6033	0.09	6.733	1.95	0
Eosinophilia	0.465	0.317	-1.435	-0.4847	0.485	-1	0.118	0	0.064	0.0911	0.014	6.586	0.491	0.001	0.134	0.3126	0.091	3.438	0.643	0.002	0.144	0.3934	0.127	3.09	3.193	-1.968	0.6126	1.317	0.465	1.189	0	0.704	0.9463	0.124	7.65	0.34	0.04	0.008	0.1738	0.085	2.051	0.779	0	0.428	0.6033	0.09	6.733	1.949	0
Eosinophilic esophagitis	0.47	0.322	-1.43	-0.48	0.485	-0.99	0.118	0	0.064	0.0909	0.014	6.573	0.488	0.001	0.131	0.3096	0.091	3.406	0.639	0.002	0.14	0.3893	0.127	3.057	1.045	-2.482	-0.7185	0.9	-0.799	1.19	0	0.705	0.9474	0.124	7.657	0.34	0.04	0.008	0.1741	0.085	2.055	0.778	0	0.427	0.6024	0.09	6.723	1.95	0
Epilepsy, recurrent seizures, convulsions	0.474	0.327	-1.426	-0.4756	0.485	-0.981	0.117	0	0.063	0.0902	0.014	6.515	0.494	0.001	0.137	0.3155	0.091	3.469	0.646	0.002	0.147	0.3963	0.127	3.112	4.078	-0.254	1.9123	1.105	1.73	1.18	0	0.695	0.9377	0.124	7.572	0.338	0.043	0.006	0.1718	0.085	2.027	0.777	0	0.425	0.601	0.09	6.706	1.945	0
Epiphora	0.471	0.323	-1.43	-0.4793	0.485	-0.989	0.118	0	0.064	0.0912	0.014	6.595	0.489	0.001	0.133	0.3109	0.091	3.421	0.642	0.002	0.143	0.3923	0.127	3.081	2.541	-1.347	0.5969	0.992	0.602	1.188	0	0.703	0.9454	0.124	7.642	0.34	0.04	0.008	0.1743	0.085	2.058	0.779	0	0.428	0.6033	0.09	6.733	1.95	0
Epistaxis or throat hemorrhage	0.463	0.315	-1.437	-0.4872	0.485	-1.005	0.118	0	0.064	0.091	0.014	6.583	0.489	0.001	0.133	0.3112	0.091	3.424	0.639	0.002	0.14	0.3898	0.127	3.061	1.454	-0.359	0.5471	0.462	1.183	1.188	0	0.703	0.9452	0.124	7.639	0.34	0.04	0.008	0.1742	0.085	2.057	0.778	0	0.426	0.6021	0.09	6.719	1.951	0
Erectile dysfunction [ED]	0.46	0.309	-1.455	-0.4974	0.488	-1.018	0.118	0	0.064	0.0909	0.014	6.568	0.487	0.001	0.131	0.3088	0.091	3.395	0.642	0.002	0.142	0.3922	0.127	3.077	1.117	0.311	0.714	0.206	3.474	1.19	0	0.705	0.9472	0.124	7.651	0.342	0.038	0.01	0.176	0.085	2.076	0.782	0	0.43	0.6063	0.09	6.758	1.955	0
Esophageal bleeding (varices/hemorrhage)	0.467	0.319	-1.433	-0.4832	0.485	-0.997	0.118	0	0.064	0.0911	0.014	6.59	0.488	0.001	0.132	0.3103	0.091	3.413	0.641	0.002	0.142	0.3912	0.127	3.073	1.326	-3.131	-0.9022	1.137	-0.793	1.187	0	0.702	0.9443	0.124	7.632	0.339	0.041	0.007	0.1728	0.085	2.04	0.778	0	0.426	0.602	0.09	6.718	1.948	0
Esophagitis, GERD and related diseases	0.465	0.317	-1.435	-0.4851	0.485	-1.001	0.118	0	0.064	0.0913	0.014	6.605	0.49	0.001	0.134	0.3118	0.091	3.431	0.642	0.002	0.143	0.3925	0.127	3.083	0.925	-1.695	-0.3849	0.668	-0.576	1.188	0	0.703	0.9454	0.124	7.642	0.34	0.04	0.008	0.1742	0.085	2.056	0.779	0	0.428	0.6033	0.09	6.733	1.95	0
Essential hypertension	0.471	0.323	-1.43	-0.4795	0.485	-0.989	0.118	0	0.064	0.0909	0.014	6.575	0.489	0.001	0.133	0.3111	0.091	3.423	0.642	0.002	0.143	0.3929	0.127	3.086	0.461	-0.273	0.0938	0.187	0.5	1.187	0	0.702	0.9448	0.124	7.636	0.34	0.04	0.008	0.1736	0.085	2.049	0.778	0	0.427	0.6023	0.09	6.721	1.95	0
Essential tremor	0.455	0.308	-1.445	-0.4946	0.485	-1.02	0.119	0	0.064	0.0915	0.014	6.618	0.493	0.001	0.137	0.3151	0.091	3.463	0.648	0.002	0.148	0.3978	0.127	3.122	4.113	-0.363	1.8751	1.142	1.642	1.187	0	0.702	0.9444	0.124	7.63	0.342	0.038	0.01	0.1759	0.085	2.075	0.779	0	0.428	0.6035	0.09	6.734	1.953	0
Eustachian tube disorders	0.465	0.317	-1.435	-0.4851	0.485	-1.001	0.118	0	0.064	0.0912	0.014	6.593	0.49	0.001	0.133	0.3115	0.091	3.428	0.642	0.002	0.143	0.3927	0.127	3.084	0.757	-0.578	0.0893	0.341	0.262	1.189	0	0.704	0.9468	0.124	7.652	0.341	0.039	0.009	0.1745	0.085	2.06	0.779	0	0.428	0.6036	0.09	6.737	1.951	0
Exophthalmos	0.462	0.314	-1.438	-0.4878	0.485	-1.006	0.118	0	0.064	0.0913	0.014	6.601	0.491	0.001	0.135	0.3132	0.091	3.443	0.644	0.002	0.144	0.394	0.127	3.093	3.073	-1.789	0.6419	1.24	0.518	1.188	0	0.703	0.9455	0.124	7.642	0.341	0.039	0.009	0.1753	0.085	2.069	0.78	0	0.428	0.6041	0.09	6.742	1.951	0
Eye infection, viral	0.461	0.313	-1.439	-0.4891	0.485	-1.009	0.119	0	0.065	0.0916	0.014	6.623	0.49	0.001	0.134	0.3118	0.091	3.43	0.641	0.002	0.142	0.3916	0.127	3.076	0.492	-2.579	-1.0433	0.784	-1.332	1.189	0	0.704	0.9466	0.124	7.651	0.342	0.037	0.01	0.1763	0.085	2.08	0.78	0	0.429	0.6045	0.09	6.745	1.954	0
Facial nerve disorders [CN7]	0.465	0.317	-1.435	-0.4853	0.485	-1.001	0.118	0	0.064	0.0912	0.014	6.593	0.49	0.001	0.133	0.3115	0.091	3.427	0.642	0.002	0.143	0.3923	0.127	3.082	2.218	-1.975	0.1218	1.07	0.114	1.189	0	0.704	0.9463	0.124	7.65	0.34	0.04	0.008	0.1744	0.085	2.059	0.779	0	0.427	0.6031	0.09	6.73	1.95	0
Facial weakness	0.467	0.319	-1.433	-0.4834	0.485	-0.997	0.118	0	0.064	0.091	0.014	6.579	0.489	0.001	0.133	0.3108	0.091	3.419	0.642	0.002	0.143	0.3922	0.127	3.081	3.702	-1.115	1.2937	1.229	1.053	1.19	0	0.705	0.947	0.124	7.655	0.34	0.04	0.008	0.1743	0.085	2.057	0.778	0	0.427	0.6027	0.09	6.727	1.95	0
Family history	0.467	0.319	-1.433	-0.4834	0.485	-0.997	0.118	0	0.064	0.0912	0.014	6.599	0.489	0.001	0.133	0.3112	0.091	3.423	0.642	0.002	0.143	0.3923	0.127	3.081	0.43	-0.192	0.1191	0.159	0.751	1.188	0	0.703	0.9456	0.124	7.643	0.338	0.043	0.005	0.1715	0.085	2.022	0.776	0	0.425	0.6004	0.09	6.694	1.949	0
Fasciitis	0.463	0.315	-1.437	-0.4868	0.485	-1.004	0.118	0	0.064	0.0913	0.014	6.6	0.489	0.001	0.133	0.311	0.091	3.422	0.641	0.002	0.142	0.3912	0.127	3.072	0.471	-0.763	-0.1462	0.315	-0.464	1.188	0	0.704	0.946	0.124	7.647	0.34	0.04	0.008	0.1743	0.085	2.058	0.779	0	0.428	0.6032	0.09	6.733	1.951	0
Fever of unknown origin	0.451	0.303	-1.449	-0.4988	0.485	-1.029	0.118	0	0.064	0.0911	0.014	6.587	0.49	0.001	0.134	0.3118	0.091	3.431	0.644	0.002	0.145	0.3948	0.127	3.1	0.752	-0.305	0.2236	0.27	0.829	1.191	0	0.706	0.9487	0.124	7.667	0.34	0.04	0.008	0.1742	0.085	2.056	0.778	0	0.426	0.6021	0.09	6.719	1.951	0
First degree AV block	0.466	0.318	-1.434	-0.4845	0.485	-1	0.118	0	0.064	0.0912	0.014	6.595	0.489	0.001	0.133	0.3113	0.091	3.425	0.642	0.002	0.143	0.3927	0.127	3.084	2.648	-1.988	0.3302	1.183	0.279	1.189	0	0.704	0.9465	0.124	7.651	0.34	0.04	0.008	0.1743	0.085	2.058	0.779	0	0.428	0.6032	0.09	6.733	1.95	0
Flat foot	0.464	0.316	-1.436	-0.4857	0.485	-1.002	0.118	0	0.064	0.0911	0.014	6.592	0.49	0.001	0.134	0.3117	0.091	3.429	0.642	0.002	0.143	0.3928	0.127	3.085	0.726	-0.982	-0.1279	0.436	-0.294	1.189	0	0.704	0.9463	0.124	7.649	0.34	0.04	0.008	0.1742	0.085	2.057	0.779	0	0.428	0.6031	0.09	6.732	1.95	0
Flatulence	0.46	0.312	-1.439	-0.4898	0.484	-1.011	0.118	0	0.064	0.0912	0.014	6.594	0.489	0.001	0.133	0.311	0.091	3.422	0.639	0.002	0.14	0.3898	0.127	3.06	0.875	-0.314	0.2805	0.303	0.925	1.188	0	0.704	0.946	0.124	7.647	0.34	0.04	0.008	0.1743	0.085	2.058	0.78	0	0.429	0.6044	0.09	6.745	1.952	0
Foreign body injury	0.465	0.317	-1.435	-0.4854	0.485	-1.001	0.118	0	0.064	0.0912	0.014	6.593	0.49	0.001	0.133	0.3114	0.091	3.426	0.642	0.002	0.143	0.3924	0.127	3.081	1.238	-1.242	-0.0018	0.633	-0.003	1.189	0	0.704	0.9463	0.124	7.649	0.34	0.039	0.008	0.1744	0.085	2.059	0.779	0	0.428	0.6034	0.09	6.734	1.95	0
Fracture of ankle and foot	0.466	0.318	-1.435	-0.4845	0.485	-1	0.118	0	0.064	0.0911	0.014	6.589	0.489	0.001	0.133	0.3113	0.091	3.426	0.642	0.002	0.143	0.3922	0.127	3.081	0.941	-0.774	0.0832	0.438	0.19	1.189	0	0.704	0.9465	0.124	7.651	0.34	0.04	0.008	0.174	0.085	2.054	0.779	0	0.428	0.6033	0.09	6.734	1.95	0
Fracture of clavicle or scapula	0.464	0.317	-1.435	-0.4855	0.485	-1.002	0.118	0	0.064	0.0911	0.014	6.592	0.49	0.001	0.133	0.3115	0.091	3.428	0.642	0.002	0.143	0.3923	0.127	3.082	2.068	-3.173	-0.5526	1.337	-0.413	1.189	0	0.704	0.9463	0.124	7.649	0.341	0.039	0.009	0.1746	0.085	2.061	0.78	0	0.429	0.6043	0.09	6.743	1.95	0
Fracture of foot	0.52	0.373	-1.387	-0.4334	0.486	-0.891	0.118	0	0.064	0.0911	0.014	6.591	0.49	0.001	0.134	0.3118	0.091	3.43	0.644	0.002	0.145	0.3947	0.127	3.099	0.738	-4.04	-1.6508	1.219	-1.354	1.188	0	0.703	0.9459	0.124	7.646	0.34	0.04	0.008	0.1739	0.085	2.053	0.779	0	0.427	0.6029	0.09	6.729	1.955	0
Fracture of hand or wrist	0.465	0.317	-1.435	-0.4854	0.485	-1.001	0.118	0	0.064	0.0912	0.014	6.594	0.489	0.001	0.133	0.3113	0.091	3.425	0.642	0.002	0.143	0.3924	0.127	3.082	0.941	-0.87	0.0354	0.462	0.077	1.189	0	0.704	0.9464	0.124	7.65	0.34	0.04	0.008	0.1744	0.085	2.058	0.779	0	0.428	0.6033	0.09	6.733	1.95	0
Fracture of humerus	0.467	0.319	-1.433	-0.4832	0.485	-0.997	0.118	0	0.064	0.0912	0.014	6.598	0.489	0.001	0.133	0.3112	0.091	3.424	0.642	0.002	0.143	0.3925	0.127	3.082	3.201	-1.197	1.0019	1.122	0.893	1.189	0	0.704	0.9467	0.124	7.652	0.339	0.041	0.007	0.1734	0.085	2.046	0.779	0	0.428	0.6036	0.09	6.737	1.95	0
Fracture of lower limb	0.515	0.368	-1.39	-0.4373	0.486	-0.9	0.119	0	0.064	0.0914	0.014	6.608	0.489	0.001	0.132	0.3103	0.091	3.412	0.644	0.002	0.145	0.3945	0.127	3.096	-0.093	-2.817	-1.4551	0.695	-2.093	1.188	0	0.703	0.9456	0.124	7.643	0.341	0.039	0.009	0.1753	0.085	2.069	0.78	0	0.429	0.6048	0.09	6.748	1.959	0
Fracture of radius and ulna	0.464	0.316	-1.436	-0.486	0.485	-1.003	0.118	0	0.064	0.0912	0.014	6.594	0.49	0.001	0.134	0.3117	0.091	3.429	0.642	0.002	0.143	0.3925	0.127	3.083	1.035	-1.236	-0.1002	0.579	-0.173	1.189	0	0.704	0.9462	0.124	7.648	0.341	0.039	0.009	0.1746	0.085	2.061	0.779	0	0.428	0.6035	0.09	6.736	1.95	0
Fracture of ribs	0.466	0.318	-1.434	-0.4841	0.485	-0.999	0.118	0	0.064	0.0912	0.014	6.595	0.489	0.001	0.132	0.3105	0.091	3.416	0.642	0.002	0.143	0.392	0.127	3.079	1.585	-0.851	0.367	0.621	0.591	1.188	0	0.703	0.9452	0.124	7.639	0.341	0.039	0.009	0.1747	0.085	2.063	0.779	0	0.428	0.6036	0.09	6.736	1.951	0
Fracture of tibia and fibula	0.48	0.331	-1.425	-0.4724	0.486	-0.972	0.118	0	0.064	0.0912	0.014	6.597	0.49	0.001	0.133	0.3114	0.091	3.427	0.643	0.002	0.143	0.393	0.127	3.086	1.515	-2.118	-0.3013	0.927	-0.325	1.189	0	0.704	0.9469	0.124	7.653	0.34	0.04	0.008	0.1743	0.085	2.058	0.779	0	0.428	0.6037	0.09	6.738	1.95	0
Fracture of unspecified bones	0.466	0.318	-1.434	-0.4842	0.485	-0.999	0.118	0	0.064	0.091	0.014	6.578	0.49	0.001	0.134	0.3118	0.091	3.43	0.642	0.002	0.143	0.3925	0.127	3.083	2.022	-2.844	-0.4106	1.241	-0.331	1.189	0	0.704	0.9461	0.124	7.648	0.34	0.04	0.008	0.174	0.085	2.054	0.78	0	0.429	0.6042	0.09	6.741	1.95	0
Fracture of unspecified part of femur	0.468	0.32	-1.432	-0.4824	0.485	-0.995	0.118	0	0.064	0.091	0.014	6.578	0.489	0.001	0.133	0.3106	0.091	3.418	0.64	0.002	0.14	0.39	0.127	3.063	3.78	-0.921	1.4292	1.199	1.192	1.189	0	0.704	0.9469	0.124	7.654	0.34	0.04	0.008	0.1744	0.085	2.058	0.778	0	0.427	0.6026	0.09	6.724	1.95	0
Fracture of vertebral column without mention of spinal cord injury	0.461	0.313	-1.439	-0.4894	0.485	-1.01	0.118	0	0.064	0.0912	0.014	6.597	0.491	0.001	0.134	0.3124	0.091	3.436	0.642	0.002	0.143	0.3925	0.127	3.083	0.541	-2.376	-0.9176	0.744	-1.233	1.191	0	0.706	0.9483	0.124	7.665	0.342	0.038	0.01	0.1758	0.085	2.075	0.778	0	0.427	0.6029	0.09	6.729	1.954	0
Frequency of urination and polyuria	0.466	0.318	-1.434	-0.4838	0.485	-0.998	0.119	0	0.065	0.092	0.014	6.645	0.491	0.001	0.135	0.3132	0.091	3.445	0.639	0.002	0.14	0.3896	0.127	3.06	1.101	0.118	0.6094	0.251	2.429	1.192	0	0.707	0.9498	0.124	7.673	0.338	0.042	0.006	0.1722	0.085	2.032	0.778	0	0.426	0.6021	0.09	6.718	1.952	0
Functional digestive disorders	0.465	0.317	-1.435	-0.4853	0.485	-1.001	0.118	0	0.064	0.0912	0.014	6.593	0.489	0.001	0.133	0.3113	0.091	3.425	0.642	0.002	0.143	0.3923	0.127	3.081	1.855	-2.114	-0.1296	1.012	-0.128	1.189	0	0.704	0.9462	0.124	7.649	0.34	0.04	0.008	0.1743	0.085	2.058	0.779	0	0.428	0.6034	0.09	6.735	1.951	0
Functional disorders of bladder	0.476	0.328	-1.425	-0.4745	0.485	-0.979	0.118	0	0.064	0.0911	0.014	6.586	0.488	0.001	0.132	0.3097	0.091	3.407	0.639	0.002	0.14	0.3897	0.127	3.06	3.24	-0.428	1.406	0.936	1.502	1.19	0	0.705	0.9477	0.124	7.659	0.34	0.04	0.008	0.1743	0.085	2.058	0.777	0	0.426	0.6019	0.09	6.718	1.952	0
GERD	0.475	0.327	-1.426	-0.4755	0.485	-0.981	0.118	0	0.064	0.0908	0.014	6.566	0.488	0.001	0.131	0.3096	0.091	3.406	0.64	0.002	0.141	0.3909	0.127	3.07	0.601	-0.082	0.2595	0.174	1.488	1.186	0	0.701	0.9438	0.124	7.628	0.338	0.043	0.006	0.1716	0.085	2.026	0.777	0	0.426	0.6016	0.09	6.713	1.95	0
[truncated: 529 more rows]
[truncated: 66 more columns]

## Sheet: 12_hosp
phenotype	ci_ub_Intercept	pval_Intercept	ci_lb_Intercept	coef_Intercept	std err_Intercept	z_Intercept	ci_ub_emr_months_after	pval_emr_months_after	ci_lb_emr_months_after	coef_emr_months_after	std err_emr_months_after	z_emr_months_after	ci_ub_has_phenotype	ci_lb_has_phenotype	coef_has_phenotype	std err_has_phenotype	z_has_phenotype	ci_ub_location_source_value[T.1]	pval_location_source_value[T.1]	ci_lb_location_source_value[T.1]	coef_location_source_value[T.1]	std err_location_source_value[T.1]	z_location_source_value[T.1]	ci_ub_location_source_value[T.5]	pval_location_source_value[T.5]	ci_lb_location_source_value[T.5]	coef_location_source_value[T.5]	std err_location_source_value[T.5]	z_location_source_value[T.5]	ci_ub_location_source_value[T.2]	pval_location_source_value[T.2]	ci_lb_location_source_value[T.2]	coef_location_source_value[T.2]	std err_location_source_value[T.2]	z_location_source_value[T.2]	ci_ub_location_source_value[T.4]	pval_location_source_value[T.4]	ci_lb_location_source_value[T.4]	coef_location_source_value[T.4]	std err_location_source_value[T.4]	z_location_source_value[T.4]	ci_ub_mi_or_vas_est_age	pval_mi_or_vas_est_age	ci_lb_mi_or_vas_est_age	coef_mi_or_vas_est_age	std err_mi_or_vas_est_age	z_mi_or_vas_est_age	ci_ub_num_visits_after	pval_num_visits_after
[truncated: 885 more rows]
[truncated: 18 more columns]

[truncated: 13 more sheets: 24_primary, 24_sdoh, 24_hosp, 36_primary, 36_sdoh, 36_hosp, 48_primary, 48_sdoh, 48_hosp, 60_primary, 60_sdoh, 60_hosp, legend]
