# Supplementary material for: Leveraging electronic health records from two hospital systems identifies male infertility-associated comorbidities across time
Source: Commun Med (Lond). 2025 Sep 1;5:380. doi: 10.1038/s43856-025-01071-7 (PMC12402078; doi:10.1038/s43856-025-01071-7)
Supplement: Supplementary file 23 — Supplementary Data 20 [file 43856_2025_1071_MOESM23_ESM.xlsx]

## Sheet: 12_primary
phenotype	ci_ub_Intercept	pval_Intercept	ci_lb_Intercept	coef_Intercept	std err_Intercept	z_Intercept	ci_ub_has_phenotype	ci_lb_has_phenotype	coef_has_phenotype	std err_has_phenotype	z_has_phenotype	ci_ub_mi_or_vas_est_age	pval_mi_or_vas_est_age	ci_lb_mi_or_vas_est_age	coef_mi_or_vas_est_age	std err_mi_or_vas_est_age	z_mi_or_vas_est_age	odds_ratio_has_phenotype	converged	pval_has_phenotype	log10_OR_has_phenotype	-log10_pval_has_phenotype	Count_mi	Count_r_mi	Count_con	Count_r_con	pval_BH_adj_sig	pval_BH_adj_has_phenotype	significance	significance_bh	phecode_category
Abdominal pain	3.375	0	2.696	3.0355	0.173	17.51	-0.054	-0.87	-0.4622	0.208	-2.222	-0.042	0	-0.058	-0.0499	0.004	-12.005	0.629896	TRUE	0.0263111	-0.200731	1.57986	66	3565	39	1286	FALSE	0.54545	not_significant	not_significant	symptoms
Abnormal electrocardiogram [ECG] [EKG]	3.38	0	2.699	3.0394	0.174	17.506	1.519	-0.337	0.5912	0.473	1.249	-0.042	0	-0.058	-0.0503	0.004	-12.08	1.80615	TRUE	0.21175	0.256755	0.674177	22	3609	10	1319	FALSE	0.919616	not_significant	not_significant	circulatory system
Abnormal findings examination of lungs	3.365	0	2.686	3.0254	0.173	17.457	2.532	-0.434	1.0492	0.757	1.387	-0.042	0	-0.058	-0.05	0.004	-12.027	2.85537	TRUE	0.165586	0.455662	0.780975	16	3615	10	1323	FALSE	0.916138	not_significant	not_significant	respiratory
Abnormal findings on exam of gastrointestinal tract/ abdominal area	3.367	0	2.688	3.0273	0.173	17.461	-0.543	-3.223	-1.8831	0.684	-2.755	-0.042	0	-0.058	-0.0498	0.004	-11.987	0.152118	TRUE	0.00587752	-0.81782	2.23081	10	3628	10	1317	FALSE	0.395998	not_significant	not_significant	digestive
Abnormal function study of cardiovascular system	3.369	0	2.69	3.0295	0.173	17.485	2.037	-2.793	-0.3781	1.232	-0.307	-0.042	0	-0.058	-0.05	0.004	-12.036	0.685162	TRUE	0.758937	-0.164207	0.119795	10	3629	10	1324	FALSE	0.984135	not_significant	not_significant	circulatory system
Abnormal heart sounds	3.366	0	2.687	3.0265	0.173	17.459	0.012	-2.601	-1.2942	0.667	-1.942	-0.042	0	-0.058	-0.0498	0.004	-11.994	0.274117	TRUE	0.0521884	-0.562064	1.28243	10	3627	10	1319	FALSE	0.632449	not_significant	not_significant	circulatory system
Abnormal results of function study of liver	3.368	0	2.689	3.0285	0.173	17.48	1.824	-1.345	0.2393	0.808	0.296	-0.042	0	-0.058	-0.05	0.004	-12.035	1.27036	TRUE	0.76719	0.103927	0.115097	10	3624	10	1323	FALSE	0.984135	not_significant	not_significant	digestive
Abnormal results of function study of thyroid	3.368	0	2.689	3.0289	0.173	17.482	1.669	-1.552	0.0583	0.822	0.071	-0.042	0	-0.058	-0.05	0.004	-12.035	1.06003	TRUE	0.943425	0.0253194	0.0252926	10	3625	10	1323	FALSE	0.994975	not_significant	not_significant	endocrine/metabolic
Abnormal spermatozoa	3.365	0	2.685	3.025	0.173	17.446	3.912	-0.142	1.8852	1.034	1.823	-0.042	0	-0.058	-0.05	0.004	-12.026	6.58767	TRUE	0.0683541	0.818732	1.16524	18	3613	10	1324	FALSE	0.705586	not_significant	not_significant	genitourinary
Acidosis	3.367	0	2.688	3.0273	0.173	17.472	0.563	-3.055	-1.2457	0.923	-1.35	-0.042	0	-0.058	-0.0499	0.004	-12.014	0.287739	TRUE	0.177148	-0.541001	0.751664	10	3629	10	1322	FALSE	0.916138	not_significant	not_significant	endocrine/metabolic
Acne	3.365	0	2.685	3.025	0.173	17.452	1.808	-0.689	0.5597	0.637	0.879	-0.042	0	-0.058	-0.0499	0.004	-12.018	1.75015	TRUE	0.379497	0.243075	0.420792	16	3615	10	1322	FALSE	0.983793	not_significant	not_significant	dermatologic
Acquired absence of organs	3.37	0	2.691	3.0303	0.173	17.485	1.867	-0.705	0.581	0.656	0.886	-0.042	0	-0.058	-0.0501	0.004	-12.047	1.78783	TRUE	0.375873	0.252325	0.424959	13	3618	10	1322	FALSE	0.983793	not_significant	not_significant	null
Acquired hypothyroidism	3.369	0	2.69	3.0298	0.173	17.486	0.426	-2.005	-0.7893	0.62	-1.273	-0.042	0	-0.058	-0.0499	0.004	-12.027	0.454163	TRUE	0.20315	-0.342789	0.692183	10	3625	10	1320	FALSE	0.919616	not_significant	not_significant	endocrine/metabolic
Acquired spondylolisthesis	3.366	0	2.687	3.0262	0.173	17.466	0.41	-2.616	-1.1028	0.772	-1.429	-0.042	0	-0.058	-0.0499	0.004	-12.005	0.33194	TRUE	0.153057	-0.47894	0.815146	10	3628	10	1321	FALSE	0.887073	not_significant	not_significant	musculoskeletal
Actinic keratosis	3.352	0	2.672	3.012	0.173	17.362	-0.152	-1.783	-0.9676	0.416	-2.326	-0.041	0	-0.058	-0.0494	0.004	-11.873	0.379994	TRUE	0.0200051	-0.420223	1.69886	11	3620	14	1311	FALSE	0.521943	not_significant	not_significant	dermatologic
Acute appendicitis	3.371	0	2.691	3.031	0.173	17.491	1.6	-3.961	-1.1804	1.419	-0.832	-0.042	0	-0.058	-0.05	0.004	-12.042	0.307156	TRUE	0.405367	-0.512641	0.392151	10	3630	10	1324	FALSE	0.983793	not_significant	not_significant	digestive
Acute bronchitis and bronchiolitis	3.367	0	2.688	3.0277	0.173	17.474	1.026	-0.685	0.1706	0.436	0.391	-0.042	0	-0.058	-0.05	0.004	-12.034	1.18602	TRUE	0.695814	0.0740906	0.157507	23	3608	10	1318	FALSE	0.984107	not_significant	not_significant	respiratory
Acute bronchospasm	3.369	0	2.69	3.0297	0.173	17.486	1.364	-2.071	-0.3536	0.876	-0.403	-0.042	0	-0.058	-0.05	0.004	-12.037	0.702156	TRUE	0.6866	-0.153567	0.163296	10	3627	10	1323	FALSE	0.984107	not_significant	not_significant	respiratory
Acute pain	3.369	0	2.69	3.0294	0.173	17.487	0.551	-1.094	-0.2714	0.42	-0.647	-0.042	0	-0.058	-0.05	0.004	-12.029	0.762312	TRUE	0.517769	-0.117868	0.285864	18	3613	10	1316	FALSE	0.983793	not_significant	not_significant	neurological
Acute pharyngitis	3.379	0	2.699	3.039	0.173	17.522	-0.104	-1.097	-0.6009	0.253	-2.372	-0.042	0	-0.058	-0.05	0.004	-12.033	0.548318	TRUE	0.0177087	-0.260968	1.75181	41	3590	27	1298	FALSE	0.521943	not_significant	not_significant	respiratory
Acute posthemorrhagic anemia	3.368	0	2.689	3.0283	0.173	17.47	1.715	-1.965	-0.125	0.939	-0.133	-0.042	0	-0.058	-0.05	0.004	-12.02	0.882497	TRUE	0.894084	-0.0542868	0.0486216	10	3628	10	1323	FALSE	0.994975	not_significant	not_significant	hematopoietic
Acute prostatitis	3.37	0	2.69	3.03	0.173	17.487	1.728	-3.838	-1.0553	1.42	-0.743	-0.042	0	-0.058	-0.05	0.004	-12.037	0.348088	TRUE	0.45738	-0.458311	0.339722	10	3630	10	1324	FALSE	0.983793	not_significant	not_significant	genitourinary
Acute reaction to stress	3.367	0	2.688	3.0276	0.173	17.474	0.546	-3.076	-1.2652	0.924	-1.369	-0.042	0	-0.058	-0.0499	0.004	-12.016	0.282183	TRUE	0.170947	-0.549469	0.767138	10	3629	10	1322	FALSE	0.916138	not_significant	not_significant	mental disorders
Acute sinusitis	3.376	0	2.696	3.0357	0.173	17.51	-0.056	-1.222	-0.6391	0.297	-2.149	-0.042	0	-0.058	-0.05	0.004	-12.028	0.527767	TRUE	0.0316646	-0.277558	1.49943	29	3602	20	1305	FALSE	0.566839	not_significant	not_significant	respiratory
Acute upper respiratory infections of multiple or unspecified sites	3.369	0	2.69	3.0296	0.173	17.486	0.316	-0.6	-0.1422	0.234	-0.609	-0.042	0	-0.058	-0.0499	0.004	-12.02	0.867448	TRUE	0.542811	-0.0617567	0.265352	63	3568	28	1297	FALSE	0.983793	not_significant	not_significant	respiratory
Adjustment reaction	3.369	0	2.689	3.029	0.173	17.483	1.048	-1.087	-0.0194	0.545	-0.036	-0.042	0	-0.058	-0.05	0.004	-12.033	0.980787	TRUE	0.971614	-0.00842531	0.0125063	12	3619	10	1320	FALSE	0.994975	not_significant	not_significant	mental disorders
Agorophobia, social phobia, and panic disorder	3.37	0	2.691	3.0306	0.173	17.491	1.137	-2.53	-0.6966	0.936	-0.745	-0.042	0	-0.058	-0.05	0.004	-12.04	0.498277	TRUE	0.456509	-0.30253	0.340551	10	3628	10	1323	FALSE	0.983793	not_significant	not_significant	mental disorders
Alcohol-related disorders	3.37	0	2.691	3.0302	0.173	17.488	0.572	-2.099	-0.7633	0.681	-1.121	-0.042	0	-0.058	-0.05	0.004	-12.032	0.466126	TRUE	0.262496	-0.331497	0.580878	10	3626	10	1321	FALSE	0.970247	not_significant	not_significant	mental disorders
Alcoholic liver damage	3.364	0	2.684	3.0238	0.173	17.442	1.336	-3.642	-1.1529	1.27	-0.908	-0.042	0	-0.058	-0.0498	0.004	-11.989	0.31572	TRUE	0.36397	-0.500698	0.438934	10	3630	10	1323	FALSE	0.983793	not_significant	not_significant	mental disorders
Alcoholism	3.371	0	2.691	3.031	0.173	17.491	0.887	-2.007	-0.5604	0.738	-0.759	-0.042	0	-0.058	-0.05	0.004	-12.04	0.570981	TRUE	0.447798	-0.243379	0.348918	10	3626	10	1322	FALSE	0.983793	not_significant	not_significant	mental disorders
Allergic conjunctivitis	3.368	0	2.689	3.0285	0.173	17.481	2.561	-1.832	0.3643	1.121	0.325	-0.042	0	-0.058	-0.05	0.004	-12.035	1.43951	TRUE	0.745132	0.158213	0.127767	10	3627	10	1324	FALSE	0.984135	not_significant	not_significant	sense organs
Allergic reaction to food	3.368	0	2.689	3.0284	0.173	17.48	2.532	-1.862	0.3351	1.121	0.299	-0.042	0	-0.058	-0.05	0.004	-12.034	1.39808	TRUE	0.76499	0.145532	0.116344	10	3627	10	1324	FALSE	0.984135	not_significant	not_significant	injuries & poisonings
Allergic rhinitis	3.37	0	2.69	3.0301	0.173	17.476	1.115	0	0.5575	0.285	1.959	-0.042	0	-0.058	-0.0502	0.004	-12.078	1.7463	TRUE	0.050093	0.242119	1.30022	70	3561	16	1309	FALSE	0.632449	not_significant	not_significant	respiratory
Allergies, other	3.375	0	2.696	3.0354	0.173	17.511	0.158	-2.055	-0.9487	0.565	-1.68	-0.042	0	-0.058	-0.0501	0.004	-12.053	0.387244	TRUE	0.092901	-0.412015	1.03198	10	3624	10	1319	FALSE	0.716513	not_significant	not_significant	injuries & poisonings
Alopecia	3.363	0	2.684	3.0234	0.173	17.443	1.431	-0.515	0.4584	0.496	0.923	-0.042	0	-0.058	-0.0499	0.004	-12.014	1.58154	TRUE	0.355811	0.199081	0.448781	24	3607	10	1320	FALSE	0.983793	not_significant	not_significant	dermatologic
Alteration of consciousness	3.37	0	2.691	3.0306	0.173	17.487	1.848	-2.955	-0.5536	1.225	-0.452	-0.042	0	-0.058	-0.05	0.004	-12.04	0.574877	TRUE	0.651421	-0.240425	0.186139	10	3629	10	1324	FALSE	0.984107	not_significant	not_significant	mental disorders
Althete's foot	3.369	0	2.69	3.0294	0.173	17.484	1.226	-0.831	0.1976	0.525	0.376	-0.042	0	-0.058	-0.05	0.004	-12.039	1.21847	TRUE	0.706585	0.0858166	0.150836	15	3616	10	1320	FALSE	0.984107	not_significant	not_significant	infectious diseases
Anal and rectal conditions	3.362	0	2.682	3.0218	0.173	17.433	2.275	-0.142	1.0661	0.617	1.729	-0.042	0	-0.058	-0.0499	0.004	-12.013	2.90403	TRUE	0.0838099	0.463001	1.0767	25	3606	10	1322	FALSE	0.716513	not_significant	not_significant	digestive
Anal and rectal polyp	3.368	0	2.689	3.0289	0.173	17.483	0.88	-2.149	-0.6345	0.773	-0.821	-0.042	0	-0.058	-0.05	0.004	-12.028	0.530201	TRUE	0.411603	-0.27556	0.385521	10	3627	10	1322	FALSE	0.983793	not_significant	not_significant	digestive
Anemia in neoplastic disease	3.37	0	2.691	3.0308	0.173	17.49	1.619	-3.93	-1.1554	1.416	-0.816	-0.042	0	-0.058	-0.05	0.004	-12.041	0.314932	TRUE	0.414408	-0.501784	0.382572	10	3630	10	1324	FALSE	0.983793	not_significant	not_significant	hematopoietic
Anemia of chronic disease	3.368	0	2.689	3.0289	0.173	17.484	2.439	-3.138	-0.3495	1.423	-0.246	-0.042	0	-0.058	-0.05	0.004	-12.034	0.705041	TRUE	0.805966	-0.151786	0.0936834	10	3629	10	1324	FALSE	0.994975	not_significant	not_significant	hematopoietic
Anomalies of respiratory system, congenital	3.368	0	2.689	3.0288	0.173	17.482	1.916	-3.727	-0.9053	1.439	-0.629	-0.042	0	-0.058	-0.05	0.004	-12.032	0.404421	TRUE	0.529413	-0.393167	0.276205	10	3630	10	1324	FALSE	0.983793	not_significant	not_significant	congenital anomalies
Anxiety disorder	3.378	0	2.698	3.0383	0.173	17.522	-0.151	-1.278	-0.7143	0.287	-2.485	-0.042	0	-0.058	-0.05	0.004	-12.034	0.489535	TRUE	0.0129638	-0.310217	1.88727	30	3601	22	1303	FALSE	0.521943	not_significant	not_significant	mental disorders
Aortic ectasia	3.368	0	2.689	3.0286	0.173	17.48	1.088	-2.849	-0.8808	1.004	-0.877	-0.042	0	-0.058	-0.05	0.004	-12.027	0.414451	TRUE	0.380548	-0.382527	0.419591	10	3629	10	1323	FALSE	0.983793	not_significant	not_significant	circulatory system
Aphasia/speech disturbance	3.371	0	2.692	3.0318	0.173	17.496	1.53	-4.142	-1.3056	1.447	-0.902	-0.042	0	-0.058	-0.05	0.004	-12.047	0.27101	TRUE	0.366877	-0.567015	0.43548	10	3630	10	1324	FALSE	0.983793	not_significant	not_significant	mental disorders
Apnea	3.37	0	2.69	3.03	0.173	17.487	1.956	-2.916	-0.4801	1.243	-0.386	-0.042	0	-0.058	-0.05	0.004	-12.039	0.618722	TRUE	0.69935	-0.208505	0.155305	10	3629	10	1324	FALSE	0.984107	not_significant	not_significant	respiratory
Arrhythmia (cardiac) NOS	3.373	0	2.693	3.033	0.173	17.49	1.879	-0.791	0.5438	0.681	0.798	-0.042	0	-0.058	-0.0501	0.004	-12.052	1.72254	TRUE	0.424723	0.236169	0.371894	11	3620	10	1322	FALSE	0.983793	not_significant	not_significant	circulatory system
Arthropathy NOS	3.369	0	2.689	3.029	0.173	17.482	1.914	-1.315	0.2996	0.824	0.364	-0.042	0	-0.058	-0.05	0.004	-12.037	1.34932	TRUE	0.716044	0.130115	0.145061	10	3624	10	1323	FALSE	0.984135	not_significant	not_significant	musculoskeletal
Articular cartilage disorder	3.368	0	2.689	3.0283	0.173	17.479	1.95	-1.187	0.3814	0.8	0.476	-0.042	0	-0.058	-0.05	0.004	-12.035	1.46433	TRUE	0.633737	0.16564	0.198091	10	3623	10	1323	FALSE	0.984107	not_significant	not_significant	musculoskeletal
Ascites (non malignant)	3.37	0	2.69	3.0298	0.173	17.481	2.753	-2.348	0.2027	1.301	0.156	-0.042	0	-0.058	-0.05	0.004	-12.034	1.22471	TRUE	0.876218	0.0880315	0.0573878	10	3629	10	1324	FALSE	0.994975	not_significant	not_significant	digestive
Asphyxia and hypoxemia	3.369	0	2.69	3.0296	0.173	17.485	2.664	-2.016	0.3239	1.194	0.271	-0.042	0	-0.058	-0.05	0.004	-12.038	1.38251	TRUE	0.786196	0.140668	0.104469	10	3628	10	1324	FALSE	0.985079	not_significant	not_significant	null
Asthma	3.366	0	2.687	3.0262	0.173	17.467	0.267	-1.173	-0.453	0.367	-1.233	-0.042	0	-0.058	-0.0498	0.004	-11.994	0.635718	TRUE	0.217549	-0.196735	0.662443	20	3611	13	1312	FALSE	0.921568	not_significant	not_significant	respiratory
Asthma with exacerbation	3.38	0	2.699	3.0397	0.174	17.499	3.962	-0.168	1.8971	1.054	1.8	-0.042	0	-0.058	-0.0503	0.004	-12.085	6.66653	TRUE	0.0717924	0.8239	1.14392	14	3617	10	1324	FALSE	0.705586	not_significant	not_significant	respiratory
Astigmatism	3.366	0	2.687	3.0267	0.173	17.467	1.643	-0.891	0.3761	0.647	0.582	-0.042	0	-0.058	-0.05	0.004	-12.027	1.45659	TRUE	0.560835	0.163338	0.251165	13	3618	10	1322	FALSE	0.984107	not_significant	not_significant	sense organs
Atherosclerosis of aorta	3.367	0	2.688	3.0277	0.173	17.473	2.235	-3.396	-0.5806	1.437	-0.404	-0.042	0	-0.058	-0.0499	0.004	-12.023	0.559563	TRUE	0.686123	-0.252151	0.163598	10	3630	10	1324	FALSE	0.984107	not_significant	not_significant	circulatory system
Atherosclerosis of native arteries of the extremities with intermittent claudication	3.367	0	2.688	3.0278	0.173	17.475	2.196	-3.507	-0.6555	1.455	-0.451	-0.042	0	-0.058	-0.0499	0.004	-12.024	0.519182	TRUE	0.652297	-0.28468	0.185555	10	3630	10	1324	FALSE	0.984107	not_significant	not_significant	circulatory system
Atopic/contact dermatitis due to other or unspecified	3.368	0	2.689	3.0285	0.173	17.478	0.584	-0.49	0.0467	0.274	0.17	-0.042	0	-0.058	-0.05	0.004	-12.036	1.04781	TRUE	0.864647	0.0202816	0.0631614	54	3577	19	1306	FALSE	0.994975	not_significant	not_significant	dermatologic
Atrial fibrillation	3.378	0	2.697	3.0375	0.174	17.506	2.67	-0.372	1.149	0.776	1.48	-0.042	0	-0.058	-0.0503	0.004	-12.08	3.15504	TRUE	0.138768	0.499004	0.85771	13	3618	10	1323	FALSE	0.856954	not_significant	not_significant	circulatory system
Atrial flutter	3.376	0	2.696	3.0362	0.173	17.507	3.352	-0.926	1.213	1.091	1.111	-0.042	0	-0.058	-0.0502	0.004	-12.071	3.36356	TRUE	0.266413	0.526799	0.574445	10	3625	10	1324	FALSE	0.970247	not_significant	not_significant	circulatory system
Attention deficit hyperactivity disorder	3.372	0	2.693	3.0324	0.173	17.496	0.531	-2.694	-1.0814	0.823	-1.315	-0.042	0	-0.058	-0.05	0.004	-12.043	0.33912	TRUE	0.18865	-0.469646	0.724344	10	3628	10	1322	FALSE	0.919616	not_significant	not_significant	mental disorders
Back pain	3.37	0	2.691	3.0305	0.173	17.488	0.143	-0.676	-0.2667	0.209	-1.277	-0.042	0	-0.058	-0.0499	0.004	-12.002	0.765903	TRUE	0.201624	-0.115826	0.695458	74	3557	37	1288	FALSE	0.919616	not_significant	not_significant	symptoms
Bacteremia	3.369	0	2.689	3.029	0.173	17.482	2.284	-2.301	-0.0084	1.17	-0.007	-0.042	0	-0.058	-0.05	0.004	-12.035	0.991635	TRUE	0.994242	-0.00364807	0.00250806	10	3628	10	1324	FALSE	0.99647	not_significant	not_significant	infectious diseases
Bacterial enteritis	3.368	0	2.689	3.0286	0.173	17.476	2.329	-2.088	0.1206	1.127	0.107	-0.042	0	-0.058	-0.05	0.004	-12.031	1.12817	TRUE	0.914767	0.0523759	0.0386897	10	3627	10	1324	FALSE	0.994975	not_significant	not_significant	infectious diseases
Bacterial infection NOS	3.37	0	2.691	3.0305	0.173	17.487	3.082	-1.487	0.7979	1.166	0.685	-0.042	0	-0.058	-0.05	0.004	-12.044	2.22087	TRUE	0.493628	0.346524	0.3066	10	3626	10	1324	FALSE	0.983793	not_significant	not_significant	infectious diseases
Bacterial pneumonia	3.372	0	2.692	3.0319	0.173	17.493	1.034	-2.559	-0.7627	0.917	-0.832	-0.042	0	-0.058	-0.05	0.004	-12.044	0.466405	TRUE	0.405377	-0.331236	0.392141	10	3628	10	1323	FALSE	0.983793	not_significant	not_significant	respiratory
Balanoposthitis	3.37	0	2.691	3.0305	0.173	17.487	1.872	-2.959	-0.5439	1.232	-0.441	-0.042	0	-0.058	-0.05	0.004	-12.04	0.58048	TRUE	0.658954	-0.236213	0.181145	10	3629	10	1324	FALSE	0.984107	not_significant	not_significant	genitourinary
Basal cell carcinoma	3.368	0	2.688	3.028	0.173	17.473	1.572	-2.062	-0.2453	0.927	-0.265	-0.042	0	-0.058	-0.0499	0.004	-12.022	0.78247	TRUE	0.791353	-0.106532	0.10163	10	3628	10	1323	FALSE	0.985079	not_significant	not_significant	neoplasms
Benign neoplasm of colon	3.339	0	2.658	2.9985	0.174	17.257	-0.049	-1.275	-0.662	0.313	-2.117	-0.041	0	-0.057	-0.0491	0.004	-11.754	0.515819	TRUE	0.034285	-0.287503	1.4649	21	3610	22	1303	FALSE	0.566839	not_significant	not_significant	neoplasms
Benign neoplasm of other parts of digestive system	3.368	0	2.688	3.028	0.173	17.465	2.615	-3.076	-0.2306	1.452	-0.159	-0.042	0	-0.058	-0.05	0.004	-12.017	0.794057	TRUE	0.873772	-0.100148	0.058602	10	3630	10	1324	FALSE	0.994975	not_significant	not_significant	neoplasms
Benign neoplasm of pituitary gland and craniopharyngeal duct (pouch)	3.368	0	2.689	3.0285	0.173	17.48	2.544	-1.879	0.3327	1.128	0.295	-0.042	0	-0.058	-0.05	0.004	-12.034	1.39473	TRUE	0.768116	0.14449	0.114573	10	3627	10	1324	FALSE	0.984135	not_significant	not_significant	neoplasms
Benign neoplasm of respiratory and intrathoracic organs	3.372	0	2.692	3.0319	0.173	17.494	1.5	-4.061	-1.2806	1.419	-0.903	-0.042	0	-0.058	-0.05	0.004	-12.046	0.277871	TRUE	0.366726	-0.556158	0.435658	10	3630	10	1324	FALSE	0.983793	not_significant	not_significant	neoplasms
Benign neoplasm of skin	3.371	0	2.692	3.0317	0.173	17.493	0.271	-0.594	-0.1618	0.221	-0.733	-0.042	0	-0.058	-0.05	0.004	-12.03	0.850611	TRUE	0.46337	-0.0702688	0.334072	71	3560	31	1294	FALSE	0.983793	not_significant	not_significant	neoplasms
Benign neoplasm of unspecified sites	3.362	0	2.683	3.0223	0.173	17.437	0.625	-2.409	-0.8918	0.774	-1.152	-0.042	0	-0.058	-0.0498	0.004	-11.977	0.409917	TRUE	0.249196	-0.387304	0.603458	10	3628	10	1321	FALSE	0.966308	not_significant	not_significant	neoplasms
Blindness and low vision	3.371	0	2.692	3.0318	0.173	17.498	0.854	-3.187	-1.1666	1.031	-1.131	-0.042	0	-0.058	-0.05	0.004	-12.046	0.311424	TRUE	0.257876	-0.506648	0.588589	10	3629	10	1323	FALSE	0.970247	not_significant	not_significant	sense organs
Blister	3.37	0	2.69	3.03	0.173	17.487	1.947	-2.934	-0.4937	1.245	-0.397	-0.042	0	-0.058	-0.05	0.004	-12.039	0.610364	TRUE	0.691711	-0.214411	0.160075	10	3629	10	1324	FALSE	0.984107	not_significant	not_significant	injuries & poisonings
Blood in stool	3.368	0	2.688	3.028	0.173	17.473	0.485	-1.681	-0.5981	0.553	-1.082	-0.042	0	-0.058	-0.0499	0.004	-12.013	0.549855	TRUE	0.279186	-0.259752	0.554106	10	3623	10	1319	FALSE	0.974263	not_significant	not_significant	digestive
Bronchitis	3.365	0	2.686	3.0257	0.173	17.459	0.879	-1.801	-0.4609	0.684	-0.674	-0.042	0	-0.058	-0.0499	0.004	-12.002	0.630716	TRUE	0.500181	-0.200166	0.300873	10	3626	10	1321	FALSE	0.983793	not_significant	not_significant	respiratory
Bursitis	3.369	0	2.689	3.0291	0.173	17.483	0.936	-0.961	-0.0126	0.484	-0.026	-0.042	0	-0.058	-0.05	0.004	-12.035	0.987479	TRUE	0.979174	-0.00547211	0.00914023	16	3615	10	1319	FALSE	0.994975	not_significant	not_significant	musculoskeletal
Calcaneal spur; Exostosis NOS	3.372	0	2.692	3.0321	0.173	17.496	0.346	-3.288	-1.4708	0.927	-1.587	-0.042	0	-0.058	-0.05	0.004	-12.04	0.229742	TRUE	0.112583	-0.63876	0.948525	10	3629	10	1322	FALSE	0.776429	not_significant	not_significant	musculoskeletal
Calculus of bile duct	3.369	0	2.69	3.0296	0.173	17.485	2.028	-2.813	-0.3927	1.235	-0.318	-0.042	0	-0.058	-0.05	0.004	-12.037	0.675231	TRUE	0.750497	-0.170547	0.124651	10	3629	10	1324	FALSE	0.984135	not_significant	not_significant	digestive
Calculus of kidney	3.371	0	2.692	3.0318	0.173	17.493	0.036	-1.795	-0.8795	0.467	-1.883	-0.042	0	-0.058	-0.05	0.004	-12.025	0.41499	TRUE	0.0597597	-0.381962	1.22359	10	3621	10	1316	FALSE	0.684252	not_significant	not_significant	genitourinary
Calculus of ureter	3.37	0	2.691	3.0306	0.173	17.488	1.849	-2.977	-0.564	1.231	-0.458	-0.042	0	-0.058	-0.05	0.004	-12.04	0.568929	TRUE	0.646893	-0.244942	0.189168	10	3629	10	1324	FALSE	0.984107	not_significant	not_significant	genitourinary
Cardiac shunt/ heart septal defect	3.369	0	2.69	3.0292	0.173	17.483	1.846	-3.706	-0.9303	1.416	-0.657	-0.042	0	-0.058	-0.05	0.004	-12.033	0.394435	TRUE	0.511294	-0.404024	0.291329	10	3630	10	1324	FALSE	0.983793	not_significant	not_significant	congenital anomalies
Cardiomegaly	3.359	0	2.68	3.0194	0.173	17.422	0.08	-3.231	-1.5751	0.845	-1.865	-0.042	0	-0.058	-0.0497	0.004	-11.955	0.206987	TRUE	0.0622252	-0.684057	1.20603	10	3629	10	1320	FALSE	0.684477	not_significant	not_significant	circulatory system
Cellulitis and abscess of arm/hand	3.372	0	2.692	3.0322	0.173	17.491	1.145	-2.262	-0.5585	0.869	-0.642	-0.042	0	-0.058	-0.05	0.004	-12.045	0.572067	TRUE	0.520558	-0.242553	0.283531	10	3627	10	1323	FALSE	0.983793	not_significant	not_significant	dermatologic
Cellulitis and abscess of face/neck	3.369	0	2.69	3.0292	0.173	17.482	2.21	-2.332	-0.0608	1.159	-0.052	-0.042	0	-0.058	-0.05	0.004	-12.035	0.941011	TRUE	0.958179	-0.0264051	0.0185535	10	3628	10	1324	FALSE	0.994975	not_significant	not_significant	dermatologic
Cellulitis and abscess of fingers/toes	3.372	0	2.692	3.0319	0.173	17.484	0.585	-1.739	-0.5771	0.593	-0.973	-0.042	0	-0.058	-0.05	0.004	-12.034	0.561524	TRUE	0.330331	-0.250631	0.48105	10	3623	10	1320	FALSE	0.983793	not_significant	not_significant	dermatologic
Central/nonobstroctive sleep apnea	3.371	0	2.692	3.0313	0.173	17.492	0.667	-4.167	-1.75	1.233	-1.419	-0.042	0	-0.058	-0.05	0.004	-12.039	0.173774	TRUE	0.155923	-0.760015	0.80709	10	3630	10	1323	FALSE	0.894068	not_significant	not_significant	neurological
Cerebral artery occlusion, with cerebral infarction	3.372	0	2.693	3.0324	0.173	17.49	3.033	-1.496	0.7684	1.155	0.665	-0.042	0	-0.058	-0.0501	0.004	-12.048	2.15631	TRUE	0.505952	0.333712	0.29589	10	3627	10	1324	FALSE	0.983793	not_significant	not_significant	circulatory system
Cervical radiculitis	3.368	0	2.688	3.0278	0.173	17.47	1.133	-0.883	0.1248	0.514	0.243	-0.042	0	-0.058	-0.05	0.004	-12.03	1.13292	TRUE	0.808317	0.0542	0.0924182	17	3614	10	1320	FALSE	0.994975	not_significant	not_significant	symptoms
Cervicalgia	3.368	0	2.688	3.028	0.173	17.473	0.819	-0.51	0.1547	0.339	0.456	-0.042	0	-0.058	-0.05	0.004	-12.035	1.16731	TRUE	0.648223	0.0671854	0.188276	38	3593	12	1313	FALSE	0.984107	not_significant	not_significant	symptoms
Cholelithiasis	3.365	0	2.686	3.0255	0.173	17.458	3.168	-0.997	1.0858	1.063	1.022	-0.042	0	-0.058	-0.0499	0.004	-12.021	2.96181	TRUE	0.306854	0.471557	0.513068	10	3622	10	1324	FALSE	0.983793	not_significant	not_significant	digestive
Cholelithiasis with other cholecystitis	3.372	0	2.693	3.0324	0.173	17.496	0.821	-3.108	-1.1436	1.002	-1.141	-0.042	0	-0.058	-0.05	0.004	-12.045	0.31867	TRUE	0.253947	-0.496659	0.595257	10	3629	10	1323	FALSE	0.970247	not_significant	not_significant	digestive
Cholesterolosis of gallbladder	3.369	0	2.69	3.0291	0.173	17.482	2.248	-2.354	-0.0526	1.174	-0.045	-0.042	0	-0.058	-0.05	0.004	-12.035	0.948759	TRUE	0.964247	-0.0228439	0.0158118	10	3628	10	1324	FALSE	0.994975	not_significant	not_significant	digestive
Chondromalacia	3.368	0	2.689	3.0284	0.173	17.478	2.474	-1.963	0.2554	1.132	0.226	-0.042	0	-0.058	-0.05	0.004	-12.033	1.29098	TRUE	0.821517	0.110919	0.0853835	10	3627	10	1324	FALSE	0.994975	not_significant	not_significant	OSTEOPATHIES, CHONDROPATHIES, AND ACQUIRED MUSCULOSKELETAL DEFORMITIES
Chromosomal anomalies and genetic disorders	3.367	0	2.688	3.0277	0.173	17.474	2.229	-3.49	-0.6305	1.459	-0.432	-0.042	0	-0.058	-0.0499	0.004	-12.024	0.532326	TRUE	0.665665	-0.273823	0.176744	10	3630	10	1324	FALSE	0.984107	not_significant	not_significant	congenital anomalies
Chronic dermatitis due to solar radiation	3.369	0	2.689	3.029	0.173	17.483	2.206	-2.648	-0.2214	1.238	-0.179	-0.042	0	-0.058	-0.05	0.004	-12.034	0.801396	TRUE	0.858088	-0.0961528	0.0664684	10	3629	10	1324	FALSE	0.994975	not_significant	not_significant	dermatologic
Chronic kidney disease, Stage I or II	3.383	0	2.702	3.0429	0.174	17.514	3.55	-0.867	1.3415	1.127	1.19	-0.042	0	-0.059	-0.0504	0.004	-12.087	3.82478	TRUE	0.233862	0.582606	0.631041	10	3626	10	1324	FALSE	0.92793	not_significant	not_significant	genitourinary
Chronic pain	3.383	0	2.703	3.0433	0.174	17.535	-0.25	-1.058	-0.6539	0.206	-3.169	-0.042	0	-0.058	-0.05	0.004	-12.015	0.520014	TRUE	0.0015291	-0.283985	2.81556	60	3571	42	1283	FALSE	0.235416	not_significant	not_significant	neurological
Chronic pharyngitis and nasopharyngitis	3.378	0	2.698	3.0381	0.174	17.501	2.104	-0.513	0.7952	0.668	1.191	-0.042	0	-0.058	-0.0503	0.004	-12.072	2.21488	TRUE	0.233567	0.345351	0.631589	13	3618	10	1322	FALSE	0.92793	not_significant	not_significant	respiratory
Chronic pulmonary heart disease	3.368	0	2.689	3.0288	0.173	17.481	1.64	-1.801	-0.0806	0.878	-0.092	-0.042	0	-0.058	-0.05	0.004	-12.031	0.922563	TRUE	0.926823	-0.0350041	0.0330034	10	3627	10	1323	FALSE	0.994975	not_significant	not_significant	circulatory system
Chronic renal failure [CKD]	3.37	0	2.69	3.0299	0.173	17.486	2.659	-1.903	0.3782	1.164	0.325	-0.042	0	-0.058	-0.05	0.004	-12.039	1.45965	TRUE	0.745248	0.16425	0.127699	10	3628	10	1324	FALSE	0.984135	not_significant	not_significant	genitourinary
Chronic sinusitis	3.37	0	2.691	3.0303	0.173	17.481	0.731	-0.916	-0.0927	0.42	-0.221	-0.042	0	-0.058	-0.05	0.004	-12.037	0.911467	TRUE	0.825392	-0.0402591	0.0833397	22	3609	10	1317	FALSE	0.994975	not_significant	not_significant	respiratory
Chronic tonsillitis and adenoiditis	3.372	0	2.693	3.0322	0.173	17.495	1.013	-2.594	-0.7902	0.92	-0.859	-0.042	0	-0.058	-0.05	0.004	-12.046	0.453754	TRUE	0.390455	-0.343179	0.408429	10	3628	10	1323	FALSE	0.983793	not_significant	not_significant	respiratory
Chronic ulcer of leg or foot	3.365	0	2.686	3.0256	0.173	17.458	0.979	-2.302	-0.661	0.837	-0.79	-0.042	0	-0.058	-0.0499	0.004	-12.002	0.516335	TRUE	0.429676	-0.287069	0.366858	10	3628	10	1322	FALSE	0.983793	not_significant	not_significant	dermatologic
Chronic ulcer of unspecified site	3.369	0	2.69	3.0293	0.173	17.485	2.094	-2.791	-0.3486	1.246	-0.28	-0.042	0	-0.058	-0.05	0.004	-12.036	0.705675	TRUE	0.779639	-0.151395	0.108106	10	3629	10	1324	FALSE	0.984135	not_significant	not_significant	dermatologic
Chronic venous insufficiency [CVI]	3.368	0	2.689	3.0287	0.173	17.48	2.581	-1.902	0.3396	1.144	0.297	-0.042	0	-0.058	-0.05	0.004	-12.034	1.40439	TRUE	0.766504	0.147486	0.115486	10	3627	10	1324	FALSE	0.984135	not_significant	not_significant	circulatory system
Circadian rhythm sleep disorder	3.37	0	2.691	3.0303	0.173	17.488	1.298	-2.145	-0.4233	0.878	-0.482	-0.042	0	-0.058	-0.05	0.004	-12.039	0.654882	TRUE	0.629879	-0.183837	0.200743	10	3627	10	1323	FALSE	0.984107	not_significant	not_significant	neurological
Cirrhosis of liver without mention of alcohol	3.369	0	2.689	3.029	0.173	17.461	2.821	-2.831	-0.0052	1.442	-0.004	-0.042	0	-0.058	-0.05	0.004	-12.016	0.994813	TRUE	0.99712	-0.00225833	0.00125273	10	3630	10	1324	FALSE	0.99712	not_significant	not_significant	digestive
Complex regional/central pain syndrome	3.368	0	2.688	3.0279	0.173	17.465	2.558	-3.02	-0.2307	1.423	-0.162	-0.042	0	-0.058	-0.05	0.004	-12.017	0.793978	TRUE	0.871231	-0.100192	0.0598664	10	3630	10	1324	FALSE	0.994975	not_significant	not_significant	neurological
Complication of internal orthopedic device	3.369	0	2.69	3.0291	0.173	17.484	1.866	-3.777	-0.9553	1.439	-0.664	-0.042	0	-0.058	-0.05	0.004	-12.033	0.384697	TRUE	0.506929	-0.414882	0.295053	10	3630	10	1324	FALSE	0.983793	not_significant	not_significant	injuries & poisonings
Complications of surgical and medical procedures	3.367	0	2.688	3.0274	0.173	17.468	2.478	-1.823	0.3275	1.097	0.298	-0.042	0	-0.058	-0.0499	0.004	-12.025	1.3875	TRUE	0.765357	0.142231	0.116136	10	3626	10	1324	FALSE	0.984135	not_significant	not_significant	null
Complications of transplants and reattached limbs	3.369	0	2.69	3.0293	0.173	17.485	1.145	-1.753	-0.3042	0.739	-0.412	-0.042	0	-0.058	-0.05	0.004	-12.034	0.737713	TRUE	0.680671	-0.132112	0.167063	10	3625	10	1322	FALSE	0.984107	not_significant	not_significant	injuries & poisonings
Concussion	3.368	0	2.689	3.0289	0.173	17.483	2.29	-2.566	-0.138	1.239	-0.111	-0.042	0	-0.058	-0.05	0.004	-12.034	0.871099	TRUE	0.911334	-0.0599326	0.0403226	10	3629	10	1324	FALSE	0.994975	not_significant	not_significant	injuries & poisonings
Congenital anomalies of mouth/tongue	3.371	0	2.691	3.0311	0.173	17.491	1.596	-3.957	-1.1804	1.416	-0.833	-0.042	0	-0.058	-0.05	0.004	-12.042	0.307156	TRUE	0.404633	-0.512641	0.392939	10	3630	10	1324	FALSE	0.983793	not_significant	not_significant	congenital anomalies
Congenital anomalies of skin	3.371	0	2.692	3.0314	0.173	17.497	1.056	-2.636	-0.7901	0.942	-0.839	-0.042	0	-0.058	-0.05	0.004	-12.046	0.453799	TRUE	0.401587	-0.343136	0.39622	10	3628	10	1323	FALSE	0.983793	not_significant	not_significant	dermatologic
Congenital deformities of feet	3.378	0	2.698	3.0379	0.173	17.519	0.14	-3.464	-1.6619	0.919	-1.808	-0.042	0	-0.058	-0.0501	0.004	-12.068	0.189778	TRUE	0.0706562	-0.721754	1.15085	10	3629	10	1322	FALSE	0.705586	not_significant	not_significant	congenital anomalies
Congenital osteodystrophies	3.369	0	2.689	3.029	0.173	17.483	1.917	-1.298	0.3095	0.82	0.377	-0.042	0	-0.058	-0.05	0.004	-12.038	1.36274	TRUE	0.705937	0.134414	0.151234	10	3624	10	1323	FALSE	0.984107	not_significant	not_significant	congenital anomalies
Conjunctivitis, infectious	3.379	0	2.699	3.0386	0.173	17.519	-0.373	-2.072	-1.2222	0.433	-2.82	-0.042	0	-0.058	-0.0501	0.004	-12.044	0.294581	TRUE	0.00480637	-0.530795	2.31818	10	3621	12	1313	FALSE	0.370091	not_significant	not_significant	sense organs
Constipation	3.37	0	2.691	3.03	0.173	17.493	0.555	-1.207	-0.3259	0.45	-0.725	-0.042	0	-0.058	-0.05	0.004	-12.035	0.721877	TRUE	0.468582	-0.141537	0.329214	16	3615	10	1317	FALSE	0.983793	not_significant	not_significant	digestive
Contact dermatitis and other eczema due to plants [except food]	3.37	0	2.69	3.0302	0.173	17.483	-0.141	-4.573	-2.3571	1.131	-2.084	-0.042	0	-0.058	-0.0499	0.004	-12.021	0.0946944	TRUE	0.03712	-1.02368	1.43039	10	3630	10	1321	FALSE	0.566839	not_significant	not_significant	dermatologic
Contusion	3.369	0	2.69	3.0294	0.173	17.487	0.744	-1.07	-0.1629	0.463	-0.352	-0.042	0	-0.058	-0.05	0.004	-12.034	0.849676	TRUE	0.724755	-0.0707466	0.139809	16	3615	10	1318	FALSE	0.984135	not_significant	not_significant	injuries & poisonings
Corns and callosities	3.365	0	2.686	3.0253	0.173	17.456	0.696	-2.179	-0.7417	0.733	-1.011	-0.042	0	-0.058	-0.0499	0.004	-11.998	0.476304	TRUE	0.311907	-0.322116	0.505975	10	3627	10	1321	FALSE	0.983793	not_significant	not_significant	dermatologic
Coronary atherosclerosis	3.386	0	2.705	3.0452	0.174	17.526	2.69	-0.409	1.1404	0.79	1.443	-0.042	0	-0.059	-0.0504	0.004	-12.103	3.12802	TRUE	0.149099	0.495269	0.826524	10	3621	10	1323	FALSE	0.883128	not_significant	not_significant	circulatory system
Cough	3.369	0	2.69	3.0291	0.173	17.484	0.389	-0.489	-0.0501	0.224	-0.224	-0.042	0	-0.058	-0.05	0.004	-12.026	0.951134	TRUE	0.822811	-0.0217582	0.0847001	73	3558	30	1295	FALSE	0.994975	not_significant	not_significant	respiratory
Cyst of bone	3.37	0	2.69	3.03	0.173	17.487	1.728	-3.838	-1.0553	1.42	-0.743	-0.042	0	-0.058	-0.05	0.004	-12.037	0.348088	TRUE	0.45738	-0.458311	0.339722	10	3630	10	1324	FALSE	0.983793	not_significant	not_significant	musculoskeletal
Cyst of kidney, acquired	3.37	0	2.69	3.03	0.173	17.486	1.94	-1.33	0.3053	0.834	0.366	-0.042	0	-0.058	-0.05	0.004	-12.04	1.35703	TRUE	0.714415	0.13259	0.14605	10	3625	10	1323	FALSE	0.984135	not_significant	not_significant	genitourinary
Cyst of the salivary gland	3.368	0	2.689	3.0287	0.173	17.482	1.946	-3.756	-0.9053	1.455	-0.622	-0.042	0	-0.058	-0.05	0.004	-12.031	0.404421	TRUE	0.533702	-0.393167	0.272701	10	3630	10	1324	FALSE	0.983793	not_significant	not_significant	digestive
Decreased libido	3.369	0	2.689	3.0291	0.173	17.479	0.858	-0.85	0.0045	0.436	0.01	-0.042	0	-0.058	-0.05	0.004	-12.027	1.00451	TRUE	0.991818	0.00195433	0.00356783	18	3613	10	1317	FALSE	0.99647	not_significant	not_significant	mental disorders
Decreased white blood cell count	3.368	0	2.689	3.0286	0.173	17.48	0.472	-1.939	-0.7338	0.615	-1.193	-0.042	0	-0.058	-0.0499	0.004	-12.021	0.480081	TRUE	0.232794	-0.318685	0.633029	10	3625	10	1320	FALSE	0.92793	not_significant	not_significant	hematopoietic
Degeneration of intervertebral disc	3.368	0	2.689	3.0289	0.173	17.481	0.879	-0.937	-0.0292	0.463	-0.063	-0.042	0	-0.058	-0.05	0.004	-12.029	0.971222	TRUE	0.949689	-0.0126814	0.0224185	16	3615	10	1318	FALSE	0.994975	not_significant	not_significant	musculoskeletal
Depression	3.369	0	2.69	3.0296	0.173	17.489	1.084	-1.791	-0.3536	0.734	-0.482	-0.042	0	-0.058	-0.05	0.004	-12.037	0.702156	TRUE	0.629776	-0.153567	0.200814	10	3625	10	1322	FALSE	0.984107	not_significant	not_significant	psychological disorders
Dermatitis due to solar radiation	3.369	0	2.69	3.0294	0.173	17.484	2.571	-2.025	0.2729	1.173	0.233	-0.042	0	-0.058	-0.05	0.004	-12.037	1.31377	TRUE	0.815948	0.118519	0.0883374	10	3628	10	1324	FALSE	0.994975	not_significant	not_significant	dermatologic
Dermatomycoses	3.367	0	2.687	3.0271	0.173	17.469	1.922	-1.163	0.3795	0.787	0.482	-0.042	0	-0.058	-0.05	0.004	-12.028	1.46155	TRUE	0.62971	0.164815	0.200859	10	3622	10	1323	FALSE	0.984107	not_significant	not_significant	infectious diseases
Dermatophytosis of nail	3.369	0	2.69	3.0298	0.173	17.487	0.287	-1.573	-0.6428	0.474	-1.355	-0.042	0	-0.058	-0.0499	0.004	-12.023	0.525818	TRUE	0.175452	-0.279164	0.755841	11	3620	10	1317	FALSE	0.916138	not_significant	not_significant	infectious diseases
Dermatophytosis of the body	3.37	0	2.691	3.0303	0.173	17.488	0.816	-1.332	-0.2581	0.548	-0.471	-0.042	0	-0.058	-0.05	0.004	-12.038	0.772518	TRUE	0.637497	-0.112091	0.195522	11	3620	10	1320	FALSE	0.984107	not_significant	not_significant	infectious diseases
Diabetes mellitus	3.368	0	2.689	3.0286	0.173	17.482	1.963	-3.723	-0.8803	1.45	-0.607	-0.042	0	-0.058	-0.05	0.004	-12.031	0.414658	TRUE	0.543915	-0.382309	0.264469	10	3630	10	1324	FALSE	0.983793	not_significant	not_significant	endocrine/metabolic
Diaphragmatic hernia	3.372	0	2.692	3.0321	0.173	17.494	0.701	-2.313	-0.8059	0.769	-1.048	-0.042	0	-0.058	-0.05	0.004	-12.043	0.446686	TRUE	0.294661	-0.349998	0.530678	10	3627	10	1322	FALSE	0.983793	not_significant	not_significant	digestive
Diarrhea	3.374	0	2.694	3.0343	0.173	17.493	-0.021	-1.346	-0.6835	0.338	-2.021	-0.042	0	-0.058	-0.05	0.004	-12.02	0.504847	TRUE	0.0432778	-0.29684	1.36373	22	3609	16	1309	FALSE	0.583168	not_significant	not_significant	digestive
Difficulty in walking	3.378	0	2.698	3.0377	0.173	17.52	0.997	-4.714	-1.8586	1.457	-1.276	-0.042	0	-0.058	-0.0502	0.004	-12.075	0.155891	TRUE	0.201999	-0.80718	0.694651	10	3630	10	1324	FALSE	0.919616	not_significant	not_significant	musculoskeletal
Diplopia and disorders of binocular vision	3.371	0	2.692	3.0317	0.173	17.496	0.868	-3.158	-1.145	1.027	-1.115	-0.042	0	-0.058	-0.05	0.004	-12.044	0.318224	TRUE	0.264961	-0.497267	0.576818	10	3629	10	1323	FALSE	0.970247	not_significant	not_significant	sense organs
Disease of capillaries	3.368	0	2.689	3.0281	0.173	17.477	2.064	-3.525	-0.7304	1.426	-0.512	-0.042	0	-0.058	-0.0499	0.004	-12.027	0.481716	TRUE	0.608439	-0.317209	0.215783	10	3630	10	1324	FALSE	0.984107	not_significant	not_significant	circulatory system
Diseases and other conditions of the tongue	3.369	0	2.69	3.0292	0.173	17.483	1.757	-1.597	0.0804	0.856	0.094	-0.042	0	-0.058	-0.05	0.004	-12.035	1.08372	TRUE	0.925171	0.0349173	0.0337782	10	3626	10	1323	FALSE	0.994975	not_significant	not_significant	digestive
Diseases of hair and hair follicles	3.375	0	2.695	3.035	0.173	17.508	0.112	-1.452	-0.6704	0.399	-1.68	-0.042	0	-0.058	-0.05	0.004	-12.043	0.511504	TRUE	0.0929428	-0.291151	1.03178	16	3615	11	1314	FALSE	0.716513	not_significant	not_significant	dermatologic
Diseases of lips	3.369	0	2.69	3.0291	0.173	17.483	1.748	-1.62	0.0643	0.859	0.075	-0.042	0	-0.058	-0.05	0.004	-12.035	1.06641	TRUE	0.940333	0.0279251	0.0267185	10	3626	10	1323	FALSE	0.994975	not_significant	not_significant	digestive
Diseases of nail, NOS	3.369	0	2.69	3.0291	0.173	17.484	1.339	-0.97	0.1844	0.589	0.313	-0.042	0	-0.058	-0.05	0.004	-12.038	1.2025	TRUE	0.754233	0.0800839	0.122495	12	3619	10	1321	FALSE	0.984135	not_significant	not_significant	dermatologic
Diseases of pancreas	3.368	0	2.689	3.0285	0.173	17.477	2.406	-2.035	0.1854	1.133	0.164	-0.042	0	-0.058	-0.05	0.004	-12.032	1.2037	TRUE	0.869983	0.0805182	0.0604894	10	3627	10	1324	FALSE	0.994975	not_significant	not_significant	digestive
Diseases of the jaws	3.371	0	2.692	3.0313	0.173	17.492	1.568	-3.978	-1.2055	1.415	-0.852	-0.042	0	-0.058	-0.05	0.004	-12.043	0.299542	TRUE	0.394192	-0.523542	0.404292	10	3630	10	1324	FALSE	0.983793	not_significant	not_significant	digestive
Diseases of the larynx and vocal cords	3.368	0	2.688	3.028	0.173	17.477	2.094	-3.505	-0.7055	1.428	-0.494	-0.042	0	-0.058	-0.0499	0.004	-12.026	0.493862	TRUE	0.621327	-0.306395	0.20668	10	3630	10	1324	FALSE	0.984107	not_significant	not_significant	respiratory
Diseases of the oral soft tissues, excluding lesions specific for gingiva and tongue	3.368	0	2.689	3.0288	0.173	17.476	1.648	-1.566	0.041	0.82	0.05	-0.042	0	-0.058	-0.05	0.004	-12.032	1.04185	TRUE	0.960155	0.0178061	0.0176589	10	3624	10	1323	FALSE	0.994975	not_significant	not_significant	digestive
Dislocation	3.368	0	2.689	3.0284	0.173	17.48	0.818	-1.44	-0.3108	0.576	-0.54	-0.042	0	-0.058	-0.0499	0.004	-12.025	0.73286	TRUE	0.589469	-0.134979	0.229539	10	3622	10	1320	FALSE	0.984107	not_significant	not_significant	injuries & poisonings
Disorder of skin and subcutaneous tissue NOS	3.366	0	2.687	3.0264	0.173	17.465	0.271	-1.158	-0.4435	0.365	-1.216	-0.042	0	-0.058	-0.0498	0.004	-11.994	0.641786	TRUE	0.223865	-0.19261	0.650014	20	3611	13	1312	FALSE	0.92793	not_significant	not_significant	dermatologic
Disorders involving the immune mechanism	3.369	0	2.69	3.0292	0.173	17.483	2.247	-2.415	-0.0837	1.189	-0.07	-0.042	0	-0.058	-0.05	0.004	-12.036	0.919707	TRUE	0.943857	-0.0363504	0.0250936	10	3628	10	1324	FALSE	0.994975	not_significant	not_significant	endocrine/metabolic
Disorders of acoustic nerve	3.369	0	2.69	3.0293	0.173	17.481	2.66	-2.479	0.0903	1.311	0.069	-0.042	0	-0.058	-0.05	0.004	-12.033	1.0945	TRUE	0.945069	0.0392168	0.0245363	10	3629	10	1324	FALSE	0.994975	not_significant	not_significant	sense organs
Disorders of bilirubin excretion	3.369	0	2.689	3.0291	0.173	17.481	1.608	-1.641	-0.0163	0.829	-0.02	-0.042	0	-0.058	-0.05	0.004	-12.035	0.983832	TRUE	0.984297	-0.007079	0.00687381	10	3625	10	1323	FALSE	0.994975	not_significant	not_significant	endocrine/metabolic
Disorders of coccyx	3.368	0	2.688	3.0281	0.173	17.477	2.098	-3.559	-0.7304	1.443	-0.506	-0.042	0	-0.058	-0.0499	0.004	-12.026	0.481716	TRUE	0.612738	-0.317209	0.212726	10	3630	10	1324	FALSE	0.984107	not_significant	not_significant	DORSOPATHIES
Disorders of conjunctiva	3.368	0	2.688	3.0279	0.173	17.476	1.211	-1.777	-0.283	0.762	-0.371	-0.042	0	-0.058	-0.0499	0.004	-12.023	0.75352	TRUE	0.710453	-0.122905	0.148465	10	3626	10	1322	FALSE	0.984135	not_significant	not_significant	sense organs
Disorders of diaphragm	3.369	0	2.689	3.0289	0.173	17.482	2.353	-2.477	-0.0618	1.232	-0.05	-0.042	0	-0.058	-0.05	0.004	-12.033	0.940071	TRUE	0.960004	-0.0268394	0.0177271	10	3629	10	1324	FALSE	0.994975	not_significant	not_significant	respiratory
Disorders of penis	3.368	0	2.689	3.0286	0.173	17.475	1.646	-1.507	0.0697	0.804	0.087	-0.042	0	-0.058	-0.05	0.004	-12.031	1.07219	TRUE	0.930907	0.0302703	0.0310937	10	3624	10	1323	FALSE	0.994975	not_significant	not_significant	genitourinary
Disorders of sacrum	3.368	0	2.688	3.0279	0.173	17.476	1.164	-2.804	-0.8199	1.012	-0.81	-0.042	0	-0.058	-0.0499	0.004	-12.023	0.440476	TRUE	0.418012	-0.356078	0.378811	10	3629	10	1323	FALSE	0.983793	not_significant	not_significant	musculoskeletal
Disorders of the orbit	3.368	0	2.689	3.0287	0.173	17.481	1.928	-3.639	-0.8553	1.42	-0.602	-0.042	0	-0.058	-0.05	0.004	-12.03	0.425156	TRUE	0.546954	-0.371452	0.262049	10	3630	10	1324	FALSE	0.984107	not_significant	not_significant	sense organs
Disorders of the pituitary gland and its hypothalamic control	3.369	0	2.69	3.0292	0.173	17.482	2.221	-2.355	-0.0667	1.167	-0.057	-0.042	0	-0.058	-0.05	0.004	-12.035	0.935476	TRUE	0.954469	-0.0289674	0.0202383	10	3628	10	1324	FALSE	0.994975	not_significant	not_significant	endocrine/metabolic
Disorders of vitreous body	3.374	0	2.694	3.0343	0.173	17.49	2.246	-1.105	0.5702	0.855	0.667	-0.042	0	-0.058	-0.0501	0.004	-12.051	1.76862	TRUE	0.50478	0.247635	0.296897	10	3625	10	1323	FALSE	0.983793	not_significant	not_significant	sense organs
Displacement of intervertebral disc	3.376	0	2.697	3.0366	0.173	17.518	-0.095	-1.842	-0.9682	0.446	-2.172	-0.042	0	-0.058	-0.05	0.004	-12.049	0.379766	TRUE	0.0298539	-0.420484	1.525	11	3620	10	1315	FALSE	0.566839	not_significant	not_significant	musculoskeletal
Disturbance of skin sensation	3.372	0	2.692	3.032	0.173	17.49	1.144	-0.284	0.4302	0.364	1.181	-0.042	0	-0.058	-0.0501	0.004	-12.062	1.53757	TRUE	0.237539	0.186833	0.624265	37	3594	10	1315	FALSE	0.934552	not_significant	not_significant	dermatologic
Disturbances of sensation of smell and taste	3.369	0	2.69	3.0296	0.173	17.484	1.008	-2.92	-0.9558	1.002	-0.954	-0.042	0	-0.058	-0.05	0.004	-12.032	0.384504	TRUE	0.340205	-0.415099	0.46826	10	3629	10	1323	FALSE	0.983793	not_significant	not_significant	neurological
Diverticulitis	3.367	0	2.688	3.0273	0.173	17.47	0.566	-2.265	-0.8497	0.722	-1.177	-0.042	0	-0.058	-0.0499	0.004	-12.012	0.427543	TRUE	0.239336	-0.36902	0.620992	10	3627	10	1321	FALSE	0.934798	not_significant	not_significant	digestive
Diverticulosis	3.363	0	2.684	3.0232	0.173	17.442	0.418	-1.228	-0.4047	0.42	-0.964	-0.042	0	-0.058	-0.0498	0.004	-11.974	0.667177	TRUE	0.335212	-0.175759	0.474681	14	3617	10	1315	FALSE	0.983793	not_significant	not_significant	digestive
Dizziness and giddiness (Light-headedness and vertigo)	3.372	0	2.693	3.0326	0.173	17.497	0.418	-1.053	-0.3177	0.375	-0.847	-0.042	0	-0.058	-0.05	0.004	-12.042	0.727821	TRUE	0.39709	-0.137975	0.401111	23	3608	11	1314	FALSE	0.983793	not_significant	not_significant	sense organs
Dry eyes	3.371	0	2.691	3.0313	0.173	17.481	3.418	-0.783	1.3178	1.072	1.23	-0.042	0	-0.058	-0.0501	0.004	-12.047	3.73519	TRUE	0.218851	0.572313	0.659851	10	3622	10	1324	FALSE	0.921568	not_significant	not_significant	sense organs
Dysmetabolic syndrome X	3.369	0	2.69	3.0295	0.173	17.486	2.741	-1.666	0.5374	1.124	0.478	-0.042	0	-0.058	-0.05	0.004	-12.04	1.71155	TRUE	0.632596	0.23339	0.198874	10	3627	10	1324	FALSE	0.984107	not_significant	not_significant	endocrine/metabolic
Dyspepsia and other specified disorders of function of stomach	3.368	0	2.689	3.0285	0.173	17.478	1.731	-1.449	0.1412	0.811	0.174	-0.042	0	-0.058	-0.05	0.004	-12.033	1.15165	TRUE	0.861865	0.0613224	0.0645608	10	3624	10	1323	FALSE	0.994975	not_significant	not_significant	digestive
Dysphagia	3.369	0	2.689	3.029	0.173	17.477	1.021	-1.028	-0.0035	0.523	-0.007	-0.042	0	-0.058	-0.05	0.004	-12.026	0.996506	TRUE	0.994622	-0.00152003	0.00234215	13	3618	10	1319	FALSE	0.99647	not_significant	not_significant	digestive
Dysuria	3.37	0	2.691	3.0306	0.173	17.488	1.179	-0.733	0.2229	0.488	0.457	-0.042	0	-0.058	-0.05	0.004	-12.044	1.2497	TRUE	0.647833	0.0968042	0.188537	17	3614	10	1319	FALSE	0.984107	not_significant	not_significant	genitourinary
Edema	3.367	0	2.687	3.027	0.173	17.47	1.77	-0.744	0.5129	0.641	0.8	-0.042	0	-0.058	-0.05	0.004	-12.032	1.67013	TRUE	0.423986	0.22275	0.372648	14	3617	10	1322	FALSE	0.983793	not_significant	not_significant	symptoms
Effects of other external causes	3.367	0	2.688	3.0276	0.173	17.472	2.585	-1.738	0.4235	1.103	0.384	-0.042	0	-0.058	-0.05	0.004	-12.028	1.5273	TRUE	0.701013	0.183924	0.154274	10	3626	10	1324	FALSE	0.984107	not_significant	not_significant	null
Elevated prostate specific antigen [PSA]	3.365	0	2.686	3.0254	0.173	17.448	1.007	-1.655	-0.324	0.679	-0.477	-0.042	0	-0.058	-0.0499	0.004	-11.993	0.72325	TRUE	0.633335	-0.140711	0.198366	10	3626	10	1321	FALSE	0.984107	not_significant	not_significant	genitourinary
Elevated white blood cell count	3.367	0	2.687	3.027	0.173	17.466	2.953	-1.296	0.8287	1.084	0.765	-0.042	0	-0.058	-0.05	0.004	-12.026	2.29034	TRUE	0.444563	0.3599	0.352067	10	3624	10	1324	FALSE	0.983793	not_significant	not_significant	hematopoietic
Empyema and pneumothorax	3.37	0	2.691	3.0306	0.173	17.489	1.646	-3.906	-1.1304	1.416	-0.798	-0.042	0	-0.058	-0.05	0.004	-12.04	0.322904	TRUE	0.424839	-0.490926	0.371776	10	3630	10	1324	FALSE	0.983793	not_significant	not_significant	respiratory
Enthesopathy	3.367	0	2.688	3.0276	0.173	17.465	-0.033	-1.255	-0.6438	0.312	-2.066	-0.042	0	-0.058	-0.0498	0.004	-11.978	0.525293	TRUE	0.0388655	-0.279599	1.41044	25	3606	19	1306	FALSE	0.566839	not_significant	not_significant	musculoskeletal
Epilepsy, recurrent seizures, convulsions	3.369	0	2.69	3.0291	0.173	17.483	2.509	-2.144	0.1827	1.187	0.154	-0.042	0	-0.058	-0.05	0.004	-12.036	1.20045	TRUE	0.877716	0.0793456	0.0566461	10	3628	10	1324	FALSE	0.994975	not_significant	not_significant	neurological
Epistaxis or throat hemorrhage	3.366	0	2.686	3.0262	0.173	17.458	1.912	-1.153	0.3792	0.782	0.485	-0.042	0	-0.058	-0.0499	0.004	-12.019	1.46112	TRUE	0.627716	0.164684	0.202237	10	3621	10	1323	FALSE	0.984107	not_significant	not_significant	respiratory
Erectile dysfunction [ED]	3.375	0	2.696	3.0356	0.173	17.504	1.433	-0.147	0.643	0.403	1.595	-0.042	0	-0.058	-0.0503	0.004	-12.085	1.90218	TRUE	0.110806	0.279251	0.955437	35	3596	10	1317	FALSE	0.775642	not_significant	not_significant	genitourinary
Essential hypertension	3.374	0	2.694	3.0343	0.173	17.497	0.767	-0.347	0.2102	0.284	0.74	-0.042	0	-0.058	-0.0502	0.004	-12.057	1.23392	TRUE	0.459378	0.0912887	0.33783	49	3582	18	1307	FALSE	0.983793	not_significant	not_significant	circulatory system
Eustachian tube disorders	3.367	0	2.688	3.0274	0.173	17.469	-0.054	-1.996	-1.0251	0.495	-2.069	-0.042	0	-0.058	-0.0498	0.004	-11.996	0.358761	TRUE	0.0385168	-0.445195	1.41435	10	3623	10	1316	FALSE	0.566839	not_significant	not_significant	sense organs
Eye infection, viral	3.369	0	2.69	3.0293	0.173	17.482	2.195	-2.38	-0.0928	1.167	-0.079	-0.042	0	-0.058	-0.05	0.004	-12.035	0.911376	TRUE	0.936643	-0.0403025	0.0284259	10	3628	10	1324	FALSE	0.994975	not_significant	not_significant	sense organs
Facial weakness	3.371	0	2.692	3.0317	0.173	17.493	1.523	-4.034	-1.2556	1.418	-0.886	-0.042	0	-0.058	-0.05	0.004	-12.045	0.284905	TRUE	0.375755	-0.5453	0.425096	10	3630	10	1324	FALSE	0.983793	not_significant	not_significant	symptoms
Fasciitis	3.369	0	2.69	3.0297	0.173	17.484	1.541	-0.7	0.4206	0.572	0.736	-0.042	0	-0.058	-0.05	0.004	-12.044	1.52288	TRUE	0.461823	0.182664	0.335525	15	3616	10	1321	FALSE	0.983793	not_significant	not_significant	musculoskeletal
Fever of unknown origin	3.367	0	2.688	3.0274	0.173	17.468	1.383	-0.283	0.55	0.425	1.294	-0.042	0	-0.058	-0.05	0.004	-12.043	1.73325	TRUE	0.195571	0.238862	0.708695	32	3599	10	1318	FALSE	0.919616	not_significant	not_significant	symptoms
First degree AV block	3.365	0	2.686	3.0258	0.173	17.471	0.63	-3.144	-1.257	0.963	-1.306	-0.042	0	-0.058	-0.0499	0.004	-12.01	0.284506	TRUE	0.191696	-0.545908	0.717388	10	3629	10	1322	FALSE	0.919616	not_significant	not_significant	circulatory system
Flat foot	3.369	0	2.69	3.0292	0.173	17.484	2.706	-1.716	0.4954	1.128	0.439	-0.042	0	-0.058	-0.05	0.004	-12.039	1.64115	TRUE	0.660528	0.215149	0.180109	10	3627	10	1324	FALSE	0.984107	not_significant	not_significant	musculoskeletal
Flatulence	3.369	0	2.69	3.0293	0.173	17.48	2.052	-0.432	0.8101	0.634	1.279	-0.042	0	-0.058	-0.0501	0.004	-12.048	2.24813	TRUE	0.201063	0.351822	0.696667	17	3614	10	1322	FALSE	0.919616	not_significant	not_significant	digestive
Foreign body injury	3.371	0	2.692	3.0313	0.173	17.489	3.188	-1.191	0.9987	1.117	0.894	-0.042	0	-0.058	-0.0501	0.004	-12.049	2.71475	TRUE	0.371276	0.43373	0.430303	10	3625	10	1324	FALSE	0.983793	not_significant	not_significant	null
Fracture of ankle and foot	3.368	0	2.688	3.028	0.173	17.478	1.151	-2.831	-0.84	1.016	-0.827	-0.042	0	-0.058	-0.0499	0.004	-12.024	0.431711	TRUE	0.408196	-0.364807	0.389132	10	3629	10	1323	FALSE	0.983793	not_significant	not_significant	injuries & poisonings
Fracture of clavicle or scapula	3.367	0	2.688	3.0273	0.173	17.473	1.232	-2.739	-0.7536	1.013	-0.744	-0.042	0	-0.058	-0.0499	0.004	-12.019	0.470669	TRUE	0.456935	-0.327284	0.340146	10	3629	10	1323	FALSE	0.983793	not_significant	not_significant	injuries & poisonings
Fracture of foot	3.372	0	2.693	3.0328	0.173	17.497	1.419	-4.131	-1.3559	1.416	-0.958	-0.042	0	-0.058	-0.0501	0.004	-12.049	0.257715	TRUE	0.338276	-0.58886	0.470729	10	3630	10	1324	FALSE	0.983793	not_significant	not_significant	injuries & poisonings
Fracture of hand or wrist	3.368	0	2.689	3.0288	0.173	17.48	1.537	-1.113	0.2121	0.676	0.314	-0.042	0	-0.058	-0.05	0.004	-12.036	1.23627	TRUE	0.753769	0.0921139	0.122762	10	3621	10	1322	FALSE	0.984135	not_significant	not_significant	injuries & poisonings
Fracture of radius and ulna	3.369	0	2.69	3.0292	0.173	17.484	2.115	-2.688	-0.2866	1.225	-0.234	-0.042	0	-0.058	-0.05	0.004	-12.035	0.750812	TRUE	0.81509	-0.124469	0.0887944	10	3629	10	1324	FALSE	0.994975	not_significant	not_significant	injuries & poisonings
Fracture of upper limb	3.375	0	2.695	3.0347	0.173	17.503	1.242	-4.306	-1.5316	1.415	-1.082	-0.042	0	-0.058	-0.0501	0.004	-12.058	0.216189	TRUE	0.279176	-0.665165	0.554121	10	3630	10	1324	FALSE	0.974263	not_significant	not_significant	injuries & poisonings
Frequency of urination and polyuria	3.359	0	2.679	3.0192	0.173	17.411	-0.012	-1.465	-0.7386	0.371	-1.992	-0.041	0	-0.058	-0.0496	0.004	-11.926	0.477782	TRUE	0.0464243	-0.32077	1.33325	16	3615	15	1310	FALSE	0.61031	not_significant	not_significant	genitourinary
Functional digestive disorders	3.37	0	2.69	3.0301	0.173	17.483	2.037	-2.565	-0.2639	1.174	-0.225	-0.042	0	-0.058	-0.05	0.004	-12.038	0.76805	TRUE	0.822158	-0.11461	0.0850447	10	3628	10	1324	FALSE	0.994975	not_significant	not_significant	digestive
Functional disorders of bladder	3.367	0	2.688	3.0275	0.173	17.467	2.456	-1.857	0.2997	1.1	0.272	-0.042	0	-0.058	-0.05	0.004	-12.025	1.34945	TRUE	0.785339	0.130158	0.104943	10	3626	10	1324	FALSE	0.985079	not_significant	not_significant	genitourinary
GERD	3.369	0	2.69	3.0293	0.173	17.48	0.748	-0.34	0.204	0.277	0.736	-0.042	0	-0.058	-0.0501	0.004	-12.047	1.2263	TRUE	0.461973	0.0885961	0.335383	56	3575	18	1307	FALSE	0.983793	not_significant	not_significant	digestive
Ganglion and cyst of synovium, tendon, and bursa	3.37	0	2.691	3.0303	0.173	17.488	1.299	-2.139	-0.4199	0.877	-0.479	-0.042	0	-0.058	-0.05	0.004	-12.039	0.657113	TRUE	0.632109	-0.18236	0.199208	10	3627	10	1323	FALSE	0.984107	not_significant	not_significant	musculoskeletal
Gastritis and duodenitis, NOS	3.372	0	2.692	3.032	0.173	17.492	2.974	-1.467	0.7532	1.133	0.665	-0.042	0	-0.058	-0.0501	0.004	-12.049	2.12379	TRUE	0.506168	0.327111	0.295706	10	3627	10	1324	FALSE	0.983793	not_significant	not_significant	digestive
Gastrointestinal complications	3.367	0	2.688	3.0277	0.173	17.47	1.264	-2.852	-0.7942	1.05	-0.756	-0.042	0	-0.058	-0.0499	0.004	-12.018	0.451943	TRUE	0.449436	-0.344917	0.347332	10	3629	10	1323	FALSE	0.983793	not_significant	not_significant	digestive
Generalized anxiety disorder	3.384	0	2.704	3.0437	0.174	17.54	-0.031	-1.31	-0.6705	0.326	-2.055	-0.042	0	-0.058	-0.0502	0.004	-12.076	0.511453	TRUE	0.0398393	-0.291194	1.39969	25	3606	16	1309	FALSE	0.566839	not_significant	not_significant	mental disorders
Giant cell arteritis	3.372	0	2.693	3.0322	0.173	17.495	1.469	-4.081	-1.3057	1.416	-0.922	-0.042	0	-0.058	-0.05	0.004	-12.047	0.270983	TRUE	0.356417	-0.567058	0.448041	10	3630	10	1324	FALSE	0.983793	not_significant	not_significant	circulatory system
Glaucoma	3.368	0	2.689	3.0287	0.173	17.482	0.905	-1.588	-0.3417	0.636	-0.537	-0.042	0	-0.058	-0.05	0.004	-12.028	0.710561	TRUE	0.591045	-0.148398	0.22838	10	3624	10	1321	FALSE	0.984107	not_significant	not_significant	sense organs
Gout	3.376	0	2.696	3.0362	0.173	17.51	-0.234	-2.547	-1.3908	0.59	-2.357	-0.042	0	-0.058	-0.0501	0.004	-12.047	0.248876	TRUE	0.0184151	-0.604017	1.73483	10	3626	10	1318	FALSE	0.521943	not_significant	not_significant	endocrine/metabolic
Gouty arthropathy	3.369	0	2.69	3.0294	0.173	17.485	1.243	-2.39	-0.5732	0.927	-0.618	-0.042	0	-0.058	-0.05	0.004	-12.034	0.563719	TRUE	0.536252	-0.248938	0.270631	10	3628	10	1323	FALSE	0.983793	not_significant	not_significant	endocrine/metabolic
Gross hematuria	3.374	0	2.694	3.0339	0.173	17.503	0.903	-2.743	-0.9199	0.93	-0.989	-0.042	0	-0.058	-0.0501	0.004	-12.055	0.398559	TRUE	0.322644	-0.399507	0.491277	10	3628	10	1323	FALSE	0.983793	not_significant	not_significant	genitourinary
Hallux valgus (Bunion)	3.37	0	2.691	3.0302	0.173	17.488	2.111	-1.016	0.5473	0.798	0.686	-0.042	0	-0.058	-0.05	0.004	-12.046	1.72858	TRUE	0.492721	0.237689	0.307399	10	3623	10	1323	FALSE	0.983793	not_significant	not_significant	musculoskeletal
Hammer toe (acquired)	3.367	0	2.688	3.0278	0.173	17.471	0.311	-4.276	-1.9825	1.17	-1.694	-0.042	0	-0.058	-0.0499	0.004	-12.013	0.137724	TRUE	0.0902999	-0.860989	1.04431	10	3630	10	1322	FALSE	0.716513	not_significant	not_significant	musculoskeletal
Hearing loss	3.377	0	2.697	3.037	0.173	17.519	-0.038	-1.447	-0.7427	0.359	-2.066	-0.042	0	-0.058	-0.05	0.004	-12.047	0.475827	TRUE	0.0387952	-0.322551	1.41122	19	3612	14	1311	FALSE	0.566839	not_significant	not_significant	sense organs
Heart failure NOS	3.367	0	2.688	3.0276	0.173	17.471	2.315	-3.276	-0.4807	1.426	-0.337	-0.042	0	-0.058	-0.0499	0.004	-12.021	0.61835	TRUE	0.736107	-0.208765	0.133059	10	3630	10	1324	FALSE	0.984135	not_significant	not_significant	circulatory system
Heartburn	3.37	0	2.691	3.0306	0.173	17.485	1.993	-1.299	0.3467	0.84	0.413	-0.042	0	-0.058	-0.05	0.004	-12.041	1.41439	TRUE	0.679709	0.15057	0.167677	10	3625	10	1323	FALSE	0.984107	not_significant	not_significant	digestive
Hemangioma and lymphangioma, any site	3.372	0	2.692	3.0321	0.173	17.494	0.703	-2.301	-0.7991	0.766	-1.043	-0.042	0	-0.058	-0.05	0.004	-12.042	0.449734	TRUE	0.297093	-0.347045	0.527107	10	3627	10	1322	FALSE	0.983793	not_significant	not_significant	neoplasms
Hemangioma of skin and subcutaneous tissue	3.371	0	2.691	3.0309	0.173	17.49	0.402	-2.391	-0.9945	0.713	-1.395	-0.042	0	-0.058	-0.05	0.004	-12.033	0.369908	TRUE	0.162865	-0.431906	0.788172	10	3627	10	1321	FALSE	0.916138	not_significant	not_significant	neoplasms
Hematuria	3.372	0	2.693	3.0323	0.173	17.491	1.412	-0.659	0.3764	0.528	0.713	-0.042	0	-0.058	-0.0501	0.004	-12.051	1.45703	TRUE	0.476127	0.163468	0.322277	16	3615	10	1320	FALSE	0.983793	not_significant	not_significant	genitourinary
Hemoptysis	3.375	0	2.695	3.0352	0.173	17.496	3.221	-1.336	0.9427	1.163	0.811	-0.042	0	-0.058	-0.0502	0.004	-12.058	2.5669	TRUE	0.417478	0.409409	0.379366	10	3627	10	1324	FALSE	0.983793	not_significant	not_significant	respiratory
Hemorrhage NOS	3.367	0	2.687	3.027	0.173	17.47	1.278	-2.694	-0.7081	1.013	-0.699	-0.042	0	-0.058	-0.0499	0.004	-12.016	0.492579	TRUE	0.484694	-0.307524	0.314532	10	3629	10	1323	FALSE	0.983793	not_significant	not_significant	circulatory system
Hemorrhage of rectum and anus	3.37	0	2.691	3.0304	0.173	17.49	0.631	-1.063	-0.2162	0.432	-0.5	-0.042	0	-0.058	-0.05	0.004	-12.037	0.805574	TRUE	0.616965	-0.0938945	0.20974	18	3613	10	1317	FALSE	0.984107	not_significant	not_significant	digestive
Hemorrhage or hematoma complicating a procedure	3.37	0	2.69	3.0299	0.173	17.486	1.954	-2.857	-0.4514	1.227	-0.368	-0.042	0	-0.058	-0.05	0.004	-12.038	0.636736	TRUE	0.713023	-0.196041	0.146896	10	3629	10	1324	FALSE	0.984135	not_significant	not_significant	injuries & poisonings
Hemorrhoids	3.366	0	2.687	3.0265	0.173	17.467	0.32	-0.861	-0.2708	0.301	-0.899	-0.042	0	-0.058	-0.0498	0.004	-11.995	0.762769	TRUE	0.368639	-0.117607	0.433399	33	3598	18	1307	FALSE	0.983793	not_significant	not_significant	circulatory system
Hepatomegaly	3.369	0	2.69	3.0296	0.173	17.482	2.119	-2.431	-0.1561	1.161	-0.134	-0.042	0	-0.058	-0.05	0.004	-12.036	0.855474	TRUE	0.893007	-0.0677934	0.049145	10	3628	10	1324	FALSE	0.994975	not_significant	not_significant	digestive
Hereditary hemochromatosis	3.369	0	2.69	3.0291	0.173	17.482	2.239	-2.32	-0.0402	1.163	-0.035	-0.042	0	-0.058	-0.05	0.004	-12.035	0.960597	TRUE	0.972445	-0.0174586	0.0121351	10	3628	10	1324	FALSE	0.994975	not_significant	not_significant	hematopoietic
Herpes simplex	3.369	0	2.689	3.029	0.173	17.483	1.213	-1.187	0.0129	0.612	0.021	-0.042	0	-0.058	-0.05	0.004	-12.034	1.01298	TRUE	0.98323	0.0056024	0.00734489	10	3621	10	1321	FALSE	0.994975	not_significant	not_significant	infectious diseases
Herpes zoster	3.372	0	2.692	3.032	0.173	17.489	0.025	-2.39	-1.1826	0.616	-1.92	-0.042	0	-0.058	-0.05	0.004	-12.028	0.306481	TRUE	0.0548844	-0.513597	1.26055	10	3626	10	1319	FALSE	0.643101	not_significant	not_significant	infectious diseases
Hydrocele	3.369	0	2.69	3.0295	0.173	17.485	1.052	-1.299	-0.1236	0.6	-0.206	-0.042	0	-0.058	-0.05	0.004	-12.036	0.883733	TRUE	0.836707	-0.0536788	0.0774265	10	3621	10	1321	FALSE	0.994975	not_significant	not_significant	genitourinary
Hydronephrosis	3.37	0	2.691	3.0302	0.173	17.487	0.73	-4.087	-1.6787	1.229	-1.366	-0.042	0	-0.058	-0.05	0.004	-12.033	0.186616	TRUE	0.171909	-0.72905	0.764701	10	3630	10	1323	FALSE	0.916138	not_significant	not_significant	genitourinary
Hypercalcemia	3.366	0	2.686	3.026	0.173	17.466	0.9	-2.397	-0.7486	0.841	-0.89	-0.042	0	-0.058	-0.0499	0.004	-12.009	0.473028	TRUE	0.373453	-0.325113	0.427764	10	3628	10	1322	FALSE	0.983793	not_significant	not_significant	endocrine/metabolic
Hypercholesterolemia	3.367	0	2.688	3.0277	0.173	17.472	0.545	-0.768	-0.1117	0.335	-0.333	-0.042	0	-0.058	-0.0499	0.004	-12.011	0.894313	TRUE	0.738765	-0.0485107	0.131493	29	3602	14	1311	FALSE	0.984135	not_significant	not_significant	endocrine/metabolic
Hyperglyceridemia	3.369	0	2.69	3.0292	0.173	17.482	1.01	-0.957	0.0264	0.502	0.053	-0.042	0	-0.058	-0.05	0.004	-12.031	1.02675	TRUE	0.957995	0.0114654	0.0186368	14	3617	10	1319	FALSE	0.994975	not_significant	not_significant	endocrine/metabolic
Hyperhidrosis	3.369	0	2.689	3.0291	0.173	17.483	1.328	-1.363	-0.0175	0.687	-0.026	-0.042	0	-0.058	-0.05	0.004	-12.035	0.982652	TRUE	0.979648	-0.00760015	0.00893009	10	3623	10	1322	FALSE	0.994975	not_significant	not_significant	dermatologic
Hyperlipidemia	3.369	0	2.69	3.0293	0.173	17.484	0.425	-0.36	0.0325	0.2	0.162	-0.042	0	-0.058	-0.05	0.004	-12.031	1.03303	TRUE	0.87113	0.0141146	0.0599171	95	3536	37	1288	FALSE	0.994975	not_significant	not_significant	endocrine/metabolic
Hypermetropia	3.369	0	2.69	3.0293	0.173	17.484	2.606	-2.079	0.264	1.195	0.221	-0.042	0	-0.058	-0.05	0.004	-12.037	1.30213	TRUE	0.825196	0.114654	0.0834428	10	3628	10	1324	FALSE	0.994975	not_significant	not_significant	sense organs
Hyperparathyroidism	3.369	0	2.689	3.029	0.173	17.483	2.356	-2.22	0.0682	1.167	0.058	-0.042	0	-0.058	-0.05	0.004	-12.035	1.07058	TRUE	0.953389	0.0296189	0.0207297	10	3628	10	1324	FALSE	0.994975	not_significant	not_significant	endocrine/metabolic
Hyperplasia of prostate	3.401	0	2.718	3.0594	0.174	17.554	1.769	-0.08	0.8446	0.472	1.791	-0.043	0	-0.059	-0.0508	0.004	-12.151	2.32705	TRUE	0.0733362	0.366805	1.13468	22	3609	10	1319	FALSE	0.705586	not_significant	not_significant	genitourinary
Hyperpotassemia	3.367	0	2.688	3.0278	0.173	17.475	2.156	-3.417	-0.6305	1.422	-0.443	-0.042	0	-0.058	-0.0499	0.004	-12.024	0.532326	TRUE	0.657457	-0.273823	0.182132	10	3630	10	1324	FALSE	0.984107	not_significant	not_significant	endocrine/metabolic
Hypersomnia	3.372	0	2.692	3.032	0.173	17.493	0.115	-1.553	-0.7193	0.426	-1.69	-0.042	0	-0.058	-0.05	0.004	-12.026	0.487093	TRUE	0.0909581	-0.312388	1.04116	13	3618	10	1315	FALSE	0.716513	not_significant	not_significant	neurological
Hypopotassemia	3.37	0	2.691	3.0302	0.173	17.485	2.866	-1.704	0.5809	1.166	0.498	-0.042	0	-0.058	-0.05	0.004	-12.04	1.78765	TRUE	0.618251	0.252282	0.208835	10	3627	10	1324	FALSE	0.984107	not_significant	not_significant	endocrine/metabolic
Hyposmolality and/or hyponatremia	3.369	0	2.689	3.029	0.173	17.484	1.686	-1.646	0.0199	0.85	0.023	-0.042	0	-0.058	-0.05	0.004	-12.035	1.0201	TRUE	0.981328	0.00864246	0.00818598	10	3626	10	1323	FALSE	0.994975	not_significant	not_significant	endocrine/metabolic
Hypotension NOS	3.371	0	2.692	3.0317	0.173	17.493	2.957	-1.475	0.7414	1.131	0.656	-0.042	0	-0.058	-0.0501	0.004	-12.049	2.09887	TRUE	0.511966	0.321986	0.290759	10	3627	10	1324	FALSE	0.983793	not_significant	not_significant	circulatory system
Hypothyroidism NOS	3.373	0	2.692	3.0325	0.174	17.474	2.897	-0.065	1.4159	0.756	1.874	-0.042	0	-0.058	-0.0502	0.004	-12.059	4.12019	TRUE	0.0609353	0.614918	1.21513	20	3611	10	1323	FALSE	0.684252	not_significant	not_significant	endocrine/metabolic
Hypovolemia	3.369	0	2.69	3.0292	0.173	17.485	1.613	-1.028	0.2928	0.674	0.434	-0.042	0	-0.058	-0.05	0.004	-12.04	1.34017	TRUE	0.663958	0.127161	0.177859	10	3621	10	1322	FALSE	0.984107	not_significant	not_significant	endocrine/metabolic
Immunity deficiency	3.371	0	2.691	3.0309	0.173	17.485	2.039	-1.434	0.3021	0.886	0.341	-0.042	0	-0.058	-0.05	0.004	-12.039	1.3527	TRUE	0.733068	0.1312	0.134856	10	3626	10	1323	FALSE	0.984135	not_significant	not_significant	endocrine/metabolic
Impacted cerumen	3.37	0	2.691	3.0303	0.173	17.488	0.418	-1.087	-0.3345	0.384	-0.871	-0.042	0	-0.058	-0.05	0.004	-12.027	0.715696	TRUE	0.383557	-0.145272	0.41617	21	3610	11	1314	FALSE	0.983793	not_significant	not_significant	sense organs
Impaired fasting glucose	3.369	0	2.689	3.0291	0.173	17.474	0.652	-0.639	0.0062	0.329	0.019	-0.042	0	-0.058	-0.05	0.004	-12.019	1.00622	TRUE	0.98504	0.00269263	0.00654592	31	3600	14	1311	FALSE	0.994975	not_significant	not_significant	endocrine/metabolic
Impetigo	3.369	0	2.689	3.0291	0.173	17.483	2.173	-2.64	-0.2334	1.228	-0.19	-0.042	0	-0.058	-0.05	0.004	-12.034	0.791837	TRUE	0.849232	-0.101364	0.0709735	10	3629	10	1324	FALSE	0.994975	not_significant	not_significant	dermatologic
Infectious mononucleosis	3.37	0	2.691	3.0308	0.173	17.49	1.619	-3.93	-1.1554	1.416	-0.816	-0.042	0	-0.058	-0.05	0.004	-12.041	0.314932	TRUE	0.414408	-0.501784	0.382572	10	3630	10	1324	FALSE	0.983793	not_significant	not_significant	infectious diseases
Inflammation of eyelids	3.368	0	2.688	3.0279	0.173	17.476	0.639	-1.117	-0.2388	0.448	-0.533	-0.042	0	-0.058	-0.0499	0.004	-12.018	0.787572	TRUE	0.593955	-0.10371	0.226246	15	3616	10	1317	FALSE	0.984107	not_significant	not_significant	sense organs
Inflammatory and toxic neuropathy	3.369	0	2.69	3.0291	0.173	17.484	0.87	-1.621	-0.3754	0.636	-0.591	-0.042	0	-0.058	-0.05	0.004	-12.03	0.687014	TRUE	0.554699	-0.163034	0.255943	10	3624	10	1321	FALSE	0.984107	not_significant	not_significant	neurological
Ingrowing nail	3.369	0	2.69	3.0294	0.173	17.486	0.453	-2.386	-0.9667	0.724	-1.335	-0.042	0	-0.058	-0.0499	0.004	-12.027	0.380336	TRUE	0.181868	-0.419832	0.740244	10	3627	10	1321	FALSE	0.916138	not_significant	not_significant	dermatologic
Inguinal hernia	3.37	0	2.69	3.0301	0.173	17.489	0.392	-1.792	-0.7001	0.557	-1.257	-0.042	0	-0.058	-0.05	0.004	-12.028	0.496536	TRUE	0.2088	-0.30405	0.68027	10	3623	10	1319	FALSE	0.919616	not_significant	not_significant	digestive
Injury, NOS	3.383	0	2.703	3.0426	0.173	17.544	-0.226	-1.207	-0.7166	0.25	-2.864	-0.042	0	-0.058	-0.05	0.004	-12.044	0.48841	TRUE	0.00418491	-0.311215	2.37831	40	3591	29	1296	FALSE	0.370091	not_significant	not_significant	null
Insect bite	3.37	0	2.691	3.0305	0.173	17.48	2.702	-2.106	0.2978	1.227	0.243	-0.042	0	-0.058	-0.05	0.004	-12.035	1.34689	TRUE	0.808178	0.129333	0.0924931	10	3629	10	1324	FALSE	0.994975	not_significant	not_significant	injuries & poisonings
Insomnia	3.369	0	2.69	3.0294	0.173	17.484	0.525	-0.618	-0.0463	0.292	-0.159	-0.042	0	-0.058	-0.05	0.004	-12.034	0.954755	TRUE	0.873979	-0.0201078	0.0584989	43	3588	17	1308	FALSE	0.994975	not_significant	not_significant	neurological
Internal derangement of knee	3.37	0	2.691	3.0305	0.173	17.492	0.452	-1.332	-0.4402	0.455	-0.967	-0.042	0	-0.058	-0.05	0.004	-12.032	0.643908	TRUE	0.333298	-0.191176	0.477167	14	3617	10	1317	FALSE	0.983793	not_significant	not_significant	injuries & poisonings
Intestinal disaccharidase deficiencies and disaccharide malabsorption	3.366	0	2.687	3.0267	0.173	17.468	0.6	-1.073	-0.2369	0.427	-0.555	-0.042	0	-0.058	-0.0499	0.004	-12.007	0.78907	TRUE	0.578905	-0.102884	0.237393	16	3615	10	1316	FALSE	0.984107	not_significant	not_significant	endocrine/metabolic
Intestinal infection	3.369	0	2.689	3.0289	0.173	17.482	1.191	-1.259	-0.0339	0.625	-0.054	-0.042	0	-0.058	-0.05	0.004	-12.032	0.966668	TRUE	0.956709	-0.0147226	0.0192202	10	3622	10	1321	FALSE	0.994975	not_significant	not_significant	infectious diseases
Intestinal malabsorption (non-celiac)	3.369	0	2.69	3.0292	0.173	17.484	1.843	-3.754	-0.9553	1.428	-0.669	-0.042	0	-0.058	-0.05	0.004	-12.033	0.384697	TRUE	0.503504	-0.414882	0.297997	10	3630	10	1324	FALSE	0.983793	not_significant	not_significant	digestive
Iron deficiency anemia secondary to blood loss (chronic)	3.367	0	2.688	3.0276	0.173	17.469	2.557	-3.468	-0.4556	1.537	-0.296	-0.042	0	-0.058	-0.0499	0.004	-12.019	0.634067	TRUE	0.766881	-0.197865	0.115272	10	3630	10	1324	FALSE	0.984135	not_significant	not_significant	hematopoietic
Iron deficiency anemias, unspecified or not due to blood loss	3.368	0	2.689	3.0288	0.173	17.479	1.975	-1.174	0.4006	0.803	0.499	-0.042	0	-0.058	-0.05	0.004	-12.036	1.49272	TRUE	0.618037	0.173978	0.208985	10	3623	10	1323	FALSE	0.984107	not_significant	not_significant	hematopoietic
Jaundice (not of newborn)	3.369	0	2.689	3.0289	0.173	17.482	1.075	-2.945	-0.9352	1.026	-0.912	-0.042	0	-0.058	-0.05	0.004	-12.029	0.392507	TRUE	0.361856	-0.406152	0.441464	10	3629	10	1323	FALSE	0.983793	not_significant	not_significant	digestive
Joint effusions	3.368	0	2.689	3.0286	0.173	17.479	0.594	-1.737	-0.5715	0.595	-0.961	-0.042	0	-0.058	-0.0499	0.004	-12.022	0.564678	TRUE	0.336644	-0.248199	0.472829	10	3624	10	1320	FALSE	0.983793	not_significant	not_significant	musculoskeletal
Joint/ligament sprain	3.396	0	2.715	3.0554	0.174	17.589	-0.675	-2.201	-1.4382	0.389	-3.693	-0.042	0	-0.059	-0.0504	0.004	-12.111	0.237355	TRUE	0.000221564	-0.624602	3.6545	12	3619	16	1309	FALSE	0.0597115	not_significant	not_significant	injuries & poisonings
Juvenile osteochondrosis	3.369	0	2.69	3.0294	0.173	17.485	2.062	-2.758	-0.3479	1.23	-0.283	-0.042	0	-0.058	-0.05	0.004	-12.036	0.706169	TRUE	0.77728	-0.151091	0.109422	10	3629	10	1324	FALSE	0.984135	not_significant	not_significant	musculoskeletal
Keloid scar	3.371	0	2.692	3.0316	0.173	17.489	2.119	-1.096	0.5111	0.82	0.623	-0.042	0	-0.058	-0.0501	0.004	-12.046	1.66712	TRUE	0.533153	0.221968	0.273148	10	3624	10	1323	FALSE	0.983793	not_significant	not_significant	dermatologic
Keratoderma, acquired	3.372	0	2.692	3.0321	0.173	17.494	0.35	-3.262	-1.4563	0.921	-1.58	-0.042	0	-0.058	-0.05	0.004	-12.039	0.233097	TRUE	0.114025	-0.632463	0.943	10	3629	10	1322	FALSE	0.776429	not_significant	not_significant	dermatologic
Kyphoscoliosis and scoliosis	3.371	0	2.692	3.0318	0.173	17.493	1.519	-4.03	-1.2556	1.416	-0.887	-0.042	0	-0.058	-0.05	0.004	-12.045	0.284905	TRUE	0.375156	-0.5453	0.425788	10	3630	10	1324	FALSE	0.983793	not_significant	not_significant	musculoskeletal
Late effects of cerebrovascular disease	3.369	0	2.69	3.0295	0.173	17.488	1.393	-2.13	-0.3686	0.899	-0.41	-0.042	0	-0.058	-0.05	0.004	-12.037	0.691702	TRUE	0.681732	-0.160081	0.166387	10	3627	10	1323	FALSE	0.984107	not_significant	not_significant	circulatory system
Lipoma	3.369	0	2.69	3.0295	0.173	17.483	2.891	-1.474	0.7083	1.113	0.636	-0.042	0	-0.058	-0.05	0.004	-12.04	2.03054	TRUE	0.524685	0.307611	0.280101	10	3626	10	1324	FALSE	0.983793	not_significant	not_significant	neoplasms
Lipoma of skin and subcutaneous tissue	3.37	0	2.69	3.0299	0.173	17.481	3.47	-0.675	1.3975	1.058	1.321	-0.042	0	-0.058	-0.0501	0.004	-12.047	4.04507	TRUE	0.186358	0.606927	0.729653	10	3621	10	1324	FALSE	0.919616	not_significant	not_significant	neoplasms
Lipoprotein disorders	3.366	0	2.687	3.0266	0.173	17.468	2.05	-1.019	0.5158	0.783	0.659	-0.042	0	-0.058	-0.0499	0.004	-12.027	1.67498	TRUE	0.510015	0.224009	0.292417	10	3621	10	1323	FALSE	0.983793	not_significant	not_significant	endocrine/metabolic
Localized superficial swelling, mass, or lump	3.369	0	2.69	3.0293	0.173	17.485	0.95	-1.18	-0.1148	0.544	-0.211	-0.042	0	-0.058	-0.05	0.004	-12.035	0.891544	TRUE	0.83267	-0.049857	0.0795273	12	3619	10	1320	FALSE	0.994975	not_significant	not_significant	dermatologic
Loose body in joint	3.368	0	2.689	3.0286	0.173	17.482	2.003	-3.814	-0.9053	1.484	-0.61	-0.042	0	-0.058	-0.05	0.004	-12.031	0.404421	TRUE	0.541864	-0.393167	0.266109	10	3630	10	1324	FALSE	0.983793	not_significant	not_significant	musculoskeletal
Lymphadenitis	3.368	0	2.689	3.0284	0.173	17.476	1.025	-0.845	0.0901	0.477	0.189	-0.042	0	-0.058	-0.05	0.004	-12.033	1.09428	TRUE	0.85033	0.0391299	0.0704126	19	3612	10	1319	FALSE	0.994975	not_significant	not_significant	hematopoietic
Macular puckering of retina	3.369	0	2.689	3.0293	0.174	17.459	2.823	-2.733	0.045	1.417	0.032	-0.042	0	-0.058	-0.05	0.004	-12.015	1.04603	TRUE	0.97468	0.0195433	0.0111377	10	3630	10	1324	FALSE	0.994975	not_significant	not_significant	sense organs
Major depressive disorder	3.378	0	2.699	3.0384	0.173	17.522	-0.213	-1.537	-0.8751	0.338	-2.591	-0.042	0	-0.058	-0.05	0.004	-12.04	0.41682	TRUE	0.00956604	-0.380051	2.01927	20	3611	17	1308	FALSE	0.429674	not_significant	not_significant	mental disorders
Malaise and fatigue	3.368	0	2.689	3.0283	0.173	17.471	0.854	-0.188	0.3329	0.266	1.253	-0.042	0	-0.058	-0.0501	0.004	-12.054	1.39501	TRUE	0.210381	0.144577	0.676993	68	3563	19	1306	FALSE	0.919616	not_significant	not_significant	symptoms
Malunion and nonunion of fracture	3.372	0	2.693	3.0324	0.173	17.495	1.642	-3.277	-0.8174	1.255	-0.651	-0.042	0	-0.058	-0.0501	0.004	-12.049	0.441578	TRUE	0.514863	-0.354992	0.288308	10	3629	10	1324	FALSE	0.983793	not_significant	not_significant	musculoskeletal
Melanomas of skin	3.369	0	2.689	3.0289	0.173	17.483	2.376	-2.169	0.1034	1.159	0.089	-0.042	0	-0.058	-0.05	0.004	-12.035	1.10893	TRUE	0.928934	0.044906	0.0320149	10	3628	10	1324	FALSE	0.994975	not_significant	not_significant	neoplasms
Memory loss	3.369	0	2.69	3.0298	0.173	17.487	1.355	-2.096	-0.3702	0.88	-0.421	-0.042	0	-0.058	-0.05	0.004	-12.037	0.690596	TRUE	0.674105	-0.160776	0.171273	10	3627	10	1323	FALSE	0.984107	not_significant	not_significant	mental disorders
Methicillin resistant Staphylococcus aureus	3.368	0	2.689	3.0285	0.173	17.48	1.964	-3.625	-0.8303	1.426	-0.582	-0.042	0	-0.058	-0.05	0.004	-12.03	0.435918	TRUE	0.560284	-0.360595	0.251591	10	3630	10	1324	FALSE	0.984107	not_significant	not_significant	infectious diseases
Methicillin sensitive Staphylococcus aureus	3.372	0	2.693	3.0322	0.173	17.495	1.013	-2.592	-0.7896	0.92	-0.858	-0.042	0	-0.058	-0.05	0.004	-12.046	0.454026	TRUE	0.390659	-0.342919	0.408202	10	3628	10	1323	FALSE	0.983793	not_significant	not_significant	infectious diseases
Microscopic hematuria	3.371	0	2.691	3.031	0.173	17.491	3.23	-0.989	1.1204	1.076	1.041	-0.042	0	-0.058	-0.0501	0.004	-12.052	3.06608	TRUE	0.29785	0.486584	0.526003	10	3624	10	1324	FALSE	0.983793	not_significant	not_significant	genitourinary
Migrain with aura	3.369	0	2.689	3.029	0.173	17.483	2.424	-2.158	0.133	1.169	0.114	-0.042	0	-0.058	-0.05	0.004	-12.036	1.14225	TRUE	0.909433	0.0577612	0.0412294	10	3628	10	1324	FALSE	0.994975	not_significant	not_significant	neurological
Migraine	3.369	0	2.69	3.0296	0.173	17.484	1.243	-0.82	0.2116	0.526	0.402	-0.042	0	-0.058	-0.05	0.004	-12.04	1.23565	TRUE	0.687553	0.0918967	0.162694	15	3616	10	1320	FALSE	0.984107	not_significant	not_significant	neurological
Mineral deficiency NEC	3.369	0	2.689	3.029	0.173	17.483	2.333	-2.273	0.0302	1.175	0.026	-0.042	0	-0.058	-0.05	0.004	-12.035	1.03066	TRUE	0.979522	0.0131157	0.00898581	10	3628	10	1324	FALSE	0.994975	not_significant	not_significant	endocrine/metabolic
Mixed hyperlipidemia	3.369	0	2.69	3.0298	0.173	17.487	0.469	-1.006	-0.2684	0.376	-0.713	-0.042	0	-0.058	-0.05	0.004	-12.028	0.764602	TRUE	0.475565	-0.116565	0.32279	22	3609	11	1314	FALSE	0.983793	not_significant	not_significant	endocrine/metabolic
Morbid obesity	3.369	0	2.69	3.0298	0.173	17.484	0.928	-1.164	-0.118	0.534	-0.221	-0.042	0	-0.058	-0.05	0.004	-12.037	0.888696	TRUE	0.82507	-0.0512467	0.0835093	13	3618	10	1320	FALSE	0.994975	not_significant	not_significant	endocrine/metabolic
Musculoskeletal symptoms referable to limbs	3.37	0	2.691	3.0305	0.173	17.471	3.652	-0.511	1.5706	1.062	1.479	-0.042	0	-0.058	-0.0501	0.004	-12.044	4.80953	TRUE	0.1391	0.682103	0.856672	12	3619	10	1324	FALSE	0.856954	not_significant	not_significant	symptoms
Myalgia and myositis unspecified	3.37	0	2.691	3.0303	0.173	17.488	1.987	-0.533	0.7271	0.643	1.131	-0.042	0	-0.058	-0.0501	0.004	-12.053	2.06907	TRUE	0.257923	0.315776	0.58851	15	3616	10	1322	FALSE	0.970247	not_significant	not_significant	symptoms
Mycoses	3.37	0	2.691	3.0302	0.173	17.486	0.208	-4.391	-2.0918	1.173	-1.783	-0.042	0	-0.058	-0.05	0.004	-12.028	0.123465	TRUE	0.0746167	-0.908457	1.12716	10	3630	10	1322	FALSE	0.705586	not_significant	not_significant	infectious diseases
Myocardial infarction	3.369	0	2.689	3.029	0.173	17.481	2.47	-2.517	-0.0233	1.272	-0.018	-0.042	0	-0.058	-0.05	0.004	-12.033	0.976969	TRUE	0.985411	-0.0101191	0.00638274	10	3629	10	1324	FALSE	0.994975	not_significant	not_significant	circulatory system
Myopia	3.369	0	2.689	3.0288	0.173	17.47	0.875	-0.848	0.0135	0.44	0.031	-0.042	0	-0.058	-0.05	0.004	-12.031	1.01359	TRUE	0.975598	0.00586298	0.0107291	22	3609	10	1318	FALSE	0.994975	not_significant	not_significant	sense organs
Nasal polyps	3.368	0	2.689	3.0284	0.173	17.48	1.113	-2.895	-0.8909	1.023	-0.871	-0.042	0	-0.058	-0.0499	0.004	-12.027	0.410286	TRUE	0.383636	-0.386913	0.416081	10	3629	10	1323	FALSE	0.983793	not_significant	not_significant	respiratory
Nausea and vomiting	3.37	0	2.69	3.0301	0.173	17.487	0.56	-0.81	-0.125	0.349	-0.358	-0.042	0	-0.058	-0.05	0.004	-12.035	0.882497	TRUE	0.720469	-0.0542868	0.142385	29	3602	12	1313	FALSE	0.984135	not_significant	not_significant	symptoms
Neoplasm of uncertain behavior	3.369	0	2.689	3.029	0.173	17.483	1.066	-1.083	-0.0086	0.548	-0.016	-0.042	0	-0.058	-0.05	0.004	-12.033	0.991437	TRUE	0.987462	-0.00373493	0.00547939	12	3619	10	1320	FALSE	0.994975	not_significant	not_significant	neoplasms
Neoplasm of uncertain behavior of skin	3.368	0	2.689	3.0282	0.173	17.479	0.474	-0.89	-0.2081	0.348	-0.598	-0.042	0	-0.058	-0.0499	0.004	-12.017	0.812126	TRUE	0.550043	-0.0903767	0.259603	26	3605	13	1312	FALSE	0.984107	not_significant	not_significant	neoplasms
Neuralgia, neuritis, and radiculitis NOS	3.368	0	2.689	3.0288	0.173	17.482	1.642	-0.938	0.3522	0.658	0.535	-0.042	0	-0.058	-0.05	0.004	-12.039	1.42219	TRUE	0.592462	0.152959	0.227339	11	3620	10	1322	FALSE	0.984107	not_significant	not_significant	symptoms
Neurological disorders	3.371	0	2.691	3.0311	0.173	17.488	2.162	-0.998	0.5822	0.806	0.722	-0.042	0	-0.058	-0.0501	0.004	-12.047	1.78997	TRUE	0.47026	0.252846	0.327662	10	3623	10	1323	FALSE	0.983793	not_significant	not_significant	mental disorders
Neutropenia	3.368	0	2.689	3.0287	0.173	17.48	2.813	-1.556	0.6285	1.114	0.564	-0.042	0	-0.058	-0.05	0.004	-12.036	1.8748	TRUE	0.572739	0.272954	0.242043	10	3626	10	1324	FALSE	0.984107	not_significant	not_significant	hematopoietic
Nevus, non-neoplastic	3.369	0	2.689	3.029	0.173	17.483	0.794	-0.762	0.0161	0.397	0.041	-0.042	0	-0.058	-0.05	0.004	-12.035	1.01623	TRUE	0.967624	0.00699214	0.0142933	24	3607	10	1316	FALSE	0.994975	not_significant	not_significant	neoplasms
Non-Hodgkins lymphoma	3.37	0	2.691	3.0305	0.173	17.481	1.944	-1.465	0.2399	0.87	0.276	-0.042	0	-0.058	-0.05	0.004	-12.035	1.27112	TRUE	0.782702	0.104187	0.106403	10	3626	10	1323	FALSE	0.985079	not_significant	not_significant	neoplasms
Noninfectious dermatoses of eyelid	3.371	0	2.692	3.0312	0.173	17.492	1.578	-3.989	-1.2055	1.42	-0.849	-0.042	0	-0.058	-0.05	0.004	-12.043	0.299542	TRUE	0.395967	-0.523542	0.402341	10	3630	10	1324	FALSE	0.983793	not_significant	not_significant	sense organs
Noninfectious gastroenteritis	3.368	0	2.689	3.0283	0.173	17.476	1.123	-0.92	0.1018	0.521	0.195	-0.042	0	-0.058	-0.05	0.004	-12.033	1.10716	TRUE	0.845099	0.0442112	0.0730922	16	3615	10	1320	FALSE	0.994975	not_significant	not_significant	digestive
Nonrheumatic aortic valve disorders	3.367	0	2.688	3.0277	0.173	17.473	2.235	-3.347	-0.5556	1.424	-0.39	-0.042	0	-0.058	-0.0499	0.004	-12.022	0.573728	TRUE	0.696405	-0.241294	0.157138	10	3630	10	1324	FALSE	0.984107	not_significant	not_significant	circulatory system
Nonrheumatic mitral valve disorders	3.365	0	2.686	3.0256	0.173	17.459	0.953	-2.266	-0.6566	0.821	-0.8	-0.042	0	-0.058	-0.0499	0.004	-12.004	0.518612	TRUE	0.4239	-0.285158	0.372737	10	3628	10	1322	FALSE	0.983793	not_significant	not_significant	circulatory system
Nonspecific abnormal findings in stool contents	3.369	0	2.69	3.0293	0.173	17.485	0.949	-1.181	-0.1161	0.543	-0.214	-0.042	0	-0.058	-0.05	0.004	-12.035	0.890386	TRUE	0.830791	-0.0504216	0.080508	12	3619	10	1320	FALSE	0.994975	not_significant	not_significant	digestive
Nonspecific abnormal findings on radiological and other examination of musculoskeletal system	3.367	0	2.687	3.0271	0.173	17.469	2.076	-1.003	0.5363	0.785	0.683	-0.042	0	-0.058	-0.05	0.004	-12.029	1.70967	TRUE	0.494766	0.232912	0.3056	10	3621	10	1323	FALSE	0.983793	not_significant	not_significant	symptoms
Nonspecific abnormal findings on radiological and other examination of other intrathoracic organs (echocardiogram, etc)	3.368	0	2.689	3.0283	0.173	17.478	0.817	-1.775	-0.4791	0.661	-0.725	-0.042	0	-0.058	-0.0499	0.004	-12.023	0.619341	TRUE	0.468727	-0.20807	0.32908	10	3625	10	1321	FALSE	0.983793	not_significant	not_significant	symptoms
Nonspecific chest pain	3.369	0	2.69	3.0294	0.173	17.487	0.379	-0.57	-0.0957	0.242	-0.395	-0.042	0	-0.058	-0.0499	0.004	-12.026	0.908737	TRUE	0.692549	-0.041562	0.15955	62	3569	26	1299	FALSE	0.984107	not_significant	not_significant	circulatory system
Nonspecific elevation of levels of transaminase or lactic acid dehydrogenase [LDH]	3.37	0	2.691	3.0307	0.173	17.489	0.743	-1.421	-0.339	0.552	-0.614	-0.042	0	-0.058	-0.05	0.004	-12.037	0.712482	TRUE	0.539094	-0.147226	0.268335	10	3621	10	1320	FALSE	0.983793	not_significant	not_significant	digestive
Nonspecific findings on examination of blood	3.371	0	2.692	3.0318	0.173	17.493	0.837	-2.05	-0.6061	0.736	-0.823	-0.042	0	-0.058	-0.05	0.004	-12.043	0.545474	TRUE	0.410513	-0.263226	0.386673	10	3626	10	1322	FALSE	0.983793	not_significant	not_significant	symptoms
Nontoxic multinodular goiter	3.369	0	2.689	3.029	0.173	17.483	2.205	-2.628	-0.2114	1.233	-0.171	-0.042	0	-0.058	-0.05	0.004	-12.034	0.80945	TRUE	0.863859	-0.0918099	0.0635571	10	3629	10	1324	FALSE	0.994975	not_significant	not_significant	endocrine/metabolic
Nontoxic nodular goiter	3.372	0	2.693	3.0325	0.173	17.497	0.818	-3.13	-1.156	1.007	-1.148	-0.042	0	-0.058	-0.05	0.004	-12.046	0.314743	TRUE	0.251076	-0.502044	0.600194	10	3629	10	1323	FALSE	0.966644	not_significant	not_significant	endocrine/metabolic
Nontoxic uninodular goiter	3.371	0	2.692	3.0317	0.173	17.491	3.216	-1.172	1.0223	1.119	0.913	-0.042	0	-0.058	-0.0501	0.004	-12.051	2.77958	TRUE	0.361105	0.443979	0.442367	10	3625	10	1324	FALSE	0.983793	not_significant	not_significant	endocrine/metabolic
Obesity	3.369	0	2.69	3.0292	0.173	17.483	0.738	-0.626	0.056	0.348	0.161	-0.042	0	-0.058	-0.05	0.004	-12.035	1.0576	TRUE	0.872108	0.0243205	0.0594296	32	3599	12	1313	FALSE	0.994975	not_significant	not_significant	endocrine/metabolic
Obsessive-compulsive disorders	3.37	0	2.691	3.0302	0.173	17.494	1.757	-4.267	-1.2553	1.537	-0.817	-0.042	0	-0.058	-0.05	0.004	-12.042	0.28499	TRUE	0.414004	-0.54517	0.382996	10	3630	10	1324	FALSE	0.983793	not_significant	not_significant	mental disorders
Obstructive sleep apnea	3.368	0	2.689	3.0286	0.173	17.477	0.2	-0.707	-0.2534	0.231	-1.095	-0.042	0	-0.058	-0.0499	0.004	-11.997	0.776157	TRUE	0.273703	-0.11005	0.56272	59	3572	30	1295	FALSE	0.974263	not_significant	not_significant	neurological
Open wound of finger(s)	3.377	0	2.697	3.0367	0.173	17.508	-0.555	-3.796	-2.1756	0.827	-2.631	-0.042	0	-0.058	-0.0501	0.004	-12.045	0.11354	TRUE	0.00851181	-0.944851	2.06998	10	3629	10	1319	FALSE	0.429674	not_significant	not_significant	injuries & poisonings
Open wound of hand except finger(s)	3.369	0	2.69	3.0296	0.173	17.487	1.385	-2.099	-0.3571	0.889	-0.402	-0.042	0	-0.058	-0.05	0.004	-12.037	0.699703	TRUE	0.68791	-0.155087	0.162469	10	3627	10	1323	FALSE	0.984107	not_significant	not_significant	injuries & poisonings
Open wound of lip and mouth	3.368	0	2.689	3.0289	0.173	17.483	2.268	-2.581	-0.1567	1.237	-0.127	-0.042	0	-0.058	-0.05	0.004	-12.034	0.854961	TRUE	0.899219	-0.0680539	0.0461344	10	3629	10	1324	FALSE	0.994975	not_significant	not_significant	injuries & poisonings
Open wounds of extremities	3.369	0	2.69	3.0295	0.173	17.485	1.561	-1.091	0.2354	0.676	0.348	-0.042	0	-0.058	-0.05	0.004	-12.039	1.26541	TRUE	0.727865	0.102233	0.137949	10	3622	10	1322	FALSE	0.984135	not_significant	not_significant	injuries & poisonings
Open wounds of head; neck; and trunk	3.368	0	2.689	3.0287	0.173	17.482	2.605	-1.816	0.3947	1.128	0.35	-0.042	0	-0.058	-0.05	0.004	-12.036	1.48394	TRUE	0.726359	0.171416	0.138849	10	3627	10	1324	FALSE	0.984135	not_significant	not_significant	injuries & poisonings
Optic atrophy	3.375	0	2.696	3.0355	0.173	17.507	0.657	-3.27	-1.3068	1.002	-1.304	-0.042	0	-0.058	-0.0501	0.004	-12.059	0.270685	TRUE	0.192076	-0.567536	0.716527	10	3629	10	1323	FALSE	0.919616	not_significant	not_significant	sense organs
Orchitis and epididymitis	3.37	0	2.691	3.0303	0.173	17.485	-0.225	-3.56	-1.8926	0.851	-2.225	-0.042	0	-0.058	-0.0499	0.004	-12.021	0.15068	TRUE	0.0260991	-0.821946	1.58337	10	3629	10	1320	FALSE	0.54545	not_significant	not_significant	genitourinary
Organic or persistent insomnia	3.369	0	2.69	3.0294	0.173	17.48	1.546	-1.683	-0.0686	0.824	-0.083	-0.042	0	-0.058	-0.05	0.004	-12.035	0.9337	TRUE	0.933581	-0.0297926	0.029848	10	3625	10	1323	FALSE	0.994975	not_significant	not_significant	neurological
Orthostatic hypotension	3.369	0	2.69	3.0297	0.173	17.486	1.764	-3.825	-1.0303	1.426	-0.723	-0.042	0	-0.058	-0.05	0.004	-12.036	0.3569	TRUE	0.469873	-0.447454	0.328019	10	3630	10	1324	FALSE	0.983793	not_significant	not_significant	circulatory system
Osteitis deformans and osteopathies associated with other disorders classified elsewhere	3.37	0	2.691	3.0302	0.173	17.488	1.693	-3.854	-1.0803	1.415	-0.763	-0.042	0	-0.058	-0.05	0.004	-12.038	0.339494	TRUE	0.445193	-0.469168	0.351452	10	3630	10	1324	FALSE	0.983793	not_significant	not_significant	musculoskeletal
Osteoarthrosis NOS	3.368	0	2.689	3.0287	0.173	17.481	0.892	-1.285	-0.1964	0.556	-0.353	-0.042	0	-0.058	-0.05	0.004	-12.028	0.821683	TRUE	0.723742	-0.0852954	0.140416	10	3621	10	1320	FALSE	0.984135	not_significant	not_significant	musculoskeletal
Osteoarthrosis, localized, primary	3.36	0	2.68	3.0201	0.173	17.425	0.12	-1.406	-0.643	0.389	-1.653	-0.042	0	-0.058	-0.0497	0.004	-11.945	0.525713	TRUE	0.0984309	-0.279251	1.00687	15	3616	13	1312	FALSE	0.726771	not_significant	not_significant	musculoskeletal
Osteochondropathies	3.371	0	2.692	3.0312	0.173	17.492	1.578	-3.989	-1.2055	1.42	-0.849	-0.042	0	-0.058	-0.05	0.004	-12.043	0.299542	TRUE	0.395967	-0.523542	0.402341	10	3630	10	1324	FALSE	0.983793	not_significant	not_significant	musculoskeletal
Osteopenia or other disorder of bone and cartilage	3.374	0	2.694	3.0337	0.173	17.49	2.564	-0.473	1.0456	0.775	1.349	-0.042	0	-0.058	-0.0502	0.004	-12.06	2.84511	TRUE	0.177256	0.454098	0.751398	13	3618	10	1323	FALSE	0.916138	not_significant	not_significant	musculoskeletal
Otalgia	3.374	0	2.694	3.0342	0.173	17.493	2.648	-0.383	1.1326	0.773	1.464	-0.042	0	-0.058	-0.0502	0.004	-12.065	3.10372	TRUE	0.143091	0.491882	0.844389	14	3617	10	1323	FALSE	0.856954	not_significant	not_significant	sense organs
Other abnormal blood chemistry	3.368	0	2.689	3.0283	0.173	17.477	0.625	-0.48	0.0722	0.282	0.256	-0.042	0	-0.058	-0.05	0.004	-12.037	1.07487	TRUE	0.797657	0.0313561	0.098184	52	3579	18	1307	FALSE	0.990638	not_significant	not_significant	symptoms
Other abnormal glucose	3.372	0	2.693	3.0324	0.173	17.496	1.069	-0.309	0.3798	0.352	1.08	-0.042	0	-0.058	-0.0502	0.004	-12.065	1.46199	TRUE	0.280129	0.164945	0.552641	38	3593	11	1314	FALSE	0.974263	not_significant	not_significant	endocrine/metabolic
Other abnormality of urination	3.373	0	2.693	3.0328	0.173	17.491	1.26	-0.656	0.3018	0.489	0.617	-0.042	0	-0.058	-0.0501	0.004	-12.049	1.35229	TRUE	0.536994	0.13107	0.270031	17	3614	10	1319	FALSE	0.983793	not_significant	not_significant	genitourinary
Other acquired deformities of limbs	3.368	0	2.689	3.0289	0.173	17.483	2.27	-2.622	-0.1762	1.248	-0.141	-0.042	0	-0.058	-0.05	0.004	-12.034	0.83845	TRUE	0.887743	-0.0765227	0.0517129	10	3629	10	1324	FALSE	0.994975	not_significant	not_significant	musculoskeletal
Other acquired musculoskeletal deformity	3.369	0	2.69	3.0291	0.173	17.484	1.462	-1.978	-0.2582	0.877	-0.294	-0.042	0	-0.058	-0.05	0.004	-12.034	0.772441	TRUE	0.768564	-0.112135	0.11432	10	3627	10	1323	FALSE	0.984135	not_significant	not_significant	musculoskeletal
Other and unspecified disc disorder	3.366	0	2.687	3.0268	0.173	17.468	0.345	-4.213	-1.9341	1.163	-1.663	-0.042	0	-0.058	-0.0499	0.004	-12.009	0.144554	TRUE	0.0962633	-0.839969	1.01654	10	3630	10	1322	FALSE	0.721591	not_significant	not_significant	musculoskeletal
Other anemias	3.373	0	2.693	3.0334	0.173	17.487	1.503	-0.567	0.4682	0.528	0.887	-0.042	0	-0.058	-0.0501	0.004	-12.053	1.59712	TRUE	0.375321	0.203337	0.425597	18	3613	10	1320	FALSE	0.983793	not_significant	not_significant	hematopoietic
Other benign neoplasm of connective and other soft tissue	3.369	0	2.69	3.0295	0.173	17.485	2.033	-2.772	-0.3696	1.226	-0.302	-0.042	0	-0.058	-0.05	0.004	-12.036	0.691011	TRUE	0.763021	-0.160515	0.117463	10	3629	10	1324	FALSE	0.984135	not_significant	not_significant	neoplasms
Other chronic nonalcoholic liver disease	3.368	0	2.689	3.0288	0.173	17.481	0.912	-0.549	0.1814	0.373	0.487	-0.042	0	-0.058	-0.05	0.004	-12.04	1.19889	TRUE	0.6263	0.078781	0.203218	31	3600	10	1315	FALSE	0.984107	not_significant	not_significant	digestive
Other conditions of brain, NOS	3.368	0	2.689	3.0287	0.173	17.483	3.113	-1.088	1.0124	1.072	0.945	-0.042	0	-0.058	-0.05	0.004	-12.042	2.7522	TRUE	0.344813	0.43968	0.462417	10	3624	10	1324	FALSE	0.983793	not_significant	not_significant	neurological
Other derangement of joint	3.369	0	2.69	3.0293	0.173	17.483	1.607	-1.046	0.2802	0.677	0.414	-0.042	0	-0.058	-0.05	0.004	-12.038	1.32339	TRUE	0.678863	0.121689	0.168218	10	3621	10	1322	FALSE	0.984107	not_significant	not_significant	musculoskeletal
Other diseases of blood and blood-forming organs	3.372	0	2.692	3.0319	0.173	17.488	3.178	-1.163	1.0076	1.107	0.91	-0.042	0	-0.058	-0.0501	0.004	-12.049	2.73902	TRUE	0.362899	0.437595	0.440214	10	3625	10	1324	FALSE	0.983793	not_significant	not_significant	hematopoietic
Other diseases of lung	3.367	0	2.687	3.0274	0.174	17.449	3.82	-0.261	1.7796	1.041	1.709	-0.042	0	-0.058	-0.05	0.004	-12.029	5.92748	TRUE	0.0873947	0.77287	1.05851	16	3615	10	1324	FALSE	0.716513	not_significant	not_significant	respiratory
Other diseases of respiratory system, NEC	3.37	0	2.691	3.0307	0.173	17.489	0.914	-2.028	-0.5571	0.751	-0.742	-0.042	0	-0.058	-0.05	0.004	-12.038	0.572868	TRUE	0.457987	-0.241945	0.339147	10	3626	10	1322	FALSE	0.983793	not_significant	not_significant	respiratory
Other disorders of bone and cartilage	3.367	0	2.688	3.0277	0.173	17.469	0.617	-1.527	-0.4551	0.547	-0.832	-0.042	0	-0.058	-0.0499	0.004	-12.012	0.634385	TRUE	0.405423	-0.197647	0.392092	10	3622	10	1319	FALSE	0.983793	not_significant	not_significant	musculoskeletal
Other disorders of ear	3.371	0	2.691	3.0314	0.173	17.478	0.138	-1.678	-0.7702	0.463	-1.663	-0.042	0	-0.058	-0.05	0.004	-12.016	0.46292	TRUE	0.0963907	-0.334494	1.01596	11	3620	10	1316	FALSE	0.721591	not_significant	not_significant	sense organs
Other disorders of eye	3.369	0	2.69	3.0294	0.173	17.485	1.955	-1.227	0.364	0.812	0.449	-0.042	0	-0.058	-0.05	0.004	-12.04	1.43907	TRUE	0.653779	0.158083	0.184569	10	3624	10	1323	FALSE	0.984107	not_significant	not_significant	sense organs
Other disorders of eyelids	3.376	0	2.696	3.0361	0.174	17.49	2.233	-1.088	0.5727	0.847	0.676	-0.042	0	-0.058	-0.0502	0.004	-12.052	1.77305	TRUE	0.498994	0.24872	0.301905	10	3626	10	1323	FALSE	0.983793	not_significant	not_significant	sense organs
Other disorders of intestine	3.369	0	2.69	3.0294	0.173	17.487	0.93	-1.518	-0.2936	0.624	-0.47	-0.042	0	-0.058	-0.05	0.004	-12.034	0.745575	TRUE	0.638292	-0.127509	0.194981	10	3623	10	1321	FALSE	0.984107	not_significant	not_significant	digestive
Other disorders of lipoid metabolism	3.372	0	2.692	3.0319	0.173	17.494	1.506	-4.067	-1.2806	1.422	-0.901	-0.042	0	-0.058	-0.05	0.004	-12.046	0.277871	TRUE	0.367775	-0.556158	0.434418	10	3630	10	1324	FALSE	0.983793	not_significant	not_significant	endocrine/metabolic
Other disorders of liver	3.369	0	2.689	3.0289	0.173	17.48	2.205	-0.865	0.67	0.783	0.855	-0.042	0	-0.058	-0.05	0.004	-12.041	1.95424	TRUE	0.392427	0.290977	0.406241	10	3621	10	1323	FALSE	0.983793	not_significant	not_significant	digestive
Other disorders of male genital organs	3.38	0	2.7	3.0399	0.173	17.531	-0.059	-1.061	-0.5597	0.256	-2.19	-0.042	0	-0.058	-0.05	0.004	-12.046	0.57138	TRUE	0.0285335	-0.243075	1.54464	42	3589	26	1299	FALSE	0.566839	not_significant	not_significant	genitourinary
Other disorders of metabolism	3.367	0	2.687	3.0268	0.173	17.455	1.352	-1.82	-0.2343	0.809	-0.29	-0.042	0	-0.058	-0.0499	0.004	-12.004	0.791124	TRUE	0.772188	-0.101755	0.112277	10	3627	10	1322	FALSE	0.984135	not_significant	not_significant	endocrine/metabolic
Other disorders of neurohypophysis	3.368	0	2.689	3.0287	0.173	17.48	2.807	-1.539	0.6335	1.109	0.571	-0.042	0	-0.058	-0.05	0.004	-12.036	1.88419	TRUE	0.567727	0.275126	0.245861	10	3626	10	1324	FALSE	0.984107	not_significant	not_significant	endocrine/metabolic
Other disorders of prostate	3.368	0	2.689	3.0289	0.173	17.483	2.287	-2.633	-0.1726	1.255	-0.138	-0.042	0	-0.058	-0.05	0.004	-12.034	0.841474	TRUE	0.890605	-0.0749592	0.0503151	10	3629	10	1324	FALSE	0.994975	not_significant	not_significant	genitourinary
Other disorders of soft tissues	3.37	0	2.691	3.0308	0.173	17.491	0.192	-1.701	-0.7549	0.483	-1.563	-0.042	0	-0.058	-0.0499	0.004	-12.026	0.470058	TRUE	0.118009	-0.327849	0.928087	10	3621	10	1317	FALSE	0.785267	not_significant	not_significant	musculoskeletal
Other disorders of stomach and duodenum	3.37	0	2.691	3.0302	0.173	17.485	1.397	-0.995	0.2009	0.61	0.329	-0.042	0	-0.058	-0.05	0.004	-12.039	1.2225	TRUE	0.741974	0.0872498	0.129611	11	3620	10	1321	FALSE	0.984135	not_significant	not_significant	digestive
Other disorders of synovium, tendon, and bursa	3.368	0	2.689	3.0288	0.173	17.477	0.017	-2.868	-1.4253	0.736	-1.937	-0.042	0	-0.058	-0.0499	0.004	-12.014	0.240436	TRUE	0.0528019	-0.619	1.27735	10	3628	10	1320	FALSE	0.632449	not_significant	not_significant	musculoskeletal
Other disorders of the kidney and ureters	3.374	0	2.694	3.034	0.173	17.497	2.433	-0.704	0.8642	0.8	1.08	-0.042	0	-0.058	-0.0501	0.004	-12.061	2.37311	TRUE	0.280168	0.375317	0.552581	10	3621	10	1323	FALSE	0.974263	not_significant	not_significant	genitourinary
Other dyschromia	3.373	0	2.693	3.0329	0.173	17.498	-0.134	-1.172	-0.6528	0.265	-2.466	-0.042	0	-0.058	-0.0498	0.004	-11.999	0.520586	TRUE	0.0136798	-0.283507	1.86392	36	3595	26	1299	FALSE	0.521943	not_significant	not_significant	dermatologic
Other dyspnea	3.368	0	2.689	3.0284	0.173	17.48	0.368	-0.839	-0.2357	0.308	-0.765	-0.042	0	-0.058	-0.0499	0.004	-12.013	0.790018	TRUE	0.44414	-0.102363	0.35248	34	3597	17	1308	FALSE	0.983793	not_significant	not_significant	respiratory
Other forms of chronic heart disease	3.367	0	2.687	3.0271	0.173	17.47	0.575	-3.052	-1.2381	0.925	-1.338	-0.042	0	-0.058	-0.0499	0.004	-12.013	0.289935	TRUE	0.180834	-0.5377	0.742719	10	3629	10	1322	FALSE	0.916138	not_significant	not_significant	circulatory system
Other headache syndromes	3.369	0	2.69	3.0292	0.173	17.477	0.753	-0.785	-0.0161	0.392	-0.041	-0.042	0	-0.058	-0.05	0.004	-12.035	0.984029	TRUE	0.967345	-0.00699214	0.0144188	26	3605	10	1316	FALSE	0.994975	not_significant	not_significant	neurological
Other hemoglobinopathies	3.369	0	2.69	3.0298	0.173	17.485	2.731	-2.007	0.3624	1.209	0.3	-0.042	0	-0.058	-0.05	0.004	-12.039	1.43677	TRUE	0.764318	0.157388	0.116726	10	3628	10	1324	FALSE	0.984135	not_significant	not_significant	hematopoietic
Other hypertensive complications	3.369	0	2.689	3.029	0.173	17.482	2.368	-2.439	-0.0357	1.226	-0.029	-0.042	0	-0.058	-0.05	0.004	-12.033	0.96493	TRUE	0.976784	-0.0155043	0.0102014	10	3629	10	1324	FALSE	0.994975	not_significant	not_significant	circulatory system
Other hypertrophic and atrophic conditions of skin	3.369	0	2.69	3.0293	0.173	17.483	0.799	-0.7	0.0495	0.382	0.13	-0.042	0	-0.058	-0.05	0.004	-12.034	1.05075	TRUE	0.89693	0.0214976	0.0472413	25	3606	10	1315	FALSE	0.994975	not_significant	not_significant	dermatologic
Other ill-defined and unknown causes of morbidity and mortality	3.346	0	2.666	3.006	0.174	17.319	1.597	0.256	0.9264	0.342	2.709	-0.042	0	-0.058	-0.0497	0.004	-11.952	2.5254	TRUE	0.00675181	0.40233	2.17058	74	3557	10	1315	FALSE	0.404359	not_significant	not_significant	null
Other inflammatory disorders of male genital organs	3.368	0	2.689	3.0289	0.173	17.483	2.28	-2.649	-0.1846	1.258	-0.147	-0.042	0	-0.058	-0.05	0.004	-12.034	0.831437	TRUE	0.883321	-0.0801708	0.0538815	10	3629	10	1324	FALSE	0.994975	not_significant	not_significant	genitourinary
Other intestinal obstruction	3.367	0	2.688	3.0276	0.173	17.469	2.511	-1.819	0.346	1.105	0.313	-0.042	0	-0.058	-0.05	0.004	-12.026	1.4134	TRUE	0.754064	0.150266	0.122592	10	3626	10	1324	FALSE	0.984135	not_significant	not_significant	digestive
Other local infections of skin and subcutaneous tissue	3.367	0	2.688	3.0271	0.173	17.469	3.367	-0.768	1.2996	1.055	1.232	-0.042	0	-0.058	-0.05	0.004	-12.033	3.66783	TRUE	0.217916	0.564409	0.661711	10	3621	10	1324	FALSE	0.921568	not_significant	not_significant	dermatologic
Other nonspecific findings on examination of urine	3.369	0	2.69	3.0293	0.173	17.484	1.805	-1.568	0.1184	0.86	0.138	-0.042	0	-0.058	-0.05	0.004	-12.036	1.12569	TRUE	0.890544	0.0514205	0.0503444	10	3626	10	1323	FALSE	0.994975	not_significant	not_significant	genitourinary
Other open wound of head and face	3.367	0	2.688	3.0275	0.173	17.474	1.202	-2.739	-0.7684	1.005	-0.764	-0.042	0	-0.058	-0.0499	0.004	-12.02	0.463754	TRUE	0.444615	-0.333712	0.352016	10	3629	10	1323	FALSE	0.983793	not_significant	not_significant	injuries & poisonings
Other peripheral nerve disorders	3.365	0	2.686	3.0258	0.173	17.462	0.323	-1.447	-0.5621	0.452	-1.245	-0.042	0	-0.058	-0.0498	0.004	-11.995	0.570011	TRUE	0.213269	-0.244117	0.671072	12	3619	10	1316	FALSE	0.919616	not_significant	not_significant	neurological
Other pulmonary inflamation or edema	3.369	0	2.69	3.0297	0.173	17.485	1.769	-3.78	-1.0053	1.416	-0.71	-0.042	0	-0.058	-0.05	0.004	-12.035	0.365935	TRUE	0.477603	-0.436596	0.320933	10	3630	10	1324	FALSE	0.983793	not_significant	not_significant	respiratory
Other retinal disorders	3.366	0	2.686	3.026	0.173	17.46	0.87	-1.874	-0.5022	0.7	-0.717	-0.042	0	-0.058	-0.0499	0.004	-12.003	0.605198	TRUE	0.473118	-0.218103	0.325031	10	3626	10	1321	FALSE	0.983793	not_significant	not_significant	sense organs
Other signs and symptoms involving emotional state	3.38	0	2.7	3.0401	0.173	17.531	0.243	-4.646	-2.2014	1.247	-1.765	-0.042	0	-0.058	-0.0502	0.004	-12.083	0.110648	TRUE	0.0775096	-0.956056	1.11064	10	3630	10	1323	FALSE	0.716513	not_significant	not_significant	null
Other specified cardiac dysrhythmias	3.368	0	2.689	3.0283	0.173	17.476	1.01	-1.218	-0.1037	0.568	-0.182	-0.042	0	-0.058	-0.05	0.004	-12.023	0.901496	TRUE	0.8552	-0.0450363	0.0679322	10	3621	10	1320	FALSE	0.994975	not_significant	not_significant	circulatory system
Other specified diseases of hair and hair follicles	3.372	0	2.692	3.032	0.173	17.494	-0.138	-2.084	-1.111	0.497	-2.237	-0.042	0	-0.058	-0.0499	0.004	-12.022	0.32923	TRUE	0.0252768	-0.482501	1.59728	10	3623	10	1316	FALSE	0.54545	not_significant	not_significant	dermatologic
Other specified diseases of sebaceous glands	3.357	0	2.677	3.0168	0.173	17.406	-0.152	-2.022	-1.087	0.477	-2.278	-0.041	0	-0.058	-0.0496	0.004	-11.922	0.337227	TRUE	0.0227285	-0.472078	1.64343	10	3623	11	1314	FALSE	0.541672	not_significant	not_significant	dermatologic
Other specified erythematous conditions	3.37	0	2.691	3.0304	0.173	17.49	3.089	-1.173	0.9581	1.087	0.881	-0.042	0	-0.058	-0.05	0.004	-12.048	2.60674	TRUE	0.378255	0.416098	0.422216	10	3625	10	1324	FALSE	0.983793	not_significant	not_significant	dermatologic
Other sprains and strains	3.369	0	2.69	3.0292	0.173	17.484	1.566	-1.768	-0.1013	0.851	-0.119	-0.042	0	-0.058	-0.05	0.004	-12.036	0.903662	TRUE	0.905181	-0.043994	0.0432647	10	3626	10	1323	FALSE	0.994975	not_significant	not_significant	Sprains And Strains Of Joints And Adjacent Muscles
Other symptoms	3.367	0	2.688	3.0278	0.173	17.471	1.996	-0.486	0.7553	0.633	1.193	-0.042	0	-0.058	-0.05	0.004	-12.039	2.12825	TRUE	0.232853	0.328023	0.632919	17	3614	10	1322	FALSE	0.92793	not_significant	not_significant	null
Other symptoms involving abdomen and pelvis	3.369	0	2.69	3.0296	0.173	17.48	2.727	-2.406	0.1606	1.309	0.123	-0.042	0	-0.058	-0.05	0.004	-12.033	1.17422	TRUE	0.90241	0.0697477	0.0445961	10	3629	10	1324	FALSE	0.994975	not_significant	not_significant	digestive
Other symptoms involving urinary system	3.369	0	2.689	3.0289	0.173	17.48	1.715	-1.796	-0.0401	0.896	-0.045	-0.042	0	-0.058	-0.05	0.004	-12.031	0.960693	TRUE	0.964292	-0.0174152	0.0157915	10	3627	10	1323	FALSE	0.994975	not_significant	not_significant	genitourinary
Other symptoms referable to back	3.368	0	2.689	3.0282	0.173	17.476	1.508	-2.23	-0.3612	0.954	-0.379	-0.042	0	-0.058	-0.0499	0.004	-12.024	0.69684	TRUE	0.70491	-0.156867	0.151866	10	3628	10	1323	FALSE	0.984107	not_significant	not_significant	musculoskeletal
Other tests	3.369	0	2.69	3.0296	0.173	17.481	1.469	-0.543	0.4631	0.513	0.902	-0.042	0	-0.058	-0.05	0.004	-12.045	1.58899	TRUE	0.36698	0.201122	0.435358	20	3611	10	1320	FALSE	0.983793	not_significant	not_significant	null
Other upper respiratory disease	3.364	0	2.684	3.0241	0.173	17.451	1.051	-0.362	0.3444	0.36	0.956	-0.042	0	-0.058	-0.0499	0.004	-12.026	1.41114	TRUE	0.339157	0.149571	0.4696	40	3591	10	1315	FALSE	0.983793	not_significant	not_significant	respiratory
Other venous embolism and thrombosis	3.367	0	2.687	3.027	0.173	17.467	2.753	-1.525	0.6142	1.091	0.563	-0.042	0	-0.058	-0.0499	0.004	-12.025	1.84818	TRUE	0.573559	0.266744	0.241422	10	3625	10	1324	FALSE	0.984107	not_significant	not_significant	circulatory system
Other vitamin B12 deficiency anemia	3.365	0	2.685	3.025	0.173	17.457	0.234	-3.204	-1.4853	0.877	-1.693	-0.042	0	-0.058	-0.0498	0.004	-11.995	0.226434	TRUE	0.0903683	-0.645058	1.04398	10	3629	10	1321	FALSE	0.716513	not_significant	not_significant	hematopoietic
Otitis externa	3.367	0	2.688	3.0277	0.173	17.471	0.767	-1.137	-0.1851	0.486	-0.381	-0.042	0	-0.058	-0.0499	0.004	-12.015	0.831021	TRUE	0.703144	-0.0803879	0.152956	13	3618	10	1318	FALSE	0.984107	not_significant	not_significant	sense organs
Otitis media	3.374	0	2.694	3.0339	0.173	17.499	-0.111	-3.017	-1.5637	0.741	-2.109	-0.042	0	-0.058	-0.05	0.004	-12.039	0.20936	TRUE	0.0349397	-0.679106	1.45668	10	3628	10	1320	FALSE	0.566839	not_significant	not_significant	sense organs
Pain in joint	3.378	0	2.699	3.0385	0.173	17.521	0.083	-0.537	-0.2268	0.158	-1.435	-0.042	0	-0.058	-0.05	0.004	-12.034	0.79708	TRUE	0.151229	-0.098498	0.820366	139	3492	63	1262	FALSE	0.886003	not_significant	not_significant	musculoskeletal
Pain in limb	3.37	0	2.691	3.0304	0.173	17.479	-0.231	-1.006	-0.6184	0.198	-3.13	-0.041	0	-0.058	-0.0496	0.004	-11.937	0.538806	TRUE	0.00174706	-0.268568	2.75769	66	3565	47	1278	FALSE	0.235416	not_significant	not_significant	symptoms
Pain, swelling or discharge of eye	3.368	0	2.689	3.0289	0.173	17.481	1.357	-1.289	0.0341	0.675	0.051	-0.042	0	-0.058	-0.05	0.004	-12.035	1.03469	TRUE	0.959721	0.0148094	0.0178551	10	3622	10	1322	FALSE	0.994975	not_significant	not_significant	sense organs
Painful respiration	3.371	0	2.691	3.031	0.173	17.494	0.318	-1.519	-0.6003	0.469	-1.281	-0.042	0	-0.058	-0.05	0.004	-12.031	0.548647	TRUE	0.200359	-0.260707	0.698191	12	3619	10	1317	FALSE	0.919616	not_significant	not_significant	respiratory
Palpitations	3.366	0	2.687	3.0265	0.173	17.467	0.207	-1.188	-0.4906	0.356	-1.378	-0.042	0	-0.058	-0.0498	0.004	-11.992	0.612259	TRUE	0.168129	-0.213065	0.774357	21	3610	14	1311	FALSE	0.916138	not_significant	not_significant	circulatory system
Paralytic ileus	3.367	0	2.688	3.0277	0.173	17.473	2.615	-1.719	0.448	1.106	0.405	-0.042	0	-0.058	-0.05	0.004	-12.029	1.56518	TRUE	0.68535	0.194564	0.164088	10	3626	10	1324	FALSE	0.984107	not_significant	not_significant	digestive
Paroxysmal supraventricular tachycardia	3.369	0	2.689	3.0288	0.173	17.477	1.408	-1.468	-0.0303	0.734	-0.041	-0.042	0	-0.058	-0.05	0.004	-12.027	0.970154	TRUE	0.967047	-0.0131591	0.0145526	10	3625	10	1322	FALSE	0.994975	not_significant	not_significant	circulatory system
Paroxysmal ventricular tachycardia	3.368	0	2.689	3.0287	0.173	17.482	1.935	-3.695	-0.8803	1.436	-0.613	-0.042	0	-0.058	-0.05	0.004	-12.031	0.414658	TRUE	0.539936	-0.382309	0.267658	10	3630	10	1324	FALSE	0.983793	not_significant	not_significant	circulatory system
Periapical abscess	3.372	0	2.693	3.0327	0.173	17.497	1.423	-4.134	-1.3559	1.418	-0.956	-0.042	0	-0.058	-0.0501	0.004	-12.049	0.257715	TRUE	0.338882	-0.58886	0.469951	10	3630	10	1324	FALSE	0.983793	not_significant	not_significant	digestive
Pericarditis	3.367	0	2.688	3.0279	0.173	17.476	2.128	-3.439	-0.6555	1.42	-0.462	-0.042	0	-0.058	-0.0499	0.004	-12.025	0.519182	TRUE	0.644411	-0.28468	0.190837	10	3630	10	1324	FALSE	0.984107	not_significant	not_significant	circulatory system
Peripheral enthesopathies and allied syndromes	3.366	0	2.687	3.0263	0.173	17.465	0.191	-1.014	-0.4118	0.307	-1.34	-0.042	0	-0.058	-0.0498	0.004	-11.987	0.662457	TRUE	0.180334	-0.178842	0.743923	29	3602	18	1307	FALSE	0.916138	not_significant	not_significant	musculoskeletal
Peripheral or central vertigo	3.367	0	2.688	3.0271	0.173	17.471	0.273	-2.04	-0.8834	0.59	-1.498	-0.042	0	-0.058	-0.0499	0.004	-12.007	0.413375	TRUE	0.134262	-0.383656	0.872048	10	3625	10	1319	FALSE	0.856954	not_significant	not_significant	sense organs
Peripheral retinal degenerations	3.369	0	2.69	3.0292	0.173	17.484	1.27	-2.344	-0.5371	0.922	-0.583	-0.042	0	-0.058	-0.05	0.004	-12.032	0.584441	TRUE	0.560158	-0.23326	0.25169	10	3628	10	1323	FALSE	0.984107	not_significant	not_significant	sense organs
Peripheral vascular disease, unspecified	3.371	0	2.691	3.0309	0.173	17.49	2.889	-1.549	0.6699	1.132	0.592	-0.042	0	-0.058	-0.05	0.004	-12.045	1.95404	TRUE	0.553999	0.290934	0.256491	10	3627	10	1324	FALSE	0.984107	not_significant	not_significant	circulatory system
Peritonitis and retroperitoneal infections	3.369	0	2.69	3.0294	0.173	17.485	2.06	-2.758	-0.3491	1.229	-0.284	-0.042	0	-0.058	-0.05	0.004	-12.036	0.705323	TRUE	0.776371	-0.151612	0.109931	10	3629	10	1324	FALSE	0.984135	not_significant	not_significant	digestive
Persons with potential health hazards related to socioeconomic, psychosocial, and other circumstances	3.377	0	2.698	3.0373	0.173	17.522	-0.049	-2.186	-1.1175	0.545	-2.049	-0.042	0	-0.058	-0.0501	0.004	-12.06	0.327097	TRUE	0.0404558	-0.485324	1.39302	10	3624	10	1318	FALSE	0.566839	not_significant	not_significant	null
Pervasive developmental disorders	3.37	0	2.69	3.03	0.173	17.485	2.806	-1.674	0.566	1.143	0.495	-0.042	0	-0.058	-0.05	0.004	-12.04	1.76121	TRUE	0.620434	0.245811	0.207304	10	3627	10	1324	FALSE	0.984107	not_significant	not_significant	mental disorders
Peyronie's disease	3.365	0	2.686	3.0255	0.173	17.459	1.095	-3.829	-1.3672	1.256	-1.088	-0.042	0	-0.058	-0.0499	0.004	-12.004	0.254819	TRUE	0.276394	-0.593767	0.558471	10	3630	10	1323	FALSE	0.974263	not_significant	not_significant	genitourinary
Phobia	3.367	0	2.688	3.0277	0.173	17.474	1.194	-2.789	-0.7974	1.016	-0.785	-0.042	0	-0.058	-0.0499	0.004	-12.021	0.450499	TRUE	0.432632	-0.346306	0.363881	10	3629	10	1323	FALSE	0.983793	not_significant	not_significant	mental disorders
Pituitary hyperfunction	3.368	0	2.689	3.0284	0.173	17.479	2.502	-1.9	0.3011	1.123	0.268	-0.042	0	-0.058	-0.05	0.004	-12.033	1.35134	TRUE	0.788643	0.130766	0.103119	10	3627	10	1324	FALSE	0.985079	not_significant	not_significant	endocrine/metabolic
Pituitary hypofunction	3.367	0	2.688	3.0277	0.173	17.473	2.228	-3.34	-0.5556	1.42	-0.391	-0.042	0	-0.058	-0.0499	0.004	-12.023	0.573728	TRUE	0.695687	-0.241294	0.157586	10	3630	10	1324	FALSE	0.984107	not_significant	not_significant	endocrine/metabolic
Pityriasis	3.37	0	2.691	3.0302	0.173	17.488	1.7	-3.861	-1.0803	1.419	-0.762	-0.042	0	-0.058	-0.05	0.004	-12.038	0.339494	TRUE	0.446329	-0.469168	0.350345	10	3630	10	1324	FALSE	0.983793	not_significant	not_significant	dermatologic
Pleurisy; pleural effusion	3.365	0	2.686	3.0256	0.173	17.459	3.022	-1.169	0.9265	1.069	0.867	-0.042	0	-0.058	-0.0499	0.004	-12.02	2.52565	TRUE	0.386182	0.402374	0.413208	10	3623	10	1324	FALSE	0.983793	not_significant	not_significant	respiratory
Plica syndrome	3.369	0	2.689	3.029	0.173	17.483	1.873	-3.683	-0.9053	1.417	-0.639	-0.042	0	-0.058	-0.05	0.004	-12.032	0.404421	TRUE	0.523001	-0.393167	0.281498	10	3630	10	1324	FALSE	0.983793	not_significant	not_significant	musculoskeletal
Pneumonia	3.369	0	2.689	3.029	0.173	17.483	1.049	-1.098	-0.0246	0.548	-0.045	-0.042	0	-0.058	-0.05	0.004	-12.033	0.9757	TRUE	0.964218	-0.0106836	0.0158247	12	3619	10	1320	FALSE	0.994975	not_significant	not_significant	respiratory
Poisoning by agents primarily affecting the cardiovascular system	3.369	0	2.689	3.029	0.173	17.483	1.885	-3.745	-0.9303	1.436	-0.648	-0.042	0	-0.058	-0.05	0.004	-12.032	0.394435	TRUE	0.517171	-0.404024	0.286366	10	3630	10	1324	FALSE	0.983793	not_significant	not_significant	injuries & poisonings
Polycythemia, secondary	3.374	0	2.694	3.0342	0.173	17.492	3.044	-1.538	0.753	1.169	0.644	-0.042	0	-0.058	-0.0501	0.004	-12.051	2.12336	TRUE	0.519519	0.327024	0.284399	10	3628	10	1324	FALSE	0.983793	not_significant	not_significant	hematopoietic
Postnasal drip	3.368	0	2.689	3.0286	0.173	17.478	3.1	-1.14	0.9802	1.082	0.906	-0.042	0	-0.058	-0.05	0.004	-12.037	2.66499	TRUE	0.364853	0.425695	0.437882	10	3624	10	1324	FALSE	0.983793	not_significant	not_significant	respiratory
Precordial pain	3.369	0	2.689	3.0291	0.173	17.483	1.331	-1.359	-0.0138	0.686	-0.02	-0.042	0	-0.058	-0.05	0.004	-12.035	0.986295	TRUE	0.98396	-0.00599326	0.00702247	10	3623	10	1322	FALSE	0.994975	not_significant	not_significant	circulatory system
Premature beats	3.374	0	2.694	3.0339	0.174	17.484	2.188	-1.24	0.4739	0.874	0.542	-0.042	0	-0.058	-0.0501	0.004	-12.044	1.60625	TRUE	0.587842	0.205812	0.230739	10	3626	10	1323	FALSE	0.984107	not_significant	not_significant	circulatory system
Presbyopia	3.373	0	2.693	3.0328	0.173	17.494	1.757	-0.885	0.4359	0.674	0.647	-0.042	0	-0.058	-0.0501	0.004	-12.052	1.54635	TRUE	0.517672	0.189309	0.285945	10	3622	10	1322	FALSE	0.983793	not_significant	not_significant	sense organs
Primary thrombocytopenia	3.372	0	2.693	3.0324	0.173	17.496	0.132	-4.429	-2.1487	1.164	-1.847	-0.042	0	-0.058	-0.05	0.004	-12.039	0.116636	TRUE	0.0647884	-0.933169	1.1885	10	3630	10	1322	FALSE	0.698419	not_significant	not_significant	hematopoietic
Prurigo and Lichen	3.374	0	2.693	3.0335	0.173	17.484	3.775	-0.339	1.7181	1.049	1.637	-0.042	0	-0.058	-0.0502	0.004	-12.061	5.57393	TRUE	0.101584	0.746161	0.993173	13	3618	10	1324	FALSE	0.739919	not_significant	not_significant	dermatologic
Pruritus and related conditions	3.368	0	2.688	3.0282	0.173	17.468	1.079	-0.939	0.0698	0.515	0.136	-0.042	0	-0.058	-0.05	0.004	-12.029	1.07229	TRUE	0.892101	0.0303138	0.0495857	17	3614	10	1320	FALSE	0.994975	not_significant	not_significant	dermatologic
Psoriasis vulgaris	3.373	0	2.693	3.0329	0.173	17.497	0.336	-2.451	-1.0572	0.711	-1.487	-0.042	0	-0.058	-0.05	0.004	-12.042	0.347427	TRUE	0.136983	-0.459136	0.863334	10	3627	10	1321	FALSE	0.856954	not_significant	not_significant	dermatologic
Psoriatic arthropathy	3.373	0	2.694	3.0333	0.173	17.5	0.565	-4.262	-1.8482	1.231	-1.501	-0.042	0	-0.058	-0.0501	0.004	-12.049	0.15752	TRUE	0.133378	-0.802663	0.874915	10	3630	10	1323	FALSE	0.856954	not_significant	not_significant	dermatologic
Psychogenic disorder	3.37	0	2.691	3.0305	0.173	17.487	1.86	-2.958	-0.5493	1.229	-0.447	-0.042	0	-0.058	-0.05	0.004	-12.04	0.577354	TRUE	0.654965	-0.238558	0.183782	10	3629	10	1324	FALSE	0.984107	not_significant	not_significant	mental disorders
Ptosis of eyelid	3.363	0	2.684	3.0233	0.173	17.442	0.863	-2.867	-1.0017	0.952	-1.053	-0.042	0	-0.058	-0.0498	0.004	-11.985	0.367255	TRUE	0.292451	-0.435033	0.533947	10	3629	10	1322	FALSE	0.983793	not_significant	not_significant	sense organs
Pulmonary collapse; interstitial and compensatory emphysema	3.378	0	2.698	3.0383	0.174	17.511	3.355	-0.983	1.1861	1.107	1.072	-0.042	0	-0.058	-0.0502	0.004	-12.076	3.27429	TRUE	0.283835	0.515117	0.546934	10	3626	10	1324	FALSE	0.97444	not_significant	not_significant	respiratory
Pulmonary embolism and infarction, acute	3.368	0	2.689	3.0285	0.173	17.48	1.362	-2.269	-0.4537	0.926	-0.49	-0.042	0	-0.058	-0.05	0.004	-12.029	0.635273	TRUE	0.624213	-0.197039	0.204667	10	3628	10	1323	FALSE	0.984107	not_significant	not_significant	circulatory system
Rash and other nonspecific skin eruption	3.379	0	2.699	3.0393	0.173	17.524	-0.248	-1.348	-0.798	0.281	-2.843	-0.042	0	-0.058	-0.05	0.004	-12.029	0.450229	TRUE	0.00446933	-0.346567	2.34976	30	3601	24	1301	FALSE	0.370091	not_significant	not_significant	dermatologic
Redundant prepuce and phimosis/BXO	3.369	0	2.69	3.0291	0.173	17.482	2.233	-2.307	-0.037	1.158	-0.032	-0.042	0	-0.058	-0.05	0.004	-12.035	0.963676	TRUE	0.97452	-0.0160689	0.0112094	10	3628	10	1324	FALSE	0.994975	not_significant	not_significant	genitourinary
Reflux esophagitis	3.371	0	2.691	3.0309	0.173	17.487	0.188	-4.378	-2.0949	1.165	-1.798	-0.042	0	-0.058	-0.05	0.004	-12.03	0.123083	TRUE	0.0721338	-0.909804	1.14186	10	3630	10	1322	FALSE	0.705586	not_significant	not_significant	digestive
Regional enteritis	3.368	0	2.689	3.0289	0.173	17.483	1.072	-2.935	-0.9314	1.022	-0.911	-0.042	0	-0.058	-0.05	0.004	-12.029	0.394002	TRUE	0.362312	-0.404502	0.440918	10	3629	10	1323	FALSE	0.983793	not_significant	not_significant	digestive
Renal colic	3.37	0	2.69	3.0299	0.173	17.486	1.955	-2.857	-0.4507	1.228	-0.367	-0.042	0	-0.058	-0.05	0.004	-12.038	0.637182	TRUE	0.713523	-0.195737	0.146592	10	3629	10	1324	FALSE	0.984135	not_significant	not_significant	genitourinary
Respiratory abnormalities	3.375	0	2.696	3.0357	0.173	17.51	0.448	-4.379	-1.9653	1.231	-1.596	-0.042	0	-0.058	-0.0501	0.004	-12.06	0.140114	TRUE	0.110458	-0.853519	0.956803	10	3630	10	1323	FALSE	0.775642	not_significant	not_significant	respiratory
Respiratory failure	3.369	0	2.69	3.0298	0.173	17.486	2.816	-1.689	0.5633	1.149	0.49	-0.042	0	-0.058	-0.05	0.004	-12.041	1.75646	TRUE	0.624073	0.244638	0.204765	10	3627	10	1324	FALSE	0.984107	not_significant	not_significant	respiratory
Restless legs syndrome	3.374	0	2.695	3.0346	0.173	17.51	0.243	-3.441	-1.5994	0.94	-1.702	-0.042	0	-0.058	-0.0501	0.004	-12.055	0.202018	TRUE	0.0887951	-0.694611	1.05161	10	3629	10	1322	FALSE	0.716513	not_significant	not_significant	neurological
Retention of urine	3.368	0	2.689	3.0281	0.173	17.476	1.184	-1.768	-0.2918	0.753	-0.387	-0.042	0	-0.058	-0.0499	0.004	-12.024	0.746918	TRUE	0.698442	-0.126727	0.15587	10	3626	10	1322	FALSE	0.984107	not_significant	not_significant	genitourinary
Retinal detachments and defects	3.369	0	2.69	3.0292	0.173	17.485	2.531	-2.007	0.262	1.157	0.226	-0.042	0	-0.058	-0.05	0.004	-12.037	1.29953	TRUE	0.820948	0.113785	0.0856846	10	3628	10	1324	FALSE	0.994975	not_significant	not_significant	sense organs
Rheumatoid arthritis	3.368	0	2.689	3.0283	0.173	17.479	2.014	-3.575	-0.7804	1.426	-0.547	-0.042	0	-0.058	-0.05	0.004	-12.028	0.458223	TRUE	0.584131	-0.338923	0.233489	10	3630	10	1324	FALSE	0.984107	not_significant	not_significant	musculoskeletal
Right bundle branch block	3.368	0	2.689	3.0285	0.173	17.48	2.525	-1.887	0.3188	1.126	0.283	-0.042	0	-0.058	-0.05	0.004	-12.034	1.37548	TRUE	0.777032	0.138453	0.109561	10	3627	10	1324	FALSE	0.984135	not_significant	not_significant	circulatory system
Rosacea	3.369	0	2.689	3.029	0.173	17.48	0.18	-2.478	-1.1489	0.678	-1.694	-0.042	0	-0.058	-0.0499	0.004	-12.018	0.316985	TRUE	0.0902736	-0.498961	1.04444	10	3627	10	1320	FALSE	0.716513	not_significant	not_significant	dermatologic
Rupture of tendon, nontraumatic	3.371	0	2.692	3.0313	0.173	17.489	3.037	-1.34	0.8484	1.117	0.76	-0.042	0	-0.058	-0.0501	0.004	-12.047	2.33591	TRUE	0.447366	0.368455	0.349337	10	3626	10	1324	FALSE	0.983793	not_significant	not_significant	musculoskeletal
Scar conditions and fibrosis of skin	3.372	0	2.692	3.0322	0.173	17.495	0.497	-1.377	-0.4399	0.478	-0.92	-0.042	0	-0.058	-0.05	0.004	-12.041	0.644101	TRUE	0.357457	-0.191046	0.446776	13	3618	10	1318	FALSE	0.983793	not_significant	not_significant	dermatologic
Sciatica	3.365	0	2.685	3.0251	0.173	17.443	-0.13	-1.54	-0.8349	0.36	-2.32	-0.042	0	-0.058	-0.0497	0.004	-11.958	0.433918	TRUE	0.0203354	-0.362592	1.69175	17	3614	16	1309	FALSE	0.521943	not_significant	not_significant	symptoms
Sebaceous cyst	3.368	0	2.689	3.0284	0.173	17.475	0.812	-0.714	0.049	0.389	0.126	-0.042	0	-0.058	-0.05	0.004	-12.034	1.05022	TRUE	0.899886	0.0212804	0.0458127	27	3604	10	1316	FALSE	0.994975	not_significant	not_significant	dermatologic
Seborrheic dermatitis	3.373	0	2.693	3.0329	0.173	17.501	0.33	-1.487	-0.5781	0.464	-1.247	-0.042	0	-0.058	-0.05	0.004	-12.042	0.560963	TRUE	0.212384	-0.251066	0.672878	13	3618	10	1317	FALSE	0.919616	not_significant	not_significant	dermatologic
Seborrheic keratosis	3.353	0	2.673	3.0131	0.173	17.37	-0.129	-1.3	-0.7144	0.299	-2.392	-0.041	0	-0.058	-0.0494	0.004	-11.865	0.489486	TRUE	0.0167711	-0.31026	1.77544	25	3606	23	1302	FALSE	0.521943	not_significant	not_significant	dermatologic
Secondary diabetes mellitus	3.37	0	2.691	3.0307	0.173	17.49	1.127	-2.486	-0.6795	0.922	-0.737	-0.042	0	-0.058	-0.05	0.004	-12.039	0.50687	TRUE	0.460973	-0.295103	0.336325	10	3628	10	1323	FALSE	0.983793	not_significant	not_significant	endocrine/metabolic
Secondary malignancy of respiratory organs	3.38	0	2.7	3.0398	0.173	17.522	0.843	-4.713	-1.9349	1.417	-1.365	-0.042	0	-0.058	-0.0502	0.004	-12.08	0.144439	TRUE	0.172174	-0.840316	0.764031	10	3630	10	1324	FALSE	0.916138	not_significant	not_significant	neoplasms
Secondary thrombocytopenia	3.369	0	2.69	3.0296	0.173	17.485	1.008	-2.947	-0.9696	1.009	-0.961	-0.042	0	-0.058	-0.05	0.004	-12.032	0.379235	TRUE	0.336616	-0.421092	0.472865	10	3629	10	1323	FALSE	0.983793	not_significant	not_significant	hematopoietic
Senile cataract	3.375	0	2.695	3.0348	0.173	17.496	2.249	-1.044	0.6027	0.84	0.717	-0.042	0	-0.058	-0.0501	0.004	-12.056	1.82705	TRUE	0.473136	0.261749	0.325014	10	3625	10	1323	FALSE	0.983793	not_significant	not_significant	sense organs
Sensorineural hearing loss	3.369	0	2.69	3.0295	0.173	17.484	0.222	-1.545	-0.6612	0.451	-1.467	-0.042	0	-0.058	-0.0499	0.004	-12.017	0.516231	TRUE	0.142444	-0.287156	0.846356	12	3619	10	1316	FALSE	0.856954	not_significant	not_significant	sense organs
Separation of retinal layers	3.369	0	2.69	3.0292	0.173	17.484	1.843	-3.754	-0.9553	1.428	-0.669	-0.042	0	-0.058	-0.05	0.004	-12.033	0.384697	TRUE	0.503504	-0.414882	0.297997	10	3630	10	1324	FALSE	0.983793	not_significant	not_significant	sense organs
Sepsis	3.37	0	2.69	3.0299	0.173	17.488	1.192	-2.441	-0.6242	0.927	-0.673	-0.042	0	-0.058	-0.05	0.004	-12.036	0.53569	TRUE	0.500673	-0.271087	0.300446	10	3628	10	1323	FALSE	0.983793	not_significant	not_significant	injuries & poisonings
Septal Deviations/Turbinate Hypertrophy	3.368	0	2.688	3.028	0.173	17.467	0.998	-0.849	0.0742	0.471	0.157	-0.042	0	-0.058	-0.05	0.004	-12.029	1.07702	TRUE	0.87491	0.0322247	0.0580367	20	3611	10	1319	FALSE	0.994975	not_significant	not_significant	respiratory
Septicemia	3.372	0	2.693	3.0324	0.173	17.497	0.333	-3.292	-1.4794	0.925	-1.599	-0.042	0	-0.058	-0.05	0.004	-12.042	0.227774	TRUE	0.109723	-0.642495	0.959702	10	3629	10	1322	FALSE	0.775642	not_significant	not_significant	infectious diseases
Sexual and gender identity disorders	3.372	0	2.693	3.0324	0.173	17.495	0.347	-2.055	-0.8539	0.613	-1.394	-0.042	0	-0.058	-0.05	0.004	-12.038	0.425751	TRUE	0.163399	-0.370844	0.786749	10	3625	10	1320	FALSE	0.916138	not_significant	not_significant	mental disorders
Sexually transmitted infections (not HIV or hepatitis)	3.369	0	2.69	3.0296	0.173	17.484	1.972	-1.221	0.3755	0.815	0.461	-0.042	0	-0.058	-0.05	0.004	-12.04	1.45572	TRUE	0.64484	0.163078	0.190548	10	3624	10	1323	FALSE	0.984107	not_significant	not_significant	infectious diseases
Shortness of breath	3.369	0	2.69	3.0295	0.173	17.491	0.336	-0.952	-0.3082	0.329	-0.938	-0.042	0	-0.058	-0.0499	0.004	-12.023	0.734768	TRUE	0.348141	-0.13385	0.458244	29	3602	15	1310	FALSE	0.983793	not_significant	not_significant	respiratory
Sialoadenitis	3.368	0	2.688	3.0278	0.173	17.466	0.322	-4.281	-1.9796	1.174	-1.686	-0.042	0	-0.058	-0.0499	0.004	-12.01	0.138124	TRUE	0.09186	-0.859729	1.03687	10	3630	10	1322	FALSE	0.716513	not_significant	not_significant	digestive
Skull and face fracture and other intercranial injury	3.37	0	2.691	3.0306	0.173	17.489	3.004	-1.379	0.8126	1.118	0.727	-0.042	0	-0.058	-0.05	0.004	-12.046	2.25376	TRUE	0.467426	0.352908	0.330287	10	3626	10	1324	FALSE	0.983793	not_significant	not_significant	injuries & poisonings
Sleep apnea	3.374	0	2.694	3.034	0.173	17.499	-0.027	-1.103	-0.5652	0.275	-2.058	-0.042	0	-0.058	-0.0499	0.004	-12.014	0.568246	TRUE	0.0395451	-0.245463	1.40291	35	3596	23	1302	FALSE	0.566839	not_significant	not_significant	neurological
Sleep disorders	3.367	0	2.688	3.0276	0.173	17.473	0.642	-1.281	-0.3193	0.491	-0.651	-0.042	0	-0.058	-0.0499	0.004	-12.015	0.726658	TRUE	0.515099	-0.13867	0.288109	12	3619	10	1318	FALSE	0.983793	not_significant	not_significant	neurological
Sleep related movement disorders	3.369	0	2.69	3.0298	0.173	17.487	1.766	-3.877	-1.0553	1.44	-0.733	-0.042	0	-0.058	-0.05	0.004	-12.037	0.348088	TRUE	0.463504	-0.458311	0.333946	10	3630	10	1324	FALSE	0.983793	not_significant	not_significant	neurological
Solitary pulmonary nodule	3.369	0	2.69	3.0298	0.173	17.484	1.641	-0.997	0.322	0.673	0.479	-0.042	0	-0.058	-0.05	0.004	-12.04	1.37988	TRUE	0.632268	0.139843	0.199099	10	3621	10	1322	FALSE	0.984107	not_significant	not_significant	respiratory
Spermatocele	3.37	0	2.69	3.03	0.173	17.488	1.331	-2.122	-0.3958	0.881	-0.449	-0.042	0	-0.058	-0.05	0.004	-12.038	0.673141	TRUE	0.653191	-0.171894	0.184959	10	3627	10	1323	FALSE	0.984107	not_significant	not_significant	genitourinary
Spinal stenosis	3.368	0	2.689	3.0287	0.173	17.481	1.256	-1.545	-0.1443	0.715	-0.202	-0.042	0	-0.058	-0.05	0.004	-12.03	0.865628	TRUE	0.839964	-0.0626687	0.0757392	10	3625	10	1322	FALSE	0.994975	not_significant	not_significant	musculoskeletal
Spinal stenosis of lumbar region	3.367	0	2.687	3.0272	0.173	17.456	0.01	-2.592	-1.2906	0.664	-1.944	-0.042	0	-0.058	-0.0499	0.004	-11.993	0.275106	TRUE	0.0518621	-0.5605	1.28515	10	3627	10	1319	FALSE	0.632449	not_significant	not_significant	musculoskeletal
Splenomegaly	3.374	0	2.695	3.0345	0.173	17.505	0.258	-3.343	-1.5429	0.919	-1.68	-0.042	0	-0.058	-0.0501	0.004	-12.051	0.21376	TRUE	0.0930536	-0.670073	1.03127	10	3629	10	1322	FALSE	0.716513	not_significant	not_significant	digestive
Spondylosis without myelopathy	3.361	0	2.681	3.0209	0.173	17.42	0.34	-1.21	-0.435	0.395	-1.1	-0.042	0	-0.058	-0.0497	0.004	-11.948	0.647265	TRUE	0.271223	-0.188918	0.566674	16	3615	12	1313	FALSE	0.974263	not_significant	not_significant	musculoskeletal
Sprains and strains	3.376	0	2.696	3.0361	0.173	17.512	0.053	-0.953	-0.4502	0.256	-1.755	-0.042	0	-0.058	-0.05	0.004	-12.033	0.637501	TRUE	0.0792281	-0.195519	1.10112	44	3587	25	1300	FALSE	0.716513	not_significant	not_significant	injuries & poisonings
Sprains and strains of back and neck	3.371	0	2.691	3.0307	0.173	17.475	3.287	-0.961	1.1633	1.084	1.073	-0.042	0	-0.058	-0.0501	0.004	-12.041	3.20048	TRUE	0.283091	0.505215	0.548074	10	3623	10	1324	FALSE	0.97444	not_significant	not_significant	Sprains And Strains Of Joints And Adjacent Muscles
Staphylococcus infections	3.369	0	2.689	3.029	0.173	17.483	2.206	-2.628	-0.2111	1.233	-0.171	-0.042	0	-0.058	-0.05	0.004	-12.034	0.809693	TRUE	0.864086	-0.0916796	0.0634432	10	3629	10	1324	FALSE	0.994975	not_significant	not_significant	infectious diseases
Stiffness of joint	3.369	0	2.69	3.0295	0.173	17.48	1.521	-1.697	-0.0881	0.821	-0.107	-0.042	0	-0.058	-0.05	0.004	-12.035	0.915669	TRUE	0.914497	-0.0382613	0.0388176	10	3625	10	1323	FALSE	0.994975	not_significant	not_significant	musculoskeletal
Stress fracture	3.373	0	2.694	3.0333	0.173	17.499	0.773	-3.159	-1.1934	1.003	-1.19	-0.042	0	-0.058	-0.0501	0.004	-12.049	0.303189	TRUE	0.234135	-0.518287	0.630534	10	3629	10	1323	FALSE	0.92793	not_significant	not_significant	musculoskeletal
Stricture and stenosis of esophagus	3.367	0	2.688	3.0279	0.173	17.476	2.204	-3.614	-0.7054	1.484	-0.475	-0.042	0	-0.058	-0.0499	0.004	-12.025	0.493911	TRUE	0.634571	-0.306351	0.19752	10	3630	10	1324	FALSE	0.984107	not_significant	not_significant	digestive
Stricture/obstruction of ureter	3.373	0	2.693	3.0328	0.174	17.476	3.057	-2.012	0.5226	1.293	0.404	-0.042	0	-0.058	-0.0501	0.004	-12.036	1.68641	TRUE	0.686099	0.226962	0.163613	10	3629	10	1324	FALSE	0.984107	not_significant	not_significant	genitourinary
Substance addiction and disorders	3.372	0	2.693	3.0325	0.173	17.498	0.344	-2.472	-1.0638	0.718	-1.481	-0.042	0	-0.058	-0.05	0.004	-12.042	0.345142	TRUE	0.138632	-0.462002	0.858136	10	3627	10	1321	FALSE	0.856954	not_significant	not_significant	mental disorders
Superficial cellulitis and abscess	3.369	0	2.69	3.0291	0.173	17.484	1.096	-0.997	0.0497	0.534	0.093	-0.042	0	-0.058	-0.05	0.004	-12.035	1.05096	TRUE	0.92585	0.0215844	0.0334594	13	3618	10	1320	FALSE	0.994975	not_significant	not_significant	dermatologic
Superficial injury without mention of infection	3.375	0	2.695	3.0349	0.173	17.508	0.363	-1.537	-0.587	0.485	-1.21	-0.042	0	-0.058	-0.0501	0.004	-12.053	0.555993	TRUE	0.226096	-0.254931	0.645706	12	3619	10	1318	FALSE	0.92793	not_significant	not_significant	injuries & poisonings
Suppurative and unspecified otitis media	3.368	0	2.688	3.028	0.173	17.48	0.595	-1.322	-0.3637	0.489	-0.744	-0.042	0	-0.058	-0.0499	0.004	-12.02	0.6951	TRUE	0.457128	-0.157953	0.339962	12	3619	10	1318	FALSE	0.983793	not_significant	not_significant	sense organs
Supraventricular premature beats	3.369	0	2.689	3.0289	0.173	17.482	2.354	-2.457	-0.0512	1.227	-0.042	-0.042	0	-0.058	-0.05	0.004	-12.033	0.950089	TRUE	0.96671	-0.0222359	0.014704	10	3629	10	1324	FALSE	0.994975	not_significant	not_significant	circulatory system
Swelling of limb	3.381	0	2.701	3.0411	0.173	17.534	-0.185	-1.852	-1.0188	0.425	-2.396	-0.042	0	-0.058	-0.0501	0.004	-12.066	0.361028	TRUE	0.0165863	-0.442459	1.78025	12	3619	11	1314	FALSE	0.521943	not_significant	not_significant	symptoms
Swelling, mass, or lump in head and neck [Space-occupying lesion, intracranial NOS]	3.369	0	2.689	3.0291	0.173	17.483	1.089	-1.023	0.0332	0.539	0.062	-0.042	0	-0.058	-0.05	0.004	-12.035	1.03376	TRUE	0.950859	0.0144186	0.0218838	13	3618	10	1320	FALSE	0.994975	not_significant	not_significant	mental disorders
Symptoms affecting skin	3.369	0	2.69	3.0294	0.173	17.485	2.084	-2.821	-0.3686	1.251	-0.295	-0.042	0	-0.058	-0.05	0.004	-12.036	0.691702	TRUE	0.768347	-0.160081	0.114442	10	3629	10	1324	FALSE	0.984135	not_significant	not_significant	dermatologic
Symptoms and disorders of the joints	3.368	0	2.689	3.0287	0.173	17.478	1.856	-0.677	0.5894	0.646	0.912	-0.042	0	-0.058	-0.05	0.004	-12.041	1.80291	TRUE	0.361512	0.255973	0.441877	14	3617	10	1322	FALSE	0.983793	not_significant	not_significant	musculoskeletal
Symptoms involving cardiovascular system	3.367	0	2.687	3.0269	0.173	17.462	1.061	-1.606	-0.2722	0.68	-0.4	-0.042	0	-0.058	-0.0499	0.004	-12.009	0.761702	TRUE	0.689114	-0.118215	0.161709	10	3625	10	1321	FALSE	0.984107	not_significant	not_significant	circulatory system
Symptoms involving digestive system	3.368	0	2.689	3.0286	0.173	17.481	1.281	-1.623	-0.1714	0.741	-0.231	-0.042	0	-0.058	-0.05	0.004	-12.029	0.842485	TRUE	0.817039	-0.0744381	0.0877571	10	3625	10	1322	FALSE	0.994975	not_significant	not_significant	digestive
Symptoms involving nervous and musculoskeletal systems	3.37	0	2.69	3.03	0.173	17.487	1.719	-3.83	-1.0553	1.416	-0.745	-0.042	0	-0.058	-0.05	0.004	-12.037	0.348088	TRUE	0.455975	-0.458311	0.341059	10	3630	10	1324	FALSE	0.983793	not_significant	not_significant	symptoms
Symptoms involving respiratory system and other chest symptoms	3.369	0	2.69	3.0295	0.173	17.484	1.911	-1.453	0.2289	0.858	0.267	-0.042	0	-0.058	-0.05	0.004	-12.037	1.25722	TRUE	0.789692	0.09941	0.102542	10	3625	10	1323	FALSE	0.985079	not_significant	not_significant	respiratory
Symptoms of the muscles	3.368	0	2.689	3.0281	0.173	17.478	2.733	-1.581	0.5758	1.1	0.523	-0.042	0	-0.058	-0.05	0.004	-12.034	1.77855	TRUE	0.60081	0.250067	0.221263	10	3626	10	1324	FALSE	0.984107	not_significant	not_significant	symptoms
Syncope and collapse	3.367	0	2.688	3.0278	0.173	17.475	0.719	-1.162	-0.2216	0.48	-0.462	-0.042	0	-0.058	-0.0499	0.004	-12.018	0.801236	TRUE	0.64417	-0.0962397	0.191	13	3618	10	1318	FALSE	0.984107	not_significant	not_significant	symptoms
Synoviopathy	3.364	0	2.684	3.0241	0.173	17.442	-0.69	-4.901	-2.7956	1.074	-2.602	-0.042	0	-0.058	-0.0497	0.004	-11.968	0.0610782	TRUE	0.00926109	-1.21411	2.03334	10	3630	10	1318	FALSE	0.429674	not_significant	not_significant	musculoskeletal
Synovitis and tenosynovitis	3.372	0	2.692	3.032	0.173	17.495	0.243	-1.216	-0.4863	0.372	-1.307	-0.042	0	-0.058	-0.05	0.004	-12.03	0.614897	TRUE	0.191307	-0.211197	0.718268	20	3611	12	1313	FALSE	0.919616	not_significant	not_significant	musculoskeletal
Tension headache	3.372	0	2.693	3.0325	0.173	17.497	0.607	-4.3	-1.8462	1.252	-1.475	-0.042	0	-0.058	-0.05	0.004	-12.045	0.157836	TRUE	0.140249	-0.801794	0.853101	10	3630	10	1323	FALSE	0.856954	not_significant	not_significant	mental disorders
Testicular hypofunction	3.33	0	2.649	2.9895	0.174	17.208	2.872	1.065	1.9686	0.461	4.272	-0.041	0	-0.058	-0.0496	0.004	-11.909	7.16064	TRUE	1.94033e-05	0.854952	4.71212	101	3530	10	1320	TRUE	0.0104584	mi_significant	mi_significant	endocrine/metabolic
Thoracic or lumbosacral neuritis or radiculitis, unspecified	3.363	0	2.683	3.0232	0.173	17.437	0.264	-1.276	-0.5058	0.393	-1.287	-0.042	0	-0.058	-0.0498	0.004	-11.966	0.603023	TRUE	0.197928	-0.219666	0.703492	16	3615	12	1313	FALSE	0.919616	not_significant	not_significant	symptoms
Throat pain	3.367	0	2.688	3.0273	0.173	17.468	1.909	-1.201	0.3542	0.793	0.447	-0.042	0	-0.058	-0.05	0.004	-12.027	1.42504	TRUE	0.655232	0.153827	0.183605	10	3622	10	1323	FALSE	0.984107	not_significant	not_significant	respiratory
Thrombocytopenia	3.37	0	2.691	3.0303	0.173	17.488	2.066	-1.183	0.4417	0.829	0.533	-0.042	0	-0.058	-0.05	0.004	-12.044	1.55535	TRUE	0.594009	0.191828	0.226207	10	3624	10	1323	FALSE	0.984107	not_significant	not_significant	hematopoietic
Thyrotoxicosis with or without goiter	3.368	0	2.689	3.0287	0.173	17.482	1.935	-3.695	-0.8803	1.436	-0.613	-0.042	0	-0.058	-0.05	0.004	-12.031	0.414658	TRUE	0.539936	-0.382309	0.267658	10	3630	10	1324	FALSE	0.983793	not_significant	not_significant	endocrine/metabolic
Tinnitus	3.366	0	2.687	3.0267	0.173	17.466	0.058	-1.391	-0.6666	0.37	-1.804	-0.042	0	-0.058	-0.0498	0.004	-11.987	0.513451	TRUE	0.0712698	-0.289501	1.14709	18	3613	14	1311	FALSE	0.705586	not_significant	not_significant	sense organs
Tobacco use disorder	3.369	0	2.689	3.029	0.173	17.483	1.035	-1.097	-0.0307	0.544	-0.056	-0.042	0	-0.058	-0.05	0.004	-12.033	0.969766	TRUE	0.954961	-0.0133328	0.0200145	12	3619	10	1320	FALSE	0.994975	not_significant	not_significant	mental disorders
Torticollis	3.371	0	2.692	3.0313	0.173	17.49	1.768	-3.082	-0.6571	1.237	-0.531	-0.042	0	-0.058	-0.05	0.004	-12.043	0.518352	TRUE	0.595369	-0.285375	0.225213	10	3629	10	1324	FALSE	0.984107	not_significant	not_significant	musculoskeletal
Toxic gastroenteritis and colitis	3.376	0	2.697	3.0365	0.173	17.511	1.094	-4.509	-1.7077	1.429	-1.195	-0.042	0	-0.058	-0.0501	0.004	-12.067	0.181282	TRUE	0.232192	-0.741645	0.634152	10	3630	10	1324	FALSE	0.92793	not_significant	not_significant	digestive
Type 2 diabetes	3.393	0	2.711	3.0521	0.174	17.554	2.696	0.271	1.4835	0.619	2.398	-0.043	0	-0.059	-0.0507	0.004	-12.157	4.40835	TRUE	0.016472	0.644276	1.78325	26	3605	10	1322	FALSE	0.521943	not_significant	not_significant	endocrine/metabolic
Ulcer of esophagus	3.367	0	2.688	3.0276	0.173	17.468	2.567	-3.429	-0.4306	1.53	-0.282	-0.042	0	-0.058	-0.0499	0.004	-12.019	0.650119	TRUE	0.7783	-0.187007	0.108853	10	3630	10	1324	FALSE	0.984135	not_significant	not_significant	digestive
Ulcerative colitis	3.369	0	2.69	3.0292	0.173	17.484	1.277	-2.377	-0.5505	0.932	-0.591	-0.042	0	-0.058	-0.05	0.004	-12.032	0.576661	TRUE	0.554838	-0.239079	0.255834	10	3628	10	1323	FALSE	0.984107	not_significant	not_significant	digestive
Ulcerative colitis (chronic)	3.368	0	2.689	3.0284	0.173	17.48	1.395	-2.255	-0.4302	0.931	-0.462	-0.042	0	-0.058	-0.05	0.004	-12.028	0.650379	TRUE	0.644025	-0.186833	0.191097	10	3628	10	1323	FALSE	0.984107	not_significant	not_significant	digestive
Umbilical hernia	3.369	0	2.689	3.0292	0.173	17.465	1.863	-1.833	0.0147	0.943	0.016	-0.042	0	-0.058	-0.05	0.004	-12.018	1.01481	TRUE	0.987591	0.00638413	0.00542294	10	3628	10	1323	FALSE	0.994975	not_significant	not_significant	digestive
Unequal leg length (acquired)	3.371	0	2.692	3.0316	0.173	17.502	1.588	-4.499	-1.4557	1.553	-0.937	-0.042	0	-0.058	-0.05	0.004	-12.051	0.233237	TRUE	0.348507	-0.632202	0.457788	10	3630	10	1324	FALSE	0.983793	not_significant	not_significant	musculoskeletal
Unspecified erythematous condition	3.369	0	2.689	3.029	0.173	17.484	1.634	-1.723	-0.0445	0.856	-0.052	-0.042	0	-0.058	-0.05	0.004	-12.035	0.956476	TRUE	0.958545	-0.0193261	0.0183875	10	3626	10	1323	FALSE	0.994975	not_significant	not_significant	dermatologic
Unspecified osteomyelitis	3.366	0	2.686	3.0259	0.173	17.461	1.057	-3.85	-1.3963	1.252	-1.116	-0.042	0	-0.058	-0.0499	0.004	-12.007	0.247511	TRUE	0.264596	-0.606405	0.577416	10	3630	10	1323	FALSE	0.970247	not_significant	not_significant	musculoskeletal
Urinary incontinence	3.367	0	2.688	3.0273	0.173	17.472	2.835	-1.432	0.7015	1.088	0.645	-0.042	0	-0.058	-0.05	0.004	-12.03	2.01678	TRUE	0.519217	0.304658	0.284651	10	3625	10	1324	FALSE	0.983793	not_significant	not_significant	genitourinary
Urinary obstruction	3.368	0	2.689	3.0289	0.173	17.483	2.262	-2.668	-0.203	1.257	-0.161	-0.042	0	-0.058	-0.05	0.004	-12.034	0.816278	TRUE	0.87177	-0.0881618	0.0595978	10	3629	10	1324	FALSE	0.994975	not_significant	not_significant	genitourinary
Urinary tract infection	3.372	0	2.692	3.0319	0.174	17.468	1.453	-1.088	0.1829	0.648	0.282	-0.042	0	-0.058	-0.0501	0.004	-12.025	1.20069	TRUE	0.777796	0.0794325	0.109134	10	3623	10	1321	FALSE	0.984135	not_significant	not_significant	genitourinary
Urticaria	3.368	0	2.689	3.0288	0.173	17.483	1.209	-1.644	-0.2176	0.728	-0.299	-0.042	0	-0.058	-0.05	0.004	-12.031	0.804447	TRUE	0.76491	-0.0945025	0.11639	10	3625	10	1322	FALSE	0.984135	not_significant	not_significant	dermatologic
Valvular heart disease/ heart chambers	3.37	0	2.691	3.0306	0.173	17.491	1.859	-3.087	-0.6142	1.262	-0.487	-0.042	0	-0.058	-0.05	0.004	-12.042	0.541074	TRUE	0.626429	-0.266744	0.203128	10	3629	10	1324	FALSE	0.984107	not_significant	not_significant	congenital anomalies
Varicose veins	3.352	0	2.673	3.0121	0.173	17.385	2.938	0.061	1.4994	0.734	2.043	-0.042	0	-0.058	-0.0497	0.004	-11.971	4.479	TRUE	0.0410143	0.651181	1.38706	28	3603	10	1323	FALSE	0.566839	not_significant	not_significant	circulatory system
Viral Enteritis	3.379	0	2.699	3.0387	0.173	17.522	-0.349	-4.739	-2.544	1.12	-2.272	-0.042	0	-0.058	-0.0501	0.004	-12.066	0.0785516	TRUE	0.023114	-1.10485	1.63612	10	3630	10	1321	FALSE	0.541672	not_significant	not_significant	infectious diseases
Viral infection	3.364	0	2.685	3.0248	0.173	17.453	1.586	-0.35	0.6178	0.494	1.251	-0.042	0	-0.058	-0.05	0.004	-12.026	1.85484	TRUE	0.210966	0.268307	0.675787	26	3605	10	1320	FALSE	0.919616	not_significant	not_significant	infectious diseases
Viral warts & HPV	3.371	0	2.692	3.0314	0.173	17.485	0.562	-0.854	-0.1458	0.361	-0.404	-0.042	0	-0.058	-0.05	0.004	-12.04	0.864331	TRUE	0.686433	-0.0633201	0.163402	28	3603	11	1314	FALSE	0.984107	not_significant	not_significant	infectious diseases
Viremia, NOS	3.368	0	2.689	3.0285	0.173	17.477	1.149	-1.322	-0.0866	0.63	-0.137	-0.042	0	-0.058	-0.05	0.004	-12.026	0.917044	TRUE	0.89074	-0.0376099	0.0502493	10	3623	10	1321	FALSE	0.994975	not_significant	not_significant	infectious diseases
Visual disturbances	3.37	0	2.691	3.0307	0.173	17.486	1.079	-0.716	0.1813	0.458	0.396	-0.042	0	-0.058	-0.05	0.004	-12.04	1.19877	TRUE	0.692144	0.0787376	0.159803	19	3612	10	1318	FALSE	0.984107	not_significant	not_significant	sense organs
Vitamin B-complex deficiencies	3.369	0	2.69	3.0293	0.173	17.483	1.269	-1.436	-0.0837	0.69	-0.121	-0.042	0	-0.058	-0.05	0.004	-12.036	0.919707	TRUE	0.903458	-0.0363504	0.044092	10	3623	10	1322	FALSE	0.994975	not_significant	not_significant	endocrine/metabolic
Vitamin D deficiency	3.367	0	2.688	3.0274	0.173	17.469	0.718	-0.401	0.1584	0.286	0.555	-0.042	0	-0.058	-0.05	0.004	-12.036	1.17163	TRUE	0.579216	0.0687922	0.23716	54	3577	17	1308	FALSE	0.984107	not_significant	not_significant	endocrine/metabolic
Vitiligo	3.368	0	2.689	3.0284	0.173	17.479	1.121	-2.885	-0.8819	1.022	-0.863	-0.042	0	-0.058	-0.0499	0.004	-12.026	0.413996	TRUE	0.388119	-0.383004	0.411035	10	3629	10	1323	FALSE	0.983793	not_significant	not_significant	dermatologic
Voice disturbance	3.378	0	2.698	3.0382	0.174	17.5	3.769	-0.41	1.6793	1.066	1.575	-0.042	0	-0.058	-0.0503	0.004	-12.078	5.3618	TRUE	0.11524	0.729311	0.938397	11	3620	10	1324	FALSE	0.776429	not_significant	not_significant	respiratory
Wheezing	3.368	0	2.688	3.028	0.173	17.471	0.517	-1.906	-0.6944	0.618	-1.124	-0.042	0	-0.058	-0.0499	0.004	-12.013	0.499374	TRUE	0.26121	-0.301574	0.58301	10	3625	10	1320	FALSE	0.970247	not_significant	not_significant	respiratory
severe protein-calorie malnutrition	3.369	0	2.69	3.0297	0.173	17.486	2.632	-1.932	0.3504	1.164	0.301	-0.042	0	-0.058	-0.05	0.004	-12.039	1.41964	TRUE	0.76344	0.152177	0.117225	10	3628	10	1324	FALSE	0.984135	not_significant	not_significant	endocrine/metabolic

## Sheet: 12_sdoh
phenotype	ci_ub_Intercept	pval_Intercept	ci_lb_Intercept	coef_Intercept	std err_Intercept	z_Intercept	ci_ub_ethnicity[T.No matching concept]	pval_ethnicity[T.No matching concept]	ci_lb_ethnicity[T.No matching concept]	coef_ethnicity[T.No matching concept]	std err_ethnicity[T.No matching concept]	z_ethnicity[T.No matching concept]	ci_ub_ethnicity[T.Not Hispanic or Latino]	pval_ethnicity[T.Not Hispanic or Latino]	ci_lb_ethnicity[T.Not Hispanic or Latino]	coef_ethnicity[T.Not Hispanic or Latino]	std err_ethnicity[T.Not Hispanic or Latino]	z_ethnicity[T.Not Hispanic or Latino]	ci_ub_has_phenotype	ci_lb_has_phenotype	coef_has_phenotype	std err_has_phenotype	z_has_phenotype	ci_ub_mi_or_vas_est_age	pval_mi_or_vas_est_age	ci_lb_mi_or_vas_est_age	coef_mi_or_vas_est_age	std err_mi_or_vas_est_age	z_mi_or_vas_est_age	ci_ub_race[T.Asian]	pval_race[T.Asian]	ci_lb_race[T.Asian]	coef_race[T.Asian]	std err_race[T.Asian]	z_race[T.Asian]	ci_ub_race[T.Black or African American]	pval_race[T.Black or African American]	ci_lb_race[T.Black or African American]	coef_race[T.Black or African American]	std err_race[T.Black or African American]	z_race[T.Black or African American]	ci_ub_race[T.Native Hawaiian or Other Pacific Islander]	pval_race[T.Native Hawaiian or Other Pacific Islander]	ci_lb_race[T.Native Hawaiian or Other Pacific Islander]	coef_race[T.Native Hawaiian or Other Pacific Islander]	std err_race[T.Native Hawaiian or Other Pacific Islander]	z_race[T.Native Hawaiian or Other Pacific Islander]	ci_ub_race[T.No matching concept]	pval_race[T.No matching concept]
Abdominal pain	4.061	0	1.306	2.6831	0.703	3.817	0.969	0	0.358	0.6637	0.156	4.254	1.066	0	0.574	0.8202	0.126	6.533	0.07	-0.774	-0.3516	0.215	-1.633	-0.035	0	-0.052	-0.0435	0.004	-10.318	1.502	0.822	-1.193	0.1546	0.688	0.225	0.628	0.284	-2.143	-0.7571	0.707	-1.071	0.466	0.167	-2.696	-1.1151	0.807	-1.382	1.032	0.652
Abnormal electrocardiogram [ECG] [EKG]	4.08	0	1.322	2.7007	0.703	3.839	0.983	0	0.371	0.6769	0.156	4.341	1.072	0	0.58	0.8256	0.125	6.579	1.69	-0.182	0.7539	0.478	1.578	-0.036	0	-0.052	-0.044	0.004	-10.406	1.49	0.837	-1.207	0.1417	0.688	0.206	0.608	0.271	-2.165	-0.7785	0.707	-1.101	0.464	0.166	-2.7	-1.1182	0.807	-1.385	1.021	0.64
Abnormal findings examination of lungs	4.062	0	1.306	2.6841	0.703	3.819	0.976	0	0.365	0.6705	0.156	4.301	1.066	0	0.574	0.8203	0.125	6.539	2.769	-0.207	1.281	0.759	1.688	-0.035	0	-0.052	-0.0435	0.004	-10.323	1.495	0.83	-1.2	0.1473	0.688	0.214	0.619	0.278	-2.152	-0.7662	0.707	-1.084	0.466	0.167	-2.696	-1.1152	0.807	-1.382	1.023	0.642
Abnormal findings on exam of gastrointestinal tract/ abdominal area	4.061	0	1.307	2.6838	0.703	3.819	0.968	0	0.356	0.6621	0.156	4.243	1.06	0	0.567	0.8136	0.126	6.473	-0.213	-2.984	-1.5984	0.707	-2.262	-0.035	0	-0.052	-0.0435	0.004	-10.304	1.501	0.823	-1.193	0.1538	0.687	0.224	0.636	0.289	-2.135	-0.7496	0.707	-1.061	0.468	0.168	-2.693	-1.1124	0.806	-1.379	1.028	0.648
Abnormal function study of cardiovascular system	4.062	0	1.306	2.6843	0.703	3.818	0.978	0	0.367	0.6726	0.156	4.315	1.072	0	0.58	0.8258	0.125	6.582	1.361	-3.532	-1.0853	1.248	-0.869	-0.035	0	-0.052	-0.0436	0.004	-10.341	1.495	0.831	-1.201	0.1471	0.688	0.214	0.617	0.277	-2.155	-0.769	0.707	-1.088	0.464	0.166	-2.699	-1.1175	0.807	-1.385	1.025	0.644
Abnormal heart sounds	4.059	0	1.303	2.6807	0.703	3.813	0.979	0	0.368	0.6731	0.156	4.317	1.07	0	0.578	0.8236	0.125	6.565	0.136	-2.528	-1.1964	0.68	-1.76	-0.035	0	-0.052	-0.0435	0.004	-10.309	1.495	0.83	-1.2	0.1475	0.688	0.214	0.628	0.284	-2.144	-0.758	0.707	-1.072	0.465	0.166	-2.698	-1.1164	0.807	-1.384	1.026	0.646
Abnormal results of function study of liver	4.063	0	1.307	2.6849	0.703	3.819	0.978	0	0.367	0.6729	0.156	4.317	1.07	0	0.579	0.8245	0.125	6.572	1.52	-1.695	-0.0875	0.82	-0.107	-0.035	0	-0.052	-0.0436	0.004	-10.342	1.494	0.832	-1.202	0.1458	0.688	0.212	0.617	0.277	-2.154	-0.7683	0.707	-1.087	0.465	0.166	-2.698	-1.117	0.807	-1.384	1.024	0.643
Abnormal results of function study of thyroid	4.063	0	1.307	2.6848	0.703	3.819	0.979	0	0.368	0.6732	0.156	4.319	1.07	0	0.579	0.8245	0.125	6.573	1.517	-1.814	-0.1487	0.85	-0.175	-0.035	0	-0.052	-0.0436	0.004	-10.342	1.494	0.832	-1.202	0.1458	0.688	0.212	0.617	0.277	-2.154	-0.7684	0.707	-1.087	0.464	0.166	-2.698	-1.117	0.807	-1.384	1.024	0.643
Abnormal spermatozoa	4.064	0	1.309	2.6865	0.703	3.821	0.972	0	0.361	0.6666	0.156	4.274	1.068	0	0.576	0.8221	0.125	6.554	3.685	-0.418	1.6335	1.047	1.561	-0.035	0	-0.052	-0.0436	0.004	-10.341	1.488	0.839	-1.208	0.1397	0.688	0.203	0.619	0.278	-2.153	-0.7669	0.707	-1.085	0.465	0.167	-2.697	-1.1161	0.807	-1.383	1.023	0.642
Acidosis	4.172	0	1.394	2.783	0.709	3.928	0.98	0	0.369	0.6741	0.156	4.325	1.075	0	0.583	0.829	0.125	6.606	0.561	-3.265	-1.352	0.976	-1.385	-0.035	0	-0.052	-0.0435	0.004	-10.322	1.399	0.954	-1.32	0.0397	0.694	0.057	0.523	0.22	-2.272	-0.8743	0.713	-1.226	0.369	0.132	-2.814	-1.2221	0.812	-1.505	0.933	0.544
Acne	4.06	0	1.304	2.6824	0.703	3.815	0.98	0	0.369	0.6747	0.156	4.327	1.07	0	0.578	0.8243	0.125	6.571	1.765	-0.764	0.5003	0.645	0.775	-0.035	0	-0.052	-0.0435	0.004	-10.325	1.491	0.835	-1.205	0.1434	0.688	0.208	0.614	0.275	-2.157	-0.7714	0.707	-1.091	0.465	0.166	-2.698	-1.1168	0.807	-1.384	1.022	0.641
Acquired absence of organs	4.067	0	1.311	2.6888	0.703	3.824	0.98	0	0.368	0.674	0.156	4.323	1.069	0	0.577	0.823	0.125	6.56	1.972	-0.64	0.6658	0.666	0.999	-0.035	0	-0.052	-0.0437	0.004	-10.357	1.493	0.833	-1.203	0.1447	0.688	0.21	0.618	0.278	-2.153	-0.7675	0.707	-1.085	0.465	0.166	-2.698	-1.1165	0.807	-1.384	1.022	0.641
Acquired hypothyroidism	4.063	0	1.307	2.6849	0.703	3.82	0.981	0	0.37	0.6757	0.156	4.333	1.067	0	0.575	0.8212	0.125	6.546	0.273	-2.231	-0.9791	0.639	-1.533	-0.035	0	-0.052	-0.0436	0.004	-10.334	1.501	0.824	-1.194	0.1534	0.688	0.223	0.619	0.278	-2.152	-0.7668	0.707	-1.085	0.466	0.167	-2.697	-1.1156	0.807	-1.383	1.024	0.643
Acquired spondylolisthesis	4.059	0	1.304	2.6815	0.703	3.814	0.979	0	0.368	0.673	0.156	4.318	1.071	0	0.58	0.8254	0.125	6.58	0.662	-2.353	-0.8452	0.769	-1.099	-0.035	0	-0.052	-0.0435	0.004	-10.324	1.493	0.833	-1.203	0.1451	0.688	0.211	0.624	0.281	-2.148	-0.7617	0.707	-1.077	0.464	0.166	-2.699	-1.1172	0.807	-1.385	1.024	0.643
Actinic keratosis	4.043	0	1.288	2.6655	0.703	3.792	0.978	0	0.368	0.6731	0.156	4.32	1.074	0	0.582	0.8278	0.125	6.6	0.04	-1.586	-0.7731	0.415	-1.864	-0.035	0	-0.051	-0.0432	0.004	-10.226	1.495	0.831	-1.201	0.1471	0.688	0.214	0.615	0.275	-2.156	-0.7708	0.707	-1.09	0.464	0.166	-2.699	-1.1175	0.807	-1.385	1.024	0.644
Acute appendicitis	4.064	0	1.308	2.686	0.703	3.82	0.979	0	0.368	0.673	0.156	4.318	1.07	0	0.579	0.8246	0.125	6.574	1.945	-3.614	-0.8347	1.418	-0.589	-0.035	0	-0.052	-0.0436	0.004	-10.348	1.493	0.833	-1.203	0.1453	0.688	0.211	0.617	0.277	-2.154	-0.7684	0.707	-1.087	0.464	0.166	-2.699	-1.1171	0.807	-1.384	1.024	0.643
Acute bronchitis and bronchiolitis	4.063	0	1.307	2.6846	0.703	3.818	0.977	0	0.366	0.6717	0.156	4.308	1.07	0	0.579	0.8245	0.125	6.573	1.054	-0.698	0.1784	0.447	0.399	-0.035	0	-0.052	-0.0436	0.004	-10.342	1.492	0.834	-1.203	0.1445	0.688	0.21	0.615	0.276	-2.157	-0.771	0.707	-1.09	0.465	0.166	-2.698	-1.117	0.807	-1.384	1.023	0.642
Acute bronchospasm	4.063	0	1.307	2.6854	0.703	3.82	0.978	0	0.367	0.673	0.156	4.317	1.07	0	0.579	0.8246	0.125	6.574	1.339	-2.143	-0.4021	0.888	-0.453	-0.035	0	-0.052	-0.0436	0.004	-10.345	1.494	0.832	-1.202	0.1462	0.688	0.213	0.617	0.277	-2.154	-0.7684	0.707	-1.087	0.464	0.166	-2.699	-1.1171	0.807	-1.384	1.024	0.643
Acute pain	4.062	0	1.307	2.6845	0.703	3.818	0.979	0	0.368	0.6733	0.156	4.319	1.07	0	0.578	0.8243	0.125	6.572	0.673	-0.996	-0.1615	0.426	-0.379	-0.035	0	-0.052	-0.0436	0.004	-10.34	1.494	0.832	-1.202	0.1463	0.688	0.213	0.619	0.278	-2.153	-0.7669	0.707	-1.085	0.472	0.169	-2.692	-1.1097	0.807	-1.375	1.024	0.643
Acute pharyngitis	4.095	0	1.345	2.7197	0.701	3.877	0.975	0	0.364	0.6696	0.156	4.294	1.071	0	0.578	0.8245	0.126	6.567	-0.038	-1.062	-0.5499	0.261	-2.105	-0.035	0	-0.052	-0.0436	0.004	-10.344	1.463	0.862	-1.225	0.1192	0.686	0.174	0.593	0.263	-2.171	-0.7892	0.705	-1.119	0.428	0.153	-2.729	-1.1505	0.805	-1.429	0.994	0.615
Acute posthemorrhagic anemia	4.064	0	1.308	2.6862	0.703	3.82	0.979	0	0.368	0.6734	0.156	4.32	1.07	0	0.579	0.8246	0.125	6.573	2.066	-1.683	0.1914	0.956	0.2	-0.035	0	-0.052	-0.0436	0.004	-10.342	1.493	0.833	-1.203	0.1453	0.688	0.211	0.617	0.277	-2.154	-0.7684	0.707	-1.087	0.464	0.166	-2.699	-1.1171	0.807	-1.384	1.023	0.642
Acute prostatitis	4.063	0	1.307	2.685	0.703	3.819	0.978	0	0.367	0.6729	0.156	4.317	1.07	0	0.579	0.8246	0.125	6.574	1.644	-4.304	-1.3299	1.518	-0.876	-0.035	0	-0.052	-0.0436	0.004	-10.342	1.495	0.831	-1.201	0.147	0.688	0.214	0.617	0.277	-2.154	-0.7684	0.707	-1.087	0.464	0.166	-2.699	-1.117	0.807	-1.384	1.024	0.643
Acute reaction to stress	4.06	0	1.305	2.6825	0.703	3.816	0.975	0	0.364	0.6696	0.156	4.294	1.068	0	0.576	0.8223	0.125	6.553	0.65	-3.159	-1.2544	0.972	-1.291	-0.035	0	-0.052	-0.0435	0.004	-10.322	1.496	0.829	-1.199	0.1482	0.688	0.216	0.629	0.285	-2.142	-0.7567	0.707	-1.07	0.465	0.167	-2.697	-1.116	0.807	-1.383	1.026	0.646
Acute sinusitis	4.064	0	1.309	2.6867	0.703	3.822	0.977	0	0.366	0.6714	0.156	4.305	1.065	0	0.573	0.8187	0.126	6.522	0.164	-1.036	-0.4361	0.306	-1.424	-0.035	0	-0.052	-0.0436	0.004	-10.337	1.499	0.826	-1.196	0.1513	0.688	0.22	0.62	0.279	-2.151	-0.7654	0.707	-1.083	0.486	0.174	-2.677	-1.0956	0.807	-1.358	1.027	0.647
Acute upper respiratory infections of multiple or unspecified sites	4.066	0	1.312	2.6888	0.703	3.827	0.978	0	0.367	0.6722	0.156	4.312	1.069	0	0.578	0.8234	0.125	6.563	0.371	-0.573	-0.1008	0.241	-0.418	-0.035	0	-0.052	-0.0435	0.004	-10.33	1.49	0.836	-1.204	0.1427	0.687	0.208	0.615	0.276	-2.155	-0.7699	0.707	-1.09	0.459	0.164	-2.703	-1.1217	0.807	-1.391	1.019	0.639
Adjustment reaction	4.064	0	1.307	2.6855	0.703	3.819	0.981	0	0.369	0.6751	0.156	4.327	1.073	0	0.58	0.8264	0.126	6.58	1.307	-0.915	0.196	0.567	0.346	-0.035	0	-0.052	-0.0436	0.004	-10.347	1.492	0.834	-1.204	0.1438	0.688	0.209	0.617	0.277	-2.155	-0.7693	0.707	-1.088	0.464	0.166	-2.699	-1.1178	0.807	-1.385	1.022	0.641
Agorophobia, social phobia, and panic disorder	4.063	0	1.308	2.6854	0.703	3.82	0.978	0	0.367	0.6726	0.156	4.314	1.069	0	0.577	0.8234	0.126	6.556	1.73	-2.003	-0.1361	0.952	-0.143	-0.035	0	-0.052	-0.0436	0.004	-10.343	1.494	0.832	-1.202	0.1461	0.688	0.212	0.618	0.278	-2.153	-0.7678	0.707	-1.086	0.465	0.166	-2.698	-1.1165	0.807	-1.384	1.024	0.643
Alcohol-related disorders	4.063	0	1.307	2.6851	0.703	3.819	0.977	0	0.366	0.6716	0.156	4.308	1.07	0	0.578	0.8239	0.125	6.568	0.793	-1.904	-0.5554	0.688	-0.807	-0.035	0	-0.052	-0.0436	0.004	-10.342	1.494	0.831	-1.202	0.1464	0.688	0.213	0.618	0.277	-2.154	-0.768	0.707	-1.086	0.465	0.166	-2.698	-1.1167	0.807	-1.384	1.025	0.644
Alcoholic liver damage	4.058	0	1.302	2.6801	0.703	3.812	0.978	0	0.367	0.6729	0.156	4.317	1.07	0	0.579	0.8247	0.125	6.575	1.578	-3.362	-0.8924	1.26	-0.708	-0.035	0	-0.052	-0.0435	0.004	-10.307	1.493	0.832	-1.202	0.1456	0.688	0.212	0.617	0.277	-2.154	-0.7686	0.707	-1.087	0.464	0.166	-2.698	-1.1168	0.807	-1.384	1.024	0.643
Alcoholism	4.064	0	1.307	2.6854	0.703	3.819	0.98	0	0.369	0.6741	0.156	4.324	1.072	0	0.58	0.8257	0.125	6.581	0.947	-1.996	-0.5245	0.751	-0.699	-0.035	0	-0.052	-0.0436	0.004	-10.347	1.493	0.833	-1.203	0.1453	0.688	0.211	0.617	0.277	-2.155	-0.7689	0.707	-1.087	0.464	0.166	-2.699	-1.1175	0.807	-1.385	1.024	0.644
Allergic conjunctivitis	4.063	0	1.307	2.6849	0.703	3.819	0.978	0	0.367	0.6729	0.156	4.317	1.07	0	0.579	0.8244	0.125	6.572	2.107	-2.368	-0.1303	1.142	-0.114	-0.035	0	-0.052	-0.0436	0.004	-10.342	1.494	0.832	-1.202	0.1459	0.688	0.212	0.617	0.277	-2.154	-0.7683	0.707	-1.087	0.465	0.166	-2.698	-1.1169	0.807	-1.384	1.024	0.643
Allergic reaction to food	4.061	0	1.305	2.6833	0.703	3.816	0.98	0	0.369	0.6747	0.156	4.328	1.072	0	0.58	0.8264	0.125	6.586	2.995	-1.56	0.7176	1.162	0.618	-0.035	0	-0.052	-0.0436	0.004	-10.339	1.492	0.834	-1.204	0.1439	0.688	0.209	0.616	0.277	-2.155	-0.7694	0.707	-1.088	0.464	0.166	-2.699	-1.1177	0.807	-1.385	1.023	0.642
Allergic rhinitis	4.074	0	1.317	2.6958	0.703	3.833	0.98	0	0.369	0.6748	0.156	4.327	1.068	0	0.576	0.8224	0.126	6.55	1.082	-0.058	0.5122	0.291	1.761	-0.036	0	-0.052	-0.0438	0.004	-10.385	1.483	0.844	-1.213	0.1352	0.688	0.197	0.615	0.276	-2.157	-0.7711	0.707	-1.09	0.465	0.166	-2.698	-1.1166	0.807	-1.384	1.019	0.638
Allergies, other	4.067	0	1.31	2.6885	0.703	3.824	0.986	0	0.374	0.6799	0.156	4.358	1.071	0	0.579	0.8247	0.125	6.576	0.305	-1.964	-0.8295	0.579	-1.433	-0.035	0	-0.052	-0.0437	0.004	-10.362	1.495	0.831	-1.201	0.1467	0.688	0.213	0.622	0.28	-2.15	-0.764	0.707	-1.08	0.464	0.166	-2.699	-1.1172	0.807	-1.384	1.022	0.641
Alopecia	4.061	0	1.305	2.6831	0.703	3.817	0.978	0	0.367	0.6729	0.156	4.317	1.068	0	0.576	0.8219	0.125	6.551	1.365	-0.619	0.373	0.506	0.737	-0.035	0	-0.052	-0.0435	0.004	-10.325	1.492	0.834	-1.203	0.1445	0.688	0.21	0.615	0.276	-2.156	-0.7701	0.707	-1.089	0.465	0.167	-2.697	-1.1158	0.807	-1.383	1.022	0.642
Alteration of consciousness	4.063	0	1.307	2.6854	0.703	3.82	0.978	0	0.367	0.673	0.156	4.317	1.07	0	0.579	0.8244	0.125	6.572	2.204	-2.602	-0.199	1.226	-0.162	-0.035	0	-0.052	-0.0436	0.004	-10.343	1.493	0.832	-1.202	0.1455	0.688	0.212	0.617	0.277	-2.154	-0.7683	0.707	-1.087	0.465	0.166	-2.698	-1.1169	0.807	-1.384	1.024	0.643
Althete's foot	4.064	0	1.307	2.6856	0.703	3.819	0.981	0	0.37	0.6758	0.156	4.334	1.072	0	0.58	0.8264	0.125	6.586	1.455	-0.643	0.406	0.535	0.759	-0.035	0	-0.052	-0.0436	0.004	-10.349	1.491	0.835	-1.205	0.1433	0.688	0.208	0.612	0.274	-2.16	-0.7741	0.707	-1.095	0.464	0.166	-2.699	-1.1178	0.807	-1.385	1.022	0.641
Anal and rectal conditions	4.057	0	1.3	2.6785	0.703	3.809	0.988	0	0.377	0.6826	0.156	4.377	1.077	0	0.585	0.8309	0.126	6.613	2.285	-0.192	1.0464	0.632	1.657	-0.035	0	-0.052	-0.0435	0.004	-10.318	1.484	0.844	-1.213	0.1355	0.688	0.197	0.614	0.275	-2.158	-0.7721	0.707	-1.092	0.462	0.165	-2.701	-1.1194	0.807	-1.387	1.018	0.636
Anal and rectal polyp	4.061	0	1.305	2.6834	0.703	3.817	0.978	0	0.367	0.673	0.156	4.317	1.071	0	0.579	0.8249	0.125	6.577	0.954	-2.192	-0.6188	0.803	-0.771	-0.035	0	-0.052	-0.0436	0.004	-10.335	1.494	0.831	-1.201	0.1465	0.688	0.213	0.617	0.277	-2.154	-0.7686	0.707	-1.087	0.464	0.166	-2.699	-1.1171	0.807	-1.384	1.024	0.643
Anemia in neoplastic disease	4.064	0	1.308	2.6863	0.703	3.821	0.976	0	0.365	0.6709	0.156	4.302	1.069	0	0.577	0.8227	0.125	6.557	2.004	-3.552	-0.7738	1.417	-0.546	-0.035	0	-0.052	-0.0436	0.004	-10.345	1.494	0.831	-1.201	0.1464	0.688	0.213	0.618	0.278	-2.153	-0.7673	0.707	-1.085	0.465	0.166	-2.698	-1.1163	0.807	-1.384	1.025	0.644
Anemia of chronic disease	4.063	0	1.307	2.6849	0.703	3.819	0.978	0	0.367	0.6728	0.156	4.315	1.07	0	0.578	0.8241	0.125	6.57	2.638	-2.814	-0.088	1.391	-0.063	-0.035	0	-0.052	-0.0436	0.004	-10.342	1.494	0.832	-1.202	0.1457	0.688	0.212	0.618	0.278	-2.154	-0.7678	0.707	-1.086	0.465	0.166	-2.698	-1.1168	0.807	-1.384	1.024	0.643
Anomalies of respiratory system, congenital	4.062	0	1.306	2.6836	0.703	3.817	0.978	0	0.367	0.6729	0.156	4.317	1.07	0	0.579	0.8245	0.125	6.573	1.88	-4.278	-1.1991	1.571	-0.763	-0.035	0	-0.052	-0.0436	0.004	-10.335	1.495	0.831	-1.201	0.1468	0.688	0.214	0.617	0.277	-2.154	-0.7684	0.707	-1.087	0.465	0.166	-2.698	-1.1169	0.807	-1.384	1.024	0.643
Anxiety disorder	4.068	0	1.313	2.6902	0.703	3.827	0.97	0	0.359	0.6643	0.156	4.257	1.063	0	0.571	0.817	0.126	6.505	-0.027	-1.183	-0.6052	0.295	-2.052	-0.035	0	-0.052	-0.0436	0.004	-10.353	1.504	0.82	-1.191	0.1564	0.688	0.228	0.632	0.286	-2.14	-0.754	0.707	-1.067	0.495	0.178	-2.668	-1.0868	0.807	-1.347	1.031	0.651
Aortic ectasia	4.062	0	1.306	2.6836	0.703	3.817	0.978	0	0.367	0.6729	0.156	4.317	1.071	0	0.579	0.8248	0.125	6.576	1.167	-2.894	-0.8638	1.036	-0.834	-0.035	0	-0.052	-0.0436	0.004	-10.335	1.494	0.831	-1.202	0.1464	0.688	0.213	0.617	0.277	-2.154	-0.7686	0.707	-1.087	0.464	0.166	-2.699	-1.1171	0.807	-1.384	1.024	0.643
Aphasia/speech disturbance	4.065	0	1.309	2.6872	0.703	3.822	0.976	0	0.365	0.6708	0.156	4.302	1.069	0	0.577	0.8227	0.125	6.558	1.908	-3.718	-0.9048	1.435	-0.63	-0.035	0	-0.052	-0.0436	0.004	-10.35	1.494	0.831	-1.202	0.1464	0.688	0.213	0.618	0.278	-2.153	-0.7673	0.707	-1.085	0.465	0.166	-2.698	-1.1164	0.807	-1.384	1.025	0.644
Apnea	4.064	0	1.308	2.6859	0.703	3.82	0.978	0	0.367	0.6728	0.156	4.316	1.071	0	0.58	0.8254	0.125	6.579	1.608	-3.213	-0.8024	1.23	-0.652	-0.035	0	-0.052	-0.0436	0.004	-10.35	1.494	0.832	-1.202	0.1459	0.688	0.212	0.617	0.277	-2.155	-0.7688	0.707	-1.087	0.464	0.166	-2.699	-1.1174	0.807	-1.385	1.024	0.644
Arrhythmia (cardiac) NOS	4.07	0	1.313	2.6915	0.703	3.827	0.983	0	0.371	0.677	0.156	4.341	1.073	0	0.581	0.8273	0.126	6.592	2.218	-0.424	0.8967	0.674	1.331	-0.036	0	-0.052	-0.0438	0.004	-10.373	1.492	0.835	-1.205	0.1434	0.688	0.208	0.617	0.277	-2.156	-0.7696	0.707	-1.088	0.463	0.166	-2.7	-1.1185	0.807	-1.386	1.022	0.64
Arthropathy NOS	4.063	0	1.307	2.6851	0.703	3.819	0.979	0	0.368	0.6737	0.156	4.321	1.072	0	0.58	0.826	0.125	6.583	2.193	-1.04	0.5766	0.825	0.699	-0.035	0	-0.052	-0.0436	0.004	-10.346	1.492	0.834	-1.204	0.1443	0.688	0.21	0.617	0.277	-2.155	-0.7691	0.707	-1.088	0.464	0.166	-2.699	-1.1176	0.807	-1.385	1.022	0.642
Articular cartilage disorder	4.06	0	1.304	2.6821	0.703	3.814	0.983	0	0.371	0.677	0.156	4.341	1.075	0	0.583	0.8292	0.126	6.603	2.361	-0.805	0.7778	0.808	0.963	-0.035	0	-0.052	-0.0436	0.004	-10.337	1.491	0.835	-1.205	0.1429	0.688	0.208	0.615	0.276	-2.157	-0.7709	0.707	-1.09	0.463	0.166	-2.701	-1.1188	0.807	-1.386	1.021	0.64
Ascites (non malignant)	4.062	0	1.306	2.6838	0.703	3.817	0.978	0	0.367	0.6729	0.156	4.317	1.07	0	0.578	0.8243	0.125	6.571	2.609	-3.077	-0.2341	1.451	-0.161	-0.035	0	-0.052	-0.0436	0.004	-10.328	1.494	0.832	-1.202	0.1461	0.688	0.212	0.617	0.277	-2.154	-0.7683	0.707	-1.087	0.465	0.166	-2.698	-1.1168	0.807	-1.384	1.024	0.643
Asphyxia and hypoxemia	4.064	0	1.308	2.6862	0.703	3.821	0.978	0	0.367	0.6729	0.156	4.317	1.07	0	0.578	0.824	0.125	6.569	2.819	-1.957	0.4314	1.218	0.354	-0.035	0	-0.052	-0.0436	0.004	-10.347	1.493	0.833	-1.203	0.1454	0.688	0.211	0.618	0.277	-2.154	-0.768	0.707	-1.086	0.465	0.166	-2.698	-1.1168	0.807	-1.384	1.023	0.643
Asthma	4.057	0	1.302	2.6794	0.703	3.811	0.976	0	0.365	0.6702	0.156	4.3	1.071	0	0.579	0.8248	0.125	6.577	0.353	-1.124	-0.3853	0.377	-1.023	-0.035	0	-0.052	-0.0435	0.004	-10.307	1.496	0.83	-1.2	0.1479	0.688	0.215	0.617	0.277	-2.154	-0.7687	0.707	-1.087	0.464	0.166	-2.698	-1.1169	0.807	-1.384	1.027	0.646
Asthma with exacerbation	4.074	0	1.316	2.6946	0.704	3.83	0.984	0	0.372	0.6777	0.156	4.342	1.076	0	0.584	0.8299	0.126	6.609	3.981	-0.147	1.9174	1.053	1.821	-0.036	0	-0.052	-0.0439	0.004	-10.382	1.487	0.841	-1.21	0.1384	0.688	0.201	0.616	0.276	-2.157	-0.7708	0.707	-1.09	0.463	0.165	-2.702	-1.1197	0.807	-1.387	1.017	0.635
Astigmatism	4.063	0	1.307	2.6848	0.703	3.819	0.978	0	0.367	0.6726	0.156	4.314	1.07	0	0.578	0.8241	0.125	6.569	1.37	-1.222	0.0741	0.661	0.112	-0.035	0	-0.052	-0.0436	0.004	-10.341	1.493	0.833	-1.203	0.1452	0.688	0.211	0.618	0.277	-2.154	-0.7681	0.707	-1.086	0.465	0.166	-2.698	-1.1168	0.807	-1.384	1.023	0.643
Atherosclerosis of aorta	4.06	0	1.304	2.6823	0.703	3.815	0.978	0	0.367	0.6728	0.156	4.317	1.07	0	0.579	0.8244	0.125	6.573	2.149	-3.981	-0.916	1.564	-0.586	-0.035	0	-0.052	-0.0435	0.004	-10.324	1.495	0.831	-1.201	0.1468	0.688	0.213	0.617	0.277	-2.154	-0.7684	0.707	-1.087	0.465	0.166	-2.698	-1.1168	0.807	-1.384	1.024	0.643
Atherosclerosis of native arteries of the extremities with intermittent claudication	4.062	0	1.306	2.6839	0.703	3.817	0.978	0	0.367	0.6729	0.156	4.317	1.07	0	0.579	0.8244	0.125	6.572	2.277	-3.328	-0.5257	1.43	-0.368	-0.035	0	-0.052	-0.0436	0.004	-10.336	1.494	0.832	-1.202	0.1456	0.688	0.212	0.622	0.28	-2.15	-0.7638	0.707	-1.08	0.465	0.166	-2.698	-1.1169	0.807	-1.384	1.024	0.643
Atopic/contact dermatitis due to other or unspecified	4.064	0	1.308	2.6862	0.703	3.821	0.978	0	0.367	0.6727	0.156	4.315	1.07	0	0.578	0.8243	0.125	6.572	0.524	-0.58	-0.0281	0.282	-0.1	-0.035	0	-0.052	-0.0436	0.004	-10.342	1.493	0.833	-1.203	0.1447	0.688	0.21	0.616	0.277	-2.155	-0.7693	0.707	-1.088	0.463	0.166	-2.7	-1.1183	0.807	-1.386	1.022	0.642
Atrial fibrillation	4.075	0	1.319	2.6971	0.703	3.835	0.979	0	0.368	0.6732	0.156	4.318	1.067	0	0.575	0.8211	0.125	6.544	2.664	-0.423	1.1203	0.788	1.422	-0.036	0	-0.052	-0.0438	0.004	-10.387	1.492	0.834	-1.204	0.1441	0.688	0.21	0.613	0.274	-2.159	-0.7729	0.707	-1.093	0.466	0.167	-2.698	-1.1161	0.807	-1.383	1.022	0.641
Atrial flutter	4.072	0	1.315	2.6935	0.703	3.83	0.979	0	0.368	0.6731	0.156	4.318	1.068	0	0.577	0.8226	0.125	6.557	3.305	-1.037	1.1342	1.108	1.024	-0.036	0	-0.052	-0.0438	0.004	-10.374	1.492	0.834	-1.204	0.1444	0.688	0.21	0.619	0.278	-2.153	-0.7671	0.707	-1.085	0.465	0.166	-2.698	-1.1166	0.807	-1.384	1.022	0.642
Attention deficit hyperactivity disorder	4.064	0	1.307	2.6855	0.703	3.819	0.983	0	0.371	0.677	0.156	4.341	1.071	0	0.58	0.8256	0.125	6.581	0.234	-3.157	-1.4619	0.865	-1.69	-0.035	0	-0.052	-0.0436	0.004	-10.346	1.498	0.827	-1.198	0.15	0.688	0.218	0.617	0.277	-2.155	-0.769	0.707	-1.088	0.464	0.166	-2.699	-1.1175	0.807	-1.385	1.024	0.643
Back pain	4.06	0	1.304	2.682	0.703	3.815	0.979	0	0.367	0.673	0.156	4.317	1.07	0	0.578	0.8242	0.125	6.571	0.235	-0.603	-0.184	0.214	-0.861	-0.035	0	-0.052	-0.0435	0.004	-10.323	1.497	0.828	-1.199	0.1493	0.688	0.217	0.624	0.281	-2.148	-0.7619	0.707	-1.078	0.465	0.166	-2.698	-1.1167	0.807	-1.384	1.026	0.646
Bacteremia	4.063	0	1.307	2.6847	0.703	3.819	0.979	0	0.368	0.6732	0.156	4.318	1.07	0	0.578	0.8242	0.125	6.571	2.445	-2.133	0.1557	1.168	0.133	-0.035	0	-0.052	-0.0436	0.004	-10.34	1.494	0.832	-1.202	0.1456	0.688	0.212	0.617	0.277	-2.154	-0.7682	0.707	-1.087	0.465	0.166	-2.698	-1.1169	0.807	-1.384	1.023	0.642
Bacterial enteritis	4.061	0	1.305	2.6835	0.703	3.817	0.98	0	0.369	0.6742	0.156	4.323	1.071	0	0.579	0.8252	0.125	6.576	2.515	-1.928	0.2937	1.134	0.259	-0.035	0	-0.052	-0.0436	0.004	-10.334	1.493	0.833	-1.203	0.1449	0.688	0.211	0.617	0.277	-2.155	-0.7688	0.707	-1.087	0.464	0.166	-2.699	-1.1172	0.807	-1.385	1.023	0.642
Bacterial infection NOS	4.063	0	1.307	2.6852	0.703	3.819	0.98	0	0.368	0.674	0.156	4.323	1.072	0	0.58	0.8258	0.125	6.581	2.834	-1.479	0.6777	1.1	0.616	-0.035	0	-0.052	-0.0436	0.004	-10.341	1.492	0.835	-1.204	0.1437	0.688	0.209	0.617	0.277	-2.155	-0.769	0.707	-1.088	0.464	0.166	-2.699	-1.1175	0.807	-1.385	1.022	0.641
Bacterial pneumonia	4.065	0	1.309	2.6871	0.703	3.822	0.979	0	0.367	0.673	0.156	4.317	1.071	0	0.579	0.8249	0.125	6.576	0.987	-2.722	-0.8676	0.946	-0.917	-0.035	0	-0.052	-0.0437	0.004	-10.353	1.495	0.831	-1.201	0.147	0.688	0.214	0.617	0.277	-2.154	-0.7685	0.707	-1.087	0.464	0.166	-2.699	-1.1173	0.807	-1.385	1.024	0.643
Balanoposthitis	4.065	0	1.309	2.687	0.703	3.822	0.978	0	0.367	0.6729	0.156	4.317	1.07	0	0.579	0.8246	0.125	6.573	1.456	-3.427	-0.9858	1.246	-0.791	-0.035	0	-0.052	-0.0436	0.004	-10.352	1.496	0.83	-1.201	0.1475	0.688	0.215	0.618	0.277	-2.154	-0.7683	0.707	-1.087	0.464	0.166	-2.699	-1.1171	0.807	-1.384	1.024	0.643
Basal cell carcinoma	4.063	0	1.307	2.6851	0.703	3.819	0.978	0	0.367	0.6729	0.156	4.317	1.07	0	0.578	0.8242	0.125	6.571	1.844	-1.779	0.0327	0.924	0.035	-0.035	0	-0.052	-0.0436	0.004	-10.339	1.494	0.832	-1.202	0.1456	0.688	0.212	0.618	0.277	-2.154	-0.7682	0.707	-1.087	0.465	0.166	-2.698	-1.1169	0.807	-1.384	1.024	0.643
Benign neoplasm of colon	4.027	0	1.273	2.65	0.703	3.771	0.975	0	0.364	0.6691	0.156	4.293	1.071	0	0.579	0.8247	0.125	6.574	0.004	-1.253	-0.6246	0.321	-1.947	-0.034	0	-0.051	-0.0428	0.004	-10.097	1.5	0.824	-1.194	0.1529	0.687	0.222	0.631	0.286	-2.139	-0.7538	0.707	-1.067	0.465	0.167	-2.696	-1.1154	0.806	-1.383	1.029	0.65
Benign neoplasm of other parts of digestive system	4.063	0	1.307	2.6849	0.703	3.819	0.978	0	0.367	0.6729	0.156	4.317	1.07	0	0.578	0.8242	0.125	6.571	2.824	-2.835	-0.0056	1.443	-0.004	-0.035	0	-0.052	-0.0436	0.004	-10.333	1.494	0.832	-1.202	0.1456	0.688	0.212	0.618	0.277	-2.154	-0.7682	0.707	-1.087	0.465	0.166	-2.698	-1.1169	0.807	-1.384	1.024	0.643
Benign neoplasm of pituitary gland and craniopharyngeal duct (pouch)	4.063	0	1.307	2.6849	0.703	3.819	0.978	0	0.367	0.6729	0.156	4.317	1.07	0	0.578	0.8238	0.125	6.568	2.768	-1.716	0.5257	1.144	0.46	-0.035	0	-0.052	-0.0436	0.004	-10.341	1.494	0.832	-1.202	0.1456	0.688	0.212	0.618	0.277	-2.154	-0.768	0.707	-1.086	0.465	0.166	-2.698	-1.1167	0.807	-1.384	1.024	0.643
Benign neoplasm of respiratory and intrathoracic organs	4.066	0	1.31	2.6881	0.703	3.823	0.976	0	0.365	0.6702	0.156	4.298	1.068	0	0.576	0.8222	0.125	6.553	1.747	-3.816	-1.0345	1.419	-0.729	-0.035	0	-0.052	-0.0436	0.004	-10.352	1.495	0.831	-1.201	0.1466	0.688	0.213	0.627	0.283	-2.145	-0.7589	0.707	-1.073	0.465	0.167	-2.698	-1.1162	0.807	-1.383	1.025	0.645
Benign neoplasm of skin	4.062	0	1.306	2.6843	0.703	3.818	0.98	0	0.369	0.6742	0.156	4.324	1.071	0	0.579	0.8251	0.125	6.577	0.351	-0.534	-0.0912	0.226	-0.404	-0.035	0	-0.052	-0.0436	0.004	-10.34	1.495	0.831	-1.201	0.1466	0.688	0.213	0.618	0.277	-2.154	-0.7681	0.707	-1.086	0.464	0.166	-2.699	-1.1172	0.807	-1.385	1.025	0.644
Benign neoplasm of unspecified sites	4.055	0	1.299	2.6771	0.703	3.808	0.978	0	0.367	0.6729	0.156	4.317	1.071	0	0.579	0.8251	0.125	6.579	0.789	-2.352	-0.7812	0.801	-0.975	-0.035	0	-0.052	-0.0434	0.004	-10.291	1.494	0.831	-1.201	0.1463	0.688	0.213	0.617	0.277	-2.155	-0.769	0.707	-1.088	0.464	0.166	-2.698	-1.1169	0.807	-1.384	1.024	0.643
Blindness and low vision	4.067	0	1.311	2.6889	0.703	3.825	0.975	0	0.363	0.669	0.156	4.291	1.068	0	0.576	0.8216	0.125	6.549	0.554	-3.544	-1.495	1.045	-1.43	-0.035	0	-0.052	-0.0437	0.004	-10.356	1.499	0.826	-1.197	0.1507	0.688	0.219	0.632	0.286	-2.14	-0.7543	0.707	-1.067	0.465	0.167	-2.697	-1.116	0.807	-1.383	1.026	0.646
Blister	4.064	0	1.308	2.6862	0.703	3.821	0.977	0	0.365	0.671	0.156	4.303	1.07	0	0.578	0.8239	0.125	6.568	1.662	-3.208	-0.773	1.243	-0.622	-0.035	0	-0.052	-0.0436	0.004	-10.348	1.495	0.831	-1.201	0.1466	0.688	0.213	0.618	0.277	-2.154	-0.7679	0.707	-1.086	0.465	0.166	-2.698	-1.1168	0.807	-1.384	1.026	0.645
Blood in stool	4.06	0	1.304	2.6822	0.703	3.816	0.977	0	0.366	0.6713	0.156	4.306	1.068	0	0.576	0.822	0.125	6.55	0.57	-1.729	-0.5798	0.586	-0.989	-0.035	0	-0.052	-0.0435	0.004	-10.317	1.497	0.828	-1.199	0.1492	0.688	0.217	0.623	0.28	-2.149	-0.763	0.707	-1.079	0.465	0.167	-2.697	-1.1158	0.807	-1.383	1.025	0.645
Bronchitis	4.059	0	1.304	2.6816	0.703	3.814	0.978	0	0.367	0.6729	0.156	4.317	1.07	0	0.578	0.8239	0.125	6.567	0.949	-1.754	-0.4024	0.69	-0.584	-0.035	0	-0.052	-0.0435	0.004	-10.318	1.494	0.831	-1.201	0.1465	0.688	0.213	0.621	0.279	-2.15	-0.7647	0.707	-1.082	0.465	0.166	-2.698	-1.1166	0.807	-1.384	1.025	0.644
Bursitis	4.063	0	1.307	2.6848	0.703	3.819	0.979	0	0.368	0.6734	0.156	4.319	1.07	0	0.579	0.8245	0.125	6.572	1.067	-0.869	0.0993	0.494	0.201	-0.035	0	-0.052	-0.0436	0.004	-10.342	1.493	0.833	-1.203	0.1451	0.688	0.211	0.617	0.277	-2.154	-0.7684	0.707	-1.087	0.465	0.166	-2.698	-1.117	0.807	-1.384	1.023	0.642
Calcaneal spur; Exostosis NOS	4.064	0	1.308	2.6858	0.703	3.82	0.982	0	0.371	0.6764	0.156	4.338	1.072	0	0.58	0.8258	0.125	6.583	0.573	-3.105	-1.266	0.938	-1.349	-0.035	0	-0.052	-0.0436	0.004	-10.349	1.493	0.833	-1.204	0.1446	0.688	0.21	0.617	0.277	-2.155	-0.7691	0.707	-1.088	0.464	0.166	-2.699	-1.1176	0.807	-1.385	1.024	0.643
Calculus of bile duct	4.063	0	1.307	2.685	0.703	3.819	0.978	0	0.367	0.6729	0.156	4.317	1.07	0	0.578	0.8243	0.125	6.571	2.357	-2.476	-0.0598	1.233	-0.048	-0.035	0	-0.052	-0.0436	0.004	-10.342	1.494	0.832	-1.202	0.1456	0.688	0.212	0.618	0.277	-2.154	-0.7682	0.707	-1.087	0.465	0.166	-2.698	-1.1169	0.807	-1.384	1.024	0.643
Calculus of kidney	4.061	0	1.305	2.6831	0.703	3.816	0.979	0	0.368	0.6731	0.156	4.318	1.073	0	0.581	0.8271	0.125	6.593	0.025	-1.873	-0.9242	0.484	-1.909	-0.035	0	-0.052	-0.0436	0.004	-10.335	1.499	0.827	-1.198	0.1504	0.688	0.219	0.616	0.276	-2.156	-0.7697	0.707	-1.089	0.464	0.166	-2.7	-1.118	0.807	-1.385	1.024	0.643
Calculus of ureter	4.063	0	1.307	2.6854	0.703	3.82	0.978	0	0.367	0.673	0.156	4.317	1.07	0	0.579	0.8244	0.125	6.572	2.202	-2.62	-0.2087	1.23	-0.17	-0.035	0	-0.052	-0.0436	0.004	-10.343	1.493	0.832	-1.202	0.1455	0.688	0.212	0.617	0.277	-2.154	-0.7683	0.707	-1.087	0.465	0.166	-2.698	-1.117	0.807	-1.384	1.024	0.643
Cardiac shunt/ heart septal defect	4.061	0	1.305	2.6828	0.703	3.816	0.978	0	0.367	0.6725	0.156	4.314	1.073	0	0.581	0.8266	0.125	6.588	1.215	-4.405	-1.5954	1.434	-1.113	-0.035	0	-0.052	-0.0436	0.004	-10.335	1.495	0.831	-1.202	0.1465	0.688	0.213	0.616	0.276	-2.155	-0.7695	0.707	-1.088	0.464	0.166	-2.699	-1.1178	0.807	-1.385	1.026	0.645
Cardiomegaly	4.052	0	1.297	2.6743	0.703	3.804	0.979	0	0.368	0.6731	0.156	4.319	1.072	0	0.58	0.826	0.125	6.586	0.358	-2.948	-1.2953	0.843	-1.536	-0.035	0	-0.052	-0.0434	0.004	-10.28	1.493	0.833	-1.203	0.1452	0.688	0.211	0.616	0.276	-2.155	-0.7695	0.707	-1.089	0.464	0.166	-2.698	-1.1171	0.807	-1.385	1.024	0.643
Cellulitis and abscess of arm/hand	4.065	0	1.309	2.6869	0.703	3.822	0.977	0	0.366	0.6712	0.156	4.304	1.069	0	0.577	0.8231	0.125	6.56	1.387	-2.073	-0.3427	0.883	-0.388	-0.035	0	-0.052	-0.0436	0.004	-10.347	1.494	0.831	-1.201	0.1465	0.688	0.213	0.618	0.278	-2.153	-0.7675	0.707	-1.086	0.465	0.166	-2.698	-1.1165	0.807	-1.384	1.025	0.644
Cellulitis and abscess of face/neck	4.063	0	1.308	2.6855	0.703	3.82	0.978	0	0.367	0.6723	0.156	4.312	1.07	0	0.578	0.8238	0.125	6.567	2.079	-2.563	-0.2421	1.184	-0.204	-0.035	0	-0.052	-0.0436	0.004	-10.343	1.494	0.832	-1.202	0.1463	0.688	0.213	0.618	0.277	-2.154	-0.768	0.707	-1.086	0.465	0.166	-2.698	-1.1167	0.807	-1.384	1.024	0.643
Cellulitis and abscess of fingers/toes	4.095	0	1.34	2.7174	0.703	3.867	0.979	0	0.368	0.6734	0.156	4.32	1.073	0	0.581	0.8271	0.125	6.591	0.655	-1.702	-0.5234	0.601	-0.871	-0.035	0	-0.052	-0.0436	0.004	-10.346	1.46	0.869	-1.234	0.1129	0.687	0.164	0.584	0.257	-2.186	-0.8012	0.707	-1.134	0.431	0.154	-2.73	-1.1497	0.807	-1.426	0.992	0.611
Central/nonobstroctive sleep apnea	4.065	0	1.309	2.6872	0.703	3.823	0.976	0	0.365	0.6705	0.156	4.3	1.067	0	0.575	0.8212	0.126	6.542	1.281	-3.664	-1.1914	1.262	-0.944	-0.035	0	-0.052	-0.0436	0.004	-10.347	1.495	0.83	-1.201	0.1472	0.688	0.214	0.619	0.278	-2.152	-0.7666	0.707	-1.084	0.466	0.167	-2.697	-1.1157	0.807	-1.383	1.024	0.643
Cerebral artery occlusion, with cerebral infarction	4.065	0	1.309	2.6873	0.703	3.822	0.98	0	0.369	0.6745	0.156	4.326	1.071	0	0.579	0.8248	0.125	6.576	2.859	-1.841	0.5091	1.199	0.425	-0.035	0	-0.052	-0.0437	0.004	-10.349	1.492	0.834	-1.204	0.1442	0.688	0.21	0.617	0.277	-2.154	-0.7685	0.707	-1.087	0.464	0.166	-2.699	-1.1172	0.807	-1.385	1.022	0.641
Cervical radiculitis	4.062	0	1.307	2.6845	0.703	3.818	0.979	0	0.368	0.6733	0.156	4.319	1.07	0	0.578	0.8241	0.125	6.57	1.184	-0.886	0.1489	0.528	0.282	-0.035	0	-0.052	-0.0436	0.004	-10.339	1.493	0.833	-1.203	0.1451	0.688	0.211	0.616	0.276	-2.155	-0.7694	0.707	-1.088	0.459	0.164	-2.705	-1.1231	0.807	-1.391	1.023	0.642
Cervicalgia	4.049	0	1.289	2.669	0.704	3.79	0.978	0	0.367	0.6727	0.156	4.315	1.07	0	0.579	0.8245	0.125	6.572	0.891	-0.458	0.2164	0.344	0.629	-0.035	0	-0.052	-0.0436	0.004	-10.337	1.509	0.817	-1.19	0.1592	0.689	0.231	0.627	0.283	-2.147	-0.7598	0.708	-1.074	0.482	0.173	-2.684	-1.1015	0.808	-1.364	1.04	0.659
Cholelithiasis	4.06	0	1.305	2.6825	0.703	3.816	0.977	0	0.366	0.6716	0.156	4.308	1.068	0	0.576	0.8223	0.125	6.556	3.165	-1.017	1.0739	1.067	1.007	-0.035	0	-0.052	-0.0435	0.004	-10.321	1.493	0.832	-1.202	0.1457	0.688	0.212	0.611	0.273	-2.16	-0.7748	0.707	-1.096	0.465	0.167	-2.697	-1.1159	0.807	-1.383	1.023	0.642
Cholelithiasis with other cholecystitis	4.065	0	1.308	2.6865	0.703	3.821	0.978	0	0.367	0.673	0.156	4.317	1.072	0	0.58	0.8263	0.125	6.586	0.989	-2.965	-0.9881	1.009	-0.98	-0.035	0	-0.052	-0.0436	0.004	-10.353	1.493	0.834	-1.204	0.1444	0.688	0.21	0.617	0.277	-2.155	-0.7692	0.707	-1.088	0.464	0.166	-2.699	-1.1178	0.807	-1.385	1.025	0.644
Cholesterolosis of gallbladder	4.063	0	1.307	2.6853	0.703	3.819	0.978	0	0.367	0.6729	0.156	4.317	1.07	0	0.579	0.8244	0.125	6.572	1.801	-2.909	-0.5543	1.202	-0.461	-0.035	0	-0.052	-0.0436	0.004	-10.345	1.495	0.831	-1.201	0.147	0.688	0.214	0.617	0.277	-2.154	-0.7683	0.707	-1.087	0.465	0.166	-2.698	-1.117	0.807	-1.384	1.024	0.643
Chondromalacia	4.061	0	1.306	2.6835	0.703	3.817	0.98	0	0.368	0.674	0.156	4.323	1.071	0	0.579	0.8247	0.125	6.575	2.817	-1.605	0.6059	1.128	0.537	-0.035	0	-0.052	-0.0436	0.004	-10.334	1.493	0.833	-1.203	0.1454	0.688	0.211	0.617	0.277	-2.154	-0.7686	0.707	-1.087	0.464	0.166	-2.698	-1.117	0.807	-1.384	1.023	0.642
Chromosomal anomalies and genetic disorders	4.062	0	1.306	2.684	0.703	3.818	0.978	0	0.367	0.6729	0.156	4.317	1.07	0	0.579	0.8244	0.125	6.572	2.485	-3.194	-0.3547	1.449	-0.245	-0.035	0	-0.052	-0.0436	0.004	-10.335	1.494	0.832	-1.202	0.1456	0.688	0.212	0.617	0.277	-2.154	-0.7683	0.707	-1.087	0.465	0.166	-2.698	-1.1169	0.807	-1.384	1.024	0.643
Chronic dermatitis due to solar radiation	4.063	0	1.307	2.6847	0.703	3.819	0.978	0	0.367	0.6729	0.156	4.317	1.07	0	0.578	0.8243	0.125	6.572	2.255	-2.757	-0.251	1.279	-0.196	-0.035	0	-0.052	-0.0436	0.004	-10.341	1.494	0.832	-1.202	0.1458	0.688	0.212	0.617	0.277	-2.154	-0.7683	0.707	-1.087	0.465	0.166	-2.698	-1.1169	0.807	-1.384	1.024	0.643
Chronic kidney disease, Stage I or II	4.081	0	1.324	2.7026	0.703	3.842	0.979	0	0.368	0.6734	0.156	4.319	1.068	0	0.576	0.8219	0.125	6.55	3.604	-0.93	1.3373	1.157	1.156	-0.036	0	-0.052	-0.044	0.004	-10.401	1.494	0.833	-1.203	0.1453	0.688	0.211	0.62	0.279	-2.153	-0.7664	0.707	-1.084	0.465	0.166	-2.699	-1.1167	0.807	-1.384	1.021	0.64
Chronic pain	4.066	0	1.31	2.6883	0.703	3.824	0.979	0	0.367	0.673	0.156	4.313	1.066	0	0.574	0.82	0.126	6.528	-0.141	-0.976	-0.5583	0.213	-2.623	-0.035	0	-0.052	-0.0436	0.004	-10.342	1.506	0.818	-1.19	0.158	0.688	0.23	0.649	0.298	-2.122	-0.7364	0.707	-1.041	0.466	0.167	-2.697	-1.1153	0.807	-1.382	1.031	0.651
Chronic pharyngitis and nasopharyngitis	4.078	0	1.321	2.6995	0.703	3.838	0.979	0	0.368	0.6731	0.156	4.317	1.068	0	0.576	0.8224	0.125	6.555	2.18	-0.509	0.8357	0.686	1.218	-0.036	0	-0.052	-0.0439	0.004	-10.392	1.492	0.834	-1.204	0.144	0.688	0.209	0.615	0.275	-2.158	-0.7714	0.707	-1.091	0.465	0.166	-2.699	-1.1168	0.807	-1.384	1.023	0.642
Chronic pulmonary heart disease	4.063	0	1.307	2.6849	0.703	3.819	0.978	0	0.367	0.6729	0.156	4.317	1.07	0	0.578	0.8242	0.125	6.571	1.749	-1.746	0.0017	0.892	0.002	-0.035	0	-0.052	-0.0436	0.004	-10.34	1.494	0.832	-1.202	0.1456	0.688	0.212	0.618	0.277	-2.154	-0.7682	0.707	-1.087	0.465	0.166	-2.698	-1.1169	0.807	-1.384	1.024	0.643
Chronic renal failure [CKD]	4.063	0	1.307	2.6853	0.703	3.819	0.978	0	0.367	0.6729	0.156	4.317	1.07	0	0.578	0.8242	0.125	6.571	2.507	-2.266	0.1202	1.218	0.099	-0.035	0	-0.052	-0.0436	0.004	-10.342	1.493	0.833	-1.203	0.1454	0.688	0.211	0.617	0.277	-2.155	-0.7691	0.707	-1.088	0.465	0.166	-2.698	-1.1169	0.807	-1.384	1.024	0.643
Chronic sinusitis	4.063	0	1.307	2.6849	0.703	3.819	0.978	0	0.367	0.6729	0.156	4.317	1.07	0	0.578	0.8242	0.125	6.568	0.844	-0.853	-0.0047	0.433	-0.011	-0.035	0	-0.052	-0.0436	0.004	-10.341	1.494	0.832	-1.202	0.1457	0.688	0.212	0.618	0.277	-2.154	-0.7681	0.707	-1.086	0.465	0.166	-2.698	-1.1169	0.807	-1.384	1.024	0.643
Chronic tonsillitis and adenoiditis	4.066	0	1.31	2.6877	0.703	3.823	0.977	0	0.366	0.6712	0.156	4.305	1.069	0	0.577	0.8233	0.125	6.563	1.154	-2.472	-0.6594	0.925	-0.713	-0.035	0	-0.052	-0.0436	0.004	-10.353	1.495	0.831	-1.201	0.1468	0.688	0.213	0.618	0.278	-2.153	-0.7676	0.707	-1.086	0.465	0.166	-2.698	-1.1166	0.807	-1.384	1.025	0.644
Chronic ulcer of leg or foot	4.056	0	1.3	2.6778	0.703	3.809	0.978	0	0.367	0.6725	0.156	4.314	1.073	0	0.581	0.8272	0.125	6.592	0.784	-2.526	-0.871	0.844	-1.032	-0.035	0	-0.052	-0.0435	0.004	-10.304	1.493	0.833	-1.203	0.1454	0.688	0.211	0.623	0.281	-2.149	-0.7626	0.707	-1.078	0.464	0.166	-2.699	-1.1178	0.807	-1.385	1.026	0.646
Chronic ulcer of unspecified site	4.063	0	1.307	2.6849	0.703	3.819	0.978	0	0.367	0.6729	0.156	4.317	1.07	0	0.579	0.8244	0.125	6.572	2.211	-2.875	-0.3321	1.298	-0.256	-0.035	0	-0.052	-0.0436	0.004	-10.342	1.494	0.832	-1.202	0.1458	0.688	0.212	0.617	0.277	-2.154	-0.7683	0.707	-1.087	0.465	0.166	-2.698	-1.1169	0.807	-1.384	1.024	0.643
Chronic venous insufficiency [CVI]	4.062	0	1.306	2.684	0.703	3.817	0.981	0	0.369	0.6751	0.156	4.329	1.072	0	0.58	0.8257	0.125	6.581	2.91	-1.542	0.6838	1.136	0.602	-0.035	0	-0.052	-0.0436	0.004	-10.339	1.493	0.833	-1.203	0.1448	0.688	0.211	0.617	0.277	-2.155	-0.769	0.707	-1.088	0.464	0.166	-2.699	-1.1174	0.807	-1.385	1.022	0.641
Circadian rhythm sleep disorder	4.063	0	1.307	2.6854	0.703	3.82	0.978	0	0.367	0.673	0.156	4.317	1.07	0	0.579	0.8245	0.125	6.573	1.494	-1.999	-0.2525	0.891	-0.283	-0.035	0	-0.052	-0.0436	0.004	-10.345	1.494	0.832	-1.202	0.1456	0.688	0.212	0.617	0.277	-2.154	-0.7683	0.707	-1.087	0.464	0.166	-2.699	-1.117	0.807	-1.384	1.024	0.643
Cirrhosis of liver without mention of alcohol	4.067	0	1.31	2.6883	0.703	3.823	0.98	0	0.369	0.6745	0.156	4.326	1.072	0	0.58	0.8263	0.126	6.583	3.389	-2.176	0.6061	1.42	0.427	-0.035	0	-0.052	-0.0437	0.004	-10.349	1.492	0.834	-1.204	0.1442	0.688	0.21	0.617	0.277	-2.155	-0.7692	0.707	-1.088	0.464	0.166	-2.7	-1.1179	0.807	-1.385	1.023	0.642
Complex regional/central pain syndrome	4.063	0	1.307	2.6849	0.703	3.819	0.978	0	0.367	0.6729	0.156	4.317	1.07	0	0.578	0.8242	0.125	6.571	2.781	-2.792	-0.0056	1.422	-0.004	-0.035	0	-0.052	-0.0436	0.004	-10.332	1.494	0.832	-1.202	0.1456	0.688	0.212	0.618	0.277	-2.154	-0.7682	0.707	-1.087	0.465	0.166	-2.698	-1.1169	0.807	-1.384	1.024	0.643
Complication of internal orthopedic device	4.063	0	1.307	2.6847	0.703	3.819	0.978	0	0.367	0.6729	0.156	4.317	1.07	0	0.579	0.8246	0.125	6.574	1.557	-4.043	-1.2429	1.429	-0.87	-0.035	0	-0.052	-0.0436	0.004	-10.342	1.495	0.83	-1.201	0.1473	0.688	0.214	0.617	0.277	-2.154	-0.7684	0.707	-1.087	0.464	0.166	-2.698	-1.117	0.807	-1.384	1.024	0.643
Complications of surgical and medical procedures	4.06	0	1.305	2.6825	0.703	3.816	0.978	0	0.367	0.6728	0.156	4.316	1.069	0	0.577	0.8232	0.125	6.563	2.732	-1.58	0.5764	1.1	0.524	-0.035	0	-0.052	-0.0435	0.004	-10.323	1.494	0.832	-1.201	0.1463	0.688	0.213	0.618	0.277	-2.153	-0.7678	0.707	-1.086	0.465	0.166	-2.698	-1.1163	0.807	-1.384	1.023	0.643
Complications of transplants and reattached limbs	4.063	0	1.307	2.6847	0.703	3.819	0.979	0	0.368	0.6731	0.156	4.318	1.07	0	0.579	0.8244	0.125	6.572	1.536	-1.323	0.1066	0.729	0.146	-0.035	0	-0.052	-0.0436	0.004	-10.342	1.493	0.832	-1.202	0.1455	0.688	0.212	0.617	0.277	-2.154	-0.7683	0.707	-1.087	0.465	0.166	-2.698	-1.1169	0.807	-1.384	1.023	0.643
Concussion	4.063	0	1.307	2.6848	0.703	3.819	0.979	0	0.367	0.673	0.156	4.316	1.07	0	0.578	0.8242	0.125	6.571	2.372	-2.455	-0.0417	1.231	-0.034	-0.035	0	-0.052	-0.0436	0.004	-10.341	1.494	0.832	-1.202	0.1456	0.688	0.212	0.618	0.277	-2.154	-0.7682	0.707	-1.087	0.465	0.166	-2.698	-1.1169	0.807	-1.384	1.024	0.643
Congenital anomalies of mouth/tongue	4.065	0	1.308	2.6865	0.703	3.821	0.978	0	0.367	0.6729	0.156	4.317	1.071	0	0.579	0.8247	0.125	6.574	1.428	-4.306	-1.4392	1.463	-0.984	-0.035	0	-0.052	-0.0436	0.004	-10.35	1.495	0.831	-1.201	0.1471	0.688	0.214	0.617	0.277	-2.154	-0.7684	0.707	-1.087	0.464	0.166	-2.699	-1.1171	0.807	-1.384	1.024	0.643
Congenital anomalies of skin	4.065	0	1.309	2.6869	0.703	3.821	0.981	0	0.37	0.6755	0.156	4.331	1.071	0	0.579	0.8251	0.125	6.577	1.043	-2.648	-0.8029	0.942	-0.853	-0.035	0	-0.052	-0.0436	0.004	-10.356	1.494	0.832	-1.202	0.1458	0.688	0.212	0.617	0.277	-2.155	-0.7686	0.707	-1.087	0.464	0.166	-2.699	-1.1173	0.807	-1.385	1.024	0.643
Congenital deformities of feet	4.07	0	1.314	2.6922	0.703	3.829	0.976	0	0.365	0.6704	0.156	4.299	1.067	0	0.575	0.8214	0.126	6.544	0.62	-3.075	-1.2276	0.942	-1.303	-0.035	0	-0.052	-0.0437	0.004	-10.371	1.495	0.831	-1.201	0.1469	0.688	0.214	0.628	0.284	-2.144	-0.758	0.707	-1.072	0.465	0.167	-2.698	-1.116	0.807	-1.383	1.024	0.643
Congenital osteodystrophies	4.063	0	1.307	2.6854	0.703	3.82	0.98	0	0.368	0.674	0.156	4.323	1.07	0	0.579	0.8245	0.125	6.573	2.155	-1.073	0.5408	0.823	0.657	-0.035	0	-0.052	-0.0436	0.004	-10.345	1.493	0.833	-1.203	0.1451	0.688	0.211	0.617	0.277	-2.154	-0.7684	0.707	-1.087	0.465	0.166	-2.698	-1.117	0.807	-1.384	1.023	0.642
Conjunctivitis, infectious	4.071	0	1.316	2.6936	0.703	3.833	0.969	0	0.357	0.6629	0.156	4.245	1.055	0	0.562	0.8089	0.126	6.431	-0.199	-1.944	-1.0712	0.445	-2.407	-0.035	0	-0.052	-0.0436	0.004	-10.349	1.505	0.818	-1.189	0.158	0.687	0.23	0.634	0.288	-2.136	-0.7514	0.707	-1.063	0.47	0.168	-2.691	-1.1109	0.806	-1.378	1.035	0.656
Constipation	4.062	0	1.306	2.6844	0.703	3.818	0.978	0	0.367	0.6721	0.156	4.312	1.072	0	0.58	0.8258	0.125	6.583	0.498	-1.299	-0.4007	0.458	-0.874	-0.035	0	-0.052	-0.0436	0.004	-10.347	1.495	0.83	-1.201	0.1473	0.688	0.214	0.622	0.28	-2.15	-0.7637	0.707	-1.08	0.464	0.166	-2.699	-1.1175	0.807	-1.385	1.025	0.645
Contact dermatitis and other eczema due to plants [except food]	4.062	0	1.306	2.6836	0.703	3.817	0.979	0	0.368	0.6733	0.156	4.32	1.072	0	0.58	0.8263	0.125	6.587	0.176	-4.247	-2.0356	1.128	-1.804	-0.035	0	-0.052	-0.0436	0.004	-10.337	1.493	0.834	-1.204	0.1445	0.688	0.21	0.617	0.277	-2.155	-0.7693	0.707	-1.088	0.464	0.166	-2.699	-1.1177	0.807	-1.385	1.024	0.643
Contusion	4.063	0	1.307	2.685	0.703	3.819	0.978	0	0.367	0.673	0.156	4.317	1.07	0	0.578	0.8241	0.125	6.57	0.849	-0.995	-0.073	0.47	-0.155	-0.035	0	-0.052	-0.0436	0.004	-10.343	1.494	0.832	-1.202	0.146	0.688	0.212	0.618	0.278	-2.153	-0.7676	0.707	-1.086	0.465	0.166	-2.698	-1.1168	0.807	-1.384	1.023	0.643
Corns and callosities	4.058	0	1.303	2.6804	0.703	3.813	0.982	0	0.371	0.6765	0.156	4.337	1.07	0	0.579	0.8244	0.125	6.573	0.839	-2.127	-0.6443	0.757	-0.852	-0.035	0	-0.052	-0.0435	0.004	-10.311	1.494	0.832	-1.202	0.1463	0.688	0.213	0.617	0.277	-2.154	-0.7686	0.707	-1.087	0.465	0.166	-2.698	-1.1167	0.807	-1.384	1.023	0.643
Coronary atherosclerosis	4.077	0	1.32	2.6982	0.703	3.836	0.979	0	0.368	0.6734	0.156	4.319	1.069	0	0.577	0.823	0.125	6.56	2.412	-0.763	0.8245	0.81	1.018	-0.036	0	-0.052	-0.0439	0.004	-10.384	1.49	0.837	-1.207	0.1415	0.688	0.206	0.612	0.274	-2.16	-0.7738	0.707	-1.094	0.465	0.166	-2.699	-1.117	0.807	-1.384	1.022	0.641
Cough	4.064	0	1.309	2.6865	0.703	3.822	0.979	0	0.368	0.6734	0.156	4.319	1.07	0	0.578	0.8239	0.125	6.568	0.408	-0.499	-0.0457	0.231	-0.197	-0.035	0	-0.052	-0.0436	0.004	-10.333	1.492	0.833	-1.203	0.1447	0.688	0.21	0.616	0.276	-2.155	-0.7694	0.707	-1.089	0.463	0.166	-2.699	-1.1175	0.807	-1.385	1.021	0.641
Cyst of bone	4.063	0	1.307	2.6852	0.703	3.819	0.978	0	0.367	0.673	0.156	4.317	1.07	0	0.579	0.8246	0.125	6.574	2.056	-3.507	-0.7255	1.419	-0.511	-0.035	0	-0.052	-0.0436	0.004	-10.344	1.493	0.833	-1.203	0.1454	0.688	0.211	0.617	0.277	-2.154	-0.7684	0.707	-1.087	0.464	0.166	-2.699	-1.117	0.807	-1.384	1.024	0.643
Cyst of kidney, acquired	4.064	0	1.308	2.6861	0.703	3.821	0.978	0	0.366	0.672	0.156	4.311	1.07	0	0.578	0.8243	0.125	6.571	1.972	-1.417	0.2775	0.865	0.321	-0.035	0	-0.052	-0.0436	0.004	-10.346	1.493	0.833	-1.203	0.1449	0.688	0.211	0.618	0.277	-2.154	-0.7682	0.707	-1.086	0.465	0.166	-2.698	-1.117	0.807	-1.384	1.024	0.643
Cyst of the salivary gland	4.062	0	1.307	2.6845	0.703	3.818	0.978	0	0.367	0.673	0.156	4.317	1.07	0	0.579	0.8245	0.125	6.573	2.238	-3.427	-0.5946	1.445	-0.411	-0.035	0	-0.052	-0.0436	0.004	-10.34	1.493	0.832	-1.202	0.1455	0.688	0.212	0.617	0.277	-2.154	-0.7684	0.707	-1.087	0.465	0.166	-2.698	-1.117	0.807	-1.384	1.024	0.643
Decreased libido	4.063	0	1.307	2.6854	0.703	3.819	0.978	0	0.367	0.6728	0.156	4.316	1.07	0	0.578	0.8243	0.125	6.571	0.92	-0.849	0.0354	0.451	0.078	-0.035	0	-0.052	-0.0436	0.004	-10.338	1.493	0.833	-1.203	0.1453	0.688	0.211	0.618	0.277	-2.154	-0.7682	0.707	-1.087	0.465	0.166	-2.698	-1.1169	0.807	-1.384	1.023	0.643
Decreased white blood cell count	4.061	0	1.305	2.6832	0.703	3.816	0.979	0	0.368	0.6732	0.156	4.319	1.072	0	0.58	0.8261	0.125	6.585	0.675	-1.749	-0.5373	0.618	-0.869	-0.035	0	-0.052	-0.0436	0.004	-10.336	1.493	0.833	-1.203	0.1447	0.688	0.21	0.625	0.282	-2.147	-0.7607	0.707	-1.076	0.484	0.174	-2.679	-1.0974	0.807	-1.36	1.024	0.643
Degeneration of intervertebral disc	4.07	0	1.316	2.6929	0.703	3.833	0.978	0	0.366	0.672	0.156	4.31	1.07	0	0.578	0.8243	0.125	6.571	0.754	-1.13	-0.1882	0.481	-0.392	-0.035	0	-0.052	-0.0435	0.004	-10.325	1.484	0.842	-1.21	0.1367	0.687	0.199	0.608	0.272	-2.162	-0.7769	0.707	-1.099	0.462	0.165	-2.699	-1.1186	0.806	-1.388	1.014	0.634
Depression	4.063	0	1.307	2.685	0.703	3.819	0.978	0	0.367	0.6728	0.156	4.316	1.07	0	0.578	0.824	0.126	6.566	1.414	-1.484	-0.0348	0.739	-0.047	-0.035	0	-0.052	-0.0436	0.004	-10.342	1.494	0.832	-1.202	0.1458	0.688	0.212	0.618	0.277	-2.154	-0.7681	0.707	-1.086	0.465	0.166	-2.698	-1.1168	0.807	-1.384	1.024	0.643
Dermatitis due to solar radiation	4.064	0	1.308	2.6857	0.703	3.82	0.978	0	0.367	0.6729	0.156	4.317	1.07	0	0.578	0.824	0.125	6.569	2.704	-1.99	0.3567	1.197	0.298	-0.035	0	-0.052	-0.0436	0.004	-10.345	1.493	0.833	-1.203	0.1454	0.688	0.211	0.618	0.277	-2.154	-0.7681	0.707	-1.086	0.465	0.166	-2.698	-1.1168	0.807	-1.384	1.023	0.643
Dermatomycoses	4.063	0	1.307	2.6847	0.703	3.819	0.978	0	0.367	0.6727	0.156	4.316	1.07	0	0.578	0.8241	0.125	6.57	1.673	-1.488	0.0922	0.806	0.114	-0.035	0	-0.052	-0.0436	0.004	-10.34	1.493	0.833	-1.203	0.1453	0.688	0.211	0.618	0.277	-2.154	-0.7682	0.707	-1.086	0.465	0.166	-2.698	-1.1168	0.807	-1.384	1.023	0.643
Dermatophytosis of nail	4.061	0	1.305	2.683	0.703	3.817	0.975	0	0.363	0.669	0.156	4.29	1.068	0	0.576	0.8218	0.125	6.549	0.296	-1.639	-0.6718	0.494	-1.361	-0.035	0	-0.052	-0.0435	0.004	-10.324	1.498	0.827	-1.197	0.1505	0.688	0.219	0.624	0.282	-2.147	-0.7613	0.707	-1.077	0.465	0.167	-2.697	-1.1158	0.807	-1.383	1.028	0.648
Dermatophytosis of the body	4.064	0	1.308	2.6858	0.703	3.82	0.977	0	0.366	0.6716	0.156	4.308	1.07	0	0.578	0.8239	0.125	6.569	0.824	-1.358	-0.2666	0.557	-0.479	-0.035	0	-0.052	-0.0436	0.004	-10.346	1.495	0.831	-1.201	0.1468	0.688	0.213	0.621	0.279	-2.151	-0.7648	0.707	-1.082	0.465	0.166	-2.698	-1.1168	0.807	-1.384	1.025	0.644
Diabetes mellitus	4.062	0	1.306	2.6844	0.703	3.818	0.978	0	0.367	0.673	0.156	4.317	1.07	0	0.579	0.8245	0.125	6.573	2.254	-3.399	-0.5728	1.442	-0.397	-0.035	0	-0.052	-0.0436	0.004	-10.34	1.493	0.832	-1.202	0.1455	0.688	0.212	0.617	0.277	-2.154	-0.7684	0.707	-1.087	0.465	0.166	-2.698	-1.1169	0.807	-1.384	1.024	0.643
Diaphragmatic hernia	4.065	0	1.309	2.6871	0.703	3.823	0.975	0	0.364	0.6693	0.156	4.29	1.067	0	0.575	0.8209	0.126	6.537	1.085	-2.019	-0.4668	0.792	-0.59	-0.035	0	-0.052	-0.0436	0.004	-10.345	1.496	0.83	-1.2	0.1479	0.688	0.215	0.619	0.278	-2.152	-0.7664	0.707	-1.084	0.466	0.167	-2.697	-1.1156	0.807	-1.383	1.025	0.645
Diarrhea	4.098	0	1.348	2.7233	0.702	3.882	0.978	0	0.367	0.6723	0.156	4.312	1.073	0	0.581	0.8274	0.126	6.59	0.056	-1.321	-0.6326	0.351	-1.801	-0.035	0	-0.052	-0.0436	0.004	-10.332	1.453	0.874	-1.236	0.1087	0.686	0.158	0.573	0.251	-2.192	-0.8093	0.705	-1.147	0.421	0.151	-2.736	-1.1576	0.806	-1.437	0.984	0.605
Difficulty in walking	4.07	0	1.314	2.6921	0.703	3.828	0.979	0	0.368	0.6732	0.156	4.318	1.071	0	0.579	0.825	0.125	6.576	1.411	-4.264	-1.4266	1.448	-0.986	-0.036	0	-0.052	-0.0438	0.004	-10.376	1.493	0.833	-1.203	0.1448	0.688	0.21	0.618	0.277	-2.154	-0.7683	0.707	-1.086	0.464	0.166	-2.699	-1.1175	0.807	-1.385	1.023	0.642
Diplopia and disorders of binocular vision	4.064	0	1.307	2.6853	0.703	3.819	0.978	0	0.367	0.6727	0.156	4.315	1.074	0	0.582	0.828	0.126	6.597	0.827	-3.179	-1.1759	1.022	-1.15	-0.035	0	-0.052	-0.0436	0.004	-10.353	1.492	0.835	-1.205	0.1435	0.688	0.209	0.616	0.276	-2.156	-0.7701	0.707	-1.089	0.463	0.166	-2.7	-1.1185	0.807	-1.386	1.027	0.646
Disease of capillaries	4.062	0	1.306	2.6841	0.703	3.818	0.978	0	0.367	0.6729	0.156	4.317	1.07	0	0.579	0.8244	0.125	6.572	2.348	-3.232	-0.442	1.423	-0.31	-0.035	0	-0.052	-0.0436	0.004	-10.337	1.493	0.832	-1.202	0.1456	0.688	0.212	0.617	0.277	-2.154	-0.7683	0.707	-1.087	0.465	0.166	-2.698	-1.1169	0.807	-1.384	1.024	0.643
Diseases and other conditions of the tongue	4.062	0	1.306	2.6842	0.703	3.818	0.978	0	0.367	0.6729	0.156	4.317	1.07	0	0.579	0.8245	0.125	6.573	1.609	-1.903	-0.147	0.896	-0.164	-0.035	0	-0.052	-0.0436	0.004	-10.337	1.494	0.832	-1.202	0.1459	0.688	0.212	0.617	0.277	-2.154	-0.7684	0.707	-1.087	0.465	0.166	-2.698	-1.1169	0.807	-1.384	1.024	0.643
Diseases of hair and hair follicles	4.066	0	1.31	2.6879	0.703	3.823	0.972	0	0.361	0.6664	0.156	4.272	1.067	0	0.575	0.8208	0.126	6.54	0.184	-1.444	-0.6299	0.415	-1.517	-0.035	0	-0.052	-0.0436	0.004	-10.347	1.499	0.826	-1.196	0.1516	0.688	0.22	0.635	0.288	-2.137	-0.7513	0.707	-1.063	0.466	0.167	-2.697	-1.1156	0.807	-1.383	1.028	0.648
Diseases of lips	4.064	0	1.308	2.6859	0.703	3.82	0.978	0	0.367	0.6729	0.156	4.317	1.07	0	0.578	0.8236	0.125	6.566	1.966	-1.412	0.2766	0.862	0.321	-0.035	0	-0.052	-0.0436	0.004	-10.345	1.494	0.832	-1.202	0.1459	0.688	0.212	0.618	0.277	-2.154	-0.7679	0.707	-1.086	0.465	0.166	-2.698	-1.1167	0.807	-1.384	1.023	0.643
Diseases of nail, NOS	4.063	0	1.307	2.6854	0.703	3.82	0.979	0	0.367	0.673	0.156	4.317	1.07	0	0.578	0.8241	0.125	6.57	1.28	-1.103	0.0887	0.608	0.146	-0.035	0	-0.052	-0.0436	0.004	-10.343	1.493	0.833	-1.203	0.1453	0.688	0.211	0.618	0.277	-2.154	-0.7681	0.707	-1.086	0.465	0.166	-2.698	-1.1168	0.807	-1.384	1.023	0.642
Diseases of pancreas	4.062	0	1.306	2.6839	0.703	3.817	0.979	0	0.368	0.6734	0.156	4.319	1.07	0	0.579	0.8244	0.125	6.572	2.539	-1.91	0.3145	1.135	0.277	-0.035	0	-0.052	-0.0436	0.004	-10.334	1.493	0.833	-1.203	0.1453	0.688	0.211	0.617	0.277	-2.154	-0.7684	0.707	-1.087	0.465	0.166	-2.698	-1.1169	0.807	-1.384	1.023	0.643
Diseases of the jaws	4.065	0	1.309	2.6867	0.703	3.822	0.976	0	0.365	0.6708	0.156	4.302	1.069	0	0.577	0.8226	0.125	6.556	1.958	-3.593	-0.8175	1.416	-0.577	-0.035	0	-0.052	-0.0436	0.004	-10.347	1.494	0.831	-1.201	0.1465	0.688	0.213	0.618	0.278	-2.153	-0.7673	0.707	-1.085	0.465	0.167	-2.698	-1.1163	0.807	-1.384	1.025	0.644
Diseases of the larynx and vocal cords	4.063	0	1.307	2.6849	0.703	3.819	0.978	0	0.367	0.6729	0.156	4.316	1.07	0	0.578	0.8242	0.126	6.566	2.778	-2.793	-0.0076	1.421	-0.005	-0.035	0	-0.052	-0.0436	0.004	-10.341	1.494	0.832	-1.202	0.1456	0.688	0.212	0.618	0.277	-2.154	-0.7682	0.707	-1.087	0.465	0.166	-2.698	-1.1169	0.807	-1.384	1.024	0.643
Diseases of the oral soft tissues, excluding lesions specific for gingiva and tongue	4.063	0	1.307	2.6848	0.703	3.819	0.978	0	0.367	0.6729	0.156	4.317	1.07	0	0.578	0.8241	0.125	6.569	1.69	-1.594	0.0476	0.838	0.057	-0.035	0	-0.052	-0.0436	0.004	-10.339	1.494	0.832	-1.202	0.1456	0.688	0.212	0.618	0.277	-2.154	-0.7682	0.707	-1.086	0.465	0.166	-2.698	-1.1168	0.807	-1.384	1.023	0.643
Dislocation	4.148	0	1.371	2.7595	0.708	3.895	0.977	0	0.366	0.6715	0.156	4.308	1.072	0	0.58	0.8259	0.125	6.583	0.655	-1.658	-0.5016	0.59	-0.85	-0.035	0	-0.052	-0.0435	0.004	-10.328	1.428	0.921	-1.291	0.0684	0.694	0.099	0.554	0.237	-2.239	-0.8427	0.712	-1.183	0.397	0.141	-2.787	-1.1953	0.812	-1.472	0.96	0.57
Disorder of skin and subcutaneous tissue NOS	4.058	0	1.303	2.6808	0.703	3.814	0.976	0	0.365	0.6707	0.156	4.302	1.067	0	0.575	0.8209	0.125	6.543	0.34	-1.121	-0.3906	0.373	-1.048	-0.035	0	-0.052	-0.0435	0.004	-10.305	1.499	0.826	-1.196	0.1512	0.688	0.22	0.619	0.278	-2.152	-0.7667	0.707	-1.085	0.466	0.167	-2.696	-1.1153	0.807	-1.383	1.027	0.647
Disorders involving the immune mechanism	4.063	0	1.307	2.6849	0.703	3.819	0.978	0	0.367	0.6729	0.156	4.317	1.07	0	0.578	0.8243	0.125	6.571	2.334	-2.44	-0.0533	1.218	-0.044	-0.035	0	-0.052	-0.0436	0.004	-10.342	1.494	0.832	-1.202	0.1456	0.688	0.212	0.617	0.277	-2.154	-0.7683	0.707	-1.087	0.465	0.166	-2.698	-1.1169	0.807	-1.384	1.024	0.643
Disorders of acoustic nerve	4.063	0	1.307	2.6851	0.703	3.819	0.978	0	0.367	0.6729	0.156	4.317	1.07	0	0.578	0.8242	0.125	6.571	2.735	-2.621	0.057	1.366	0.042	-0.035	0	-0.052	-0.0436	0.004	-10.339	1.494	0.832	-1.202	0.1456	0.688	0.212	0.618	0.277	-2.154	-0.7682	0.707	-1.087	0.465	0.166	-2.698	-1.1169	0.807	-1.384	1.024	0.643
Disorders of bilirubin excretion	4.063	0	1.307	2.685	0.703	3.819	0.978	0	0.367	0.6728	0.156	4.316	1.07	0	0.578	0.8242	0.125	6.571	1.601	-1.664	-0.0312	0.833	-0.037	-0.035	0	-0.052	-0.0436	0.004	-10.342	1.494	0.832	-1.202	0.1457	0.688	0.212	0.618	0.277	-2.154	-0.7682	0.707	-1.087	0.465	0.166	-2.698	-1.1169	0.807	-1.384	1.024	0.643
Disorders of coccyx	4.061	0	1.305	2.6829	0.703	3.816	0.978	0	0.367	0.6728	0.156	4.316	1.07	0	0.579	0.8244	0.125	6.572	1.806	-4.203	-1.1985	1.533	-0.782	-0.035	0	-0.052	-0.0435	0.004	-10.33	1.495	0.831	-1.201	0.1471	0.688	0.214	0.628	0.284	-2.144	-0.7583	0.707	-1.072	0.465	0.166	-2.698	-1.1168	0.807	-1.384	1.024	0.643
Disorders of conjunctiva	4.061	0	1.305	2.683	0.703	3.816	0.979	0	0.368	0.6738	0.156	4.322	1.071	0	0.579	0.825	0.125	6.577	1.17	-1.823	-0.3262	0.764	-0.427	-0.035	0	-0.052	-0.0436	0.004	-10.332	1.493	0.832	-1.202	0.1455	0.688	0.212	0.62	0.279	-2.152	-0.766	0.707	-1.083	0.464	0.166	-2.699	-1.1171	0.807	-1.384	1.024	0.643
Disorders of diaphragm	4.063	0	1.307	2.6846	0.703	3.819	0.978	0	0.367	0.6729	0.156	4.317	1.07	0	0.578	0.8243	0.125	6.571	2.376	-2.603	-0.1134	1.27	-0.089	-0.035	0	-0.052	-0.0436	0.004	-10.34	1.494	0.832	-1.202	0.1457	0.688	0.212	0.617	0.277	-2.154	-0.7683	0.707	-1.087	0.465	0.166	-2.698	-1.1169	0.807	-1.384	1.024	0.643
Disorders of penis	4.063	0	1.307	2.6849	0.703	3.819	0.978	0	0.367	0.6729	0.156	4.317	1.07	0	0.578	0.8242	0.125	6.571	1.618	-1.63	-0.0058	0.829	-0.007	-0.035	0	-0.052	-0.0436	0.004	-10.34	1.494	0.832	-1.202	0.1456	0.688	0.212	0.618	0.277	-2.154	-0.7682	0.707	-1.087	0.465	0.166	-2.698	-1.1169	0.807	-1.384	1.024	0.643
Disorders of sacrum	4.06	0	1.304	2.6823	0.703	3.815	0.982	0	0.37	0.6759	0.156	4.334	1.071	0	0.579	0.8249	0.125	6.576	1.014	-3.082	-1.0341	1.045	-0.99	-0.035	0	-0.052	-0.0435	0.004	-10.328	1.494	0.831	-1.201	0.1464	0.688	0.213	0.626	0.282	-2.146	-0.76	0.707	-1.075	0.464	0.166	-2.698	-1.117	0.807	-1.384	1.024	0.643
Disorders of the orbit	4.062	0	1.306	2.6844	0.703	3.818	0.978	0	0.367	0.673	0.156	4.317	1.07	0	0.579	0.8245	0.125	6.573	2.23	-3.332	-0.551	1.419	-0.388	-0.035	0	-0.052	-0.0436	0.004	-10.339	1.493	0.832	-1.202	0.1455	0.688	0.212	0.617	0.277	-2.154	-0.7684	0.707	-1.087	0.465	0.166	-2.698	-1.1169	0.807	-1.384	1.024	0.643
Disorders of the pituitary gland and its hypothalamic control	4.063	0	1.307	2.6846	0.703	3.818	0.979	0	0.368	0.6733	0.156	4.319	1.071	0	0.579	0.8248	0.126	6.571	2.647	-2.332	0.1573	1.27	0.124	-0.035	0	-0.052	-0.0436	0.004	-10.342	1.493	0.833	-1.203	0.1451	0.688	0.211	0.617	0.277	-2.154	-0.7685	0.707	-1.087	0.464	0.166	-2.699	-1.1171	0.807	-1.384	1.023	0.643
Disorders of vitreous body	4.068	0	1.311	2.6895	0.703	3.825	0.98	0	0.368	0.6739	0.156	4.323	1.071	0	0.579	0.8247	0.125	6.574	2.133	-1.24	0.4467	0.86	0.519	-0.035	0	-0.052	-0.0437	0.004	-10.352	1.492	0.834	-1.204	0.1438	0.688	0.209	0.618	0.277	-2.154	-0.7683	0.707	-1.086	0.464	0.166	-2.699	-1.1173	0.807	-1.384	1.023	0.642
Displacement of intervertebral disc	4.067	0	1.311	2.6886	0.703	3.824	0.979	0	0.368	0.6735	0.156	4.318	1.07	0	0.578	0.8238	0.126	6.563	0.03	-1.754	-0.8617	0.455	-1.893	-0.035	0	-0.052	-0.0437	0.004	-10.36	1.497	0.829	-1.199	0.1486	0.688	0.216	0.626	0.282	-2.146	-0.7605	0.707	-1.075	0.506	0.183	-2.661	-1.0771	0.808	-1.333	1.027	0.646
Disturbance of skin sensation	4.043	0	1.279	2.661	0.705	3.773	0.98	0	0.369	0.6746	0.156	4.327	1.072	0	0.58	0.8256	0.125	6.581	1.208	-0.264	0.4721	0.376	1.257	-0.036	0	-0.052	-0.0438	0.004	-10.376	1.523	0.804	-1.18	0.1712	0.69	0.248	0.649	0.296	-2.129	-0.74	0.709	-1.044	0.498	0.179	-2.671	-1.0864	0.809	-1.344	1.056	0.674
Disturbances of sensation of smell and taste	4.063	0	1.308	2.6856	0.703	3.82	0.976	0	0.365	0.6707	0.156	4.3	1.068	0	0.576	0.822	0.126	6.546	1.574	-2.405	-0.4154	1.015	-0.409	-0.035	0	-0.052	-0.0436	0.004	-10.34	1.495	0.831	-1.201	0.1469	0.688	0.214	0.619	0.278	-2.153	-0.767	0.707	-1.085	0.465	0.167	-2.697	-1.116	0.807	-1.383	1.024	0.644
Diverticulitis	4.06	0	1.305	2.6826	0.703	3.816	0.978	0	0.367	0.6729	0.156	4.317	1.068	0	0.576	0.8223	0.125	6.554	0.657	-2.283	-0.8131	0.75	-1.084	-0.035	0	-0.052	-0.0435	0.004	-10.321	1.497	0.829	-1.199	0.1488	0.688	0.216	0.618	0.278	-2.153	-0.7674	0.707	-1.086	0.465	0.167	-2.697	-1.116	0.807	-1.383	1.024	0.644
Diverticulosis	4.059	0	1.303	2.6807	0.703	3.814	0.976	0	0.365	0.6702	0.156	4.298	1.068	0	0.577	0.8226	0.125	6.556	0.594	-1.093	-0.2497	0.43	-0.58	-0.035	0	-0.052	-0.0435	0.004	-10.304	1.495	0.83	-1.2	0.1477	0.688	0.215	0.622	0.28	-2.149	-0.7636	0.707	-1.08	0.465	0.167	-2.697	-1.116	0.807	-1.383	1.025	0.645
Dizziness and giddiness (Light-headedness and vertigo)	4.064	0	1.309	2.6865	0.703	3.821	0.978	0	0.367	0.6729	0.156	4.316	1.068	0	0.576	0.8224	0.125	6.555	0.564	-0.95	-0.1928	0.386	-0.499	-0.035	0	-0.052	-0.0436	0.004	-10.346	1.495	0.83	-1.2	0.1476	0.688	0.215	0.62	0.279	-2.151	-0.7656	0.707	-1.083	0.465	0.167	-2.698	-1.1162	0.807	-1.383	1.025	0.644
Dry eyes	4.069	0	1.312	2.6904	0.703	3.826	0.981	0	0.37	0.6752	0.156	4.33	1.07	0	0.578	0.8241	0.125	6.568	3.5	-0.76	1.37	1.087	1.261	-0.035	0	-0.052	-0.0437	0.004	-10.362	1.492	0.835	-1.204	0.1436	0.688	0.209	0.618	0.277	-2.154	-0.768	0.707	-1.086	0.465	0.166	-2.699	-1.1171	0.807	-1.384	1.021	0.64
Dysmetabolic syndrome X	4.064	0	1.308	2.6864	0.703	3.821	0.978	0	0.367	0.6729	0.156	4.317	1.07	0	0.578	0.8239	0.125	6.568	2.806	-1.741	0.5327	1.16	0.459	-0.035	0	-0.052	-0.0436	0.004	-10.348	1.493	0.833	-1.203	0.1451	0.688	0.211	0.618	0.277	-2.154	-0.768	0.707	-1.086	0.465	0.166	-2.698	-1.1168	0.807	-1.384	1.023	0.643
Dyspepsia and other specified disorders of function of stomach	4.063	0	1.307	2.6849	0.703	3.819	0.978	0	0.367	0.6729	0.156	4.317	1.07	0	0.578	0.8242	0.125	6.57	1.613	-1.597	0.0077	0.819	0.009	-0.035	0	-0.052	-0.0436	0.004	-10.341	1.494	0.832	-1.202	0.1456	0.688	0.212	0.618	0.277	-2.154	-0.7683	0.707	-1.087	0.465	0.166	-2.698	-1.1169	0.807	-1.384	1.024	0.643
Dysphagia	4.064	0	1.307	2.6852	0.703	3.818	0.978	0	0.367	0.6729	0.156	4.316	1.07	0	0.578	0.8242	0.125	6.571	1.021	-1.039	-0.0089	0.526	-0.017	-0.035	0	-0.052	-0.0436	0.004	-10.334	1.494	0.833	-1.203	0.1452	0.688	0.211	0.617	0.277	-2.154	-0.7685	0.707	-1.087	0.465	0.166	-2.7	-1.1173	0.807	-1.384	1.024	0.643
Dysuria	4.067	0	1.311	2.689	0.703	3.824	0.98	0	0.369	0.6742	0.156	4.324	1.07	0	0.578	0.824	0.125	6.568	1.294	-0.662	0.3157	0.499	0.633	-0.035	0	-0.052	-0.0437	0.004	-10.358	1.492	0.834	-1.204	0.1444	0.688	0.21	0.616	0.276	-2.155	-0.7696	0.707	-1.088	0.442	0.157	-2.727	-1.1425	0.808	-1.414	1.022	0.641
Edema	4.062	0	1.306	2.684	0.703	3.818	0.978	0	0.367	0.6722	0.156	4.312	1.07	0	0.578	0.8237	0.125	6.566	1.862	-0.686	0.5883	0.65	0.905	-0.035	0	-0.052	-0.0436	0.004	-10.335	1.492	0.834	-1.203	0.1445	0.688	0.21	0.614	0.275	-2.158	-0.7719	0.707	-1.092	0.465	0.166	-2.698	-1.1166	0.807	-1.384	1.023	0.642
Effects of other external causes	4.062	0	1.306	2.6836	0.703	3.817	0.979	0	0.368	0.6738	0.156	4.322	1.071	0	0.579	0.8247	0.125	6.574	2.714	-1.691	0.5114	1.124	0.455	-0.035	0	-0.052	-0.0436	0.004	-10.335	1.493	0.833	-1.203	0.1449	0.688	0.211	0.617	0.277	-2.154	-0.7685	0.707	-1.087	0.464	0.166	-2.698	-1.117	0.807	-1.384	1.023	0.642
Elevated prostate specific antigen [PSA]	4.059	0	1.303	2.6814	0.703	3.814	0.979	0	0.368	0.6737	0.156	4.321	1.07	0	0.579	0.8246	0.125	6.574	1.093	-1.595	-0.2509	0.686	-0.366	-0.035	0	-0.052	-0.0435	0.004	-10.311	1.494	0.832	-1.202	0.1459	0.688	0.212	0.617	0.277	-2.154	-0.7686	0.707	-1.087	0.464	0.166	-2.698	-1.1169	0.807	-1.384	1.024	0.643
Elevated white blood cell count	4.06	0	1.304	2.6823	0.703	3.815	0.977	0	0.366	0.6713	0.156	4.306	1.07	0	0.578	0.824	0.125	6.568	3.232	-1.014	1.109	1.083	1.024	-0.035	0	-0.052	-0.0435	0.004	-10.322	1.494	0.832	-1.202	0.1459	0.688	0.212	0.617	0.277	-2.154	-0.7682	0.707	-1.087	0.441	0.157	-2.728	-1.1433	0.808	-1.414	1.023	0.642
Empyema and pneumothorax	4.064	0	1.308	2.6857	0.703	3.82	0.979	0	0.367	0.673	0.156	4.318	1.07	0	0.579	0.8246	0.125	6.574	1.985	-3.567	-0.791	1.416	-0.558	-0.035	0	-0.052	-0.0436	0.004	-10.346	1.493	0.833	-1.203	0.1454	0.688	0.211	0.617	0.277	-2.154	-0.7684	0.707	-1.087	0.464	0.166	-2.699	-1.1171	0.807	-1.384	1.024	0.643
Enthesopathy	4.058	0	1.304	2.6811	0.703	3.815	0.974	0	0.363	0.6681	0.156	4.285	1.064	0	0.572	0.8178	0.126	6.514	0.061	-1.214	-0.5769	0.325	-1.773	-0.035	0	-0.052	-0.0434	0.004	-10.297	1.504	0.82	-1.191	0.1565	0.687	0.228	0.635	0.288	-2.136	-0.7505	0.707	-1.062	0.467	0.167	-2.695	-1.114	0.807	-1.381	1.026	0.646
Epilepsy, recurrent seizures, convulsions	4.063	0	1.307	2.6848	0.703	3.818	0.98	0	0.369	0.6744	0.156	4.325	1.072	0	0.58	0.8257	0.125	6.58	2.913	-1.846	0.5334	1.214	0.439	-0.035	0	-0.052	-0.0436	0.004	-10.344	1.493	0.833	-1.203	0.1448	0.688	0.21	0.613	0.274	-2.159	-0.7733	0.707	-1.094	0.464	0.166	-2.699	-1.1175	0.807	-1.385	1.023	0.642
Epistaxis or throat hemorrhage	4.051	0	1.286	2.6684	0.705	3.783	0.979	0	0.368	0.6733	0.156	4.319	1.07	0	0.578	0.8238	0.125	6.567	1.87	-1.228	0.3207	0.79	0.406	-0.035	0	-0.052	-0.0435	0.004	-10.324	1.512	0.817	-1.192	0.1598	0.69	0.232	0.634	0.287	-2.145	-0.7553	0.709	-1.065	0.483	0.173	-2.687	-1.1021	0.809	-1.363	1.041	0.658
Erectile dysfunction [ED]	4.072	0	1.314	2.693	0.704	3.828	0.986	0	0.374	0.68	0.156	4.36	1.077	0	0.585	0.8309	0.126	6.617	1.385	-0.211	0.5872	0.407	1.442	-0.036	0	-0.052	-0.0439	0.004	-10.381	1.483	0.845	-1.215	0.1343	0.688	0.195	0.609	0.272	-2.164	-0.7775	0.707	-1.099	0.462	0.165	-2.702	-1.12	0.807	-1.387	1.017	0.635
Essential hypertension	4.074	0	1.317	2.6956	0.703	3.832	0.983	0	0.372	0.6776	0.156	4.345	1.073	0	0.581	0.8269	0.125	6.59	0.862	-0.274	0.294	0.29	1.014	-0.036	0	-0.052	-0.0439	0.004	-10.383	1.489	0.838	-1.208	0.1405	0.688	0.204	0.611	0.273	-2.162	-0.7756	0.707	-1.097	0.451	0.161	-2.714	-1.1311	0.807	-1.401	1.018	0.637
Eustachian tube disorders	4.058	0	1.302	2.6801	0.703	3.813	0.978	0	0.367	0.6727	0.156	4.316	1.069	0	0.577	0.8232	0.125	6.561	0.14	-1.884	-0.8721	0.516	-1.689	-0.035	0	-0.052	-0.0435	0.004	-10.309	1.497	0.829	-1.199	0.1489	0.688	0.217	0.624	0.282	-2.147	-0.7612	0.707	-1.077	0.465	0.166	-2.697	-1.1162	0.807	-1.384	1.024	0.643
Eye infection, viral	4.063	0	1.307	2.6851	0.703	3.819	0.978	0	0.367	0.6725	0.156	4.313	1.07	0	0.578	0.8239	0.125	6.568	2.242	-2.572	-0.1651	1.228	-0.134	-0.035	0	-0.052	-0.0436	0.004	-10.343	1.494	0.832	-1.202	0.146	0.688	0.212	0.618	0.277	-2.154	-0.7681	0.707	-1.086	0.465	0.166	-2.698	-1.1168	0.807	-1.384	1.024	0.643
Facial weakness	4.065	0	1.309	2.687	0.703	3.821	0.978	0	0.367	0.6728	0.156	4.316	1.072	0	0.58	0.8263	0.125	6.585	1.391	-4.245	-1.4266	1.438	-0.992	-0.035	0	-0.052	-0.0437	0.004	-10.355	1.493	0.834	-1.204	0.1444	0.688	0.21	0.629	0.284	-2.144	-0.7576	0.707	-1.071	0.464	0.166	-2.7	-1.1178	0.807	-1.385	1.025	0.644
Fasciitis	4.065	0	1.308	2.6867	0.703	3.821	0.98	0	0.369	0.6747	0.156	4.328	1.073	0	0.581	0.827	0.125	6.591	1.683	-0.634	0.5246	0.591	0.887	-0.035	0	-0.052	-0.0437	0.004	-10.355	1.49	0.837	-1.206	0.1419	0.688	0.206	0.61	0.272	-2.163	-0.7765	0.707	-1.098	0.464	0.166	-2.7	-1.1181	0.807	-1.385	1.023	0.642
Fever of unknown origin	4.062	0	1.306	2.6843	0.703	3.817	0.984	0	0.373	0.6786	0.156	4.351	1.073	0	0.581	0.8266	0.126	6.584	1.536	-0.149	0.6937	0.43	1.614	-0.035	0	-0.052	-0.0436	0.004	-10.339	1.489	0.838	-1.207	0.1407	0.688	0.205	0.606	0.27	-2.166	-0.7796	0.707	-1.102	0.464	0.166	-2.699	-1.1178	0.807	-1.385	1.02	0.639
First degree AV block	4.059	0	1.303	2.6811	0.703	3.814	0.978	0	0.367	0.6729	0.156	4.317	1.071	0	0.579	0.8252	0.125	6.579	0.669	-3.112	-1.2213	0.964	-1.266	-0.035	0	-0.052	-0.0435	0.004	-10.325	1.495	0.831	-1.201	0.1471	0.688	0.214	0.617	0.277	-2.155	-0.7689	0.707	-1.088	0.464	0.166	-2.699	-1.1171	0.807	-1.385	1.024	0.643
Flat foot	4.064	0	1.308	2.6856	0.703	3.82	0.98	0	0.369	0.6743	0.156	4.325	1.071	0	0.579	0.8251	0.125	6.578	2.78	-1.788	0.4958	1.165	0.426	-0.035	0	-0.052	-0.0436	0.004	-10.347	1.492	0.834	-1.204	0.1444	0.688	0.21	0.617	0.277	-2.155	-0.7687	0.707	-1.087	0.464	0.166	-2.699	-1.1173	0.807	-1.385	1.023	0.642
Flatulence	4.043	0	1.273	2.6581	0.707	3.762	0.981	0	0.37	0.6757	0.156	4.334	1.073	0	0.581	0.827	0.125	6.592	2.127	-0.458	0.8347	0.66	1.266	-0.035	0	-0.052	-0.0437	0.004	-10.368	1.527	0.804	-1.184	0.1715	0.692	0.248	0.655	0.299	-2.131	-0.7382	0.711	-1.039	0.501	0.18	-2.675	-1.0869	0.81	-1.342	1.06	0.675
Foreign body injury	4.066	0	1.31	2.6883	0.703	3.824	0.979	0	0.367	0.673	0.156	4.317	1.069	0	0.577	0.823	0.125	6.561	3.182	-1.277	0.9526	1.138	0.837	-0.035	0	-0.052	-0.0437	0.004	-10.355	1.493	0.833	-1.203	0.1449	0.688	0.211	0.618	0.278	-2.153	-0.7675	0.707	-1.085	0.465	0.166	-2.698	-1.1165	0.807	-1.384	1.023	0.642
Fracture of ankle and foot	4.061	0	1.305	2.6831	0.703	3.816	0.978	0	0.367	0.6728	0.156	4.316	1.072	0	0.58	0.8258	0.125	6.582	1.194	-2.8	-0.8033	1.019	-0.788	-0.035	0	-0.052	-0.0436	0.004	-10.335	1.493	0.833	-1.203	0.1449	0.688	0.211	0.624	0.281	-2.148	-0.7623	0.707	-1.078	0.464	0.166	-2.699	-1.1174	0.807	-1.385	1.025	0.644
Fracture of clavicle or scapula	4.061	0	1.305	2.6833	0.703	3.817	0.978	0	0.367	0.673	0.156	4.317	1.07	0	0.579	0.8246	0.125	6.574	1.518	-2.443	-0.4627	1.011	-0.458	-0.035	0	-0.052	-0.0436	0.004	-10.333	1.493	0.832	-1.202	0.1455	0.688	0.212	0.617	0.277	-2.154	-0.7685	0.707	-1.087	0.464	0.166	-2.698	-1.117	0.807	-1.384	1.024	0.643
Fracture of foot	4.066	0	1.309	2.6874	0.703	3.822	0.979	0	0.368	0.6731	0.156	4.318	1.071	0	0.579	0.8247	0.125	6.575	1.788	-3.763	-0.9878	1.416	-0.698	-0.035	0	-0.052	-0.0437	0.004	-10.354	1.493	0.833	-1.203	0.1452	0.688	0.211	0.617	0.277	-2.154	-0.7684	0.707	-1.087	0.464	0.166	-2.699	-1.1172	0.807	-1.384	1.023	0.643
Fracture of hand or wrist	4.063	0	1.307	2.6853	0.703	3.82	0.978	0	0.367	0.6728	0.156	4.316	1.069	0	0.577	0.823	0.125	6.56	1.732	-0.926	0.403	0.678	0.594	-0.035	0	-0.052	-0.0436	0.004	-10.339	1.494	0.832	-1.202	0.146	0.688	0.212	0.618	0.278	-2.153	-0.7676	0.707	-1.086	0.465	0.166	-2.698	-1.1164	0.807	-1.384	1.023	0.642
Fracture of radius and ulna	4.063	0	1.307	2.685	0.703	3.819	0.978	0	0.367	0.6722	0.156	4.311	1.07	0	0.578	0.8237	0.125	6.566	2.2	-2.756	-0.2782	1.264	-0.22	-0.035	0	-0.052	-0.0436	0.004	-10.341	1.494	0.832	-1.202	0.1462	0.688	0.213	0.618	0.277	-2.154	-0.7679	0.707	-1.086	0.465	0.166	-2.698	-1.1167	0.807	-1.384	1.024	0.643
Fracture of upper limb	4.067	0	1.311	2.6891	0.703	3.824	0.979	0	0.368	0.6731	0.156	4.318	1.071	0	0.579	0.8248	0.125	6.575	1.634	-3.916	-1.1411	1.416	-0.806	-0.035	0	-0.052	-0.0437	0.004	-10.361	1.493	0.833	-1.203	0.145	0.688	0.211	0.618	0.277	-2.154	-0.7684	0.707	-1.087	0.464	0.166	-2.699	-1.1173	0.807	-1.385	1.023	0.643
Frequency of urination and polyuria	4.089	0	1.342	2.7155	0.701	3.874	0.975	0	0.364	0.6694	0.156	4.295	1.071	0	0.579	0.8251	0.125	6.578	0.017	-1.473	-0.7281	0.38	-1.915	-0.035	0	-0.051	-0.0432	0.004	-10.24	1.449	0.878	-1.238	0.1053	0.686	0.154	0.571	0.25	-2.192	-0.8107	0.705	-1.15	0.415	0.148	-2.741	-1.1634	0.805	-1.445	0.976	0.597
Functional digestive disorders	4.065	0	1.309	2.6867	0.703	3.821	0.978	0	0.367	0.6723	0.156	4.313	1.069	0	0.577	0.8232	0.125	6.56	1.945	-2.61	-0.3328	1.162	-0.286	-0.035	0	-0.052	-0.0436	0.004	-10.346	1.494	0.831	-1.201	0.1464	0.688	0.213	0.618	0.278	-2.153	-0.7676	0.707	-1.086	0.465	0.166	-2.698	-1.1165	0.807	-1.384	1.025	0.644
Functional disorders of bladder	4.06	0	1.305	2.6825	0.703	3.815	0.979	0	0.368	0.6737	0.156	4.322	1.07	0	0.579	0.8246	0.125	6.573	2.645	-1.7	0.4726	1.108	0.426	-0.035	0	-0.052	-0.0435	0.004	-10.325	1.493	0.833	-1.203	0.1452	0.688	0.211	0.615	0.276	-2.156	-0.7705	0.707	-1.09	0.465	0.166	-2.698	-1.1169	0.807	-1.384	1.023	0.642
GERD	4.056	0	1.296	2.6759	0.704	3.799	0.985	0	0.374	0.6795	0.156	4.353	1.075	0	0.583	0.8287	0.126	6.6	0.792	-0.327	0.2325	0.286	0.814	-0.035	0	-0.052	-0.0437	0.004	-10.357	1.5	0.828	-1.2	0.15	0.689	0.218	0.619	0.277	-2.157	-0.7692	0.708	-1.086	0.476	0.17	-2.692	-1.108	0.808	-1.371	1.031	0.649
Ganglion and cyst of synovium, tendon, and bursa	4.084	0	1.314	2.6991	0.707	3.82	0.978	0	0.367	0.673	0.156	4.317	1.07	0	0.578	0.824	0.125	6.569	1.587	-1.953	-0.1831	0.903	-0.203	-0.035	0	-0.052	-0.0436	0.004	-10.344	1.486	0.848	-1.222	0.1321	0.691	0.191	0.61	0.271	-2.173	-0.7816	0.71	-1.101	0.456	0.163	-2.717	-1.1304	0.81	-1.396	1.016	0.63
Gastritis and duodenitis, NOS	4.067	0	1.311	2.6892	0.703	3.824	0.981	0	0.369	0.675	0.156	4.329	1.071	0	0.58	0.8255	0.125	6.58	3.142	-1.354	0.8944	1.147	0.78	-0.035	0	-0.052	-0.0437	0.004	-10.362	1.492	0.834	-1.204	0.1441	0.688	0.209	0.617	0.277	-2.155	-0.7687	0.707	-1.087	0.464	0.166	-2.699	-1.1176	0.807	-1.385	1.022	0.641
Gastrointestinal complications	4.062	0	1.306	2.6836	0.703	3.817	0.978	0	0.367	0.673	0.156	4.317	1.07	0	0.579	0.8246	0.125	6.574	1.545	-2.53	-0.4925	1.039	-0.474	-0.035	0	-0.052	-0.0436	0.004	-10.333	1.493	0.832	-1.202	0.1455	0.688	0.212	0.617	0.277	-2.154	-0.7685	0.707	-1.087	0.464	0.166	-2.698	-1.117	0.807	-1.384	1.024	0.643
Generalized anxiety disorder	4.073	0	1.317	2.6948	0.703	3.833	0.981	0	0.369	0.675	0.156	4.328	1.065	0	0.573	0.8192	0.125	6.528	0.12	-1.191	-0.5355	0.334	-1.602	-0.036	0	-0.052	-0.0438	0.004	-10.379	1.5	0.825	-1.196	0.1519	0.688	0.221	0.62	0.279	-2.151	-0.7654	0.707	-1.083	0.466	0.167	-2.697	-1.1153	0.807	-1.382	1.026	0.646
Giant cell arteritis	4.066	0	1.31	2.6879	0.703	3.824	0.974	0	0.362	0.6683	0.156	4.282	1.067	0	0.574	0.8205	0.126	6.533	1.913	-3.651	-0.8689	1.419	-0.612	-0.035	0	-0.052	-0.0436	0.004	-10.348	1.495	0.83	-1.2	0.1476	0.688	0.215	0.619	0.278	-2.152	-0.7661	0.707	-1.084	0.466	0.167	-2.697	-1.1155	0.807	-1.383	1.027	0.646
Glaucoma	4.06	0	1.304	2.6818	0.703	3.814	0.978	0	0.367	0.6726	0.156	4.315	1.072	0	0.58	0.826	0.125	6.584	0.524	-2.043	-0.7594	0.655	-1.16	-0.035	0	-0.052	-0.0435	0.004	-10.328	1.498	0.827	-1.198	0.15	0.688	0.218	0.623	0.281	-2.149	-0.7627	0.707	-1.079	0.464	0.166	-2.699	-1.1175	0.807	-1.385	1.025	0.644
Gout	4.066	0	1.31	2.6877	0.703	3.823	0.975	0	0.364	0.6691	0.156	4.292	1.07	0	0.578	0.8237	0.125	6.565	-0.266	-2.683	-1.4748	0.617	-2.392	-0.035	0	-0.052	-0.0437	0.004	-10.351	1.501	0.824	-1.195	0.1534	0.688	0.223	0.618	0.278	-2.154	-0.7677	0.707	-1.086	0.465	0.166	-2.698	-1.1168	0.807	-1.384	1.026	0.646
Gouty arthropathy	4.062	0	1.306	2.6839	0.703	3.818	0.98	0	0.369	0.6744	0.156	4.326	1.07	0	0.579	0.8245	0.125	6.574	1.306	-2.561	-0.6278	0.986	-0.636	-0.035	0	-0.052	-0.0436	0.004	-10.337	1.495	0.831	-1.201	0.1466	0.688	0.213	0.617	0.277	-2.154	-0.7684	0.707	-1.087	0.498	0.179	-2.673	-1.0877	0.809	-1.345	1.023	0.642
Gross hematuria	4.067	0	1.311	2.6892	0.703	3.825	0.975	0	0.364	0.6696	0.156	4.294	1.068	0	0.576	0.8219	0.125	6.551	1.118	-2.596	-0.7392	0.948	-0.78	-0.035	0	-0.052	-0.0437	0.004	-10.357	1.495	0.83	-1.2	0.1474	0.688	0.214	0.619	0.278	-2.153	-0.7668	0.707	-1.085	0.465	0.167	-2.698	-1.1161	0.807	-1.383	1.026	0.645
Hallux valgus (Bunion)	4.067	0	1.311	2.6887	0.703	3.824	0.977	0	0.366	0.6715	0.156	4.307	1.069	0	0.577	0.8227	0.125	6.558	2.259	-0.906	0.6767	0.808	0.838	-0.035	0	-0.052	-0.0437	0.004	-10.357	1.494	0.832	-1.202	0.146	0.688	0.212	0.618	0.278	-2.153	-0.7672	0.707	-1.085	0.465	0.166	-2.698	-1.1164	0.807	-1.384	1.023	0.642
Hammer toe (acquired)	4.061	0	1.305	2.6831	0.703	3.817	0.983	0	0.372	0.6775	0.156	4.342	1.07	0	0.578	0.8239	0.125	6.569	0.649	-3.94	-1.6452	1.171	-1.405	-0.035	0	-0.052	-0.0435	0.004	-10.328	1.494	0.832	-1.202	0.1457	0.688	0.212	0.617	0.277	-2.154	-0.7683	0.707	-1.087	0.465	0.166	-2.698	-1.1167	0.807	-1.384	1.022	0.641
Hearing loss	4.067	0	1.311	2.6888	0.703	3.824	0.976	0	0.365	0.6704	0.156	4.3	1.068	0	0.577	0.8225	0.125	6.555	-0.013	-1.464	-0.7386	0.37	-1.996	-0.035	0	-0.052	-0.0437	0.004	-10.357	1.501	0.824	-1.195	0.1533	0.688	0.223	0.631	0.286	-2.141	-0.7551	0.707	-1.068	0.465	0.167	-2.698	-1.1163	0.807	-1.384	1.028	0.647
Heart failure NOS	4.06	0	1.304	2.682	0.703	3.815	0.978	0	0.367	0.6728	0.156	4.317	1.07	0	0.579	0.8244	0.125	6.572	1.998	-3.656	-0.8291	1.442	-0.575	-0.035	0	-0.052	-0.0435	0.004	-10.323	1.495	0.831	-1.201	0.147	0.688	0.214	0.617	0.277	-2.154	-0.7684	0.707	-1.087	0.465	0.166	-2.698	-1.1168	0.807	-1.384	1.024	0.643
Heartburn	4.064	0	1.308	2.6859	0.703	3.82	0.979	0	0.368	0.6734	0.156	4.32	1.07	0	0.578	0.8243	0.125	6.572	1.845	-1.513	0.1661	0.856	0.194	-0.035	0	-0.052	-0.0436	0.004	-10.342	1.493	0.833	-1.203	0.1451	0.688	0.211	0.618	0.277	-2.154	-0.7682	0.707	-1.087	0.465	0.166	-2.698	-1.1169	0.807	-1.384	1.023	0.642
Hemangioma and lymphangioma, any site	4.064	0	1.308	2.6863	0.703	3.821	0.977	0	0.366	0.6718	0.156	4.31	1.07	0	0.578	0.8238	0.125	6.568	1.049	-1.956	-0.4537	0.767	-0.592	-0.035	0	-0.052	-0.0436	0.004	-10.347	1.494	0.832	-1.202	0.1458	0.688	0.212	0.618	0.277	-2.154	-0.7679	0.707	-1.086	0.465	0.166	-2.698	-1.1168	0.807	-1.384	1.024	0.644
Hemangioma of skin and subcutaneous tissue	4.063	0	1.307	2.6847	0.703	3.818	0.979	0	0.368	0.6731	0.156	4.318	1.071	0	0.58	0.8255	0.125	6.581	0.614	-2.235	-0.8102	0.727	-1.115	-0.035	0	-0.052	-0.0436	0.004	-10.343	1.494	0.832	-1.202	0.1457	0.688	0.212	0.617	0.277	-2.155	-0.7689	0.707	-1.087	0.464	0.166	-2.699	-1.1174	0.807	-1.385	1.024	0.643
Hematuria	4.068	0	1.311	2.6898	0.703	3.825	0.983	0	0.371	0.6771	0.156	4.341	1.072	0	0.58	0.8261	0.125	6.584	1.526	-0.545	0.4904	0.528	0.928	-0.035	0	-0.052	-0.0437	0.004	-10.363	1.491	0.836	-1.206	0.1427	0.688	0.207	0.614	0.275	-2.158	-0.7721	0.707	-1.092	0.464	0.166	-2.7	-1.1179	0.807	-1.385	1.02	0.639
Hemoptysis	4.071	0	1.314	2.6926	0.703	3.829	0.981	0	0.369	0.675	0.156	4.329	1.071	0	0.579	0.8254	0.125	6.579	3.358	-1.242	1.0581	1.174	0.902	-0.036	0	-0.052	-0.0438	0.004	-10.373	1.492	0.834	-1.204	0.1438	0.688	0.209	0.618	0.277	-2.155	-0.7686	0.707	-1.087	0.464	0.166	-2.7	-1.1177	0.807	-1.385	1.022	0.641
Hemorrhage NOS	4.061	0	1.305	2.6832	0.703	3.817	0.978	0	0.367	0.673	0.156	4.317	1.07	0	0.579	0.8246	0.125	6.574	1.559	-2.403	-0.4221	1.011	-0.418	-0.035	0	-0.052	-0.0436	0.004	-10.331	1.493	0.832	-1.202	0.1455	0.688	0.212	0.617	0.277	-2.154	-0.7685	0.707	-1.087	0.464	0.166	-2.698	-1.1169	0.807	-1.384	1.024	0.643
Hemorrhage of rectum and anus	4.063	0	1.307	2.6854	0.703	3.82	0.977	0	0.365	0.6711	0.156	4.304	1.07	0	0.578	0.8241	0.125	6.569	0.655	-1.093	-0.2186	0.446	-0.49	-0.035	0	-0.052	-0.0436	0.004	-10.345	1.495	0.831	-1.201	0.1469	0.688	0.214	0.621	0.279	-2.151	-0.765	0.707	-1.082	0.465	0.166	-2.698	-1.1168	0.807	-1.384	1.025	0.645
Hemorrhage or hematoma complicating a procedure	4.063	0	1.307	2.6851	0.703	3.819	0.978	0	0.367	0.6729	0.156	4.317	1.07	0	0.578	0.8243	0.125	6.571	2.295	-2.515	-0.11	1.227	-0.09	-0.035	0	-0.052	-0.0436	0.004	-10.342	1.494	0.832	-1.202	0.1456	0.688	0.212	0.618	0.277	-2.154	-0.7682	0.707	-1.087	0.465	0.166	-2.698	-1.1169	0.807	-1.384	1.024	0.643
Hemorrhoids	4.055	0	1.3	2.6774	0.703	3.809	0.975	0	0.364	0.6698	0.156	4.296	1.071	0	0.579	0.8252	0.125	6.577	0.279	-0.934	-0.3279	0.309	-1.06	-0.035	0	-0.052	-0.0434	0.004	-10.295	1.498	0.827	-1.198	0.15	0.688	0.218	0.619	0.278	-2.152	-0.7662	0.707	-1.084	0.464	0.166	-2.698	-1.1169	0.807	-1.384	1.028	0.648
Hepatomegaly	4.064	0	1.308	2.6856	0.703	3.82	0.978	0	0.367	0.6729	0.156	4.317	1.07	0	0.579	0.8244	0.125	6.572	2.044	-2.655	-0.3053	1.199	-0.255	-0.035	0	-0.052	-0.0436	0.004	-10.344	1.494	0.832	-1.202	0.146	0.688	0.212	0.618	0.277	-2.154	-0.7683	0.707	-1.087	0.465	0.166	-2.698	-1.117	0.807	-1.384	1.024	0.643
Hereditary hemochromatosis	4.063	0	1.307	2.6847	0.703	3.819	0.978	0	0.367	0.6729	0.156	4.317	1.07	0	0.578	0.824	0.125	6.569	2.462	-2.148	0.1574	1.176	0.134	-0.035	0	-0.052	-0.0436	0.004	-10.34	1.494	0.832	-1.202	0.1458	0.688	0.212	0.618	0.277	-2.154	-0.7681	0.707	-1.086	0.465	0.166	-2.698	-1.1168	0.807	-1.384	1.023	0.643
Herpes simplex	4.064	0	1.308	2.6856	0.703	3.82	0.977	0	0.366	0.6716	0.156	4.308	1.07	0	0.578	0.8241	0.125	6.57	1.42	-1	0.21	0.618	0.34	-0.035	0	-0.052	-0.0436	0.004	-10.345	1.494	0.832	-1.202	0.1456	0.688	0.212	0.615	0.275	-2.157	-0.7712	0.707	-1.091	0.465	0.166	-2.698	-1.1168	0.807	-1.384	1.024	0.643
Herpes zoster	4.062	0	1.306	2.6838	0.703	3.817	0.978	0	0.367	0.6729	0.156	4.317	1.074	0	0.582	0.8282	0.125	6.6	0.058	-2.389	-1.1654	0.624	-1.867	-0.035	0	-0.052	-0.0436	0.004	-10.342	1.495	0.832	-1.202	0.1463	0.688	0.213	0.625	0.282	-2.147	-0.7609	0.707	-1.076	0.463	0.166	-2.7	-1.1185	0.807	-1.386	1.026	0.645
Hydrocele	4.063	0	1.307	2.685	0.703	3.819	0.978	0	0.367	0.6729	0.156	4.317	1.07	0	0.579	0.8244	0.125	6.572	1.126	-1.256	-0.0649	0.608	-0.107	-0.035	0	-0.052	-0.0436	0.004	-10.343	1.494	0.832	-1.202	0.1457	0.688	0.212	0.617	0.277	-2.154	-0.7683	0.707	-1.087	0.465	0.166	-2.698	-1.117	0.807	-1.384	1.024	0.643
Hydronephrosis	4.063	0	1.307	2.6849	0.703	3.819	0.979	0	0.368	0.6731	0.156	4.318	1.071	0	0.579	0.8252	0.125	6.578	1.05	-3.765	-1.3579	1.228	-1.105	-0.035	0	-0.052	-0.0436	0.004	-10.343	1.493	0.833	-1.203	0.1451	0.688	0.211	0.617	0.277	-2.154	-0.7687	0.707	-1.087	0.464	0.166	-2.699	-1.1173	0.807	-1.385	1.024	0.643
Hypercalcemia	4.059	0	1.303	2.6814	0.703	3.814	0.978	0	0.367	0.6728	0.156	4.316	1.071	0	0.58	0.8256	0.125	6.581	0.976	-2.349	-0.6864	0.848	-0.809	-0.035	0	-0.052	-0.0435	0.004	-10.324	1.493	0.833	-1.203	0.145	0.688	0.211	0.629	0.284	-2.144	-0.7574	0.707	-1.071	0.464	0.166	-2.699	-1.1173	0.807	-1.385	1.024	0.644
Hypercholesterolemia	4.06	0	1.304	2.6819	0.703	3.815	0.98	0	0.369	0.6745	0.156	4.325	1.069	0	0.577	0.8231	0.125	6.561	0.524	-0.835	-0.1555	0.347	-0.449	-0.035	0	-0.052	-0.0435	0.004	-10.313	1.496	0.829	-1.2	0.1481	0.688	0.215	0.618	0.277	-2.153	-0.7678	0.707	-1.086	0.465	0.166	-2.698	-1.1163	0.807	-1.384	1.025	0.644
Hyperglyceridemia	4.061	0	1.306	2.6835	0.703	3.817	0.978	0	0.367	0.6726	0.156	4.315	1.07	0	0.578	0.8239	0.125	6.569	0.801	-1.169	-0.1836	0.503	-0.365	-0.035	0	-0.052	-0.0436	0.004	-10.331	1.495	0.83	-1.2	0.1474	0.688	0.214	0.619	0.278	-2.152	-0.7666	0.707	-1.084	0.465	0.166	-2.698	-1.1167	0.807	-1.384	1.024	0.644
Hyperhidrosis	4.063	0	1.307	2.6846	0.703	3.818	0.979	0	0.368	0.6735	0.156	4.32	1.071	0	0.579	0.8247	0.125	6.575	1.624	-1.153	0.2358	0.708	0.333	-0.035	0	-0.052	-0.0436	0.004	-10.341	1.493	0.833	-1.203	0.145	0.688	0.211	0.617	0.277	-2.154	-0.7685	0.707	-1.087	0.464	0.166	-2.699	-1.117	0.807	-1.384	1.023	0.643
Hyperlipidemia	4.065	0	1.308	2.6861	0.703	3.819	0.978	0	0.367	0.6729	0.156	4.317	1.07	0	0.578	0.824	0.125	6.569	0.387	-0.421	-0.017	0.206	-0.082	-0.035	0	-0.052	-0.0436	0.004	-10.329	1.493	0.834	-1.204	0.1446	0.688	0.21	0.617	0.277	-2.156	-0.7694	0.707	-1.088	0.464	0.166	-2.701	-1.1185	0.807	-1.386	1.023	0.642
Hypermetropia	4.063	0	1.307	2.6853	0.703	3.819	0.978	0	0.367	0.6729	0.156	4.317	1.07	0	0.578	0.8242	0.125	6.57	2.624	-2.334	0.1451	1.265	0.115	-0.035	0	-0.052	-0.0436	0.004	-10.342	1.493	0.833	-1.203	0.1454	0.688	0.211	0.618	0.277	-2.154	-0.7682	0.707	-1.086	0.465	0.166	-2.698	-1.1169	0.807	-1.384	1.024	0.643
Hyperparathyroidism	4.063	0	1.307	2.6849	0.703	3.819	0.978	0	0.367	0.6729	0.156	4.317	1.07	0	0.578	0.8242	0.125	6.57	2.359	-2.361	-0.0007	1.204	-0.001	-0.035	0	-0.052	-0.0436	0.004	-10.342	1.494	0.832	-1.202	0.1456	0.688	0.212	0.618	0.277	-2.154	-0.7682	0.707	-1.087	0.465	0.166	-2.698	-1.1169	0.807	-1.384	1.024	0.643
Hyperplasia of prostate	4.105	0	1.345	2.7251	0.704	3.869	0.976	0	0.365	0.6704	0.156	4.3	1.077	0	0.585	0.8311	0.126	6.617	1.965	0.087	1.0258	0.479	2.141	-0.036	0	-0.053	-0.0446	0.004	-10.507	1.486	0.843	-1.214	0.136	0.689	0.198	0.597	0.264	-2.179	-0.7909	0.708	-1.117	0.417	0.149	-2.75	-1.1669	0.808	-1.444	1.024	0.642
Hyperpotassemia	4.062	0	1.306	2.684	0.703	3.818	0.978	0	0.367	0.6729	0.156	4.317	1.07	0	0.579	0.8244	0.125	6.572	2.429	-3.139	-0.3548	1.421	-0.25	-0.035	0	-0.052	-0.0436	0.004	-10.335	1.494	0.832	-1.202	0.1456	0.688	0.212	0.617	0.277	-2.154	-0.7683	0.707	-1.087	0.465	0.166	-2.698	-1.1169	0.807	-1.384	1.024	0.643
Hypersomnia	4.064	0	1.308	2.6863	0.703	3.821	0.975	0	0.364	0.6697	0.156	4.295	1.067	0	0.575	0.8211	0.126	6.542	0.205	-1.526	-0.6603	0.442	-1.495	-0.035	0	-0.052	-0.0436	0.004	-10.339	1.499	0.826	-1.197	0.1509	0.688	0.219	0.634	0.288	-2.137	-0.7514	0.707	-1.063	0.466	0.167	-2.697	-1.1156	0.807	-1.383	1.026	0.646
Hypopotassemia	4.065	0	1.309	2.6869	0.703	3.821	0.981	0	0.37	0.6752	0.156	4.331	1.071	0	0.58	0.8255	0.125	6.581	3.171	-1.371	0.9002	1.159	0.777	-0.035	0	-0.052	-0.0437	0.004	-10.351	1.493	0.833	-1.203	0.1447	0.688	0.21	0.617	0.277	-2.155	-0.7688	0.707	-1.087	0.444	0.158	-2.725	-1.1405	0.808	-1.411	1.022	0.641
Hyposmolality and/or hyponatremia	4.063	0	1.307	2.6852	0.703	3.819	0.979	0	0.368	0.6731	0.156	4.318	1.07	0	0.579	0.8244	0.125	6.572	1.838	-1.588	0.1248	0.874	0.143	-0.035	0	-0.052	-0.0436	0.004	-10.343	1.493	0.833	-1.203	0.1453	0.688	0.211	0.617	0.277	-2.154	-0.7683	0.707	-1.087	0.465	0.166	-2.698	-1.117	0.807	-1.384	1.023	0.643
Hypotension NOS	4.064	0	1.308	2.6858	0.703	3.82	0.978	0	0.367	0.673	0.156	4.317	1.07	0	0.578	0.8242	0.125	6.571	2.536	-2.167	0.1848	1.2	0.154	-0.035	0	-0.052	-0.0436	0.004	-10.342	1.493	0.833	-1.203	0.1449	0.688	0.211	0.618	0.277	-2.154	-0.7682	0.707	-1.086	0.465	0.166	-2.698	-1.1169	0.807	-1.384	1.023	0.643
Hypothyroidism NOS	4.069	0	1.312	2.6908	0.703	3.826	0.982	0	0.371	0.6763	0.156	4.335	1.074	0	0.582	0.8278	0.126	6.592	2.784	-0.215	1.2845	0.765	1.679	-0.035	0	-0.052	-0.0438	0.004	-10.366	1.486	0.841	-1.211	0.1377	0.688	0.2	0.616	0.276	-2.156	-0.7699	0.707	-1.089	0.463	0.166	-2.701	-1.1187	0.807	-1.386	1.016	0.635
Hypovolemia	4.061	0	1.3	2.6805	0.704	3.807	0.979	0	0.368	0.6734	0.156	4.319	1.07	0	0.579	0.8245	0.125	6.572	1.492	-1.304	0.0938	0.713	0.131	-0.035	0	-0.052	-0.0436	0.004	-10.343	1.5	0.828	-1.2	0.1497	0.689	0.217	0.622	0.28	-2.152	-0.7649	0.708	-1.081	0.471	0.169	-2.696	-1.1124	0.808	-1.377	1.03	0.648
Immunity deficiency	4.064	0	1.308	2.6857	0.703	3.82	0.979	0	0.368	0.6732	0.156	4.318	1.07	0	0.579	0.8244	0.125	6.572	1.846	-1.642	0.1021	0.89	0.115	-0.035	0	-0.052	-0.0436	0.004	-10.337	1.493	0.833	-1.203	0.1451	0.688	0.211	0.617	0.277	-2.155	-0.7689	0.707	-1.087	0.465	0.166	-2.698	-1.117	0.807	-1.384	1.023	0.643
Impacted cerumen	4.063	0	1.307	2.6849	0.703	3.819	0.979	0	0.368	0.6732	0.156	4.319	1.069	0	0.577	0.8227	0.125	6.557	0.578	-0.95	-0.1861	0.39	-0.477	-0.035	0	-0.052	-0.0436	0.004	-10.34	1.495	0.83	-1.2	0.1476	0.688	0.215	0.618	0.278	-2.153	-0.7675	0.707	-1.086	0.475	0.17	-2.69	-1.1076	0.807	-1.372	1.024	0.644
Impaired fasting glucose	4.061	0	1.305	2.6827	0.703	3.816	0.978	0	0.367	0.6726	0.156	4.315	1.07	0	0.578	0.8243	0.125	6.571	0.597	-0.746	-0.0743	0.342	-0.217	-0.035	0	-0.052	-0.0435	0.004	-10.313	1.495	0.831	-1.201	0.1466	0.688	0.213	0.619	0.278	-2.153	-0.7671	0.707	-1.085	0.465	0.166	-2.698	-1.1168	0.807	-1.384	1.024	0.644
Impetigo	4.063	0	1.307	2.6849	0.703	3.819	0.979	0	0.368	0.6738	0.156	4.321	1.07	0	0.578	0.824	0.125	6.569	2.209	-2.792	-0.2918	1.276	-0.229	-0.035	0	-0.052	-0.0436	0.004	-10.341	1.494	0.832	-1.202	0.146	0.688	0.212	0.62	0.279	-2.152	-0.7658	0.707	-1.083	0.465	0.166	-2.698	-1.1168	0.807	-1.384	1.023	0.643
Infectious mononucleosis	4.064	0	1.308	2.6859	0.703	3.82	0.979	0	0.367	0.673	0.156	4.318	1.07	0	0.579	0.8246	0.125	6.574	1.962	-3.588	-0.8129	1.416	-0.574	-0.035	0	-0.052	-0.0436	0.004	-10.347	1.493	0.833	-1.203	0.1453	0.688	0.211	0.617	0.277	-2.154	-0.7684	0.707	-1.087	0.464	0.166	-2.699	-1.1171	0.807	-1.384	1.024	0.643
Inflammation of eyelids	4.07	0	1.316	2.6933	0.703	3.833	0.979	0	0.368	0.6735	0.156	4.321	1.071	0	0.579	0.8249	0.125	6.576	0.706	-1.09	-0.192	0.458	-0.419	-0.035	0	-0.052	-0.0436	0.004	-10.329	1.483	0.844	-1.212	0.1357	0.687	0.197	0.606	0.27	-2.164	-0.779	0.707	-1.102	0.454	0.162	-2.708	-1.1274	0.807	-1.398	1.013	0.632
Inflammatory and toxic neuropathy	4.061	0	1.305	2.6829	0.703	3.816	0.978	0	0.367	0.6728	0.156	4.316	1.072	0	0.58	0.8262	0.125	6.585	0.807	-1.759	-0.4763	0.655	-0.727	-0.035	0	-0.052	-0.0436	0.004	-10.335	1.494	0.832	-1.202	0.146	0.688	0.212	0.617	0.277	-2.155	-0.7693	0.707	-1.088	0.464	0.166	-2.699	-1.1176	0.807	-1.385	1.025	0.644
Ingrowing nail	4.062	0	1.306	2.684	0.703	3.818	0.975	0	0.363	0.6689	0.156	4.289	1.07	0	0.578	0.8238	0.125	6.566	0.618	-2.256	-0.8192	0.733	-1.117	-0.035	0	-0.052	-0.0436	0.004	-10.334	1.494	0.832	-1.202	0.146	0.688	0.212	0.618	0.277	-2.154	-0.7679	0.707	-1.086	0.465	0.166	-2.698	-1.1166	0.807	-1.384	1.028	0.648
Inguinal hernia	4.063	0	1.307	2.6851	0.703	3.82	0.973	0	0.361	0.6668	0.156	4.274	1.067	0	0.575	0.8208	0.125	6.541	0.517	-1.674	-0.5787	0.559	-1.035	-0.035	0	-0.052	-0.0436	0.004	-10.337	1.497	0.828	-1.199	0.1491	0.688	0.217	0.624	0.281	-2.147	-0.7614	0.707	-1.077	0.466	0.167	-2.697	-1.1154	0.807	-1.383	1.028	0.648
Injury, NOS	4.069	0	1.313	2.6912	0.703	3.827	0.972	0	0.361	0.6664	0.156	4.273	1.07	0	0.578	0.8239	0.125	6.568	-0.217	-1.217	-0.717	0.255	-2.809	-0.035	0	-0.052	-0.0437	0.004	-10.374	1.508	0.817	-1.189	0.1595	0.688	0.232	0.641	0.292	-2.131	-0.7449	0.707	-1.053	0.465	0.166	-2.699	-1.117	0.807	-1.384	1.033	0.653
Insect bite	4.064	0	1.308	2.6862	0.703	3.821	0.978	0	0.367	0.673	0.156	4.317	1.07	0	0.578	0.8239	0.125	6.568	2.655	-2.219	0.2182	1.243	0.175	-0.035	0	-0.052	-0.0436	0.004	-10.341	1.494	0.832	-1.202	0.1457	0.688	0.212	0.616	0.276	-2.156	-0.7698	0.707	-1.089	0.465	0.166	-2.698	-1.1168	0.807	-1.384	1.023	0.643
Insomnia	4.064	0	1.308	2.6856	0.703	3.82	0.979	0	0.368	0.6732	0.156	4.317	1.07	0	0.578	0.8243	0.125	6.571	0.568	-0.601	-0.0161	0.298	-0.054	-0.035	0	-0.052	-0.0436	0.004	-10.342	1.493	0.833	-1.203	0.1449	0.688	0.211	0.617	0.277	-2.155	-0.7688	0.707	-1.087	0.464	0.166	-2.699	-1.1177	0.807	-1.385	1.023	0.642
Internal derangement of knee	4.063	0	1.307	2.6852	0.703	3.819	0.978	0	0.367	0.6724	0.156	4.313	1.069	0	0.578	0.8234	0.125	6.564	0.572	-1.236	-0.3324	0.461	-0.721	-0.035	0	-0.052	-0.0436	0.004	-10.342	1.495	0.831	-1.201	0.1467	0.688	0.213	0.623	0.28	-2.149	-0.7631	0.707	-1.079	0.465	0.166	-2.698	-1.1166	0.807	-1.384	1.026	0.645
Intestinal disaccharidase deficiencies and disaccharide malabsorption	4.055	0	1.3	2.6774	0.703	3.809	0.978	0	0.367	0.6722	0.156	4.313	1.07	0	0.578	0.8241	0.125	6.571	0.397	-1.361	-0.4821	0.448	-1.075	-0.035	0	-0.052	-0.0434	0.004	-10.292	1.5	0.825	-1.196	0.1519	0.688	0.221	0.63	0.285	-2.142	-0.7562	0.707	-1.069	0.465	0.166	-2.698	-1.1165	0.807	-1.384	1.024	0.644
Intestinal infection	4.063	0	1.307	2.6846	0.703	3.819	0.978	0	0.367	0.6727	0.156	4.315	1.07	0	0.578	0.8241	0.125	6.57	1.183	-1.338	-0.0773	0.643	-0.12	-0.035	0	-0.052	-0.0436	0.004	-10.339	1.494	0.832	-1.202	0.146	0.688	0.212	0.619	0.278	-2.153	-0.767	0.707	-1.085	0.465	0.166	-2.698	-1.1168	0.807	-1.384	1.024	0.643
Intestinal malabsorption (non-celiac)	4.062	0	1.306	2.6841	0.703	3.818	0.978	0	0.367	0.6729	0.156	4.317	1.07	0	0.579	0.8245	0.125	6.573	1.781	-4.267	-1.2427	1.543	-0.805	-0.035	0	-0.052	-0.0436	0.004	-10.338	1.495	0.831	-1.201	0.1469	0.688	0.214	0.617	0.277	-2.154	-0.7684	0.707	-1.087	0.464	0.166	-2.698	-1.117	0.807	-1.384	1.024	0.643
Iron deficiency anemia secondary to blood loss (chronic)	4.06	0	1.304	2.682	0.703	3.815	0.978	0	0.367	0.6728	0.156	4.317	1.07	0	0.578	0.8243	0.125	6.572	2.596	-4.21	-0.807	1.736	-0.465	-0.035	0	-0.052	-0.0435	0.004	-10.319	1.494	0.831	-1.201	0.1465	0.688	0.213	0.617	0.277	-2.154	-0.7684	0.707	-1.087	0.465	0.166	-2.698	-1.1168	0.807	-1.384	1.024	0.643
Iron deficiency anemias, unspecified or not due to blood loss	4.062	0	1.306	2.6845	0.703	3.818	0.979	0	0.368	0.6732	0.156	4.318	1.071	0	0.579	0.825	0.125	6.575	1.36	-1.773	-0.2061	0.799	-0.258	-0.035	0	-0.052	-0.0436	0.004	-10.343	1.494	0.832	-1.202	0.1462	0.688	0.213	0.617	0.277	-2.154	-0.7687	0.707	-1.087	0.464	0.166	-2.699	-1.1172	0.807	-1.385	1.024	0.644
Jaundice (not of newborn)	4.062	0	1.306	2.6842	0.703	3.818	0.976	0	0.365	0.6706	0.156	4.301	1.069	0	0.577	0.8227	0.125	6.558	1.23	-2.977	-0.8736	1.073	-0.814	-0.035	0	-0.052	-0.0436	0.004	-10.333	1.495	0.83	-1.2	0.1474	0.688	0.214	0.618	0.278	-2.153	-0.7674	0.707	-1.086	0.465	0.167	-2.698	-1.1162	0.807	-1.384	1.025	0.645
Joint effusions	4.06	0	1.304	2.6824	0.703	3.815	0.977	0	0.366	0.6714	0.156	4.306	1.071	0	0.579	0.8252	0.125	6.577	0.654	-1.749	-0.5476	0.613	-0.893	-0.035	0	-0.052	-0.0435	0.004	-10.33	1.494	0.832	-1.202	0.1463	0.688	0.213	0.617	0.277	-2.155	-0.7688	0.707	-1.087	0.464	0.166	-2.699	-1.1172	0.807	-1.385	1.026	0.645
Joint/ligament sprain	4.086	0	1.329	2.7072	0.703	3.85	0.97	0	0.358	0.6641	0.156	4.256	1.062	0	0.57	0.8162	0.126	6.501	-0.56	-2.109	-1.3344	0.395	-3.377	-0.036	0	-0.052	-0.044	0.004	-10.427	1.504	0.821	-1.192	0.1558	0.688	0.227	0.657	0.302	-2.116	-0.7297	0.707	-1.031	0.467	0.167	-2.696	-1.1146	0.807	-1.381	1.036	0.656
Juvenile osteochondrosis	4.063	0	1.307	2.6852	0.703	3.819	0.978	0	0.367	0.6729	0.156	4.317	1.07	0	0.579	0.8244	0.125	6.572	2.057	-2.841	-0.3918	1.249	-0.314	-0.035	0	-0.052	-0.0436	0.004	-10.344	1.494	0.832	-1.202	0.1459	0.688	0.212	0.617	0.277	-2.154	-0.7683	0.707	-1.087	0.465	0.166	-2.698	-1.117	0.807	-1.384	1.024	0.643
Keloid scar	4.066	0	1.31	2.6879	0.703	3.823	0.978	0	0.366	0.672	0.156	4.31	1.069	0	0.578	0.8236	0.125	6.566	2.115	-1.147	0.4841	0.832	0.582	-0.035	0	-0.052	-0.0437	0.004	-10.352	1.493	0.833	-1.203	0.145	0.688	0.211	0.614	0.275	-2.157	-0.7714	0.707	-1.091	0.465	0.166	-2.698	-1.1168	0.807	-1.384	1.023	0.643
Keratoderma, acquired	4.064	0	1.308	2.6864	0.703	3.821	0.979	0	0.368	0.673	0.156	4.318	1.071	0	0.58	0.8255	0.125	6.581	0.426	-3.295	-1.4349	0.949	-1.512	-0.035	0	-0.052	-0.0436	0.004	-10.35	1.495	0.831	-1.202	0.1465	0.688	0.213	0.629	0.285	-2.143	-0.7569	0.707	-1.07	0.464	0.166	-2.699	-1.1175	0.807	-1.385	1.024	0.643
Kyphoscoliosis and scoliosis	4.065	0	1.309	2.6866	0.703	3.821	0.979	0	0.368	0.673	0.156	4.318	1.071	0	0.579	0.8247	0.125	6.574	1.875	-3.675	-0.9003	1.416	-0.636	-0.035	0	-0.052	-0.0436	0.004	-10.35	1.493	0.833	-1.203	0.1453	0.688	0.211	0.617	0.277	-2.154	-0.7684	0.707	-1.087	0.464	0.166	-2.699	-1.1171	0.807	-1.384	1.024	0.643
Late effects of cerebrovascular disease	4.063	0	1.308	2.6855	0.703	3.82	0.978	0	0.367	0.6723	0.156	4.313	1.07	0	0.578	0.824	0.125	6.569	1.465	-2.077	-0.306	0.904	-0.339	-0.035	0	-0.052	-0.0436	0.004	-10.345	1.494	0.832	-1.202	0.146	0.688	0.212	0.623	0.28	-2.149	-0.7633	0.707	-1.079	0.465	0.166	-2.698	-1.1168	0.807	-1.384	1.024	0.643
Lipoma	4.065	0	1.309	2.6869	0.703	3.822	0.978	0	0.366	0.672	0.156	4.31	1.07	0	0.578	0.8237	0.125	6.567	2.945	-1.548	0.6982	1.146	0.609	-0.035	0	-0.052	-0.0436	0.004	-10.35	1.493	0.833	-1.203	0.1451	0.688	0.211	0.618	0.277	-2.154	-0.7678	0.707	-1.086	0.465	0.166	-2.698	-1.1167	0.807	-1.384	1.023	0.643
Lipoma of skin and subcutaneous tissue	4.066	0	1.31	2.6879	0.703	3.823	0.977	0	0.366	0.6712	0.156	4.306	1.069	0	0.577	0.8232	0.125	6.563	3.238	-0.97	1.134	1.074	1.056	-0.035	0	-0.052	-0.0437	0.004	-10.352	1.49	0.836	-1.206	0.1422	0.688	0.207	0.618	0.278	-2.153	-0.7675	0.707	-1.086	0.465	0.166	-2.698	-1.1166	0.807	-1.384	1.023	0.642
Lipoprotein disorders	4.062	0	1.306	2.6843	0.703	3.818	0.98	0	0.369	0.6742	0.156	4.324	1.071	0	0.579	0.8247	0.125	6.574	1.998	-1.157	0.4204	0.805	0.522	-0.035	0	-0.052	-0.0436	0.004	-10.34	1.492	0.834	-1.204	0.1443	0.688	0.21	0.617	0.277	-2.154	-0.7685	0.707	-1.087	0.464	0.166	-2.699	-1.1171	0.807	-1.384	1.021	0.641
Localized superficial swelling, mass, or lump	4.063	0	1.307	2.6849	0.703	3.819	0.978	0	0.367	0.673	0.156	4.317	1.07	0	0.578	0.8242	0.125	6.571	1.098	-1.069	0.0147	0.553	0.027	-0.035	0	-0.052	-0.0436	0.004	-10.342	1.494	0.832	-1.202	0.1456	0.688	0.212	0.618	0.277	-2.154	-0.7682	0.707	-1.087	0.465	0.166	-2.698	-1.1169	0.807	-1.384	1.023	0.643
Loose body in joint	4.062	0	1.306	2.6844	0.703	3.818	0.978	0	0.367	0.673	0.156	4.317	1.07	0	0.579	0.8245	0.125	6.573	2.282	-3.471	-0.5946	1.468	-0.405	-0.035	0	-0.052	-0.0436	0.004	-10.34	1.493	0.832	-1.202	0.1455	0.688	0.212	0.617	0.277	-2.154	-0.7684	0.707	-1.087	0.465	0.166	-2.698	-1.1169	0.807	-1.384	1.024	0.643
Lymphadenitis	4.062	0	1.306	2.6836	0.703	3.817	0.98	0	0.369	0.6748	0.156	4.328	1.071	0	0.579	0.8252	0.125	6.578	1.236	-0.679	0.279	0.489	0.571	-0.035	0	-0.052	-0.0436	0.004	-10.335	1.492	0.834	-1.204	0.1442	0.688	0.21	0.617	0.277	-2.155	-0.7688	0.707	-1.087	0.464	0.166	-2.699	-1.1172	0.807	-1.385	1.022	0.642
Macular puckering of retina	4.065	0	1.309	2.6867	0.703	3.821	0.978	0	0.367	0.6729	0.156	4.317	1.07	0	0.578	0.8242	0.125	6.57	3.014	-2.543	0.2353	1.418	0.166	-0.035	0	-0.052	-0.0436	0.004	-10.333	1.494	0.832	-1.202	0.1456	0.688	0.212	0.618	0.277	-2.154	-0.7681	0.707	-1.086	0.465	0.166	-2.698	-1.1169	0.807	-1.384	1.023	0.643
Major depressive disorder	4.066	0	1.31	2.688	0.703	3.823	0.978	0	0.367	0.6722	0.156	4.311	1.072	0	0.58	0.8259	0.126	6.58	0.02	-1.322	-0.6509	0.342	-1.901	-0.035	0	-0.052	-0.0437	0.004	-10.359	1.493	0.833	-1.203	0.1452	0.688	0.211	0.623	0.28	-2.149	-0.7634	0.707	-1.079	0.464	0.166	-2.699	-1.1177	0.807	-1.385	1.029	0.648
Malaise and fatigue	4.066	0	1.309	2.6878	0.703	3.821	0.989	0	0.378	0.6833	0.156	4.38	1.078	0	0.586	0.8318	0.126	6.626	0.971	-0.097	0.4368	0.273	1.603	-0.035	0	-0.052	-0.0437	0.004	-10.367	1.483	0.846	-1.215	0.1339	0.688	0.195	0.6	0.266	-2.174	-0.7871	0.707	-1.112	0.448	0.16	-2.718	-1.1351	0.808	-1.405	1.017	0.635
Malunion and nonunion of fracture	4.067	0	1.311	2.6888	0.703	3.824	0.979	0	0.367	0.673	0.156	4.317	1.071	0	0.579	0.8247	0.125	6.574	1.58	-3.28	-0.85	1.24	-0.686	-0.035	0	-0.052	-0.0437	0.004	-10.36	1.494	0.832	-1.202	0.1461	0.688	0.212	0.618	0.277	-2.154	-0.7683	0.707	-1.087	0.464	0.166	-2.699	-1.1172	0.807	-1.384	1.023	0.643
Melanomas of skin	4.063	0	1.307	2.685	0.703	3.819	0.978	0	0.367	0.6723	0.156	4.313	1.07	0	0.578	0.824	0.125	6.569	2.604	-1.981	0.3114	1.17	0.266	-0.035	0	-0.052	-0.0436	0.004	-10.342	1.494	0.832	-1.202	0.1458	0.688	0.212	0.618	0.277	-2.154	-0.7681	0.707	-1.086	0.465	0.166	-2.698	-1.1168	0.807	-1.384	1.023	0.643
Memory loss	4.064	0	1.308	2.6857	0.703	3.82	0.978	0	0.367	0.6729	0.156	4.317	1.071	0	0.579	0.8247	0.125	6.575	1.129	-2.375	-0.6231	0.894	-0.697	-0.035	0	-0.052	-0.0436	0.004	-10.348	1.495	0.83	-1.201	0.1474	0.688	0.214	0.617	0.277	-2.154	-0.7684	0.707	-1.087	0.464	0.166	-2.699	-1.1171	0.807	-1.384	1.024	0.643
Methicillin resistant Staphylococcus aureus	4.063	0	1.307	2.685	0.703	3.819	0.976	0	0.364	0.6704	0.156	4.295	1.068	0	0.576	0.8222	0.126	6.546	2.345	-3.249	-0.4524	1.427	-0.317	-0.035	0	-0.052	-0.0436	0.004	-10.336	1.495	0.831	-1.201	0.1468	0.688	0.213	0.618	0.278	-2.153	-0.7671	0.707	-1.085	0.465	0.167	-2.697	-1.116	0.807	-1.383	1.025	0.645
Methicillin sensitive Staphylococcus aureus	4.142	0	1.373	2.7577	0.706	3.904	0.979	0	0.368	0.6738	0.156	4.322	1.074	0	0.582	0.8276	0.125	6.595	0.867	-2.906	-1.0193	0.962	-1.059	-0.035	0	-0.052	-0.0437	0.004	-10.355	1.427	0.916	-1.281	0.0731	0.691	0.106	0.551	0.236	-2.233	-0.8413	0.71	-1.185	0.397	0.142	-2.777	-1.1898	0.81	-1.469	0.959	0.573
Microscopic hematuria	4.065	0	1.309	2.6869	0.703	3.822	0.978	0	0.367	0.6729	0.156	4.317	1.069	0	0.577	0.8233	0.125	6.564	3.12	-1.112	1.004	1.08	0.93	-0.035	0	-0.052	-0.0436	0.004	-10.348	1.492	0.835	-1.204	0.1436	0.688	0.209	0.618	0.278	-2.153	-0.7677	0.707	-1.086	0.465	0.166	-2.698	-1.1166	0.807	-1.384	1.023	0.643
Migrain with aura	4.062	0	1.306	2.6841	0.703	3.817	0.98	0	0.369	0.6746	0.156	4.327	1.072	0	0.58	0.8263	0.125	6.584	2.985	-1.623	0.6807	1.175	0.579	-0.035	0	-0.052	-0.0436	0.004	-10.342	1.493	0.834	-1.204	0.1445	0.688	0.21	0.617	0.277	-2.155	-0.7693	0.707	-1.088	0.464	0.166	-2.699	-1.1177	0.807	-1.385	1.023	0.642
Migraine	4.066	0	1.31	2.6876	0.703	3.823	0.978	0	0.367	0.6723	0.156	4.313	1.068	0	0.576	0.8222	0.125	6.553	1.376	-0.701	0.3375	0.53	0.637	-0.035	0	-0.052	-0.0436	0.004	-10.349	1.494	0.831	-1.202	0.1463	0.688	0.213	0.616	0.276	-2.155	-0.7697	0.707	-1.089	0.465	0.167	-2.698	-1.1162	0.807	-1.383	1.022	0.642
Mineral deficiency NEC	4.062	0	1.306	2.6844	0.703	3.818	0.977	0	0.366	0.6718	0.156	4.309	1.07	0	0.578	0.8243	0.125	6.571	2.687	-1.897	0.3953	1.169	0.338	-0.035	0	-0.052	-0.0436	0.004	-10.339	1.494	0.832	-1.202	0.1456	0.688	0.212	0.617	0.277	-2.154	-0.7682	0.707	-1.087	0.465	0.166	-2.698	-1.1169	0.807	-1.384	1.024	0.643
Mixed hyperlipidemia	4.098	0	1.329	2.7131	0.706	3.841	0.98	0	0.368	0.674	0.156	4.323	1.069	0	0.577	0.8229	0.125	6.559	0.493	-1.042	-0.2744	0.392	-0.701	-0.035	0	-0.052	-0.0436	0.004	-10.331	1.474	0.863	-1.235	0.1192	0.691	0.172	0.596	0.262	-2.189	-0.7969	0.71	-1.122	0.452	0.161	-2.72	-1.134	0.809	-1.402	1.002	0.616
Morbid obesity	4.063	0	1.307	2.685	0.703	3.819	0.978	0	0.367	0.6729	0.156	4.317	1.07	0	0.579	0.8244	0.125	6.572	1.016	-1.126	-0.0551	0.546	-0.101	-0.035	0	-0.052	-0.0436	0.004	-10.342	1.494	0.832	-1.202	0.1456	0.688	0.212	0.618	0.278	-2.153	-0.7676	0.707	-1.086	0.465	0.166	-2.698	-1.117	0.807	-1.384	1.024	0.643
Musculoskeletal symptoms referable to limbs	4.065	0	1.308	2.6866	0.703	3.82	0.98	0	0.369	0.6742	0.156	4.324	1.075	0	0.583	0.8292	0.126	6.604	3.733	-0.489	1.6219	1.077	1.506	-0.035	0	-0.052	-0.0437	0.004	-10.353	1.488	0.839	-1.209	0.1397	0.688	0.203	0.616	0.276	-2.157	-0.7707	0.707	-1.09	0.463	0.166	-2.701	-1.119	0.807	-1.386	1.02	0.639
Myalgia and myositis unspecified	4.068	0	1.312	2.6899	0.703	3.826	0.979	0	0.368	0.6738	0.156	4.322	1.068	0	0.577	0.8226	0.125	6.558	2.173	-0.361	0.9058	0.647	1.401	-0.035	0	-0.052	-0.0437	0.004	-10.363	1.494	0.832	-1.202	0.1457	0.688	0.212	0.619	0.278	-2.153	-0.7672	0.707	-1.085	0.465	0.166	-2.698	-1.1164	0.807	-1.384	1.02	0.639
Mycoses	4.063	0	1.308	2.6853	0.703	3.82	0.975	0	0.364	0.6694	0.156	4.293	1.066	0	0.574	0.8202	0.126	6.531	0.478	-4.599	-2.0606	1.295	-1.591	-0.035	0	-0.052	-0.0436	0.004	-10.334	1.498	0.827	-1.197	0.1504	0.688	0.219	0.619	0.278	-2.152	-0.7661	0.707	-1.084	0.466	0.167	-2.696	-1.1152	0.807	-1.382	1.024	0.644
Myocardial infarction	4.063	0	1.307	2.6847	0.703	3.819	0.978	0	0.367	0.6723	0.156	4.312	1.069	0	0.577	0.8234	0.126	6.56	2.325	-2.761	-0.2179	1.298	-0.168	-0.035	0	-0.052	-0.0436	0.004	-10.338	1.495	0.831	-1.201	0.1466	0.688	0.213	0.618	0.277	-2.153	-0.7678	0.707	-1.086	0.465	0.166	-2.698	-1.1165	0.807	-1.384	1.024	0.643
Myopia	4.064	0	1.308	2.6861	0.703	3.82	0.979	0	0.368	0.6733	0.156	4.319	1.07	0	0.578	0.8243	0.125	6.572	0.741	-1.025	-0.1418	0.451	-0.315	-0.035	0	-0.052	-0.0436	0.004	-10.347	1.495	0.831	-1.201	0.1468	0.688	0.213	0.618	0.277	-2.154	-0.7682	0.707	-1.087	0.465	0.166	-2.698	-1.117	0.807	-1.384	1.024	0.644
Nasal polyps	4.061	0	1.305	2.6831	0.703	3.816	0.978	0	0.367	0.6728	0.156	4.316	1.071	0	0.579	0.8248	0.125	6.576	0.835	-3.221	-1.193	1.035	-1.153	-0.035	0	-0.052	-0.0436	0.004	-10.334	1.497	0.829	-1.199	0.1488	0.688	0.216	0.617	0.277	-2.154	-0.7686	0.707	-1.087	0.464	0.166	-2.698	-1.117	0.807	-1.384	1.024	0.643
Nausea and vomiting	4.065	0	1.309	2.6873	0.703	3.822	0.978	0	0.367	0.6728	0.156	4.316	1.07	0	0.578	0.8243	0.125	6.572	0.65	-0.74	-0.0454	0.355	-0.128	-0.035	0	-0.052	-0.0436	0.004	-10.343	1.491	0.835	-1.205	0.1435	0.688	0.209	0.615	0.276	-2.156	-0.7702	0.707	-1.089	0.462	0.165	-2.701	-1.1192	0.807	-1.387	1.022	0.641
Neoplasm of uncertain behavior	4.063	0	1.307	2.6854	0.703	3.82	0.978	0	0.367	0.6729	0.156	4.317	1.07	0	0.578	0.824	0.125	6.568	1.163	-1.007	0.0777	0.554	0.14	-0.035	0	-0.052	-0.0436	0.004	-10.343	1.493	0.832	-1.202	0.1455	0.688	0.212	0.618	0.277	-2.154	-0.7681	0.707	-1.086	0.465	0.166	-2.698	-1.1168	0.807	-1.384	1.023	0.643
Neoplasm of uncertain behavior of skin	4.061	0	1.305	2.6832	0.703	3.816	0.979	0	0.368	0.6737	0.156	4.321	1.071	0	0.579	0.8249	0.125	6.576	0.554	-0.832	-0.1388	0.354	-0.393	-0.035	0	-0.052	-0.0436	0.004	-10.332	1.494	0.832	-1.202	0.1462	0.688	0.213	0.617	0.277	-2.154	-0.7686	0.707	-1.087	0.464	0.166	-2.699	-1.1171	0.807	-1.384	1.024	0.643
Neuralgia, neuritis, and radiculitis NOS	4.045	0	1.279	2.6621	0.705	3.774	0.979	0	0.368	0.673	0.156	4.318	1.07	0	0.578	0.8243	0.125	6.572	1.629	-0.969	0.3301	0.663	0.498	-0.035	0	-0.052	-0.0436	0.004	-10.342	1.519	0.808	-1.184	0.1675	0.69	0.243	0.644	0.293	-2.135	-0.7454	0.709	-1.051	0.491	0.176	-2.679	-1.094	0.809	-1.353	1.05	0.667
Neurological disorders	4.064	0	1.308	2.6864	0.703	3.821	0.978	0	0.367	0.6723	0.156	4.313	1.07	0	0.578	0.8238	0.125	6.568	1.864	-1.39	0.237	0.83	0.286	-0.035	0	-0.052	-0.0436	0.004	-10.345	1.493	0.833	-1.203	0.1448	0.688	0.211	0.618	0.277	-2.154	-0.768	0.707	-1.086	0.465	0.166	-2.698	-1.1168	0.807	-1.384	1.023	0.643
Neutropenia	4.043	0	1.273	2.658	0.707	3.762	0.978	0	0.367	0.6724	0.156	4.313	1.07	0	0.578	0.8242	0.125	6.57	2.858	-1.517	0.6703	1.116	0.601	-0.035	0	-0.052	-0.0436	0.004	-10.34	1.528	0.803	-1.183	0.1724	0.691	0.249	0.645	0.293	-2.139	-0.7467	0.71	-1.051	0.498	0.178	-2.678	-1.0901	0.81	-1.346	1.056	0.672
Nevus, non-neoplastic	4.063	0	1.307	2.6852	0.703	3.819	0.979	0	0.368	0.6739	0.156	4.322	1.071	0	0.579	0.8248	0.125	6.575	0.92	-0.665	0.1276	0.404	0.315	-0.035	0	-0.052	-0.0436	0.004	-10.345	1.492	0.834	-1.204	0.1444	0.688	0.21	0.617	0.277	-2.154	-0.7685	0.707	-1.087	0.464	0.166	-2.699	-1.1171	0.807	-1.384	1.023	0.642
Non-Hodgkins lymphoma	4.065	0	1.308	2.6865	0.703	3.821	0.979	0	0.368	0.6733	0.156	4.319	1.07	0	0.578	0.8244	0.125	6.572	1.936	-1.481	0.2276	0.872	0.261	-0.035	0	-0.052	-0.0436	0.004	-10.343	1.493	0.833	-1.203	0.145	0.688	0.211	0.618	0.277	-2.154	-0.7682	0.707	-1.087	0.465	0.166	-2.699	-1.117	0.807	-1.384	1.023	0.642
Noninfectious dermatoses of eyelid	4.064	0	1.308	2.6862	0.703	3.821	0.978	0	0.367	0.6729	0.156	4.317	1.07	0	0.579	0.8246	0.125	6.574	1.514	-4.435	-1.4609	1.518	-0.963	-0.035	0	-0.052	-0.0436	0.004	-10.349	1.495	0.831	-1.201	0.1469	0.688	0.214	0.617	0.277	-2.154	-0.7684	0.707	-1.087	0.464	0.166	-2.699	-1.1171	0.807	-1.384	1.024	0.643
Noninfectious gastroenteritis	4.063	0	1.307	2.6848	0.703	3.819	0.978	0	0.367	0.673	0.156	4.317	1.07	0	0.578	0.8241	0.125	6.57	1.095	-1.005	0.0452	0.536	0.084	-0.035	0	-0.052	-0.0436	0.004	-10.341	1.493	0.833	-1.202	0.1455	0.688	0.211	0.617	0.277	-2.155	-0.7688	0.707	-1.087	0.465	0.166	-2.698	-1.1168	0.807	-1.384	1.023	0.643
Nonrheumatic aortic valve disorders	4.061	0	1.305	2.6829	0.703	3.816	0.98	0	0.369	0.6747	0.156	4.326	1.07	0	0.579	0.8245	0.125	6.573	2.192	-3.366	-0.5873	1.418	-0.414	-0.035	0	-0.052	-0.0435	0.004	-10.329	1.493	0.832	-1.202	0.1455	0.688	0.212	0.617	0.277	-2.154	-0.7685	0.707	-1.087	0.465	0.166	-2.698	-1.1169	0.807	-1.384	1.024	0.643
Nonrheumatic mitral valve disorders	4.059	0	1.303	2.6814	0.703	3.814	0.98	0	0.369	0.6742	0.156	4.325	1.071	0	0.579	0.8248	0.125	6.576	1.148	-2.096	-0.4743	0.828	-0.573	-0.035	0	-0.052	-0.0435	0.004	-10.319	1.493	0.833	-1.202	0.1454	0.688	0.211	0.617	0.277	-2.154	-0.7687	0.707	-1.087	0.464	0.166	-2.698	-1.117	0.807	-1.384	1.024	0.643
Nonspecific abnormal findings in stool contents	4.062	0	1.306	2.6843	0.703	3.818	0.978	0	0.367	0.6729	0.156	4.317	1.071	0	0.579	0.8249	0.125	6.575	0.954	-1.254	-0.15	0.563	-0.266	-0.035	0	-0.052	-0.0436	0.004	-10.341	1.494	0.832	-1.202	0.1459	0.688	0.212	0.617	0.277	-2.154	-0.7686	0.707	-1.087	0.464	0.166	-2.699	-1.1171	0.807	-1.384	1.024	0.643
Nonspecific abnormal findings on radiological and other examination of musculoskeletal system	4.033	0	1.263	2.6478	0.707	3.747	0.979	0	0.368	0.6732	0.156	4.319	1.07	0	0.578	0.824	0.125	6.57	2.13	-1.007	0.5612	0.8	0.701	-0.035	0	-0.052	-0.0436	0.004	-10.337	1.535	0.793	-1.173	0.181	0.691	0.262	0.655	0.3	-2.127	-0.7361	0.71	-1.037	0.506	0.182	-2.667	-1.0803	0.81	-1.334	1.066	0.683
Nonspecific abnormal findings on radiological and other examination of other intrathoracic organs (echocardiogram, etc)	4.06	0	1.304	2.6818	0.703	3.814	0.98	0	0.369	0.6743	0.156	4.326	1.072	0	0.581	0.8265	0.125	6.587	0.74	-1.935	-0.5973	0.682	-0.875	-0.035	0	-0.052	-0.0435	0.004	-10.327	1.494	0.832	-1.202	0.1456	0.688	0.212	0.616	0.276	-2.155	-0.7695	0.707	-1.088	0.464	0.166	-2.699	-1.1177	0.807	-1.385	1.025	0.645
Nonspecific chest pain	4.063	0	1.307	2.6849	0.703	3.819	0.978	0	0.367	0.6728	0.156	4.315	1.07	0	0.578	0.8241	0.126	6.562	0.484	-0.498	-0.0071	0.251	-0.028	-0.035	0	-0.052	-0.0436	0.004	-10.339	1.494	0.832	-1.202	0.1458	0.688	0.212	0.618	0.278	-2.154	-0.7679	0.707	-1.086	0.465	0.166	-2.698	-1.1166	0.807	-1.384	1.024	0.643
Nonspecific elevation of levels of transaminase or lactic acid dehydrogenase [LDH]	4.063	0	1.306	2.6845	0.703	3.818	0.978	0	0.367	0.6728	0.156	4.316	1.073	0	0.581	0.8267	0.125	6.588	0.703	-1.52	-0.4083	0.567	-0.72	-0.035	0	-0.052	-0.0436	0.004	-10.345	1.494	0.832	-1.203	0.1455	0.688	0.212	0.616	0.277	-2.155	-0.7695	0.707	-1.088	0.464	0.166	-2.7	-1.1179	0.807	-1.385	1.025	0.644
Nonspecific findings on examination of blood	4.065	0	1.309	2.6866	0.703	3.821	0.979	0	0.368	0.673	0.156	4.318	1.071	0	0.579	0.825	0.125	6.577	0.931	-2.011	-0.54	0.751	-0.719	-0.035	0	-0.052	-0.0436	0.004	-10.351	1.494	0.832	-1.202	0.1462	0.688	0.213	0.617	0.277	-2.154	-0.7685	0.707	-1.087	0.464	0.166	-2.699	-1.1173	0.807	-1.385	1.024	0.643
Nontoxic multinodular goiter	4.062	0	1.306	2.6841	0.703	3.818	0.978	0	0.367	0.6728	0.156	4.316	1.071	0	0.579	0.8249	0.125	6.576	2.05	-3.028	-0.4888	1.295	-0.377	-0.035	0	-0.052	-0.0436	0.004	-10.338	1.494	0.832	-1.202	0.1458	0.688	0.212	0.617	0.277	-2.154	-0.7686	0.707	-1.087	0.464	0.166	-2.699	-1.1171	0.807	-1.384	1.024	0.643
Nontoxic nodular goiter	4.065	0	1.309	2.6871	0.703	3.822	0.976	0	0.365	0.6702	0.156	4.298	1.07	0	0.578	0.8238	0.125	6.566	1.02	-2.98	-0.9802	1.02	-0.961	-0.035	0	-0.052	-0.0436	0.004	-10.351	1.494	0.832	-1.202	0.1458	0.688	0.212	0.618	0.277	-2.154	-0.7678	0.707	-1.086	0.465	0.166	-2.698	-1.1168	0.807	-1.384	1.027	0.646
Nontoxic uninodular goiter	4.041	0	1.27	2.6557	0.707	3.756	0.977	0	0.366	0.6714	0.156	4.306	1.069	0	0.577	0.823	0.125	6.56	3.191	-1.347	0.9218	1.158	0.796	-0.035	0	-0.052	-0.0437	0.004	-10.359	1.535	0.796	-1.178	0.1787	0.692	0.258	0.66	0.302	-2.128	-0.7338	0.711	-1.032	0.506	0.182	-2.672	-1.0829	0.811	-1.336	1.065	0.68
Obesity	4.064	0	1.308	2.6863	0.703	3.82	0.979	0	0.368	0.6739	0.156	4.323	1.072	0	0.58	0.8256	0.125	6.581	0.931	-0.45	0.2403	0.352	0.682	-0.035	0	-0.052	-0.0436	0.004	-10.35	1.492	0.835	-1.205	0.1435	0.688	0.209	0.612	0.274	-2.16	-0.7742	0.707	-1.095	0.464	0.166	-2.699	-1.1175	0.807	-1.385	1.023	0.642
Obsessive-compulsive disorders	4.064	0	1.308	2.6863	0.703	3.821	0.976	0	0.365	0.6706	0.156	4.3	1.068	0	0.577	0.8225	0.125	6.554	2.115	-3.837	-0.8611	1.518	-0.567	-0.035	0	-0.052	-0.0436	0.004	-10.347	1.494	0.831	-1.201	0.1466	0.688	0.213	0.618	0.278	-2.153	-0.7672	0.707	-1.085	0.465	0.167	-2.698	-1.1162	0.807	-1.383	1.025	0.645
Obstructive sleep apnea	4.079	0	1.324	2.7017	0.703	3.845	0.976	0	0.365	0.6705	0.156	4.3	1.069	0	0.577	0.8232	0.125	6.561	0.208	-0.728	-0.2599	0.239	-1.089	-0.035	0	-0.052	-0.0435	0.004	-10.311	1.479	0.848	-1.216	0.1318	0.688	0.192	0.6	0.267	-2.171	-0.7852	0.707	-1.111	0.444	0.159	-2.719	-1.1373	0.807	-1.41	1.005	0.624
Open wound of finger(s)	4.066	0	1.309	2.6874	0.703	3.821	0.979	0	0.368	0.6732	0.156	4.319	1.073	0	0.581	0.8272	0.125	6.594	-0.541	-3.942	-2.2415	0.868	-2.584	-0.035	0	-0.052	-0.0437	0.004	-10.354	1.498	0.828	-1.198	0.1499	0.688	0.218	0.616	0.276	-2.156	-0.7696	0.707	-1.088	0.464	0.166	-2.7	-1.1182	0.807	-1.386	1.024	0.643
Open wound of hand except finger(s)	4.063	0	1.307	2.6847	0.703	3.819	0.978	0	0.367	0.6729	0.156	4.317	1.07	0	0.579	0.8245	0.125	6.573	1.492	-2.144	-0.326	0.928	-0.351	-0.035	0	-0.052	-0.0436	0.004	-10.342	1.494	0.832	-1.202	0.1459	0.688	0.212	0.617	0.277	-2.154	-0.7684	0.707	-1.087	0.464	0.166	-2.698	-1.117	0.807	-1.384	1.024	0.643
Open wound of lip and mouth	4.063	0	1.307	2.6848	0.703	3.819	0.978	0	0.367	0.6725	0.156	4.313	1.07	0	0.578	0.8239	0.125	6.567	2.358	-2.676	-0.159	1.284	-0.124	-0.035	0	-0.052	-0.0436	0.004	-10.34	1.494	0.832	-1.202	0.146	0.688	0.212	0.618	0.277	-2.154	-0.768	0.707	-1.086	0.465	0.166	-2.698	-1.1167	0.807	-1.384	1.024	0.643
Open wounds of extremities	4.065	0	1.309	2.6868	0.703	3.821	0.981	0	0.37	0.6754	0.156	4.332	1.071	0	0.579	0.8249	0.125	6.576	1.778	-0.898	0.4398	0.683	0.644	-0.035	0	-0.052	-0.0436	0.004	-10.352	1.493	0.833	-1.203	0.1451	0.688	0.211	0.615	0.276	-2.157	-0.771	0.707	-1.09	0.464	0.166	-2.699	-1.1172	0.807	-1.385	1.021	0.64
Open wounds of head; neck; and trunk	4.061	0	1.304	2.6826	0.703	3.815	0.982	0	0.371	0.6767	0.156	4.339	1.074	0	0.582	0.8281	0.126	6.595	3.038	-1.372	0.8329	1.125	0.74	-0.035	0	-0.052	-0.0436	0.004	-10.338	1.492	0.835	-1.205	0.1435	0.688	0.209	0.61	0.272	-2.162	-0.7762	0.707	-1.098	0.463	0.166	-2.7	-1.1184	0.807	-1.386	1.022	0.641
Optic atrophy	4.069	0	1.312	2.6906	0.703	3.826	0.978	0	0.367	0.6728	0.156	4.316	1.071	0	0.579	0.825	0.125	6.576	0.164	-3.903	-1.8695	1.037	-1.802	-0.035	0	-0.052	-0.0437	0.004	-10.369	1.5	0.825	-1.196	0.152	0.688	0.221	0.618	0.277	-2.154	-0.7684	0.707	-1.087	0.464	0.166	-2.699	-1.1175	0.807	-1.385	1.024	0.643
Orchitis and epididymitis	4.062	0	1.306	2.6842	0.703	3.818	0.98	0	0.368	0.6737	0.156	4.319	1.068	0	0.576	0.8224	0.125	6.554	-0.191	-3.595	-1.8934	0.868	-2.18	-0.035	0	-0.052	-0.0436	0.004	-10.33	1.497	0.828	-1.199	0.1492	0.688	0.217	0.634	0.287	-2.138	-0.7524	0.707	-1.064	0.465	0.167	-2.697	-1.1161	0.807	-1.383	1.028	0.647
Organic or persistent insomnia	4.063	0	1.307	2.6848	0.703	3.819	0.978	0	0.367	0.6729	0.156	4.317	1.07	0	0.578	0.8243	0.125	6.571	1.683	-1.633	0.0252	0.846	0.03	-0.035	0	-0.052	-0.0436	0.004	-10.34	1.494	0.832	-1.202	0.1456	0.688	0.212	0.617	0.277	-2.154	-0.7684	0.707	-1.087	0.465	0.166	-2.698	-1.1169	0.807	-1.384	1.023	0.643
Orthostatic hypotension	4.063	0	1.307	2.6851	0.703	3.819	0.978	0	0.367	0.673	0.156	4.317	1.07	0	0.579	0.8245	0.125	6.573	2.086	-3.493	-0.7037	1.423	-0.494	-0.035	0	-0.052	-0.0436	0.004	-10.344	1.493	0.833	-1.203	0.1454	0.688	0.211	0.617	0.277	-2.154	-0.7684	0.707	-1.087	0.464	0.166	-2.699	-1.117	0.807	-1.384	1.024	0.643
Osteitis deformans and osteopathies associated with other disorders classified elsewhere	4.064	0	1.308	2.6856	0.703	3.82	0.978	0	0.366	0.6721	0.156	4.31	1.069	0	0.577	0.8231	0.126	6.557	2.512	-3.183	-0.3353	1.453	-0.231	-0.035	0	-0.052	-0.0436	0.004	-10.343	1.494	0.832	-1.202	0.1462	0.688	0.213	0.618	0.278	-2.153	-0.7676	0.707	-1.086	0.465	0.166	-2.698	-1.1164	0.807	-1.384	1.024	0.643
Osteoarthrosis NOS	4.07	0	1.314	2.6922	0.703	3.828	0.979	0	0.368	0.6737	0.156	4.321	1.071	0	0.579	0.825	0.125	6.575	0.961	-1.242	-0.1408	0.562	-0.25	-0.035	0	-0.052	-0.0436	0.004	-10.338	1.486	0.842	-1.211	0.1371	0.688	0.199	0.61	0.272	-2.163	-0.7769	0.707	-1.098	0.457	0.163	-2.707	-1.1253	0.807	-1.394	1.016	0.635
Osteoarthrosis, localized, primary	4.053	0	1.298	2.6753	0.703	3.806	0.976	0	0.365	0.6702	0.156	4.3	1.069	0	0.578	0.8235	0.125	6.565	0.247	-1.311	-0.5316	0.397	-1.338	-0.035	0	-0.052	-0.0434	0.004	-10.276	1.497	0.828	-1.198	0.1495	0.688	0.217	0.626	0.283	-2.145	-0.7591	0.707	-1.074	0.465	0.166	-2.697	-1.1161	0.807	-1.384	1.025	0.645
Osteochondropathies	4.065	0	1.309	2.6866	0.703	3.822	0.976	0	0.365	0.6708	0.156	4.302	1.069	0	0.577	0.8227	0.125	6.557	1.961	-3.596	-0.8175	1.418	-0.577	-0.035	0	-0.052	-0.0436	0.004	-10.347	1.494	0.831	-1.201	0.1464	0.688	0.213	0.618	0.278	-2.153	-0.7673	0.707	-1.085	0.465	0.166	-2.698	-1.1163	0.807	-1.384	1.025	0.644
Osteopenia or other disorder of bone and cartilage	4.072	0	1.315	2.6932	0.703	3.83	0.98	0	0.369	0.6742	0.156	4.323	1.069	0	0.577	0.8229	0.125	6.558	2.814	-0.222	1.2957	0.775	1.673	-0.036	0	-0.052	-0.0438	0.004	-10.369	1.493	0.833	-1.203	0.1452	0.688	0.211	0.619	0.278	-2.153	-0.7672	0.707	-1.085	0.465	0.166	-2.698	-1.1167	0.807	-1.384	1.022	0.641
Otalgia	4.071	0	1.314	2.6921	0.703	3.828	0.982	0	0.37	0.676	0.156	4.336	1.073	0	0.581	0.8268	0.125	6.589	2.74	-0.353	1.1933	0.789	1.512	-0.036	0	-0.052	-0.0438	0.004	-10.376	1.488	0.839	-1.208	0.14	0.688	0.203	0.609	0.272	-2.164	-0.7775	0.707	-1.099	0.464	0.166	-2.7	-1.1183	0.807	-1.386	1.023	0.642
Other abnormal blood chemistry	4.063	0	1.307	2.6848	0.703	3.819	0.978	0	0.367	0.6729	0.156	4.317	1.07	0	0.578	0.8243	0.125	6.571	0.551	-0.583	-0.0158	0.289	-0.055	-0.035	0	-0.052	-0.0436	0.004	-10.341	1.494	0.832	-1.202	0.1459	0.688	0.212	0.618	0.277	-2.154	-0.768	0.707	-1.086	0.465	0.167	-2.698	-1.1162	0.807	-1.383	1.024	0.643
Other abnormal glucose	4.067	0	1.311	2.6889	0.703	3.824	0.98	0	0.368	0.674	0.156	4.324	1.07	0	0.578	0.824	0.125	6.57	0.903	-0.508	0.1973	0.36	0.548	-0.035	0	-0.052	-0.0437	0.004	-10.354	1.49	0.836	-1.206	0.1423	0.688	0.207	0.615	0.276	-2.157	-0.7707	0.707	-1.09	0.457	0.164	-2.707	-1.1247	0.807	-1.393	1.021	0.64
Other abnormality of urination	4.068	0	1.311	2.6896	0.703	3.825	0.979	0	0.368	0.6738	0.156	4.323	1.07	0	0.579	0.8245	0.125	6.574	1.304	-0.65	0.3268	0.499	0.655	-0.035	0	-0.052	-0.0437	0.004	-10.358	1.492	0.835	-1.205	0.1434	0.688	0.209	0.609	0.272	-2.163	-0.7773	0.707	-1.099	0.464	0.166	-2.699	-1.1172	0.807	-1.384	1.023	0.642
Other acquired deformities of limbs	4.063	0	1.307	2.6849	0.703	3.819	0.978	0	0.367	0.6728	0.156	4.317	1.071	0	0.579	0.8249	0.125	6.573	2.652	-2.233	0.2094	1.246	0.168	-0.035	0	-0.052	-0.0436	0.004	-10.343	1.493	0.833	-1.203	0.1453	0.688	0.211	0.617	0.277	-2.154	-0.7685	0.707	-1.087	0.464	0.166	-2.699	-1.1171	0.807	-1.384	1.023	0.643
Other acquired musculoskeletal deformity	4.063	0	1.307	2.6847	0.703	3.819	0.978	0	0.367	0.6728	0.156	4.316	1.069	0	0.578	0.8235	0.125	6.565	1.337	-2.195	-0.4288	0.901	-0.476	-0.035	0	-0.052	-0.0436	0.004	-10.339	1.495	0.831	-1.201	0.1468	0.688	0.213	0.622	0.28	-2.15	-0.7643	0.707	-1.081	0.465	0.166	-2.698	-1.1166	0.807	-1.384	1.025	0.644
Other and unspecified disc disorder	4.059	0	1.303	2.6808	0.703	3.813	0.974	0	0.363	0.6683	0.156	4.285	1.07	0	0.578	0.8241	0.126	6.565	0.474	-4.134	-1.83	1.175	-1.557	-0.035	0	-0.052	-0.0435	0.004	-10.316	1.494	0.832	-1.202	0.1461	0.688	0.212	0.617	0.277	-2.154	-0.7682	0.707	-1.087	0.465	0.166	-2.698	-1.1166	0.807	-1.384	1.029	0.649
Other anemias	4.067	0	1.31	2.6887	0.703	3.824	0.98	0	0.369	0.6742	0.156	4.325	1.07	0	0.578	0.8241	0.125	6.57	1.385	-0.7	0.3425	0.532	0.644	-0.035	0	-0.052	-0.0437	0.004	-10.351	1.492	0.834	-1.204	0.1439	0.688	0.209	0.614	0.275	-2.158	-0.7723	0.707	-1.092	0.465	0.166	-2.699	-1.117	0.807	-1.384	1.021	0.64
Other benign neoplasm of connective and other soft tissue	4.063	0	1.307	2.6849	0.703	3.819	0.978	0	0.367	0.6729	0.156	4.316	1.07	0	0.578	0.8242	0.125	6.57	2.393	-2.416	-0.0113	1.227	-0.009	-0.035	0	-0.052	-0.0436	0.004	-10.342	1.494	0.832	-1.202	0.1456	0.688	0.212	0.618	0.277	-2.154	-0.7682	0.707	-1.087	0.465	0.166	-2.698	-1.1169	0.807	-1.384	1.024	0.643
Other chronic nonalcoholic liver disease	4.064	0	1.308	2.6858	0.703	3.82	0.979	0	0.368	0.6734	0.156	4.32	1.07	0	0.579	0.8245	0.125	6.573	0.908	-0.594	0.157	0.383	0.41	-0.035	0	-0.052	-0.0436	0.004	-10.346	1.492	0.834	-1.204	0.1439	0.688	0.209	0.617	0.277	-2.154	-0.7683	0.707	-1.087	0.464	0.166	-2.699	-1.117	0.807	-1.384	1.022	0.641
Other conditions of brain, NOS	4.064	0	1.307	2.6856	0.703	3.819	0.981	0	0.37	0.6756	0.156	4.334	1.072	0	0.58	0.8261	0.125	6.583	3.185	-1.179	1.0028	1.113	0.901	-0.035	0	-0.052	-0.0436	0.004	-10.35	1.491	0.836	-1.206	0.1426	0.688	0.207	0.617	0.277	-2.155	-0.7692	0.707	-1.088	0.464	0.166	-2.699	-1.1177	0.807	-1.385	1.022	0.641
Other derangement of joint	4.064	0	1.308	2.686	0.703	3.82	0.978	0	0.367	0.6727	0.156	4.315	1.07	0	0.578	0.8242	0.125	6.571	1.608	-1.132	0.2381	0.699	0.341	-0.035	0	-0.052	-0.0436	0.004	-10.346	1.493	0.833	-1.203	0.1449	0.688	0.211	0.616	0.276	-2.156	-0.7701	0.707	-1.089	0.465	0.166	-2.698	-1.1169	0.807	-1.384	1.023	0.642
Other diseases of blood and blood-forming organs	4.04	0	1.269	2.6547	0.707	3.755	0.978	0	0.367	0.6726	0.156	4.314	1.069	0	0.577	0.823	0.125	6.561	3.008	-1.286	0.8611	1.095	0.786	-0.035	0	-0.052	-0.0436	0.004	-10.343	1.533	0.798	-1.179	0.1772	0.692	0.256	0.646	0.293	-2.14	-0.7471	0.711	-1.051	0.504	0.181	-2.673	-1.0844	0.81	-1.338	1.064	0.679
Other diseases of lung	4.064	0	1.309	2.6866	0.703	3.822	0.978	0	0.367	0.6724	0.156	4.314	1.065	0	0.574	0.8195	0.125	6.532	3.919	-0.177	1.8711	1.045	1.791	-0.035	0	-0.052	-0.0436	0.004	-10.325	1.493	0.832	-1.202	0.1458	0.688	0.212	0.61	0.273	-2.161	-0.7756	0.707	-1.097	0.435	0.155	-2.736	-1.1505	0.809	-1.423	1.022	0.641
Other diseases of respiratory system, NEC	4.095	0	1.337	2.7162	0.704	3.861	0.978	0	0.367	0.6722	0.156	4.312	1.07	0	0.579	0.8244	0.125	6.572	1.005	-2.012	-0.5038	0.77	-0.655	-0.035	0	-0.052	-0.0436	0.004	-10.346	1.464	0.866	-1.232	0.1157	0.688	0.168	0.591	0.261	-2.18	-0.7946	0.707	-1.124	0.435	0.155	-2.729	-1.1472	0.807	-1.421	0.994	0.612
Other disorders of bone and cartilage	4.06	0	1.305	2.6826	0.703	3.816	0.977	0	0.366	0.6711	0.156	4.305	1.069	0	0.578	0.8235	0.125	6.565	0.695	-1.421	-0.3632	0.54	-0.673	-0.035	0	-0.052	-0.0435	0.004	-10.326	1.495	0.83	-1.2	0.1477	0.688	0.215	0.618	0.277	-2.154	-0.7679	0.707	-1.086	0.465	0.166	-2.698	-1.1165	0.807	-1.384	1.025	0.644
Other disorders of ear	4.062	0	1.306	2.6839	0.703	3.818	0.977	0	0.365	0.671	0.156	4.302	1.066	0	0.574	0.8203	0.126	6.534	0.217	-1.69	-0.7364	0.486	-1.514	-0.035	0	-0.052	-0.0435	0.004	-10.318	1.499	0.826	-1.196	0.1514	0.688	0.22	0.624	0.281	-2.147	-0.7615	0.707	-1.077	0.466	0.167	-2.696	-1.1152	0.807	-1.382	1.027	0.647
Other disorders of eye	4.062	0	1.306	2.6842	0.703	3.818	0.978	0	0.367	0.6728	0.156	4.316	1.07	0	0.579	0.8245	0.125	6.573	1.482	-1.812	-0.1649	0.84	-0.196	-0.035	0	-0.052	-0.0436	0.004	-10.338	1.494	0.831	-1.202	0.1464	0.688	0.213	0.619	0.278	-2.153	-0.767	0.707	-1.085	0.465	0.166	-2.698	-1.1169	0.807	-1.384	1.024	0.643
Other disorders of eyelids	4.076	0	1.319	2.697	0.703	3.835	0.979	0	0.367	0.673	0.156	4.316	1.069	0	0.577	0.8233	0.125	6.563	2.47	-0.845	0.8127	0.846	0.961	-0.036	0	-0.052	-0.0439	0.004	-10.383	1.494	0.833	-1.203	0.1455	0.688	0.211	0.619	0.278	-2.153	-0.7673	0.707	-1.085	0.465	0.166	-2.699	-1.1171	0.807	-1.384	1.023	0.642
Other disorders of intestine	4.075	0	1.318	2.6965	0.703	3.835	0.979	0	0.368	0.6731	0.156	4.318	1.071	0	0.579	0.8251	0.125	6.577	1.027	-1.464	-0.2184	0.635	-0.344	-0.035	0	-0.052	-0.0436	0.004	-10.343	1.482	0.846	-1.215	0.1334	0.688	0.194	0.607	0.271	-2.164	-0.7788	0.707	-1.102	0.453	0.162	-2.711	-1.1291	0.807	-1.399	1.012	0.631
Other disorders of lipoid metabolism	4.066	0	1.309	2.6874	0.703	3.822	0.978	0	0.367	0.6727	0.156	4.315	1.07	0	0.579	0.8245	0.125	6.573	0.653	-4.923	-2.1352	1.422	-1.501	-0.035	0	-0.052	-0.0437	0.004	-10.354	1.499	0.826	-1.197	0.1511	0.688	0.22	0.618	0.277	-2.154	-0.7682	0.707	-1.086	0.464	0.166	-2.699	-1.1171	0.807	-1.384	1.024	0.643
Other disorders of liver	4.064	0	1.308	2.6864	0.703	3.821	0.978	0	0.367	0.6729	0.156	4.317	1.069	0	0.578	0.8234	0.125	6.564	2.177	-0.963	0.6071	0.801	0.758	-0.035	0	-0.052	-0.0436	0.004	-10.347	1.492	0.834	-1.204	0.144	0.688	0.209	0.618	0.278	-2.153	-0.7677	0.707	-1.086	0.465	0.166	-2.698	-1.1166	0.807	-1.384	1.023	0.643
Other disorders of male genital organs	4.068	0	1.312	2.6897	0.703	3.825	0.978	0	0.367	0.6728	0.156	4.314	1.069	0	0.577	0.8229	0.126	6.557	0.023	-1.011	-0.494	0.264	-1.874	-0.035	0	-0.052	-0.0437	0.004	-10.362	1.501	0.824	-1.195	0.153	0.688	0.222	0.639	0.291	-2.133	-0.7474	0.707	-1.057	0.465	0.166	-2.698	-1.1165	0.807	-1.384	1.028	0.647
Other disorders of metabolism	4.061	0	1.305	2.6826	0.703	3.816	0.98	0	0.369	0.6745	0.156	4.323	1.07	0	0.579	0.8244	0.125	6.572	1.444	-1.838	-0.1972	0.837	-0.236	-0.035	0	-0.052	-0.0435	0.004	-10.315	1.493	0.832	-1.202	0.1456	0.688	0.212	0.617	0.277	-2.154	-0.7684	0.707	-1.087	0.465	0.166	-2.698	-1.1168	0.807	-1.384	1.024	0.643
Other disorders of neurohypophysis	4.043	0	1.274	2.6584	0.707	3.763	0.978	0	0.367	0.6725	0.156	4.314	1.069	0	0.577	0.8232	0.125	6.562	2.898	-1.53	0.684	1.13	0.605	-0.035	0	-0.052	-0.0436	0.004	-10.342	1.528	0.803	-1.182	0.1729	0.691	0.25	0.652	0.297	-2.133	-0.7405	0.711	-1.042	0.498	0.179	-2.677	-1.0893	0.81	-1.345	1.058	0.673
Other disorders of prostate	4.063	0	1.307	2.6847	0.703	3.818	0.979	0	0.368	0.6738	0.156	4.322	1.071	0	0.579	0.8253	0.125	6.576	2.772	-2.036	0.3679	1.226	0.3	-0.035	0	-0.052	-0.0436	0.004	-10.343	1.493	0.833	-1.203	0.145	0.688	0.211	0.617	0.277	-2.155	-0.7688	0.707	-1.087	0.464	0.166	-2.699	-1.1173	0.807	-1.385	1.023	0.643
Other disorders of soft tissues	4.062	0	1.306	2.6837	0.703	3.818	0.977	0	0.366	0.6714	0.156	4.307	1.069	0	0.577	0.8233	0.125	6.564	0.212	-1.749	-0.7687	0.5	-1.537	-0.035	0	-0.052	-0.0436	0.004	-10.331	1.498	0.827	-1.198	0.1502	0.688	0.218	0.618	0.277	-2.153	-0.7678	0.707	-1.086	0.465	0.166	-2.698	-1.1164	0.807	-1.384	1.027	0.646
Other disorders of stomach and duodenum	4.064	0	1.308	2.6859	0.703	3.82	0.979	0	0.368	0.6737	0.156	4.321	1.071	0	0.579	0.8253	0.125	6.577	1.417	-1.037	0.1899	0.626	0.303	-0.035	0	-0.052	-0.0436	0.004	-10.346	1.492	0.834	-1.204	0.1441	0.688	0.21	0.617	0.277	-2.155	-0.7687	0.707	-1.087	0.464	0.166	-2.699	-1.1174	0.807	-1.385	1.023	0.642
Other disorders of synovium, tendon, and bursa	4.061	0	1.305	2.6831	0.703	3.817	0.976	0	0.365	0.6705	0.156	4.3	1.068	0	0.576	0.8223	0.126	6.55	0.156	-2.894	-1.369	0.778	-1.76	-0.035	0	-0.052	-0.0435	0.004	-10.325	1.498	0.827	-1.197	0.1504	0.688	0.219	0.618	0.278	-2.153	-0.7673	0.707	-1.085	0.465	0.167	-2.697	-1.116	0.807	-1.383	1.024	0.644
Other disorders of the kidney and ureters	4.07	0	1.314	2.6922	0.703	3.829	0.98	0	0.369	0.6743	0.156	4.325	1.069	0	0.577	0.8231	0.125	6.561	2.58	-0.565	1.0074	0.802	1.256	-0.035	0	-0.052	-0.0438	0.004	-10.37	1.493	0.833	-1.203	0.1452	0.688	0.211	0.612	0.274	-2.16	-0.7741	0.707	-1.095	0.465	0.166	-2.698	-1.1168	0.807	-1.384	1.022	0.641
Other dyschromia	4.06	0	1.305	2.6827	0.703	3.817	0.971	0	0.36	0.6658	0.156	4.269	1.065	0	0.574	0.8195	0.125	6.531	-0.065	-1.127	-0.5959	0.271	-2.2	-0.035	0	-0.052	-0.0435	0.004	-10.315	1.505	0.819	-1.19	0.1573	0.688	0.229	0.625	0.282	-2.146	-0.7606	0.707	-1.076	0.466	0.167	-2.696	-1.1148	0.807	-1.382	1.033	0.653
Other dyspnea	4.06	0	1.304	2.6818	0.703	3.815	0.977	0	0.366	0.6713	0.156	4.306	1.07	0	0.579	0.8244	0.125	6.573	0.403	-0.844	-0.2205	0.318	-0.693	-0.035	0	-0.052	-0.0435	0.004	-10.321	1.496	0.83	-1.2	0.148	0.688	0.215	0.621	0.28	-2.15	-0.7645	0.707	-1.081	0.465	0.166	-2.698	-1.1168	0.807	-1.384	1.026	0.645
Other forms of chronic heart disease	4.059	0	1.302	2.6805	0.703	3.812	0.978	0	0.367	0.6725	0.156	4.314	1.073	0	0.581	0.8271	0.125	6.592	0.405	-3.369	-1.4824	0.963	-1.54	-0.035	0	-0.052	-0.0435	0.004	-10.321	1.494	0.832	-1.202	0.1461	0.688	0.212	0.641	0.292	-2.132	-0.7455	0.707	-1.054	0.464	0.166	-2.699	-1.1179	0.807	-1.385	1.026	0.645
Other headache syndromes	4.063	0	1.307	2.6849	0.703	3.819	0.978	0	0.367	0.6729	0.156	4.316	1.07	0	0.578	0.8242	0.125	6.57	0.795	-0.8	-0.0027	0.407	-0.007	-0.035	0	-0.052	-0.0436	0.004	-10.341	1.494	0.832	-1.202	0.1456	0.688	0.212	0.618	0.277	-2.154	-0.7682	0.707	-1.086	0.465	0.166	-2.698	-1.1168	0.807	-1.384	1.024	0.643
Other hemoglobinopathies	4.064	0	1.308	2.6856	0.703	3.82	0.978	0	0.367	0.6723	0.156	4.311	1.07	0	0.578	0.8241	0.125	6.57	2.662	-2.325	0.1682	1.272	0.132	-0.035	0	-0.052	-0.0436	0.004	-10.342	1.494	0.832	-1.202	0.1455	0.688	0.212	0.618	0.277	-2.154	-0.7681	0.707	-1.086	0.465	0.166	-2.698	-1.1169	0.807	-1.384	1.023	0.643
Other hypertensive complications	4.063	0	1.307	2.6852	0.703	3.819	0.978	0	0.367	0.6729	0.156	4.317	1.07	0	0.578	0.8241	0.125	6.57	2.569	-2.252	0.1582	1.23	0.129	-0.035	0	-0.052	-0.0436	0.004	-10.343	1.494	0.832	-1.202	0.1456	0.688	0.212	0.617	0.277	-2.155	-0.7693	0.707	-1.088	0.465	0.166	-2.698	-1.1169	0.807	-1.384	1.024	0.643
Other hypertrophic and atrophic conditions of skin	4.064	0	1.308	2.6857	0.703	3.82	0.98	0	0.369	0.6747	0.156	4.326	1.072	0	0.58	0.8261	0.126	6.579	0.903	-0.645	0.1286	0.395	0.326	-0.035	0	-0.052	-0.0436	0.004	-10.347	1.492	0.835	-1.205	0.1434	0.688	0.208	0.614	0.275	-2.158	-0.772	0.707	-1.092	0.464	0.166	-2.699	-1.1177	0.807	-1.385	1.022	0.642
Other ill-defined and unknown causes of morbidity and mortality	4.05	0	1.295	2.6724	0.703	3.802	0.986	0	0.374	0.6802	0.156	4.361	1.068	0	0.575	0.8215	0.126	6.542	1.577	0.215	0.8956	0.347	2.578	-0.035	0	-0.052	-0.0433	0.004	-10.25	1.48	0.847	-1.215	0.1327	0.687	0.193	0.598	0.265	-2.173	-0.7875	0.707	-1.114	0.466	0.167	-2.696	-1.1152	0.807	-1.383	1.016	0.636
Other inflammatory disorders of male genital organs	4.062	0	1.307	2.6845	0.703	3.818	0.978	0	0.367	0.6729	0.156	4.316	1.071	0	0.579	0.8248	0.125	6.574	2.114	-2.8	-0.3427	1.254	-0.273	-0.035	0	-0.052	-0.0436	0.004	-10.342	1.493	0.833	-1.203	0.1453	0.688	0.211	0.622	0.28	-2.15	-0.7637	0.707	-1.08	0.464	0.166	-2.699	-1.1171	0.807	-1.384	1.024	0.643
Other intestinal obstruction	4.071	0	1.305	2.6881	0.706	3.809	0.978	0	0.367	0.6729	0.156	4.316	1.07	0	0.578	0.8242	0.125	6.571	2.121	-2.236	-0.0576	1.112	-0.052	-0.035	0	-0.052	-0.0436	0.004	-10.34	1.495	0.836	-1.209	0.1428	0.69	0.207	0.619	0.277	-2.161	-0.7712	0.709	-1.087	0.465	0.166	-2.705	-1.1198	0.809	-1.385	1.025	0.641
Other local infections of skin and subcutaneous tissue	4.063	0	1.307	2.6849	0.703	3.819	0.976	0	0.365	0.6708	0.156	4.303	1.069	0	0.577	0.8229	0.125	6.56	3.29	-0.881	1.2044	1.064	1.132	-0.035	0	-0.052	-0.0436	0.004	-10.336	1.492	0.834	-1.204	0.1438	0.688	0.209	0.614	0.275	-2.157	-0.7714	0.707	-1.091	0.465	0.166	-2.698	-1.1163	0.807	-1.384	1.023	0.643
Other nonspecific findings on examination of urine	4.061	0	1.306	2.6834	0.703	3.817	0.978	0	0.366	0.672	0.156	4.31	1.07	0	0.578	0.8242	0.125	6.57	1.396	-2.033	-0.3185	0.875	-0.364	-0.035	0	-0.052	-0.0436	0.004	-10.331	1.495	0.831	-1.201	0.147	0.688	0.214	0.617	0.277	-2.154	-0.7682	0.707	-1.087	0.465	0.166	-2.698	-1.1168	0.807	-1.384	1.025	0.644
Other open wound of head and face	4.061	0	1.305	2.6834	0.703	3.817	0.978	0	0.367	0.673	0.156	4.317	1.07	0	0.579	0.8246	0.125	6.574	1.494	-2.444	-0.4752	1.005	-0.473	-0.035	0	-0.052	-0.0436	0.004	-10.333	1.493	0.832	-1.202	0.1455	0.688	0.212	0.617	0.277	-2.154	-0.7685	0.707	-1.087	0.464	0.166	-2.698	-1.117	0.807	-1.384	1.024	0.643
Other peripheral nerve disorders	4.059	0	1.303	2.6812	0.703	3.814	0.977	0	0.366	0.6715	0.156	4.307	1.069	0	0.577	0.8226	0.125	6.555	0.545	-1.285	-0.37	0.467	-0.792	-0.035	0	-0.052	-0.0435	0.004	-10.313	1.495	0.83	-1.2	0.1477	0.688	0.215	0.618	0.278	-2.153	-0.7675	0.707	-1.086	0.483	0.173	-2.681	-1.0989	0.807	-1.361	1.025	0.645
Other pulmonary inflamation or edema	4.064	0	1.308	2.6862	0.703	3.821	0.976	0	0.365	0.6707	0.156	4.301	1.067	0	0.575	0.8213	0.126	6.541	2.219	-3.969	-0.8752	1.578	-0.554	-0.035	0	-0.052	-0.0436	0.004	-10.342	1.496	0.829	-1.199	0.1483	0.688	0.216	0.619	0.278	-2.152	-0.7666	0.707	-1.084	0.466	0.167	-2.697	-1.1157	0.807	-1.383	1.024	0.643
Other retinal disorders	4.057	0	1.301	2.6789	0.703	3.811	0.976	0	0.365	0.6707	0.156	4.302	1.069	0	0.577	0.8232	0.125	6.562	0.686	-2.12	-0.7166	0.716	-1.001	-0.035	0	-0.052	-0.0434	0.004	-10.3	1.498	0.827	-1.198	0.1502	0.688	0.218	0.618	0.277	-2.153	-0.7679	0.707	-1.086	0.465	0.166	-2.697	-1.1162	0.807	-1.384	1.025	0.645
Other signs and symptoms involving emotional state	4.075	0	1.318	2.6966	0.703	3.835	0.973	0	0.362	0.6676	0.156	4.281	1.067	0	0.575	0.8206	0.125	6.539	0.246	-4.627	-2.1907	1.243	-1.762	-0.036	0	-0.052	-0.0438	0.004	-10.39	1.498	0.827	-1.198	0.1504	0.688	0.219	0.62	0.279	-2.152	-0.7658	0.707	-1.083	0.466	0.167	-2.698	-1.1159	0.807	-1.383	1.027	0.647
Other specified cardiac dysrhythmias	4.063	0	1.307	2.685	0.703	3.819	0.978	0	0.367	0.6729	0.156	4.317	1.07	0	0.578	0.8242	0.125	6.57	1.126	-1.112	0.0068	0.571	0.012	-0.035	0	-0.052	-0.0436	0.004	-10.339	1.494	0.832	-1.202	0.1456	0.688	0.212	0.617	0.277	-2.154	-0.7683	0.707	-1.087	0.465	0.166	-2.698	-1.1169	0.807	-1.384	1.024	0.643
Other specified diseases of hair and hair follicles	4.063	0	1.306	2.6846	0.703	3.818	0.981	0	0.37	0.6755	0.156	4.334	1.072	0	0.581	0.8266	0.125	6.59	-0.019	-2.006	-1.0122	0.507	-1.997	-0.035	0	-0.052	-0.0436	0.004	-10.342	1.496	0.83	-1.2	0.1479	0.688	0.215	0.624	0.281	-2.148	-0.7618	0.707	-1.077	0.464	0.166	-2.699	-1.1178	0.807	-1.385	1.023	0.642
Other specified diseases of sebaceous glands	4.047	0	1.292	2.6699	0.703	3.799	0.972	0	0.361	0.6669	0.156	4.277	1.068	0	0.576	0.8222	0.125	6.553	-0.107	-2.027	-1.067	0.49	-2.178	-0.035	0	-0.051	-0.0432	0.004	-10.242	1.501	0.824	-1.194	0.1533	0.687	0.223	0.627	0.283	-2.144	-0.7586	0.707	-1.073	0.465	0.167	-2.696	-1.1153	0.807	-1.383	1.028	0.648
Other specified erythematous conditions	4.066	0	1.31	2.6882	0.703	3.824	0.978	0	0.367	0.6728	0.156	4.316	1.069	0	0.577	0.8231	0.125	6.562	3.294	-0.992	1.1509	1.094	1.052	-0.035	0	-0.052	-0.0437	0.004	-10.356	1.493	0.833	-1.203	0.1454	0.688	0.211	0.618	0.278	-2.153	-0.7675	0.707	-1.086	0.465	0.166	-2.698	-1.1165	0.807	-1.384	1.023	0.643
Other sprains and strains	4.063	0	1.307	2.6849	0.703	3.819	0.978	0	0.367	0.6729	0.156	4.315	1.07	0	0.578	0.8242	0.125	6.571	1.662	-1.683	-0.0102	0.853	-0.012	-0.035	0	-0.052	-0.0436	0.004	-10.342	1.494	0.832	-1.202	0.1456	0.688	0.212	0.618	0.277	-2.154	-0.7682	0.707	-1.087	0.465	0.166	-2.698	-1.1169	0.807	-1.384	1.024	0.643
Other symptoms	4.061	0	1.305	2.6833	0.703	3.816	0.982	0	0.371	0.6761	0.156	4.336	1.073	0	0.58	0.8265	0.126	6.583	2.093	-0.424	0.8348	0.642	1.3	-0.035	0	-0.052	-0.0436	0.004	-10.333	1.49	0.837	-1.207	0.1415	0.688	0.206	0.606	0.27	-2.166	-0.7802	0.707	-1.103	0.464	0.166	-2.699	-1.1177	0.807	-1.385	1.022	0.641
Other symptoms involving abdomen and pelvis	4.063	0	1.307	2.6853	0.703	3.819	0.978	0	0.367	0.6729	0.156	4.317	1.07	0	0.578	0.8242	0.125	6.571	2.765	-2.576	0.0949	1.362	0.07	-0.035	0	-0.052	-0.0436	0.004	-10.34	1.493	0.832	-1.202	0.1455	0.688	0.212	0.618	0.277	-2.154	-0.7682	0.707	-1.087	0.465	0.166	-2.698	-1.1169	0.807	-1.384	1.024	0.643
Other symptoms involving urinary system	4.064	0	1.308	2.6856	0.703	3.82	0.98	0	0.369	0.6742	0.156	4.323	1.071	0	0.579	0.8253	0.125	6.576	2.021	-1.517	0.2518	0.902	0.279	-0.035	0	-0.052	-0.0436	0.004	-10.346	1.493	0.833	-1.203	0.145	0.688	0.211	0.615	0.276	-2.156	-0.7706	0.707	-1.09	0.464	0.166	-2.699	-1.1173	0.807	-1.385	1.023	0.642
Other symptoms referable to back	4.062	0	1.306	2.6842	0.703	3.818	0.979	0	0.368	0.6736	0.156	4.32	1.07	0	0.578	0.8241	0.125	6.571	1.68	-2.167	-0.2437	0.981	-0.248	-0.035	0	-0.052	-0.0436	0.004	-10.335	1.494	0.832	-1.202	0.1459	0.688	0.212	0.617	0.277	-2.154	-0.7682	0.707	-1.087	0.465	0.166	-2.698	-1.1168	0.807	-1.384	1.023	0.643
Other tests	4.065	0	1.309	2.6866	0.703	3.821	0.978	0	0.367	0.6724	0.156	4.313	1.069	0	0.577	0.8232	0.125	6.561	1.252	-0.791	0.2305	0.521	0.442	-0.035	0	-0.052	-0.0436	0.004	-10.345	1.492	0.834	-1.204	0.1443	0.688	0.21	0.613	0.275	-2.158	-0.7725	0.707	-1.093	0.465	0.166	-2.698	-1.1165	0.807	-1.384	1.023	0.642
Other upper respiratory disease	4.063	0	1.307	2.6847	0.703	3.819	0.979	0	0.368	0.6738	0.156	4.322	1.07	0	0.578	0.8237	0.125	6.566	0.888	-0.547	0.1704	0.366	0.466	-0.035	0	-0.052	-0.0436	0.004	-10.338	1.491	0.835	-1.205	0.1433	0.688	0.208	0.618	0.277	-2.154	-0.768	0.707	-1.086	0.465	0.166	-2.698	-1.1166	0.807	-1.384	1.021	0.641
Other venous embolism and thrombosis	4.061	0	1.305	2.6829	0.703	3.816	0.978	0	0.367	0.6727	0.156	4.315	1.069	0	0.578	0.8234	0.125	6.565	2.814	-1.496	0.6592	1.099	0.6	-0.035	0	-0.052	-0.0435	0.004	-10.325	1.493	0.833	-1.203	0.1453	0.688	0.211	0.618	0.277	-2.154	-0.7679	0.707	-1.086	0.449	0.16	-2.718	-1.1346	0.808	-1.404	1.024	0.643
Other vitamin B12 deficiency anemia	4.053	0	1.297	2.6752	0.703	3.806	0.978	0	0.367	0.6722	0.156	4.313	1.071	0	0.579	0.8252	0.125	6.579	-0.315	-3.918	-2.1165	0.919	-2.302	-0.035	0	-0.052	-0.0434	0.004	-10.284	1.506	0.818	-1.19	0.1583	0.688	0.23	0.616	0.277	-2.155	-0.7691	0.707	-1.088	0.464	0.166	-2.698	-1.1168	0.807	-1.384	1.024	0.644
Otitis externa	4.063	0	1.306	2.6847	0.703	3.817	0.978	0	0.367	0.6729	0.156	4.317	1.07	0	0.578	0.8242	0.125	6.57	0.992	-0.982	0.0054	0.504	0.011	-0.035	0	-0.052	-0.0436	0.004	-10.337	1.495	0.832	-1.203	0.1459	0.688	0.212	0.619	0.278	-2.155	-0.768	0.707	-1.086	0.465	0.166	-2.698	-1.1169	0.807	-1.384	1.025	0.643
Otitis media	4.064	0	1.308	2.6862	0.703	3.82	0.979	0	0.367	0.6732	0.156	4.316	1.071	0	0.579	0.8249	0.125	6.573	-0.101	-3.111	-1.6059	0.768	-2.091	-0.035	0	-0.052	-0.0436	0.004	-10.344	1.495	0.831	-1.201	0.1468	0.688	0.213	0.631	0.285	-2.141	-0.7554	0.707	-1.068	0.464	0.166	-2.699	-1.1172	0.807	-1.385	1.029	0.649
Pain in joint	4.119	0	1.356	2.7373	0.705	3.884	0.981	0	0.37	0.6754	0.156	4.331	1.072	0	0.58	0.8263	0.125	6.586	0.105	-0.53	-0.2124	0.162	-1.311	-0.035	0	-0.052	-0.0436	0.004	-10.352	1.451	0.884	-1.25	0.1005	0.689	0.146	0.584	0.256	-2.192	-0.8044	0.708	-1.136	0.415	0.148	-2.754	-1.1696	0.808	-1.447	0.982	0.597
Pain in limb	4.048	0	1.292	2.6703	0.703	3.798	0.974	0	0.363	0.6688	0.156	4.289	1.075	0	0.583	0.8292	0.126	6.606	-0.199	-0.995	-0.5969	0.203	-2.938	-0.035	0	-0.052	-0.0433	0.004	-10.264	1.506	0.818	-1.19	0.1579	0.688	0.23	0.648	0.297	-2.124	-0.7379	0.707	-1.043	0.463	0.166	-2.7	-1.1183	0.807	-1.386	1.036	0.657
Pain, swelling or discharge of eye	4.064	0	1.308	2.6856	0.703	3.82	0.978	0	0.367	0.6723	0.156	4.312	1.07	0	0.578	0.8237	0.125	6.565	1.223	-1.484	-0.13	0.691	-0.188	-0.035	0	-0.052	-0.0436	0.004	-10.344	1.495	0.831	-1.201	0.1466	0.688	0.213	0.619	0.278	-2.153	-0.7668	0.707	-1.085	0.465	0.166	-2.698	-1.1167	0.807	-1.384	1.024	0.643
Painful respiration	4.064	0	1.308	2.6859	0.703	3.821	0.975	0	0.363	0.6689	0.156	4.289	1.066	0	0.574	0.8204	0.126	6.535	0.535	-1.39	-0.4278	0.491	-0.871	-0.035	0	-0.052	-0.0436	0.004	-10.338	1.497	0.828	-1.198	0.1498	0.688	0.218	0.619	0.278	-2.152	-0.7662	0.707	-1.084	0.466	0.167	-2.697	-1.1153	0.807	-1.382	1.025	0.645
Palpitations	4.058	0	1.302	2.6799	0.703	3.813	0.972	0	0.361	0.6667	0.156	4.275	1.067	0	0.575	0.8213	0.125	6.545	0.166	-1.26	-0.5471	0.364	-1.503	-0.035	0	-0.052	-0.0434	0.004	-10.304	1.502	0.823	-1.194	0.1539	0.688	0.224	0.627	0.283	-2.144	-0.7583	0.707	-1.073	0.466	0.167	-2.696	-1.1154	0.807	-1.383	1.03	0.649
Paralytic ileus	4.053	0	1.286	2.6697	0.706	3.782	0.979	0	0.368	0.6732	0.156	4.319	1.07	0	0.578	0.8242	0.125	6.57	2.544	-1.898	0.323	1.133	0.285	-0.035	0	-0.052	-0.0436	0.004	-10.337	1.513	0.817	-1.194	0.1598	0.691	0.231	0.638	0.288	-2.145	-0.7536	0.71	-1.062	0.484	0.173	-2.689	-1.1022	0.809	-1.362	1.043	0.659
Paroxysmal supraventricular tachycardia	4.063	0	1.307	2.685	0.703	3.819	0.978	0	0.367	0.6729	0.156	4.317	1.07	0	0.578	0.8242	0.125	6.571	1.484	-1.452	0.0158	0.749	0.021	-0.035	0	-0.052	-0.0436	0.004	-10.337	1.494	0.832	-1.202	0.1456	0.688	0.212	0.617	0.277	-2.154	-0.7683	0.707	-1.087	0.465	0.166	-2.698	-1.1169	0.807	-1.384	1.024	0.643
Paroxysmal ventricular tachycardia	4.062	0	1.306	2.6844	0.703	3.818	0.978	0	0.367	0.673	0.156	4.317	1.07	0	0.579	0.8245	0.125	6.573	2.233	-3.378	-0.5728	1.431	-0.4	-0.035	0	-0.052	-0.0436	0.004	-10.34	1.493	0.832	-1.202	0.1455	0.688	0.212	0.617	0.277	-2.154	-0.7684	0.707	-1.087	0.465	0.166	-2.698	-1.1169	0.807	-1.384	1.024	0.643
Periapical abscess	4.065	0	1.309	2.6874	0.703	3.822	0.979	0	0.368	0.6731	0.156	4.318	1.071	0	0.579	0.8247	0.125	6.575	1.79	-3.766	-0.9878	1.417	-0.697	-0.035	0	-0.052	-0.0437	0.004	-10.354	1.493	0.833	-1.203	0.1452	0.688	0.211	0.617	0.277	-2.154	-0.7684	0.707	-1.087	0.464	0.166	-2.699	-1.1172	0.807	-1.384	1.023	0.643
Pericarditis	4.061	0	1.305	2.6827	0.703	3.816	0.978	0	0.367	0.6728	0.156	4.316	1.071	0	0.579	0.8254	0.125	6.579	2.121	-3.621	-0.75	1.465	-0.512	-0.035	0	-0.052	-0.0436	0.004	-10.33	1.493	0.833	-1.203	0.1451	0.688	0.211	0.617	0.277	-2.155	-0.7689	0.707	-1.087	0.464	0.166	-2.699	-1.1172	0.807	-1.385	1.025	0.644
Peripheral enthesopathies and allied syndromes	4.057	0	1.302	2.6792	0.703	3.812	0.973	0	0.361	0.6671	0.156	4.276	1.066	0	0.574	0.8198	0.126	6.529	0.229	-1.028	-0.3994	0.32	-1.246	-0.035	0	-0.052	-0.0434	0.004	-10.292	1.5	0.824	-1.195	0.1528	0.687	0.222	0.622	0.28	-2.148	-0.7629	0.707	-1.079	0.466	0.167	-2.696	-1.1148	0.807	-1.382	1.031	0.651
Peripheral or central vertigo	4.06	0	1.305	2.6829	0.703	3.817	0.977	0	0.365	0.671	0.156	4.302	1.065	0	0.572	0.8185	0.126	6.519	0.471	-1.937	-0.7327	0.614	-1.193	-0.035	0	-0.052	-0.0435	0.004	-10.315	1.498	0.827	-1.197	0.1504	0.687	0.219	0.626	0.283	-2.145	-0.7591	0.707	-1.074	0.467	0.167	-2.695	-1.1144	0.807	-1.382	1.026	0.646
Peripheral retinal degenerations	4.063	0	1.307	2.6846	0.703	3.818	0.978	0	0.367	0.673	0.156	4.317	1.07	0	0.579	0.8246	0.125	6.574	1.396	-2.278	-0.4411	0.937	-0.471	-0.035	0	-0.052	-0.0436	0.004	-10.341	1.494	0.832	-1.202	0.1459	0.688	0.212	0.617	0.277	-2.154	-0.7684	0.707	-1.087	0.464	0.166	-2.699	-1.117	0.807	-1.384	1.024	0.643
Peripheral vascular disease, unspecified	4.065	0	1.309	2.6873	0.703	3.822	0.979	0	0.367	0.673	0.156	4.318	1.069	0	0.578	0.8234	0.125	6.564	2.841	-1.663	0.589	1.149	0.513	-0.035	0	-0.052	-0.0436	0.004	-10.35	1.494	0.832	-1.202	0.1456	0.688	0.212	0.613	0.275	-2.158	-0.7724	0.707	-1.092	0.465	0.166	-2.698	-1.1166	0.807	-1.384	1.023	0.642
Peritonitis and retroperitoneal infections	4.063	0	1.307	2.6849	0.703	3.819	0.978	0	0.367	0.6729	0.156	4.317	1.07	0	0.578	0.8242	0.125	6.571	2.387	-2.429	-0.021	1.228	-0.017	-0.035	0	-0.052	-0.0436	0.004	-10.342	1.494	0.832	-1.202	0.1456	0.688	0.212	0.618	0.277	-2.154	-0.7682	0.707	-1.087	0.465	0.166	-2.698	-1.1169	0.807	-1.384	1.024	0.643
Persons with potential health hazards related to socioeconomic, psychosocial, and other circumstances	4.07	0	1.315	2.6923	0.703	3.831	0.969	0	0.357	0.6633	0.156	4.251	1.062	0	0.569	0.8152	0.126	6.488	0.054	-2.229	-1.0876	0.583	-1.867	-0.035	0	-0.052	-0.0437	0.004	-10.359	1.504	0.82	-1.191	0.1565	0.688	0.228	0.622	0.28	-2.148	-0.7632	0.707	-1.08	0.519	0.188	-2.648	-1.0643	0.808	-1.317	1.028	0.648
Pervasive developmental disorders	4.062	0	1.306	2.6839	0.703	3.817	0.977	0	0.366	0.6713	0.156	4.305	1.074	0	0.582	0.8281	0.126	6.595	3.059	-1.437	0.8107	1.147	0.707	-0.035	0	-0.052	-0.0436	0.004	-10.343	1.491	0.836	-1.205	0.1428	0.688	0.208	0.61	0.272	-2.163	-0.7764	0.707	-1.098	0.463	0.166	-2.7	-1.1185	0.807	-1.386	1.024	0.644
Peyronie's disease	4.061	0	1.306	2.6837	0.703	3.818	0.979	0	0.368	0.6733	0.156	4.317	1.067	0	0.575	0.821	0.126	6.54	1.69	-3.177	-0.7433	1.242	-0.599	-0.035	0	-0.052	-0.0435	0.004	-10.324	1.495	0.83	-1.2	0.1474	0.688	0.214	0.619	0.278	-2.152	-0.7667	0.707	-1.085	0.466	0.167	-2.697	-1.1155	0.807	-1.383	1.023	0.643
Phobia	4.062	0	1.306	2.6842	0.703	3.818	0.979	0	0.368	0.6732	0.156	4.318	1.069	0	0.577	0.823	0.125	6.56	1.542	-2.424	-0.4411	1.012	-0.436	-0.035	0	-0.052	-0.0436	0.004	-10.333	1.494	0.831	-1.201	0.1463	0.688	0.213	0.618	0.278	-2.153	-0.7676	0.707	-1.086	0.465	0.166	-2.698	-1.1163	0.807	-1.384	1.024	0.643
Pituitary hyperfunction	4.061	0	1.305	2.6829	0.703	3.816	0.979	0	0.367	0.673	0.156	4.317	1.073	0	0.581	0.8267	0.126	6.586	3.011	-1.482	0.7645	1.146	0.667	-0.035	0	-0.052	-0.0436	0.004	-10.337	1.492	0.834	-1.204	0.1444	0.688	0.21	0.616	0.276	-2.155	-0.7695	0.707	-1.088	0.464	0.166	-2.699	-1.1178	0.807	-1.385	1.023	0.643
Pituitary hypofunction	4.062	0	1.306	2.684	0.703	3.818	0.978	0	0.367	0.6729	0.156	4.317	1.07	0	0.578	0.8243	0.125	6.572	2.493	-3.071	-0.2893	1.419	-0.204	-0.035	0	-0.052	-0.0436	0.004	-10.334	1.494	0.832	-1.202	0.1456	0.688	0.212	0.617	0.277	-2.154	-0.7683	0.707	-1.087	0.465	0.166	-2.698	-1.1169	0.807	-1.384	1.024	0.643
Pityriasis	4.062	0	1.305	2.6837	0.703	3.816	0.978	0	0.367	0.6725	0.156	4.314	1.074	0	0.582	0.8284	0.126	6.599	1.286	-4.282	-1.498	1.421	-1.054	-0.035	0	-0.052	-0.0436	0.004	-10.344	1.492	0.835	-1.205	0.1434	0.688	0.208	0.616	0.276	-2.156	-0.7703	0.707	-1.089	0.463	0.166	-2.7	-1.1186	0.807	-1.386	1.028	0.647
Pleurisy; pleural effusion	4.031	0	1.257	2.644	0.707	3.737	0.979	0	0.368	0.6735	0.156	4.32	1.069	0	0.578	0.8234	0.125	6.564	3.2	-1.017	1.0919	1.076	1.015	-0.035	0	-0.052	-0.0435	0.004	-10.318	1.54	0.791	-1.174	0.1831	0.692	0.265	0.664	0.305	-2.125	-0.7305	0.712	-1.027	0.51	0.183	-2.668	-1.0789	0.811	-1.331	1.069	0.684
Plica syndrome	4.063	0	1.307	2.6851	0.703	3.819	0.978	0	0.367	0.6725	0.156	4.313	1.07	0	0.578	0.8236	0.126	6.561	2.625	-2.989	-0.1824	1.432	-0.127	-0.035	0	-0.052	-0.0436	0.004	-10.341	1.494	0.832	-1.202	0.146	0.688	0.212	0.618	0.277	-2.154	-0.7679	0.707	-1.086	0.465	0.166	-2.698	-1.1166	0.807	-1.384	1.024	0.643
Pneumonia	4.066	0	1.309	2.6871	0.703	3.821	0.979	0	0.368	0.6732	0.156	4.318	1.07	0	0.579	0.8244	0.125	6.572	1.024	-1.119	-0.0477	0.547	-0.087	-0.035	0	-0.052	-0.0436	0.004	-10.341	1.492	0.835	-1.205	0.1432	0.688	0.208	0.616	0.276	-2.157	-0.7705	0.707	-1.089	0.463	0.166	-2.699	-1.1178	0.807	-1.386	1.022	0.64
Poisoning by agents primarily affecting the cardiovascular system	4.063	0	1.307	2.6846	0.703	3.818	0.978	0	0.367	0.673	0.156	4.317	1.07	0	0.579	0.8245	0.125	6.573	2.189	-3.422	-0.6164	1.431	-0.431	-0.035	0	-0.052	-0.0436	0.004	-10.341	1.493	0.832	-1.202	0.1455	0.688	0.212	0.617	0.277	-2.154	-0.7684	0.707	-1.087	0.465	0.166	-2.698	-1.117	0.807	-1.384	1.024	0.643
Polycythemia, secondary	4.07	0	1.313	2.6916	0.703	3.827	0.978	0	0.367	0.6729	0.156	4.316	1.071	0	0.579	0.8253	0.125	6.579	3.169	-1.426	0.8713	1.172	0.743	-0.035	0	-0.052	-0.0438	0.004	-10.366	1.493	0.833	-1.204	0.1446	0.688	0.21	0.618	0.277	-2.155	-0.7685	0.707	-1.087	0.464	0.166	-2.699	-1.1176	0.807	-1.385	1.022	0.641
Postnasal drip	4.063	0	1.307	2.6849	0.703	3.819	0.981	0	0.369	0.675	0.156	4.329	1.071	0	0.579	0.8249	0.125	6.576	3.292	-0.945	1.1734	1.081	1.086	-0.035	0	-0.052	-0.0436	0.004	-10.342	1.493	0.833	-1.203	0.1447	0.688	0.21	0.609	0.272	-2.163	-0.7771	0.707	-1.099	0.464	0.166	-2.699	-1.1172	0.807	-1.384	1.022	0.641
Precordial pain	4.063	0	1.307	2.6849	0.703	3.819	0.978	0	0.367	0.6726	0.156	4.315	1.07	0	0.578	0.824	0.125	6.57	1.291	-1.527	-0.1184	0.719	-0.165	-0.035	0	-0.052	-0.0436	0.004	-10.341	1.494	0.832	-1.202	0.1462	0.688	0.213	0.618	0.277	-2.154	-0.7681	0.707	-1.086	0.465	0.166	-2.698	-1.1168	0.807	-1.384	1.024	0.643
Premature beats	4.068	0	1.312	2.6898	0.703	3.825	0.979	0	0.367	0.673	0.156	4.317	1.07	0	0.578	0.824	0.125	6.569	2.192	-1.422	0.3851	0.922	0.418	-0.035	0	-0.052	-0.0437	0.004	-10.347	1.493	0.833	-1.203	0.1447	0.688	0.21	0.618	0.277	-2.154	-0.7679	0.707	-1.086	0.465	0.166	-2.699	-1.117	0.807	-1.384	1.023	0.643
Presbyopia	4.067	0	1.311	2.689	0.703	3.824	0.979	0	0.368	0.6732	0.156	4.319	1.07	0	0.579	0.8246	0.125	6.574	1.744	-0.955	0.3943	0.689	0.573	-0.035	0	-0.052	-0.0437	0.004	-10.357	1.492	0.834	-1.204	0.1442	0.688	0.21	0.612	0.274	-2.16	-0.7738	0.707	-1.094	0.464	0.166	-2.699	-1.1172	0.807	-1.384	1.023	0.642
Primary thrombocytopenia	4.064	0	1.307	2.6856	0.703	3.819	0.978	0	0.367	0.6728	0.156	4.316	1.074	0	0.582	0.8283	0.125	6.601	0.197	-4.475	-2.139	1.192	-1.795	-0.035	0	-0.052	-0.0437	0.004	-10.352	1.492	0.835	-1.205	0.1433	0.688	0.208	0.633	0.287	-2.14	-0.7532	0.707	-1.065	0.463	0.166	-2.7	-1.1186	0.807	-1.386	1.026	0.646
Prurigo and Lichen	4.071	0	1.315	2.6927	0.703	3.829	0.975	0	0.364	0.6691	0.156	4.293	1.067	0	0.575	0.8212	0.125	6.544	3.562	-0.596	1.4833	1.061	1.398	-0.035	0	-0.052	-0.0437	0.004	-10.363	1.491	0.836	-1.205	0.1428	0.688	0.208	0.619	0.278	-2.152	-0.7663	0.707	-1.084	0.466	0.167	-2.697	-1.116	0.807	-1.383	1.021	0.64
Pruritus and related conditions	4.069	0	1.312	2.6906	0.704	3.825	0.978	0	0.367	0.6726	0.156	4.315	1.07	0	0.578	0.824	0.125	6.569	0.943	-1.124	-0.0907	0.527	-0.172	-0.035	0	-0.052	-0.0436	0.004	-10.343	1.49	0.837	-1.206	0.1416	0.688	0.206	0.614	0.275	-2.158	-0.7721	0.707	-1.092	0.46	0.165	-2.703	-1.1215	0.807	-1.39	1.019	0.638
Psoriasis vulgaris	4.065	0	1.309	2.6871	0.703	3.822	0.976	0	0.365	0.6704	0.156	4.3	1.069	0	0.577	0.8233	0.125	6.563	0.43	-2.444	-1.007	0.733	-1.373	-0.035	0	-0.052	-0.0436	0.004	-10.349	1.496	0.829	-1.2	0.1484	0.688	0.216	0.618	0.278	-2.153	-0.7676	0.707	-1.086	0.465	0.166	-2.698	-1.1166	0.807	-1.384	1.025	0.645
Psoriatic arthropathy	4.066	0	1.309	2.6875	0.703	3.822	0.979	0	0.368	0.6732	0.156	4.319	1.071	0	0.579	0.8253	0.125	6.579	0.906	-3.917	-1.5057	1.23	-1.224	-0.035	0	-0.052	-0.0437	0.004	-10.356	1.493	0.833	-1.203	0.1449	0.688	0.211	0.617	0.277	-2.155	-0.7687	0.707	-1.087	0.464	0.166	-2.699	-1.1174	0.807	-1.385	1.024	0.643
Psychogenic disorder	4.064	0	1.308	2.6861	0.703	3.82	0.978	0	0.367	0.6729	0.156	4.317	1.07	0	0.579	0.8245	0.125	6.573	1.616	-3.488	-0.9359	1.302	-0.719	-0.035	0	-0.052	-0.0436	0.004	-10.348	1.495	0.831	-1.201	0.1472	0.688	0.214	0.617	0.277	-2.154	-0.7683	0.707	-1.087	0.464	0.166	-2.699	-1.1171	0.807	-1.384	1.024	0.643
Ptosis of eyelid	4.054	0	1.298	2.6764	0.703	3.807	0.978	0	0.367	0.6726	0.156	4.316	1.072	0	0.58	0.8262	0.125	6.586	0.777	-3.112	-1.1674	0.992	-1.177	-0.035	0	-0.052	-0.0434	0.004	-10.289	1.495	0.831	-1.201	0.1467	0.688	0.213	0.616	0.276	-2.155	-0.7695	0.707	-1.089	0.464	0.166	-2.699	-1.1173	0.807	-1.385	1.025	0.645
Pulmonary collapse; interstitial and compensatory emphysema	4.074	0	1.318	2.696	0.703	3.834	0.979	0	0.368	0.6731	0.156	4.318	1.069	0	0.577	0.8226	0.125	6.557	3.373	-1.017	1.1781	1.12	1.052	-0.036	0	-0.052	-0.0438	0.004	-10.383	1.493	0.833	-1.203	0.1448	0.688	0.211	0.619	0.278	-2.153	-0.767	0.707	-1.085	0.465	0.166	-2.698	-1.1167	0.807	-1.384	1.022	0.641
Pulmonary embolism and infarction, acute	4.06	0	1.304	2.6824	0.703	3.815	0.978	0	0.367	0.6727	0.156	4.316	1.072	0	0.58	0.826	0.125	6.584	1.245	-2.556	-0.6555	0.969	-0.676	-0.035	0	-0.052	-0.0436	0.004	-10.331	1.493	0.833	-1.203	0.1454	0.688	0.211	0.617	0.277	-2.155	-0.7692	0.707	-1.088	0.464	0.166	-2.699	-1.1175	0.807	-1.385	1.025	0.644
Rash and other nonspecific skin eruption	4.122	0	1.372	2.747	0.702	3.915	0.979	0	0.368	0.6735	0.156	4.319	1.071	0	0.579	0.8254	0.126	6.576	-0.287	-1.428	-0.8574	0.291	-2.944	-0.035	0	-0.052	-0.0436	0.004	-10.346	1.444	0.885	-1.245	0.0995	0.686	0.145	0.567	0.248	-2.198	-0.8153	0.705	-1.156	0.401	0.144	-2.757	-1.178	0.805	-1.462	0.964	0.584
Redundant prepuce and phimosis/BXO	4.064	0	1.308	2.6856	0.703	3.82	0.978	0	0.367	0.6724	0.156	4.314	1.069	0	0.577	0.8229	0.125	6.558	1.928	-2.838	-0.4551	1.216	-0.374	-0.035	0	-0.052	-0.0436	0.004	-10.343	1.495	0.83	-1.2	0.1475	0.688	0.215	0.618	0.278	-2.153	-0.7675	0.707	-1.086	0.465	0.166	-2.698	-1.1164	0.807	-1.384	1.024	0.644
Reflux esophagitis	4.064	0	1.308	2.6861	0.703	3.822	0.974	0	0.362	0.6682	0.156	4.284	1.065	0	0.572	0.8186	0.126	6.518	0.058	-4.8	-2.3711	1.239	-1.913	-0.035	0	-0.052	-0.0436	0.004	-10.331	1.503	0.821	-1.192	0.1558	0.688	0.227	0.62	0.279	-2.151	-0.7652	0.707	-1.083	0.466	0.167	-2.696	-1.1146	0.807	-1.382	1.024	0.644
Regional enteritis	4.062	0	1.306	2.6843	0.703	3.818	0.979	0	0.368	0.673	0.156	4.318	1.071	0	0.579	0.8248	0.125	6.575	1.377	-2.612	-0.6174	1.018	-0.607	-0.035	0	-0.052	-0.0436	0.004	-10.34	1.493	0.833	-1.203	0.1453	0.688	0.211	0.617	0.277	-2.154	-0.7685	0.707	-1.087	0.464	0.166	-2.699	-1.1171	0.807	-1.384	1.024	0.643
Renal colic	4.063	0	1.307	2.6853	0.703	3.819	0.978	0	0.367	0.6729	0.156	4.317	1.07	0	0.578	0.8243	0.125	6.572	2.199	-2.616	-0.2083	1.228	-0.17	-0.035	0	-0.052	-0.0436	0.004	-10.343	1.493	0.832	-1.202	0.1455	0.688	0.212	0.619	0.278	-2.153	-0.7668	0.707	-1.084	0.465	0.166	-2.698	-1.1169	0.807	-1.384	1.024	0.643
Respiratory abnormalities	4.069	0	1.313	2.6905	0.703	3.827	0.975	0	0.363	0.669	0.156	4.29	1.068	0	0.576	0.8217	0.125	6.549	0.829	-3.988	-1.5797	1.229	-1.286	-0.035	0	-0.052	-0.0437	0.004	-10.363	1.495	0.831	-1.201	0.1468	0.688	0.214	0.619	0.278	-2.152	-0.7666	0.707	-1.084	0.465	0.167	-2.698	-1.1161	0.807	-1.383	1.026	0.646
Respiratory failure	4.064	0	1.308	2.6864	0.703	3.821	0.978	0	0.367	0.6729	0.156	4.317	1.07	0	0.578	0.8237	0.125	6.567	2.958	-1.591	0.6834	1.16	0.589	-0.035	0	-0.052	-0.0436	0.004	-10.348	1.493	0.833	-1.203	0.1453	0.688	0.211	0.618	0.277	-2.154	-0.7679	0.707	-1.086	0.465	0.166	-2.698	-1.1167	0.807	-1.384	1.023	0.643
Restless legs syndrome	4.067	0	1.31	2.6884	0.703	3.823	0.979	0	0.368	0.6733	0.156	4.319	1.072	0	0.58	0.8257	0.125	6.582	0.58	-3.082	-1.2508	0.934	-1.339	-0.035	0	-0.052	-0.0437	0.004	-10.363	1.493	0.834	-1.204	0.1446	0.688	0.21	0.617	0.277	-2.155	-0.7688	0.707	-1.087	0.464	0.166	-2.699	-1.1176	0.807	-1.385	1.024	0.643
Retention of urine	4.063	0	1.307	2.685	0.703	3.819	0.979	0	0.367	0.6732	0.156	4.316	1.07	0	0.578	0.8244	0.125	6.569	1.499	-1.432	0.0335	0.748	0.045	-0.035	0	-0.052	-0.0436	0.004	-10.34	1.493	0.832	-1.202	0.1455	0.688	0.212	0.617	0.277	-2.154	-0.7683	0.707	-1.087	0.465	0.166	-2.698	-1.1169	0.807	-1.384	1.023	0.643
Retinal detachments and defects	4.063	0	1.307	2.685	0.703	3.819	0.978	0	0.367	0.6729	0.156	4.317	1.07	0	0.578	0.8242	0.125	6.571	2.376	-2.296	0.0401	1.192	0.034	-0.035	0	-0.052	-0.0436	0.004	-10.342	1.493	0.832	-1.202	0.1455	0.688	0.212	0.618	0.277	-2.154	-0.7682	0.707	-1.087	0.465	0.166	-2.698	-1.1169	0.807	-1.384	1.024	0.643
Rheumatoid arthritis	4.061	0	1.305	2.6831	0.703	3.816	0.978	0	0.367	0.6729	0.156	4.317	1.07	0	0.579	0.8245	0.125	6.573	1.921	-4.101	-1.0902	1.536	-0.71	-0.035	0	-0.052	-0.0436	0.004	-10.331	1.495	0.831	-1.201	0.1469	0.688	0.214	0.617	0.277	-2.154	-0.7684	0.707	-1.087	0.465	0.166	-2.698	-1.1169	0.807	-1.384	1.024	0.643
Right bundle branch block	4.063	0	1.307	2.6847	0.703	3.819	0.978	0	0.367	0.6729	0.156	4.317	1.07	0	0.578	0.8239	0.125	6.568	2.517	-1.964	0.2763	1.143	0.242	-0.035	0	-0.052	-0.0436	0.004	-10.34	1.494	0.832	-1.202	0.1456	0.688	0.212	0.616	0.276	-2.156	-0.7701	0.707	-1.089	0.465	0.166	-2.698	-1.1167	0.807	-1.384	1.023	0.643
Rosacea	4.062	0	1.307	2.6844	0.703	3.819	0.982	0	0.371	0.6765	0.156	4.337	1.068	0	0.576	0.8217	0.125	6.548	0.42	-2.306	-0.9428	0.695	-1.356	-0.035	0	-0.052	-0.0436	0.004	-10.332	1.496	0.829	-1.2	0.1482	0.688	0.215	0.618	0.278	-2.153	-0.7671	0.707	-1.085	0.465	0.167	-2.697	-1.1158	0.807	-1.383	1.023	0.643
Rupture of tendon, nontraumatic	4.065	0	1.308	2.6866	0.703	3.821	0.981	0	0.37	0.6755	0.156	4.333	1.072	0	0.58	0.8262	0.125	6.584	3.168	-1.242	0.9631	1.125	0.856	-0.035	0	-0.052	-0.0437	0.004	-10.351	1.492	0.834	-1.204	0.1438	0.688	0.209	0.61	0.272	-2.162	-0.7764	0.707	-1.098	0.464	0.166	-2.699	-1.1178	0.807	-1.385	1.022	0.641
Scar conditions and fibrosis of skin	4.064	0	1.308	2.6862	0.703	3.821	0.978	0	0.367	0.6723	0.156	4.313	1.069	0	0.577	0.8232	0.125	6.562	0.724	-1.21	-0.243	0.493	-0.492	-0.035	0	-0.052	-0.0436	0.004	-10.346	1.495	0.831	-1.201	0.147	0.688	0.214	0.618	0.278	-2.153	-0.7677	0.707	-1.086	0.465	0.166	-2.698	-1.1165	0.807	-1.384	1.024	0.643
Sciatica	4.056	0	1.302	2.679	0.703	3.813	0.972	0	0.36	0.666	0.156	4.268	1.062	0	0.569	0.8155	0.126	6.494	0.018	-1.411	-0.6966	0.364	-1.912	-0.035	0	-0.052	-0.0434	0.004	-10.285	1.503	0.82	-1.191	0.1562	0.687	0.227	0.631	0.286	-2.139	-0.7539	0.707	-1.067	0.468	0.168	-2.694	-1.113	0.806	-1.38	1.029	0.649
Sebaceous cyst	4.063	0	1.307	2.6848	0.703	3.819	0.978	0	0.367	0.6729	0.156	4.317	1.07	0	0.578	0.8242	0.125	6.571	0.813	-0.758	0.0273	0.401	0.068	-0.035	0	-0.052	-0.0436	0.004	-10.341	1.493	0.833	-1.203	0.1454	0.688	0.211	0.618	0.277	-2.154	-0.7682	0.707	-1.087	0.465	0.166	-2.698	-1.1168	0.807	-1.384	1.023	0.643
Seborrheic dermatitis	4.065	0	1.309	2.6873	0.703	3.822	0.979	0	0.368	0.6736	0.156	4.321	1.069	0	0.577	0.823	0.125	6.561	0.418	-1.443	-0.5129	0.475	-1.08	-0.035	0	-0.052	-0.0436	0.004	-10.351	1.497	0.829	-1.199	0.1486	0.688	0.216	0.618	0.278	-2.153	-0.7675	0.707	-1.086	0.465	0.166	-2.698	-1.1165	0.807	-1.384	1.025	0.644
Seborrheic keratosis	4.043	0	1.289	2.6659	0.703	3.794	0.977	0	0.366	0.6716	0.156	4.307	1.067	0	0.575	0.8207	0.125	6.543	-0.022	-1.216	-0.619	0.304	-2.033	-0.035	0	-0.051	-0.0431	0.004	-10.209	1.503	0.821	-1.191	0.1557	0.687	0.227	0.623	0.281	-2.147	-0.762	0.707	-1.078	0.466	0.167	-2.695	-1.1145	0.806	-1.382	1.026	0.647
Secondary diabetes mellitus	4.065	0	1.309	2.6867	0.703	3.822	0.976	0	0.364	0.6701	0.156	4.298	1.068	0	0.577	0.8224	0.125	6.555	0.819	-2.887	-1.0344	0.945	-1.094	-0.035	0	-0.052	-0.0436	0.004	-10.346	1.498	0.827	-1.198	0.1504	0.688	0.219	0.619	0.278	-2.153	-0.7672	0.707	-1.085	0.465	0.167	-2.698	-1.1162	0.807	-1.383	1.025	0.645
Secondary malignancy of respiratory organs	4.073	0	1.317	2.6951	0.703	3.833	0.972	0	0.36	0.6662	0.156	4.269	1.065	0	0.573	0.8189	0.126	6.52	1.365	-4.204	-1.4193	1.421	-0.999	-0.036	0	-0.052	-0.0438	0.004	-10.374	1.496	0.829	-1.2	0.1482	0.688	0.216	0.621	0.279	-2.151	-0.765	0.707	-1.082	0.466	0.167	-2.697	-1.1151	0.807	-1.382	1.028	0.648
Secondary thrombocytopenia	4.063	0	1.307	2.6851	0.703	3.819	0.977	0	0.366	0.6713	0.156	4.306	1.069	0	0.577	0.8233	0.125	6.563	1.343	-2.604	-0.6305	1.007	-0.626	-0.035	0	-0.052	-0.0436	0.004	-10.34	1.494	0.832	-1.202	0.1462	0.688	0.213	0.618	0.278	-2.153	-0.7677	0.707	-1.086	0.465	0.166	-2.698	-1.1165	0.807	-1.384	1.025	0.644
Senile cataract	4.068	0	1.311	2.6897	0.703	3.825	0.979	0	0.368	0.673	0.156	4.317	1.07	0	0.578	0.8239	0.125	6.568	2.09	-1.23	0.4297	0.847	0.507	-0.035	0	-0.052	-0.0437	0.004	-10.352	1.492	0.834	-1.204	0.1442	0.688	0.21	0.615	0.276	-2.157	-0.7706	0.707	-1.09	0.465	0.166	-2.699	-1.117	0.807	-1.384	1.023	0.643
Sensorineural hearing loss	4.061	0	1.306	2.6836	0.703	3.818	0.978	0	0.367	0.6722	0.156	4.312	1.068	0	0.577	0.8225	0.125	6.557	0.428	-1.389	-0.4806	0.464	-1.037	-0.035	0	-0.052	-0.0435	0.004	-10.329	1.496	0.829	-1.199	0.1484	0.688	0.216	0.618	0.278	-2.153	-0.7674	0.707	-1.086	0.465	0.167	-2.697	-1.1161	0.807	-1.383	1.024	0.644
Separation of retinal layers	4.063	0	1.307	2.6847	0.703	3.819	0.978	0	0.367	0.6729	0.156	4.317	1.07	0	0.579	0.8246	0.125	6.574	1.577	-4.063	-1.2429	1.439	-0.864	-0.035	0	-0.052	-0.0436	0.004	-10.341	1.495	0.83	-1.201	0.1472	0.688	0.214	0.617	0.277	-2.154	-0.7684	0.707	-1.087	0.464	0.166	-2.698	-1.117	0.807	-1.384	1.024	0.643
Sepsis	4.063	0	1.307	2.6848	0.703	3.819	0.978	0	0.367	0.6729	0.156	4.317	1.071	0	0.579	0.825	0.125	6.577	1.411	-2.268	-0.4289	0.939	-0.457	-0.035	0	-0.052	-0.0436	0.004	-10.343	1.493	0.833	-1.203	0.1452	0.688	0.211	0.617	0.277	-2.154	-0.7686	0.707	-1.087	0.464	0.166	-2.699	-1.1172	0.807	-1.385	1.024	0.643
Septal Deviations/Turbinate Hypertrophy	4.063	0	1.307	2.6847	0.703	3.819	0.978	0	0.367	0.6728	0.156	4.316	1.07	0	0.578	0.8242	0.125	6.57	0.983	-0.919	0.0319	0.485	0.066	-0.035	0	-0.052	-0.0436	0.004	-10.339	1.493	0.832	-1.202	0.1455	0.688	0.212	0.618	0.277	-2.154	-0.7682	0.707	-1.087	0.465	0.166	-2.698	-1.1168	0.807	-1.384	1.023	0.643
Septicemia	4.063	0	1.306	2.6847	0.703	3.818	0.978	0	0.367	0.6727	0.156	4.315	1.075	0	0.583	0.8293	0.126	6.607	0.375	-3.296	-1.4602	0.936	-1.559	-0.035	0	-0.052	-0.0436	0.004	-10.35	1.491	0.836	-1.206	0.1428	0.688	0.208	0.615	0.276	-2.157	-0.7708	0.707	-1.09	0.463	0.166	-2.701	-1.119	0.807	-1.386	1.027	0.647
Sexual and gender identity disorders	4.063	0	1.307	2.6849	0.703	3.819	0.979	0	0.368	0.6733	0.156	4.318	1.071	0	0.579	0.8251	0.125	6.576	0.304	-2.202	-0.9489	0.639	-1.484	-0.035	0	-0.052	-0.0436	0.004	-10.34	1.496	0.829	-1.2	0.1482	0.688	0.216	0.617	0.277	-2.154	-0.7686	0.707	-1.087	0.51	0.184	-2.658	-1.0737	0.808	-1.329	1.027	0.646
Sexually transmitted infections (not HIV or hepatitis)	4.064	0	1.308	2.6857	0.703	3.82	0.98	0	0.369	0.6743	0.156	4.324	1.071	0	0.579	0.8248	0.125	6.575	1.907	-1.345	0.2812	0.83	0.339	-0.035	0	-0.052	-0.0436	0.004	-10.346	1.493	0.833	-1.203	0.1446	0.688	0.21	0.615	0.276	-2.157	-0.7707	0.707	-1.09	0.464	0.166	-2.699	-1.1171	0.807	-1.384	1.022	0.641
Shortness of breath	4.06	0	1.304	2.6822	0.703	3.816	0.977	0	0.366	0.6713	0.156	4.305	1.069	0	0.577	0.8229	0.125	6.56	0.341	-0.994	-0.3263	0.341	-0.958	-0.035	0	-0.052	-0.0435	0.004	-10.326	1.498	0.827	-1.197	0.1505	0.688	0.219	0.619	0.278	-2.152	-0.7661	0.707	-1.084	0.465	0.167	-2.697	-1.1162	0.807	-1.384	1.026	0.646
Sialoadenitis	4.061	0	1.306	2.6838	0.703	3.818	0.975	0	0.363	0.669	0.156	4.29	1.066	0	0.573	0.8195	0.126	6.527	0.547	-4.281	-1.8668	1.232	-1.516	-0.035	0	-0.052	-0.0435	0.004	-10.318	1.499	0.826	-1.196	0.1512	0.688	0.22	0.62	0.279	-2.151	-0.7658	0.707	-1.083	0.466	0.167	-2.696	-1.1149	0.807	-1.382	1.024	0.644
Skull and face fracture and other intercranial injury	4.067	0	1.31	2.6885	0.703	3.824	0.978	0	0.367	0.6729	0.156	4.316	1.069	0	0.578	0.8234	0.125	6.564	3.21	-1.202	1.0036	1.125	0.892	-0.035	0	-0.052	-0.0437	0.004	-10.357	1.493	0.833	-1.203	0.1454	0.688	0.211	0.618	0.278	-2.153	-0.7677	0.707	-1.086	0.465	0.166	-2.698	-1.1167	0.807	-1.384	1.023	0.643
Sleep apnea	4.183	0	1.399	2.7909	0.71	3.93	0.969	0	0.357	0.6633	0.156	4.251	1.063	0	0.57	0.8164	0.126	6.499	0.019	-1.094	-0.5375	0.284	-1.892	-0.035	0	-0.052	-0.0435	0.004	-10.329	1.416	0.938	-1.308	0.0536	0.695	0.077	0.539	0.228	-2.26	-0.8606	0.714	-1.205	0.375	0.134	-2.813	-1.2186	0.813	-1.498	0.941	0.549
Sleep disorders	4.06	0	1.305	2.6824	0.703	3.816	0.977	0	0.365	0.671	0.156	4.304	1.069	0	0.577	0.8229	0.125	6.56	0.656	-1.342	-0.3433	0.51	-0.674	-0.035	0	-0.052	-0.0435	0.004	-10.32	1.497	0.829	-1.199	0.1488	0.688	0.216	0.618	0.278	-2.153	-0.7676	0.707	-1.086	0.465	0.166	-2.697	-1.1162	0.807	-1.384	1.024	0.644
Sleep related movement disorders	4.063	0	1.307	2.6852	0.703	3.819	0.978	0	0.367	0.673	0.156	4.317	1.07	0	0.579	0.8245	0.125	6.574	2.085	-3.536	-0.7255	1.434	-0.506	-0.035	0	-0.052	-0.0436	0.004	-10.344	1.493	0.833	-1.203	0.1454	0.688	0.211	0.617	0.277	-2.154	-0.7684	0.707	-1.087	0.464	0.166	-2.699	-1.117	0.807	-1.384	1.024	0.643
Solitary pulmonary nodule	4.053	0	1.29	2.6718	0.705	3.791	0.978	0	0.367	0.6727	0.156	4.315	1.069	0	0.577	0.8234	0.125	6.563	1.659	-1.015	0.3222	0.682	0.472	-0.035	0	-0.052	-0.0436	0.004	-10.345	1.511	0.817	-1.192	0.1597	0.69	0.232	0.636	0.288	-2.143	-0.7532	0.709	-1.062	0.483	0.173	-2.687	-1.102	0.809	-1.363	1.042	0.659
Spermatocele	4.064	0	1.308	2.6859	0.703	3.82	0.978	0	0.367	0.6726	0.156	4.315	1.069	0	0.578	0.8235	0.125	6.565	1.257	-2.293	-0.5178	0.905	-0.572	-0.035	0	-0.052	-0.0436	0.004	-10.346	1.495	0.831	-1.201	0.147	0.688	0.214	0.618	0.277	-2.154	-0.7678	0.707	-1.086	0.465	0.166	-2.698	-1.1166	0.807	-1.384	1.025	0.644
Spinal stenosis	4.062	0	1.306	2.6841	0.703	3.818	0.978	0	0.367	0.673	0.156	4.317	1.07	0	0.579	0.8246	0.125	6.573	1.278	-1.584	-0.1526	0.73	-0.209	-0.035	0	-0.052	-0.0436	0.004	-10.337	1.494	0.832	-1.202	0.1458	0.688	0.212	0.617	0.277	-2.154	-0.7684	0.707	-1.087	0.472	0.169	-2.693	-1.1102	0.808	-1.375	1.024	0.643
Spinal stenosis of lumbar region	4.059	0	1.304	2.6811	0.703	3.815	0.973	0	0.362	0.6672	0.156	4.279	1.066	0	0.574	0.8195	0.126	6.53	0.178	-2.399	-1.1106	0.658	-1.689	-0.035	0	-0.052	-0.0435	0.004	-10.307	1.5	0.825	-1.195	0.1523	0.688	0.221	0.619	0.279	-2.151	-0.7659	0.707	-1.084	0.466	0.167	-2.696	-1.1147	0.807	-1.382	1.026	0.646
Splenomegaly	4.066	0	1.309	2.6874	0.703	3.822	0.979	0	0.367	0.673	0.156	4.317	1.074	0	0.582	0.8276	0.125	6.595	0.446	-3.146	-1.35	0.916	-1.473	-0.035	0	-0.052	-0.0437	0.004	-10.361	1.492	0.835	-1.205	0.1436	0.688	0.209	0.616	0.276	-2.156	-0.7698	0.707	-1.088	0.463	0.166	-2.7	-1.1184	0.807	-1.386	1.025	0.645
Spondylosis without myelopathy	4.051	0	1.295	2.6732	0.703	3.803	0.976	0	0.365	0.6702	0.156	4.3	1.069	0	0.578	0.8236	0.125	6.566	0.314	-1.272	-0.4788	0.405	-1.184	-0.035	0	-0.052	-0.0433	0.004	-10.259	1.499	0.826	-1.196	0.1513	0.688	0.22	0.624	0.282	-2.146	-0.7611	0.707	-1.077	0.488	0.175	-2.676	-1.0943	0.807	-1.356	1.026	0.645
Sprains and strains	4.066	0	1.31	2.6879	0.703	3.824	0.977	0	0.366	0.6716	0.156	4.307	1.066	0	0.574	0.8199	0.126	6.532	0.156	-0.876	-0.3603	0.263	-1.368	-0.035	0	-0.052	-0.0436	0.004	-10.347	1.5	0.825	-1.195	0.1523	0.688	0.221	0.633	0.287	-2.138	-0.7526	0.707	-1.064	0.484	0.174	-2.681	-1.0985	0.808	-1.36	1.029	0.648
Sprains and strains of back and neck	4.064	0	1.307	2.6852	0.703	3.818	0.984	0	0.373	0.6782	0.156	4.349	1.076	0	0.584	0.8297	0.126	6.609	3.566	-0.757	1.4044	1.103	1.274	-0.035	0	-0.052	-0.0437	0.004	-10.344	1.489	0.838	-1.207	0.141	0.688	0.205	0.606	0.27	-2.166	-0.7802	0.707	-1.103	0.463	0.166	-2.701	-1.1192	0.807	-1.387	1.022	0.641
Staphylococcus infections	4.063	0	1.307	2.6849	0.703	3.819	0.978	0	0.367	0.6729	0.156	4.317	1.07	0	0.578	0.8242	0.125	6.571	2.44	-2.42	0.0104	1.24	0.008	-0.035	0	-0.052	-0.0436	0.004	-10.342	1.494	0.832	-1.202	0.1456	0.688	0.212	0.618	0.277	-2.154	-0.7683	0.707	-1.087	0.465	0.166	-2.698	-1.1169	0.807	-1.384	1.024	0.643
Stiffness of joint	4.064	0	1.308	2.6855	0.703	3.82	0.979	0	0.368	0.6733	0.156	4.319	1.07	0	0.579	0.8244	0.125	6.572	1.467	-1.84	-0.1869	0.844	-0.222	-0.035	0	-0.052	-0.0436	0.004	-10.344	1.494	0.832	-1.202	0.1459	0.688	0.212	0.617	0.277	-2.154	-0.7683	0.707	-1.087	0.465	0.166	-2.698	-1.117	0.807	-1.384	1.024	0.643
Stress fracture	4.066	0	1.309	2.6874	0.703	3.822	0.978	0	0.367	0.6728	0.156	4.316	1.073	0	0.581	0.8268	0.125	6.59	0.68	-3.345	-1.3329	1.027	-1.298	-0.035	0	-0.052	-0.0437	0.004	-10.358	1.494	0.832	-1.203	0.1457	0.688	0.212	0.617	0.277	-2.155	-0.7694	0.707	-1.088	0.464	0.166	-2.7	-1.1181	0.807	-1.385	1.025	0.644
Stricture and stenosis of esophagus	4.062	0	1.306	2.684	0.703	3.818	0.978	0	0.367	0.6729	0.156	4.317	1.07	0	0.579	0.8244	0.125	6.572	2.457	-3.297	-0.4201	1.468	-0.286	-0.035	0	-0.052	-0.0436	0.004	-10.336	1.494	0.832	-1.202	0.1456	0.688	0.212	0.617	0.277	-2.154	-0.7683	0.707	-1.087	0.465	0.166	-2.698	-1.1169	0.807	-1.384	1.024	0.643
Stricture/obstruction of ureter	4.067	0	1.31	2.6887	0.703	3.824	0.979	0	0.368	0.673	0.156	4.318	1.069	0	0.578	0.8235	0.125	6.564	2.955	-2.063	0.4461	1.28	0.349	-0.035	0	-0.052	-0.0437	0.004	-10.344	1.494	0.832	-1.202	0.1458	0.688	0.212	0.618	0.278	-2.153	-0.7677	0.707	-1.086	0.465	0.166	-2.698	-1.1167	0.807	-1.384	1.023	0.642
Substance addiction and disorders	4.065	0	1.308	2.6865	0.703	3.821	0.981	0	0.37	0.6755	0.156	4.332	1.071	0	0.579	0.8247	0.125	6.575	0.689	-2.117	-0.7144	0.716	-0.998	-0.035	0	-0.052	-0.0436	0.004	-10.351	1.493	0.833	-1.203	0.1452	0.688	0.211	0.617	0.277	-2.154	-0.7685	0.707	-1.087	0.464	0.166	-2.699	-1.1171	0.807	-1.384	1.023	0.642
Superficial cellulitis and abscess	4.063	0	1.307	2.6852	0.703	3.819	0.978	0	0.367	0.6729	0.156	4.317	1.07	0	0.579	0.8244	0.125	6.572	1.142	-1.004	0.0687	0.548	0.126	-0.035	0	-0.052	-0.0436	0.004	-10.343	1.493	0.833	-1.203	0.1452	0.688	0.211	0.616	0.277	-2.155	-0.7694	0.707	-1.088	0.465	0.166	-2.698	-1.117	0.807	-1.384	1.023	0.643
Superficial injury without mention of infection	4.066	0	1.31	2.6879	0.703	3.823	0.978	0	0.367	0.6725	0.156	4.314	1.07	0	0.578	0.8238	0.125	6.568	0.628	-1.29	-0.3313	0.489	-0.677	-0.035	0	-0.052	-0.0437	0.004	-10.355	1.494	0.832	-1.202	0.146	0.688	0.212	0.621	0.279	-2.151	-0.765	0.707	-1.082	0.465	0.166	-2.698	-1.1168	0.807	-1.384	1.024	0.644
Suppurative and unspecified otitis media	4.061	0	1.305	2.6832	0.703	3.817	0.978	0	0.367	0.6721	0.156	4.312	1.07	0	0.578	0.8241	0.125	6.57	0.704	-1.253	-0.2745	0.499	-0.55	-0.035	0	-0.052	-0.0435	0.004	-10.331	1.494	0.831	-1.201	0.1466	0.688	0.213	0.617	0.277	-2.154	-0.7682	0.707	-1.087	0.465	0.166	-2.698	-1.1167	0.807	-1.384	1.025	0.644
Supraventricular premature beats	4.062	0	1.306	2.6837	0.703	3.817	0.978	0	0.367	0.6728	0.156	4.316	1.071	0	0.579	0.8249	0.125	6.576	1.985	-2.944	-0.4795	1.257	-0.381	-0.035	0	-0.052	-0.0436	0.004	-10.336	1.494	0.832	-1.202	0.1458	0.688	0.212	0.621	0.28	-2.151	-0.7646	0.707	-1.081	0.464	0.166	-2.699	-1.1171	0.807	-1.384	1.024	0.643
Swelling of limb	4.07	0	1.314	2.6922	0.703	3.828	0.977	0	0.366	0.6716	0.156	4.308	1.07	0	0.579	0.8245	0.125	6.572	-0.049	-1.75	-0.8996	0.434	-2.074	-0.035	0	-0.052	-0.0438	0.004	-10.376	1.497	0.829	-1.199	0.149	0.688	0.217	0.618	0.277	-2.154	-0.768	0.707	-1.086	0.464	0.166	-2.699	-1.1173	0.807	-1.384	1.027	0.646
Swelling, mass, or lump in head and neck [Space-occupying lesion, intracranial NOS]	4.064	0	1.308	2.6858	0.703	3.82	0.979	0	0.368	0.6739	0.156	4.323	1.071	0	0.579	0.8249	0.125	6.576	1.292	-0.885	0.2034	0.555	0.366	-0.035	0	-0.052	-0.0436	0.004	-10.346	1.493	0.833	-1.203	0.1446	0.688	0.21	0.615	0.276	-2.156	-0.7705	0.707	-1.09	0.464	0.166	-2.699	-1.1172	0.807	-1.385	1.023	0.642
Symptoms affecting skin	4.063	0	1.307	2.685	0.703	3.819	0.978	0	0.367	0.6729	0.156	4.317	1.07	0	0.578	0.8243	0.125	6.572	2.309	-2.591	-0.1411	1.25	-0.113	-0.035	0	-0.052	-0.0436	0.004	-10.343	1.494	0.832	-1.202	0.1456	0.688	0.212	0.619	0.278	-2.153	-0.7673	0.707	-1.085	0.465	0.166	-2.698	-1.1169	0.807	-1.384	1.024	0.643
Symptoms and disorders of the joints	4.064	0	1.308	2.6865	0.703	3.821	0.975	0	0.364	0.6693	0.156	4.293	1.07	0	0.578	0.8238	0.125	6.567	1.914	-0.659	0.6274	0.657	0.956	-0.035	0	-0.052	-0.0436	0.004	-10.348	1.492	0.834	-1.204	0.1439	0.688	0.209	0.613	0.275	-2.158	-0.7725	0.707	-1.093	0.465	0.166	-2.698	-1.1168	0.807	-1.384	1.024	0.644
Symptoms involving cardiovascular system	4.058	0	1.302	2.6798	0.703	3.812	0.981	0	0.37	0.6752	0.156	4.331	1.07	0	0.579	0.8244	0.125	6.573	0.918	-1.901	-0.4912	0.719	-0.683	-0.035	0	-0.052	-0.0435	0.004	-10.301	1.495	0.83	-1.2	0.1475	0.688	0.215	0.621	0.28	-2.15	-0.7644	0.707	-1.081	0.465	0.166	-2.698	-1.1167	0.807	-1.384	1.024	0.643
Symptoms involving digestive system	4.06	0	1.304	2.6818	0.703	3.814	0.978	0	0.367	0.6727	0.156	4.315	1.073	0	0.58	0.8265	0.126	6.585	1.081	-1.904	-0.4114	0.761	-0.54	-0.035	0	-0.052	-0.0435	0.004	-10.328	1.493	0.833	-1.203	0.1451	0.688	0.211	0.616	0.276	-2.155	-0.7695	0.707	-1.088	0.464	0.166	-2.699	-1.1177	0.807	-1.385	1.026	0.645
Symptoms involving nervous and musculoskeletal systems	4.063	0	1.307	2.6853	0.703	3.819	0.978	0	0.367	0.673	0.156	4.317	1.07	0	0.579	0.8246	0.125	6.574	2.049	-3.5	-0.7255	1.416	-0.512	-0.035	0	-0.052	-0.0436	0.004	-10.344	1.493	0.833	-1.203	0.1454	0.688	0.211	0.617	0.277	-2.154	-0.7684	0.707	-1.087	0.464	0.166	-2.699	-1.117	0.807	-1.384	1.024	0.643
Symptoms involving respiratory system and other chest symptoms	4.064	0	1.308	2.6863	0.703	3.821	0.979	0	0.368	0.6738	0.156	4.322	1.07	0	0.578	0.8243	0.125	6.571	2.195	-1.128	0.5332	0.848	0.629	-0.035	0	-0.052	-0.0436	0.004	-10.348	1.493	0.833	-1.203	0.1455	0.688	0.211	0.618	0.277	-2.154	-0.7682	0.707	-1.087	0.465	0.166	-2.698	-1.117	0.807	-1.384	1.023	0.642
Symptoms of the muscles	4.062	0	1.307	2.6846	0.703	3.819	0.978	0	0.367	0.6729	0.156	4.317	1.069	0	0.577	0.8232	0.125	6.563	2.795	-1.553	0.6208	1.109	0.56	-0.035	0	-0.052	-0.0436	0.004	-10.338	1.494	0.832	-1.202	0.1457	0.688	0.212	0.618	0.277	-2.153	-0.7677	0.707	-1.086	0.465	0.166	-2.698	-1.1164	0.807	-1.384	1.023	0.642
Syncope and collapse	4.06	0	1.304	2.6823	0.703	3.815	0.978	0	0.367	0.6722	0.156	4.312	1.07	0	0.578	0.824	0.125	6.569	0.713	-1.244	-0.2653	0.499	-0.531	-0.035	0	-0.052	-0.0435	0.004	-10.323	1.495	0.83	-1.201	0.1472	0.688	0.214	0.617	0.277	-2.154	-0.7682	0.707	-1.087	0.465	0.166	-2.698	-1.1167	0.807	-1.384	1.025	0.645
Synoviopathy	4.055	0	1.3	2.6774	0.703	3.809	0.973	0	0.362	0.6674	0.156	4.28	1.068	0	0.577	0.8225	0.126	6.554	-0.375	-4.582	-2.4787	1.073	-2.31	-0.035	0	-0.052	-0.0434	0.004	-10.289	1.495	0.831	-1.2	0.1472	0.688	0.214	0.618	0.278	-2.153	-0.7675	0.707	-1.086	0.465	0.167	-2.697	-1.1158	0.807	-1.383	1.028	0.648
Synovitis and tenosynovitis	4.093	0	1.335	2.7139	0.703	3.858	0.977	0	0.366	0.6712	0.156	4.305	1.069	0	0.577	0.8226	0.125	6.557	0.401	-1.085	-0.3418	0.379	-0.902	-0.035	0	-0.052	-0.0436	0.004	-10.342	1.469	0.862	-1.229	0.1195	0.688	0.174	0.591	0.261	-2.183	-0.7957	0.708	-1.124	0.438	0.156	-2.727	-1.1446	0.807	-1.418	0.999	0.617
Tension headache	4.067	0	1.311	2.689	0.703	3.826	0.973	0	0.361	0.6668	0.156	4.274	1.064	0	0.572	0.8177	0.126	6.509	1.241	-3.609	-1.1837	1.237	-0.957	-0.035	0	-0.052	-0.0436	0.004	-10.347	1.497	0.828	-1.198	0.1492	0.688	0.217	0.621	0.279	-2.15	-0.7647	0.707	-1.082	0.467	0.167	-2.695	-1.1144	0.807	-1.381	1.026	0.646
Testicular hypofunction	4.05	0	1.295	2.6724	0.703	3.803	0.969	0	0.357	0.6631	0.156	4.244	1.063	0	0.571	0.8168	0.126	6.501	2.886	1.069	1.9778	0.464	4.266	-0.035	0	-0.052	-0.0432	0.004	-10.224	1.473	0.854	-1.221	0.1262	0.687	0.184	0.607	0.271	-2.163	-0.7779	0.707	-1.101	0.43	0.153	-2.739	-1.1545	0.809	-1.428	1.007	0.627
Thoracic or lumbosacral neuritis or radiculitis, unspecified	4.059	0	1.304	2.6817	0.703	3.815	0.976	0	0.365	0.6701	0.156	4.297	1.067	0	0.574	0.8205	0.126	6.535	0.51	-1.057	-0.2736	0.4	-0.685	-0.035	0	-0.052	-0.0435	0.004	-10.305	1.496	0.829	-1.199	0.1488	0.688	0.216	0.621	0.279	-2.15	-0.7644	0.707	-1.081	0.466	0.167	-2.696	-1.1152	0.807	-1.382	1.026	0.645
Throat pain	4.061	0	1.305	2.6832	0.703	3.817	0.979	0	0.368	0.6735	0.156	4.32	1.07	0	0.578	0.8243	0.125	6.571	1.928	-1.222	0.3528	0.804	0.439	-0.035	0	-0.052	-0.0436	0.004	-10.329	1.493	0.833	-1.203	0.1449	0.688	0.211	0.612	0.274	-2.16	-0.7739	0.707	-1.094	0.465	0.166	-2.698	-1.1168	0.807	-1.384	1.023	0.642
Thrombocytopenia	4.048	0	1.281	2.6643	0.706	3.775	0.978	0	0.367	0.6726	0.156	4.315	1.069	0	0.577	0.8227	0.125	6.558	2.205	-1.072	0.5663	0.836	0.677	-0.035	0	-0.052	-0.0436	0.004	-10.353	1.524	0.806	-1.184	0.1698	0.691	0.246	0.643	0.292	-2.139	-0.748	0.71	-1.054	0.494	0.177	-2.679	-1.0929	0.809	-1.35	1.052	0.668
Thyrotoxicosis with or without goiter	4.061	0	1.305	2.6834	0.703	3.817	0.978	0	0.367	0.6728	0.156	4.316	1.071	0	0.58	0.8255	0.125	6.58	1.989	-3.881	-0.9461	1.497	-0.632	-0.035	0	-0.052	-0.0436	0.004	-10.336	1.493	0.833	-1.203	0.145	0.688	0.211	0.617	0.277	-2.155	-0.7689	0.707	-1.088	0.464	0.166	-2.699	-1.1174	0.807	-1.385	1.025	0.644
Tinnitus	4.058	0	1.302	2.68	0.703	3.812	0.977	0	0.366	0.6716	0.156	4.308	1.07	0	0.578	0.8239	0.125	6.567	0.191	-1.286	-0.5476	0.377	-1.453	-0.035	0	-0.052	-0.0435	0.004	-10.309	1.496	0.829	-1.2	0.1482	0.688	0.216	0.622	0.28	-2.149	-0.7637	0.707	-1.08	0.465	0.166	-2.698	-1.1165	0.807	-1.384	1.028	0.647
Tobacco use disorder	4.063	0	1.307	2.6846	0.703	3.818	0.978	0	0.367	0.6729	0.156	4.317	1.07	0	0.579	0.8245	0.125	6.572	1.03	-1.14	-0.0548	0.554	-0.099	-0.035	0	-0.052	-0.0436	0.004	-10.34	1.494	0.832	-1.202	0.1457	0.688	0.212	0.618	0.277	-2.154	-0.7679	0.707	-1.086	0.465	0.166	-2.698	-1.117	0.807	-1.384	1.024	0.643
Torticollis	4.064	0	1.308	2.6862	0.703	3.821	0.98	0	0.368	0.674	0.156	4.323	1.07	0	0.579	0.8246	0.125	6.573	1.975	-2.921	-0.4728	1.249	-0.379	-0.035	0	-0.052	-0.0436	0.004	-10.348	1.493	0.833	-1.203	0.1453	0.688	0.211	0.617	0.277	-2.154	-0.7684	0.707	-1.087	0.464	0.166	-2.699	-1.1171	0.807	-1.384	1.024	0.643
Toxic gastroenteritis and colitis	4.07	0	1.314	2.6921	0.703	3.829	0.975	0	0.363	0.6689	0.156	4.289	1.069	0	0.577	0.8233	0.125	6.562	1.157	-4.42	-1.6315	1.423	-1.147	-0.035	0	-0.052	-0.0438	0.004	-10.372	1.494	0.832	-1.202	0.1459	0.688	0.212	0.619	0.278	-2.153	-0.7673	0.707	-1.085	0.465	0.166	-2.698	-1.1168	0.807	-1.384	1.028	0.648
Type 2 diabetes	4.09	0	1.332	2.7108	0.704	3.852	0.98	0	0.369	0.6746	0.156	4.326	1.071	0	0.579	0.8254	0.126	6.574	2.503	0.043	1.2732	0.628	2.029	-0.036	0	-0.053	-0.0442	0.004	-10.451	1.484	0.844	-1.214	0.1352	0.688	0.196	0.594	0.262	-2.18	-0.7932	0.708	-1.121	0.464	0.166	-2.701	-1.1186	0.807	-1.385	1.015	0.633
Ulcer of esophagus	4.064	0	1.307	2.6855	0.703	3.819	0.979	0	0.368	0.6735	0.156	4.32	1.071	0	0.579	0.825	0.126	6.572	3.038	-2.572	0.233	1.431	0.163	-0.035	0	-0.052	-0.0436	0.004	-10.342	1.493	0.833	-1.203	0.1451	0.688	0.211	0.617	0.277	-2.154	-0.7686	0.707	-1.087	0.464	0.166	-2.699	-1.1172	0.807	-1.385	1.023	0.643
Ulcerative colitis	4.062	0	1.306	2.6839	0.703	3.817	0.978	0	0.367	0.6729	0.156	4.317	1.071	0	0.579	0.8247	0.125	6.575	1.285	-2.589	-0.6521	0.988	-0.66	-0.035	0	-0.052	-0.0436	0.004	-10.337	1.495	0.831	-1.201	0.1466	0.688	0.213	0.617	0.277	-2.154	-0.7685	0.707	-1.087	0.464	0.166	-2.698	-1.117	0.807	-1.384	1.024	0.643
Ulcerative colitis (chronic)	4.061	0	1.305	2.683	0.703	3.816	0.978	0	0.367	0.6729	0.156	4.317	1.07	0	0.579	0.8246	0.125	6.574	1.422	-2.475	-0.5266	0.994	-0.53	-0.035	0	-0.052	-0.0435	0.004	-10.33	1.494	0.831	-1.201	0.1464	0.688	0.213	0.617	0.277	-2.154	-0.7685	0.707	-1.087	0.464	0.166	-2.698	-1.1169	0.807	-1.384	1.024	0.643
Umbilical hernia	4.066	0	1.309	2.6876	0.703	3.822	0.978	0	0.367	0.6729	0.156	4.317	1.07	0	0.578	0.824	0.125	6.569	2.094	-1.579	0.2576	0.937	0.275	-0.035	0	-0.052	-0.0437	0.004	-10.342	1.494	0.832	-1.202	0.1456	0.688	0.212	0.618	0.277	-2.154	-0.768	0.707	-1.086	0.465	0.166	-2.698	-1.1169	0.807	-1.384	1.023	0.643
Unequal leg length (acquired)	4.065	0	1.309	2.687	0.703	3.822	0.979	0	0.368	0.673	0.156	4.318	1.071	0	0.579	0.8247	0.125	6.574	1.904	-4.054	-1.0749	1.52	-0.707	-0.035	0	-0.052	-0.0436	0.004	-10.356	1.493	0.833	-1.203	0.1452	0.688	0.211	0.617	0.277	-2.154	-0.7684	0.707	-1.087	0.464	0.166	-2.699	-1.1172	0.807	-1.384	1.024	0.643
Unspecified erythematous condition	4.063	0	1.307	2.6848	0.703	3.819	0.979	0	0.367	0.6731	0.156	4.317	1.07	0	0.578	0.8244	0.125	6.57	1.695	-1.625	0.0348	0.847	0.041	-0.035	0	-0.052	-0.0436	0.004	-10.342	1.493	0.833	-1.203	0.1454	0.688	0.211	0.617	0.277	-2.154	-0.7683	0.707	-1.087	0.465	0.166	-2.698	-1.1169	0.807	-1.384	1.023	0.643
Unspecified osteomyelitis	4.058	0	1.302	2.6799	0.703	3.812	0.978	0	0.367	0.6727	0.156	4.316	1.073	0	0.581	0.8268	0.125	6.589	1.097	-3.879	-1.3913	1.269	-1.096	-0.035	0	-0.052	-0.0435	0.004	-10.316	1.492	0.834	-1.203	0.1445	0.688	0.21	0.616	0.276	-2.155	-0.7697	0.707	-1.089	0.464	0.166	-2.699	-1.1177	0.807	-1.385	1.026	0.645
Urinary incontinence	4.061	0	1.305	2.6828	0.703	3.816	0.98	0	0.369	0.6742	0.156	4.324	1.07	0	0.579	0.8245	0.125	6.573	3.042	-1.236	0.9033	1.091	0.828	-0.035	0	-0.052	-0.0435	0.004	-10.33	1.493	0.833	-1.203	0.1449	0.688	0.211	0.617	0.277	-2.154	-0.7685	0.707	-1.087	0.465	0.166	-2.698	-1.1169	0.807	-1.384	1.023	0.642
Urinary obstruction	4.063	0	1.307	2.685	0.703	3.819	0.979	0	0.368	0.6733	0.156	4.318	1.07	0	0.579	0.8245	0.125	6.572	2.589	-2.326	0.1313	1.254	0.105	-0.035	0	-0.052	-0.0436	0.004	-10.342	1.493	0.832	-1.203	0.1455	0.688	0.212	0.617	0.277	-2.154	-0.7683	0.707	-1.087	0.465	0.166	-2.698	-1.117	0.807	-1.384	1.023	0.643
Urinary tract infection	4.063	0	1.307	2.6847	0.703	3.818	0.978	0	0.367	0.6729	0.156	4.316	1.07	0	0.578	0.8242	0.125	6.571	1.243	-1.265	-0.011	0.64	-0.017	-0.035	0	-0.052	-0.0436	0.004	-10.32	1.494	0.832	-1.202	0.1457	0.688	0.212	0.618	0.277	-2.154	-0.7682	0.707	-1.086	0.465	0.166	-2.698	-1.1169	0.807	-1.384	1.024	0.643
Urticaria	4.063	0	1.307	2.685	0.703	3.819	0.979	0	0.368	0.6731	0.156	4.318	1.069	0	0.577	0.8233	0.125	6.561	1.266	-1.602	-0.1681	0.732	-0.23	-0.035	0	-0.052	-0.0436	0.004	-10.341	1.494	0.831	-1.201	0.1465	0.688	0.213	0.621	0.279	-2.151	-0.7649	0.707	-1.082	0.465	0.166	-2.698	-1.1165	0.807	-1.384	1.024	0.643
Valvular heart disease/ heart chambers	4.064	0	1.308	2.686	0.703	3.82	0.978	0	0.367	0.6729	0.156	4.317	1.071	0	0.579	0.8251	0.125	6.577	1.908	-2.966	-0.529	1.243	-0.425	-0.035	0	-0.052	-0.0436	0.004	-10.35	1.493	0.833	-1.203	0.145	0.688	0.211	0.617	0.277	-2.154	-0.7686	0.707	-1.087	0.464	0.166	-2.699	-1.1173	0.807	-1.385	1.024	0.643
Varicose veins	4.051	0	1.296	2.6732	0.703	3.803	0.982	0	0.371	0.6766	0.156	4.34	1.072	0	0.58	0.8257	0.126	6.579	2.85	-0.062	1.3942	0.743	1.877	-0.035	0	-0.052	-0.0433	0.004	-10.28	1.484	0.843	-1.211	0.1366	0.688	0.199	0.616	0.276	-2.155	-0.7696	0.707	-1.089	0.464	0.166	-2.698	-1.117	0.807	-1.385	1.019	0.638
Viral Enteritis	4.069	0	1.313	2.6908	0.703	3.827	0.975	0	0.364	0.6694	0.156	4.292	1.07	0	0.577	0.8236	0.126	6.557	-0.012	-4.5	-2.2559	1.145	-1.97	-0.035	0	-0.052	-0.0437	0.004	-10.368	1.494	0.832	-1.202	0.1458	0.688	0.212	0.618	0.278	-2.153	-0.7676	0.707	-1.086	0.57	0.208	-2.612	-1.0213	0.812	-1.258	1.027	0.646
Viral infection	4.06	0	1.304	2.6819	0.703	3.814	0.98	0	0.369	0.6748	0.156	4.329	1.073	0	0.581	0.8266	0.125	6.587	1.662	-0.318	0.6722	0.505	1.331	-0.035	0	-0.052	-0.0435	0.004	-10.328	1.489	0.837	-1.207	0.1411	0.688	0.205	0.606	0.27	-2.165	-0.7795	0.707	-1.102	0.464	0.166	-2.699	-1.1177	0.807	-1.385	1.02	0.639
Viral warts & HPV	4.064	0	1.308	2.6856	0.703	3.82	0.979	0	0.368	0.673	0.156	4.318	1.07	0	0.578	0.8241	0.125	6.57	0.659	-0.78	-0.0605	0.367	-0.165	-0.035	0	-0.052	-0.0436	0.004	-10.343	1.494	0.832	-1.202	0.1461	0.688	0.212	0.618	0.277	-2.154	-0.7681	0.707	-1.086	0.465	0.166	-2.698	-1.1169	0.807	-1.384	1.024	0.643
Viremia, NOS	4.061	0	1.305	2.6827	0.703	3.816	0.977	0	0.366	0.6713	0.156	4.305	1.069	0	0.578	0.8236	0.125	6.565	1	-1.573	-0.2864	0.657	-0.436	-0.035	0	-0.052	-0.0435	0.004	-10.323	1.495	0.83	-1.2	0.1475	0.688	0.214	0.618	0.277	-2.154	-0.7679	0.707	-1.086	0.465	0.166	-2.698	-1.1165	0.807	-1.384	1.025	0.645
Visual disturbances	4.063	0	1.307	2.6848	0.703	3.819	0.978	0	0.367	0.6729	0.156	4.316	1.07	0	0.578	0.8242	0.125	6.571	0.913	-0.927	-0.007	0.47	-0.015	-0.035	0	-0.052	-0.0436	0.004	-10.335	1.494	0.832	-1.202	0.1457	0.688	0.212	0.618	0.277	-2.154	-0.7681	0.707	-1.086	0.465	0.166	-2.698	-1.1169	0.807	-1.384	1.024	0.643
Vitamin B-complex deficiencies	4.063	0	1.307	2.6848	0.703	3.819	0.98	0	0.369	0.6742	0.156	4.324	1.071	0	0.579	0.8247	0.125	6.574	1.099	-1.736	-0.3187	0.723	-0.441	-0.035	0	-0.052	-0.0436	0.004	-10.342	1.495	0.831	-1.201	0.1466	0.688	0.213	0.617	0.277	-2.154	-0.7685	0.707	-1.087	0.464	0.166	-2.699	-1.1171	0.807	-1.384	1.024	0.643
Vitamin D deficiency	4.068	0	1.308	2.688	0.704	3.819	0.978	0	0.367	0.6725	0.156	4.313	1.07	0	0.578	0.824	0.125	6.569	0.549	-0.61	-0.0308	0.296	-0.104	-0.035	0	-0.052	-0.0436	0.004	-10.341	1.492	0.835	-1.206	0.1433	0.688	0.208	0.616	0.276	-2.157	-0.7704	0.708	-1.089	0.463	0.166	-2.703	-1.12	0.808	-1.387	1.022	0.64
Vitiligo	4.059	0	1.303	2.6812	0.703	3.814	0.978	0	0.367	0.6725	0.156	4.314	1.072	0	0.58	0.8264	0.125	6.587	0.695	-3.488	-1.3965	1.067	-1.309	-0.035	0	-0.052	-0.0435	0.004	-10.325	1.496	0.829	-1.2	0.1483	0.688	0.216	0.616	0.276	-2.155	-0.7694	0.707	-1.088	0.464	0.166	-2.699	-1.1176	0.807	-1.385	1.025	0.645
Voice disturbance	4.076	0	1.318	2.6967	0.703	3.833	0.983	0	0.371	0.6769	0.156	4.34	1.074	0	0.582	0.8279	0.126	6.592	3.96	-0.244	1.8576	1.072	1.732	-0.036	0	-0.052	-0.0439	0.004	-10.393	1.489	0.838	-1.208	0.1408	0.688	0.205	0.605	0.269	-2.168	-0.7814	0.707	-1.104	0.463	0.166	-2.701	-1.1189	0.807	-1.386	1.023	0.641
Wheezing	4.061	0	1.305	2.6829	0.703	3.816	0.982	0	0.37	0.6761	0.156	4.336	1.07	0	0.578	0.8242	0.125	6.572	0.678	-1.796	-0.5589	0.631	-0.886	-0.035	0	-0.052	-0.0435	0.004	-10.327	1.495	0.831	-1.201	0.1469	0.688	0.214	0.617	0.277	-2.154	-0.7684	0.707	-1.087	0.465	0.166	-2.698	-1.1168	0.807	-1.384	1.023	0.642
severe protein-calorie malnutrition	4.064	0	1.308	2.6858	0.703	3.82	0.978	0	0.367	0.6729	0.156	4.317	1.07	0	0.578	0.824	0.125	6.57	2.667	-1.973	0.347	1.184	0.293	-0.035	0	-0.052	-0.0436	0.004	-10.346	1.493	0.833	-1.203	0.1454	0.688	0.211	0.615	0.276	-2.157	-0.7709	0.707	-1.09	0.465	0.166	-2.698	-1.1168	0.807	-1.384	1.023	0.643
[truncated: 24 more columns]

## Sheet: 12_hosp
phenotype	ci_ub_Intercept	pval_Intercept	ci_lb_Intercept	coef_Intercept	std err_Intercept	z_Intercept	ci_ub_emr_months_after	pval_emr_months_after	ci_lb_emr_months_after	coef_emr_months_after	std err_emr_months_after	z_emr_months_after	ci_ub_has_phenotype	ci_lb_has_phenotype	coef_has_phenotype	std err_has_phenotype	z_has_phenotype	ci_ub_mi_or_vas_est_age	pval_mi_or_vas_est_age	ci_lb_mi_or_vas_est_age	coef_mi_or_vas_est_age	std err_mi_or_vas_est_age	z_mi_or_vas_est_age	ci_ub_num_visits_after	pval_num_visits_after	ci_lb_num_visits_after	coef_num_visits_after	std err_num_visits_after	z_num_visits_after	odds_ratio_has_phenotype	converged	pval_has_phenotype	log10_OR_has_phenotype	-log10_pval_has_phenotype	Count_mi	Count_r_mi	Count_con	Count_r_con	pval_BH_adj_sig	pval_BH_adj_has_phenotype	significance	significance_bh	phecode_category
Abdominal pain	2.771	0	2.053	2.4118	0.183	13.175	0.016	0	0.012	0.0138	0.001	14.042	-0.109	-0.952	-0.5304	0.215	-2.465	-0.047	0	-0.064	-0.0552	0.004	-12.612	0.001	0.641	-0.001	0.0002	0	0.466	0.58837	TRUE	0.0136913	-0.23035	1.86355	66	3565	39	1286	FALSE	0.329963	not_significant	not_significant	symptoms
Abnormal electrocardiogram [ECG] [EKG]	2.768	0	2.05	2.4086	0.183	13.146	0.016	0	0.012	0.0138	0.001	14.073	1.474	-0.455	0.5093	0.492	1.035	-0.047	0	-0.064	-0.0554	0.004	-12.632	0.001	0.818	-0.001	9.702e-05	0	0.23	1.66413	TRUE	0.300658	0.221186	0.521927	22	3609	10	1319	FALSE	0.967845	not_significant	not_significant	circulatory system
Abnormal findings examination of lungs	2.755	0	2.038	2.3963	0.183	13.099	0.016	0	0.012	0.0138	0.001	14.067	2.23	-0.761	0.7345	0.763	0.963	-0.046	0	-0.064	-0.055	0.004	-12.579	0.001	0.846	-0.001	8.183e-05	0	0.194	2.08444	TRUE	0.335737	0.318989	0.474001	16	3615	10	1323	FALSE	0.967845	not_significant	not_significant	respiratory
Abnormal findings on exam of gastrointestinal tract/ abdominal area	2.757	0	2.04	2.3985	0.183	13.103	0.016	0	0.012	0.0138	0.001	14.057	-0.558	-3.362	-1.9596	0.715	-2.74	-0.046	0	-0.064	-0.055	0.004	-12.561	0.001	0.763	-0.001	0.0001	0	0.301	0.140915	TRUE	0.00615038	-0.851043	2.2111	10	3628	10	1317	FALSE	0.312595	not_significant	not_significant	digestive
Abnormal function study of cardiovascular system	2.759	0	2.042	2.4002	0.183	13.122	0.016	0	0.012	0.0138	0.001	14.083	1.654	-3.445	-0.8953	1.301	-0.688	-0.047	0	-0.064	-0.0551	0.004	-12.605	0.001	0.788	-0.001	0.0001	0	0.269	0.408485	TRUE	0.491291	-0.388824	0.308661	10	3629	10	1324	FALSE	0.970955	not_significant	not_significant	circulatory system
Abnormal heart sounds	2.758	0	2.04	2.3992	0.183	13.107	0.016	0	0.012	0.0138	0.001	14.064	-0.148	-2.822	-1.4851	0.682	-2.177	-0.046	0	-0.064	-0.0551	0.004	-12.581	0.001	0.704	-0.001	0.0002	0	0.38	0.22648	TRUE	0.0294879	-0.644971	1.53036	10	3627	10	1319	FALSE	0.518451	not_significant	not_significant	circulatory system
Abnormal results of function study of liver	2.757	0	2.04	2.3981	0.183	13.111	0.016	0	0.012	0.0138	0.001	14.086	2.081	-1.101	0.4899	0.812	0.603	-0.047	0	-0.064	-0.0551	0.004	-12.601	0.001	0.796	-0.001	0.0001	0	0.258	1.63215	TRUE	0.546228	0.212761	0.262626	10	3624	10	1323	FALSE	0.970955	not_significant	not_significant	digestive
Abnormal results of function study of thyroid	2.758	0	2.041	2.399	0.183	13.116	0.016	0	0.012	0.0138	0.001	14.078	1.85	-1.426	0.2121	0.836	0.254	-0.047	0	-0.064	-0.0551	0.004	-12.601	0.001	0.796	-0.001	0.0001	0	0.258	1.23627	TRUE	0.799621	0.0921139	0.0971156	10	3625	10	1323	FALSE	0.987131	not_significant	not_significant	endocrine/metabolic
Abnormal spermatozoa	2.751	0	2.034	2.3922	0.183	13.071	0.016	0	0.012	0.0139	0.001	14.105	3.982	-0.111	1.9357	1.044	1.854	-0.046	0	-0.064	-0.055	0.004	-12.578	0.001	0.863	-0.001	7.241e-05	0	0.172	6.92889	TRUE	0.0637684	0.840664	1.19539	18	3613	10	1324	FALSE	0.673944	not_significant	not_significant	genitourinary
Acidosis	2.759	0	2.042	2.4009	0.183	13.125	0.016	0	0.012	0.0138	0.001	14.027	0.924	-2.689	-0.8826	0.922	-0.957	-0.047	0	-0.064	-0.0551	0.004	-12.595	0.001	0.752	-0.001	0.0001	0	0.317	0.413706	TRUE	0.338363	-0.383308	0.470617	10	3629	10	1322	FALSE	0.967845	not_significant	not_significant	endocrine/metabolic
Acne	2.755	0	2.038	2.3966	0.183	13.099	0.016	0	0.012	0.0138	0.001	14.074	1.687	-0.845	0.4206	0.646	0.651	-0.046	0	-0.064	-0.055	0.004	-12.584	0.001	0.813	-0.001	9.97e-05	0	0.237	1.52288	TRUE	0.51498	0.182664	0.288209	16	3615	10	1322	FALSE	0.970955	not_significant	not_significant	dermatologic
Acquired absence of organs	2.757	0	2.04	2.3983	0.183	13.107	0.016	0	0.012	0.0139	0.001	14.121	2.183	-0.415	0.8839	0.663	1.334	-0.047	0	-0.064	-0.0552	0.004	-12.611	0.001	0.851	-0.001	7.9e-05	0	0.187	2.42032	TRUE	0.182258	0.383873	0.739313	13	3618	10	1322	FALSE	0.861729	not_significant	not_significant	null
Acquired hypothyroidism	2.759	0	2.042	2.4007	0.183	13.125	0.016	0	0.012	0.0138	0.001	14.06	0.537	-1.984	-0.7232	0.643	-1.124	-0.047	0	-0.064	-0.0551	0.004	-12.595	0.001	0.778	-0.001	0.0001	0	0.281	0.485197	TRUE	0.260829	-0.314082	0.583644	10	3625	10	1320	FALSE	0.927231	not_significant	not_significant	endocrine/metabolic
Acquired spondylolisthesis	2.757	0	2.04	2.3982	0.183	13.11	0.016	0	0.012	0.0138	0.001	14.068	0.321	-2.79	-1.2348	0.794	-1.556	-0.046	0	-0.064	-0.055	0.004	-12.583	0.001	0.755	-0.001	0.0001	0	0.312	0.290893	TRUE	0.119795	-0.536267	0.92156	10	3628	10	1321	FALSE	0.74229	not_significant	not_significant	musculoskeletal
Actinic keratosis	2.736	0	2.018	2.3767	0.183	12.977	0.016	0	0.012	0.0139	0.001	14.129	-0.37	-2.047	-1.2085	0.428	-2.825	-0.046	0	-0.063	-0.0545	0.004	-12.438	0.001	0.769	-0.001	0.0001	0	0.294	0.298645	TRUE	0.00472838	-0.524845	2.32529	11	3620	14	1311	FALSE	0.312595	not_significant	not_significant	dermatologic
Acute appendicitis	2.761	0	2.044	2.4022	0.183	13.131	0.016	0	0.012	0.0138	0.001	14.072	1.541	-4.09	-1.2745	1.437	-0.887	-0.047	0	-0.064	-0.0552	0.004	-12.611	0.001	0.78	-0.001	0.0001	0	0.28	0.279571	TRUE	0.374976	-0.553508	0.425997	10	3630	10	1324	FALSE	0.967845	not_significant	not_significant	digestive
Acute bronchitis and bronchiolitis	2.758	0	2.041	2.3994	0.183	13.115	0.016	0	0.012	0.0138	0.001	14.076	0.914	-0.838	0.0378	0.447	0.085	-0.047	0	-0.064	-0.0551	0.004	-12.599	0.001	0.797	-0.001	0.0001	0	0.258	1.03852	TRUE	0.932636	0.0164163	0.0302878	23	3608	10	1318	FALSE	0.990309	not_significant	not_significant	respiratory
Acute bronchospasm	2.759	0	2.042	2.4006	0.183	13.124	0.016	0	0.012	0.0138	0.001	14.074	1.369	-2.158	-0.3944	0.9	-0.438	-0.047	0	-0.064	-0.0551	0.004	-12.604	0.001	0.789	-0.001	0.0001	0	0.267	0.674084	TRUE	0.661082	-0.171286	0.179744	10	3627	10	1323	FALSE	0.970955	not_significant	not_significant	respiratory
Acute pain	2.759	0	2.042	2.4007	0.183	13.125	0.016	0	0.012	0.0138	0.001	14.065	0.638	-1.052	-0.207	0.431	-0.48	-0.047	0	-0.064	-0.0551	0.004	-12.6	0.001	0.782	-0.001	0.0001	0	0.277	0.81302	TRUE	0.631215	-0.089899	0.199823	18	3613	10	1316	FALSE	0.970955	not_significant	not_significant	neurological
Acute pharyngitis	2.772	0	2.054	2.4128	0.183	13.173	0.016	0	0.012	0.0138	0.001	14.061	-0.169	-1.201	-0.6852	0.263	-2.604	-0.047	0	-0.064	-0.0552	0.004	-12.619	0.001	0.693	-0.001	0.0002	0	0.395	0.503989	TRUE	0.00921344	-0.297579	2.03558	41	3590	27	1298	FALSE	0.312595	not_significant	not_significant	respiratory
Acute posthemorrhagic anemia	2.759	0	2.042	2.4005	0.183	13.124	0.016	0	0.012	0.0138	0.001	14.074	2.118	-1.68	0.219	0.969	0.226	-0.047	0	-0.064	-0.0551	0.004	-12.604	0.001	0.802	-0.001	0.0001	0	0.251	1.24483	TRUE	0.821176	0.0951105	0.0855637	10	3628	10	1323	FALSE	0.987131	not_significant	not_significant	hematopoietic
Acute prostatitis	2.759	0	2.042	2.4007	0.183	13.125	0.016	0	0.012	0.0138	0.001	14.069	2.041	-3.505	-0.7322	1.415	-0.517	-0.047	0	-0.064	-0.0551	0.004	-12.603	0.001	0.792	-0.001	0.0001	0	0.263	0.48085	TRUE	0.60484	-0.31799	0.21836	10	3630	10	1324	FALSE	0.970955	not_significant	not_significant	genitourinary
Acute reaction to stress	2.756	0	2.039	2.3976	0.183	13.108	0.016	0	0.012	0.0138	0.001	14.083	0.464	-3.215	-1.3757	0.938	-1.466	-0.046	0	-0.064	-0.055	0.004	-12.583	0.001	0.796	-0.001	0.0001	0	0.258	0.252663	TRUE	0.142658	-0.597459	0.845705	10	3629	10	1322	FALSE	0.792706	not_significant	not_significant	mental disorders
Acute sinusitis	2.768	0	2.051	2.4093	0.183	13.162	0.016	0	0.012	0.0139	0.001	14.106	-0.184	-1.384	-0.7839	0.306	-2.561	-0.047	0	-0.064	-0.0552	0.004	-12.617	0.001	0.749	-0.001	0.0001	0	0.32	0.456622	TRUE	0.0104392	-0.340443	1.98133	29	3602	20	1305	FALSE	0.312595	not_significant	not_significant	respiratory
Acute upper respiratory infections of multiple or unspecified sites	2.76	0	2.043	2.4013	0.183	13.127	0.016	0	0.012	0.0138	0.001	14.066	0.294	-0.646	-0.1761	0.24	-0.734	-0.047	0	-0.064	-0.0551	0.004	-12.593	0.001	0.759	-0.001	0.0001	0	0.307	0.838534	TRUE	0.463136	-0.0764793	0.334291	63	3568	28	1297	FALSE	0.967845	not_significant	not_significant	respiratory
Adjustment reaction	2.759	0	2.042	2.4001	0.183	13.122	0.016	0	0.012	0.0138	0.001	14.08	1.3	-0.869	0.2157	0.553	0.39	-0.047	0	-0.064	-0.0551	0.004	-12.606	0.001	0.795	-0.001	0.0001	0	0.26	1.24073	TRUE	0.696739	0.0936773	0.15693	12	3619	10	1320	FALSE	0.972736	not_significant	not_significant	mental disorders
Agorophobia, social phobia, and panic disorder	2.76	0	2.043	2.4016	0.183	13.128	0.016	0	0.012	0.0138	0.001	14.066	1.366	-2.432	-0.5331	0.969	-0.55	-0.047	0	-0.064	-0.0551	0.004	-12.606	0.001	0.786	-0.001	0.0001	0	0.271	0.586783	TRUE	0.582161	-0.231522	0.234957	10	3628	10	1323	FALSE	0.970955	not_significant	not_significant	mental disorders
Alcohol-related disorders	2.762	0	2.045	2.4034	0.183	13.136	0.016	0	0.012	0.0138	0.001	14.039	0.66	-2.058	-0.6992	0.694	-1.008	-0.047	0	-0.064	-0.0552	0.004	-12.611	0.001	0.738	-0.001	0.0001	0	0.335	0.496983	TRUE	0.313341	-0.303659	0.503983	10	3626	10	1321	FALSE	0.967845	not_significant	not_significant	mental disorders
Alcoholic liver damage	2.756	0	2.039	2.3978	0.183	13.105	0.016	0	0.012	0.0138	0.001	14.059	1.879	-3.155	-0.6378	1.284	-0.497	-0.046	0	-0.064	-0.055	0.004	-12.575	0.001	0.791	-0.001	0.0001	0	0.266	0.528454	TRUE	0.619416	-0.276993	0.208018	10	3630	10	1323	FALSE	0.970955	not_significant	not_significant	mental disorders
Alcoholism	2.761	0	2.043	2.402	0.183	13.13	0.016	0	0.012	0.0138	0.001	14.075	0.893	-2.135	-0.6207	0.773	-0.803	-0.047	0	-0.064	-0.0551	0.004	-12.607	0.001	0.786	-0.001	0.0001	0	0.271	0.537568	TRUE	0.421731	-0.269567	0.374964	10	3626	10	1322	FALSE	0.967845	not_significant	not_significant	mental disorders
Allergic conjunctivitis	2.758	0	2.041	2.3995	0.183	13.12	0.016	0	0.012	0.0138	0.001	14.074	2.461	-2.007	0.2271	1.14	0.199	-0.047	0	-0.064	-0.0551	0.004	-12.601	0.001	0.793	-0.001	0.0001	0	0.262	1.25496	TRUE	0.842054	0.0986283	0.0746603	10	3627	10	1324	FALSE	0.987131	not_significant	not_significant	sense organs
Allergic reaction to food	2.758	0	2.041	2.4	0.183	13.121	0.016	0	0.012	0.0138	0.001	14.075	1.927	-2.514	-0.2938	1.133	-0.259	-0.047	0	-0.064	-0.0551	0.004	-12.603	0.001	0.791	-0.001	0.0001	0	0.265	0.745426	TRUE	0.795393	-0.127596	0.099418	10	3627	10	1324	FALSE	0.987131	not_significant	not_significant	injuries & poisonings
Allergic rhinitis	2.759	0	2.042	2.4003	0.183	13.118	0.016	0	0.012	0.0138	0.001	14.075	1.073	-0.074	0.4995	0.293	1.707	-0.047	0	-0.064	-0.0553	0.004	-12.631	0.001	0.839	-0.001	8.528e-05	0	0.203	1.6479	TRUE	0.0877561	0.21693	1.05672	70	3561	16	1309	FALSE	0.739071	not_significant	not_significant	respiratory
Allergies, other	2.768	0	2.051	2.4096	0.183	13.163	0.016	0	0.012	0.0138	0.001	14.058	0.077	-2.178	-1.0508	0.575	-1.826	-0.047	0	-0.064	-0.0553	0.004	-12.636	0.001	0.726	-0.001	0.0001	0	0.351	0.349658	TRUE	0.0677854	-0.456357	1.16886	10	3624	10	1319	FALSE	0.676598	not_significant	not_significant	injuries & poisonings
Alopecia	2.752	0	2.035	2.3936	0.183	13.084	0.016	0	0.012	0.0138	0.001	14.083	1.52	-0.477	0.5219	0.509	1.024	-0.046	0	-0.064	-0.055	0.004	-12.584	0.001	0.798	-0.001	0.0001	0	0.255	1.68523	TRUE	0.305652	0.226658	0.514772	24	3607	10	1320	FALSE	0.967845	not_significant	not_significant	dermatologic
Alteration of consciousness	2.759	0	2.042	2.4003	0.183	13.118	0.016	0	0.012	0.0138	0.001	14.069	2.296	-2.529	-0.1168	1.231	-0.095	-0.047	0	-0.064	-0.0551	0.004	-12.601	0.001	0.792	-0.001	0.0001	0	0.264	0.889763	TRUE	0.924427	-0.0507256	0.0341275	10	3629	10	1324	FALSE	0.990309	not_significant	not_significant	mental disorders
Althete's foot	2.758	0	2.041	2.3995	0.183	13.119	0.016	0	0.012	0.0138	0.001	14.076	0.91	-1.194	-0.1421	0.537	-0.265	-0.047	0	-0.064	-0.0551	0.004	-12.601	0.001	0.786	-0.001	0.0001	0	0.272	0.867534	TRUE	0.791156	-0.0617132	0.101738	15	3616	10	1320	FALSE	0.987131	not_significant	not_significant	infectious diseases
Anal and rectal conditions	2.75	0	2.033	2.3912	0.183	13.072	0.016	0	0.012	0.0138	0.001	14.092	2.173	-0.287	0.9432	0.628	1.503	-0.046	0	-0.064	-0.0549	0.004	-12.563	0.001	0.892	-0.001	5.716e-05	0	0.135	2.56819	TRUE	0.132898	0.409627	0.876481	25	3606	10	1322	FALSE	0.772933	not_significant	not_significant	digestive
Anal and rectal polyp	2.759	0	2.042	2.4002	0.183	13.123	0.016	0	0.012	0.0138	0.001	14.071	0.955	-2.198	-0.6216	0.804	-0.773	-0.047	0	-0.064	-0.0551	0.004	-12.598	0.001	0.784	-0.001	0.0001	0	0.275	0.537084	TRUE	0.439548	-0.269957	0.356994	10	3627	10	1322	FALSE	0.967845	not_significant	not_significant	digestive
Anemia in neoplastic disease	2.76	0	2.043	2.4019	0.183	13.127	0.016	0	0.012	0.0138	0.001	14.051	2.155	-3.408	-0.6264	1.419	-0.441	-0.047	0	-0.064	-0.0551	0.004	-12.607	0.001	0.776	-0.001	0.0001	0	0.284	0.534513	TRUE	0.658922	-0.272042	0.181166	10	3630	10	1324	FALSE	0.970955	not_significant	not_significant	hematopoietic
Anemia of chronic disease	2.758	0	2.041	2.3994	0.183	13.117	0.016	0	0.012	0.0138	0.001	14.073	3.136	-2.665	0.2356	1.48	0.159	-0.047	0	-0.064	-0.0551	0.004	-12.601	0.001	0.796	-0.001	0.0001	0	0.258	1.26567	TRUE	0.873495	0.10232	0.0587395	10	3629	10	1324	FALSE	0.990309	not_significant	not_significant	hematopoietic
Anomalies of respiratory system, congenital	2.758	0	2.041	2.3999	0.183	13.122	0.016	0	0.012	0.0138	0.001	14.069	2.201	-3.382	-0.5904	1.424	-0.415	-0.047	0	-0.064	-0.0551	0.004	-12.6	0.001	0.791	-0.001	0.0001	0	0.265	0.554106	TRUE	0.678454	-0.256407	0.168479	10	3630	10	1324	FALSE	0.972736	not_significant	not_significant	congenital anomalies
Anxiety disorder	2.778	0	2.06	2.4187	0.183	13.197	0.016	0	0.012	0.0137	0.001	13.964	-0.108	-1.261	-0.6844	0.294	-2.327	-0.047	0	-0.064	-0.0554	0.004	-12.644	0.001	0.603	-0.001	0.0002	0	0.52	0.504393	TRUE	0.0199752	-0.297231	1.69951	30	3601	22	1303	FALSE	0.418521	not_significant	not_significant	mental disorders
Aortic ectasia	2.759	0	2.042	2.4001	0.183	13.122	0.016	0	0.012	0.0138	0.001	14.057	1.652	-2.294	-0.321	1.007	-0.319	-0.047	0	-0.064	-0.0551	0.004	-12.598	0.001	0.79	-0.001	0.0001	0	0.266	0.725423	TRUE	0.749831	-0.139409	0.125037	10	3629	10	1323	FALSE	0.987131	not_significant	not_significant	circulatory system
Aphasia/speech disturbance	2.761	0	2.044	2.4026	0.183	13.133	0.016	0	0.012	0.0138	0.001	14.072	1.581	-4.384	-1.4012	1.522	-0.921	-0.047	0	-0.064	-0.0552	0.004	-12.613	0.001	0.782	-0.001	0.0001	0	0.276	0.246301	TRUE	0.357127	-0.608533	0.447178	10	3630	10	1324	FALSE	0.967845	not_significant	not_significant	mental disorders
Apnea	2.759	0	2.042	2.4003	0.183	13.123	0.016	0	0.012	0.0138	0.001	14.072	2.253	-2.785	-0.2658	1.285	-0.207	-0.047	0	-0.064	-0.0551	0.004	-12.603	0.001	0.79	-0.001	0.0001	0	0.266	0.766592	TRUE	0.836162	-0.115435	0.0777098	10	3629	10	1324	FALSE	0.987131	not_significant	not_significant	respiratory
Arrhythmia (cardiac) NOS	2.761	0	2.044	2.4022	0.183	13.128	0.016	0	0.012	0.0138	0.001	14.076	1.724	-0.98	0.3724	0.69	0.54	-0.047	0	-0.064	-0.0552	0.004	-12.61	0.001	0.813	-0.001	9.977e-05	0	0.237	1.45121	TRUE	0.589271	0.161731	0.229685	11	3620	10	1322	FALSE	0.970955	not_significant	not_significant	circulatory system
Arthropathy NOS	2.758	0	2.041	2.3998	0.183	13.121	0.016	0	0.012	0.0138	0.001	14.074	1.622	-1.696	-0.0367	0.846	-0.043	-0.047	0	-0.064	-0.0551	0.004	-12.602	0.001	0.792	-0.001	0.0001	0	0.263	0.963965	TRUE	0.9654	-0.0159386	0.0152926	10	3624	10	1323	FALSE	0.990309	not_significant	not_significant	musculoskeletal
Articular cartilage disorder	2.758	0	2.042	2.4	0.183	13.122	0.016	0	0.012	0.0138	0.001	14.077	1.268	-1.9	-0.3161	0.808	-0.391	-0.047	0	-0.064	-0.0551	0.004	-12.605	0.001	0.789	-0.001	0.0001	0	0.268	0.728987	TRUE	0.695723	-0.13728	0.157563	10	3623	10	1323	FALSE	0.972736	not_significant	not_significant	musculoskeletal
Ascites (non malignant)	2.758	0	2.041	2.3994	0.183	13.111	0.016	0	0.012	0.0138	0.001	14.074	2.889	-3.038	-0.0741	1.512	-0.049	-0.047	0	-0.064	-0.0551	0.004	-12.591	0.001	0.794	-0.001	0.0001	0	0.262	0.928579	TRUE	0.960897	-0.0321812	0.017323	10	3629	10	1324	FALSE	0.990309	not_significant	not_significant	digestive
Asphyxia and hypoxemia	2.758	0	2.041	2.3995	0.183	13.12	0.016	0	0.012	0.0138	0.001	14.076	2.711	-2.001	0.355	1.202	0.295	-0.047	0	-0.064	-0.0551	0.004	-12.602	0.001	0.817	-0.001	9.778e-05	0	0.231	1.42618	TRUE	0.767779	0.154175	0.114764	10	3628	10	1324	FALSE	0.987131	not_significant	not_significant	null
Asthma	2.757	0	2.04	2.3984	0.183	13.111	0.016	0	0.012	0.0138	0.001	14.056	0.328	-1.195	-0.4336	0.389	-1.116	-0.046	0	-0.064	-0.055	0.004	-12.569	0.001	0.77	-0.001	0.0001	0	0.293	0.648171	TRUE	0.264479	-0.18831	0.577609	20	3611	13	1312	FALSE	0.927231	not_significant	not_significant	respiratory
Asthma with exacerbation	2.768	0	2.049	2.4085	0.183	13.139	0.016	0	0.012	0.0139	0.001	14.131	4.241	0.05	2.1455	1.069	2.006	-0.047	0	-0.064	-0.0555	0.004	-12.654	0.001	0.839	-0.001	8.592e-05	0	0.204	8.54631	TRUE	0.0448159	0.931779	1.34857	14	3617	10	1324	FALSE	0.541127	not_significant	not_significant	respiratory
Astigmatism	2.756	0	2.039	2.3974	0.183	13.105	0.016	0	0.012	0.0138	0.001	14.075	1.651	-0.916	0.3673	0.655	0.561	-0.047	0	-0.064	-0.0551	0.004	-12.593	0.001	0.792	-0.001	0.0001	0	0.263	1.44383	TRUE	0.574889	0.159516	0.240416	13	3618	10	1322	FALSE	0.970955	not_significant	not_significant	sense organs
Atherosclerosis of aorta	2.757	0	2.04	2.3988	0.183	13.114	0.016	0	0.012	0.0138	0.001	14.074	2.63	-3.553	-0.4616	1.577	-0.293	-0.047	0	-0.064	-0.0551	0.004	-12.592	0.001	0.792	-0.001	0.0001	0	0.263	0.630274	TRUE	0.769793	-0.20047	0.113626	10	3630	10	1324	FALSE	0.987131	not_significant	not_significant	circulatory system
Atherosclerosis of native arteries of the extremities with intermittent claudication	2.757	0	2.04	2.3984	0.183	13.113	0.016	0	0.012	0.0138	0.001	14.072	1.929	-3.958	-1.0147	1.502	-0.676	-0.047	0	-0.064	-0.0551	0.004	-12.595	0.001	0.768	-0.001	0.0001	0	0.295	0.362511	TRUE	0.499227	-0.440679	0.301702	10	3630	10	1324	FALSE	0.970955	not_significant	not_significant	circulatory system
Atopic/contact dermatitis due to other or unspecified	2.758	0	2.041	2.3993	0.183	13.113	0.016	0	0.012	0.0138	0.001	14.076	0.571	-0.522	0.0242	0.279	0.087	-0.047	0	-0.064	-0.0551	0.004	-12.6	0.001	0.797	-0.001	0.0001	0	0.258	1.0245	TRUE	0.930775	0.0105099	0.0311551	54	3577	19	1306	FALSE	0.990309	not_significant	not_significant	dermatologic
Atrial fibrillation	2.766	0	2.049	2.4074	0.183	13.151	0.016	0	0.012	0.0138	0.001	14.092	2.762	-0.381	1.1905	0.802	1.485	-0.047	0	-0.064	-0.0554	0.004	-12.645	0.001	0.84	-0.001	8.488e-05	0	0.202	3.28873	TRUE	0.137563	0.517028	0.861499	13	3618	10	1323	FALSE	0.786379	not_significant	not_significant	circulatory system
Atrial flutter	2.765	0	2.047	2.406	0.183	13.148	0.016	0	0.012	0.0139	0.001	14.102	3.557	-0.802	1.3775	1.112	1.239	-0.047	0	-0.064	-0.0553	0.004	-12.639	0.001	0.837	-0.001	8.662e-05	0	0.206	3.96498	TRUE	0.215394	0.598241	0.666767	10	3625	10	1324	FALSE	0.886902	not_significant	not_significant	circulatory system
Attention deficit hyperactivity disorder	2.762	0	2.045	2.4036	0.183	13.136	0.016	0	0.012	0.0138	0.001	14.044	0.89	-2.334	-0.722	0.822	-0.878	-0.047	0	-0.064	-0.0551	0.004	-12.609	0.001	0.777	-0.001	0.0001	0	0.284	0.48578	TRUE	0.379926	-0.313561	0.420301	10	3628	10	1322	FALSE	0.967845	not_significant	not_significant	mental disorders
Back pain	2.764	0	2.046	2.4051	0.183	13.142	0.016	0	0.012	0.0138	0.001	14.041	0.104	-0.738	-0.3169	0.215	-1.476	-0.047	0	-0.064	-0.0551	0.004	-12.593	0.001	0.687	-0.001	0.0002	0	0.403	0.728404	TRUE	0.14006	-0.137628	0.853686	74	3557	37	1288	FALSE	0.786379	not_significant	not_significant	symptoms
Bacteremia	2.759	0	2.041	2.4	0.183	13.12	0.016	0	0.012	0.0138	0.001	14.071	2.303	-2.45	-0.0735	1.212	-0.061	-0.047	0	-0.064	-0.0551	0.004	-12.602	0.001	0.79	-0.001	0.0001	0	0.267	0.929136	TRUE	0.951644	-0.0319206	0.0215257	10	3628	10	1324	FALSE	0.990309	not_significant	not_significant	infectious diseases
Bacterial enteritis	2.757	0	2.039	2.3979	0.183	13.104	0.016	0	0.012	0.0138	0.001	14.079	2.577	-1.885	0.3459	1.138	0.304	-0.046	0	-0.064	-0.0551	0.004	-12.59	0.001	0.804	-0.001	0.0001	0	0.248	1.41326	TRUE	0.761145	0.150222	0.118533	10	3627	10	1324	FALSE	0.987131	not_significant	not_significant	infectious diseases
Bacterial infection NOS	2.759	0	2.042	2.4007	0.183	13.12	0.016	0	0.012	0.0138	0.001	14.083	3.04	-1.403	0.8185	1.133	0.722	-0.047	0	-0.064	-0.0552	0.004	-12.606	0.001	0.809	-0.001	0.0001	0	0.242	2.2671	TRUE	0.470185	0.35547	0.327731	10	3626	10	1324	FALSE	0.967845	not_significant	not_significant	infectious diseases
Bacterial pneumonia	2.762	0	2.045	2.4037	0.183	13.133	0.016	0	0.012	0.0138	0.001	14.038	1.351	-2.402	-0.5256	0.958	-0.549	-0.047	0	-0.064	-0.0552	0.004	-12.615	0.001	0.75	-0.001	0.0001	0	0.319	0.591201	TRUE	0.583059	-0.228265	0.234288	10	3628	10	1323	FALSE	0.970955	not_significant	not_significant	respiratory
Balanoposthitis	2.759	0	2.042	2.4007	0.183	13.123	0.016	0	0.012	0.0138	0.001	14.072	2.141	-2.78	-0.3194	1.255	-0.254	-0.047	0	-0.064	-0.0551	0.004	-12.604	0.001	0.792	-0.001	0.0001	0	0.264	0.726585	TRUE	0.79919	-0.138714	0.0973501	10	3629	10	1324	FALSE	0.987131	not_significant	not_significant	genitourinary
Basal cell carcinoma	2.756	0	2.039	2.3978	0.183	13.108	0.016	0	0.012	0.0138	0.001	14.075	1.229	-2.467	-0.6188	0.943	-0.656	-0.046	0	-0.064	-0.0551	0.004	-12.591	0.001	0.76	-0.001	0.0001	0	0.305	0.53859	TRUE	0.511672	-0.268741	0.291008	10	3628	10	1323	FALSE	0.970955	not_significant	not_significant	neoplasms
Benign neoplasm of colon	2.73	0	2.012	2.3709	0.183	12.93	0.016	0	0.012	0.0138	0.001	14.039	-0.096	-1.377	-0.7368	0.327	-2.254	-0.046	0	-0.063	-0.0543	0.004	-12.36	0.001	0.673	-0.001	0.0002	0	0.423	0.478643	TRUE	0.0241931	-0.319988	1.61631	21	3610	22	1303	FALSE	0.449658	not_significant	not_significant	neoplasms
Benign neoplasm of other parts of digestive system	2.756	0	2.038	2.3968	0.183	13.095	0.016	0	0.012	0.0138	0.001	14.079	2.552	-3.98	-0.714	1.666	-0.428	-0.046	0	-0.064	-0.055	0.004	-12.576	0.001	0.79	-0.001	0.0001	0	0.266	0.489682	TRUE	0.66832	-0.310086	0.175016	10	3630	10	1324	FALSE	0.970955	not_significant	not_significant	neoplasms
Benign neoplasm of pituitary gland and craniopharyngeal duct (pouch)	2.758	0	2.041	2.3991	0.183	13.117	0.016	0	0.012	0.0138	0.001	14.077	2.602	-1.849	0.3763	1.135	0.331	-0.047	0	-0.064	-0.0551	0.004	-12.6	0.001	0.795	-0.001	0.0001	0	0.259	1.45688	TRUE	0.740354	0.163425	0.13056	10	3627	10	1324	FALSE	0.985311	not_significant	not_significant	neoplasms
Benign neoplasm of respiratory and intrathoracic organs	2.763	0	2.045	2.4041	0.183	13.136	0.016	0	0.012	0.0138	0.001	14.052	1.676	-3.886	-1.1052	1.419	-0.779	-0.047	0	-0.064	-0.0552	0.004	-12.615	0.001	0.758	-0.001	0.0001	0	0.308	0.331145	TRUE	0.436053	-0.479982	0.360461	10	3630	10	1324	FALSE	0.967845	not_significant	not_significant	neoplasms
Benign neoplasm of skin	2.762	0	2.045	2.4032	0.183	13.133	0.016	0	0.012	0.0138	0.001	14.067	0.278	-0.615	-0.1688	0.228	-0.741	-0.047	0	-0.064	-0.0551	0.004	-12.6	0.001	0.772	-0.001	0.0001	0	0.289	0.844678	TRUE	0.458537	-0.0733089	0.338626	71	3560	31	1294	FALSE	0.967845	not_significant	not_significant	neoplasms
Benign neoplasm of unspecified sites	2.753	0	2.035	2.394	0.183	13.084	0.016	0	0.012	0.0138	0.001	14.058	0.702	-2.508	-0.9032	0.819	-1.103	-0.046	0	-0.064	-0.0549	0.004	-12.553	0.001	0.758	-0.001	0.0001	0	0.309	0.405271	TRUE	0.270084	-0.392255	0.568501	10	3628	10	1321	FALSE	0.927231	not_significant	not_significant	neoplasms
Blindness and low vision	2.763	0	2.046	2.4045	0.183	13.143	0.016	0	0.012	0.0138	0.001	14.075	0.5	-3.572	-1.5361	1.039	-1.479	-0.047	0	-0.064	-0.0552	0.004	-12.626	0.001	0.745	-0.001	0.0001	0	0.325	0.215219	TRUE	0.139214	-0.66712	0.856318	10	3629	10	1323	FALSE	0.786379	not_significant	not_significant	sense organs
Blister	2.759	0	2.042	2.4009	0.183	13.124	0.016	0	0.012	0.0138	0.001	14.072	2.049	-2.85	-0.4006	1.25	-0.321	-0.047	0	-0.064	-0.0551	0.004	-12.605	0.001	0.788	-0.001	0.0001	0	0.269	0.669918	TRUE	0.74852	-0.173978	0.125797	10	3629	10	1324	FALSE	0.987131	not_significant	not_significant	injuries & poisonings
Blood in stool	2.76	0	2.043	2.4013	0.183	13.123	0.016	0	0.012	0.0138	0.001	14.055	0.544	-1.726	-0.5912	0.579	-1.021	-0.047	0	-0.064	-0.0551	0.004	-12.593	0.001	0.754	-0.001	0.0001	0	0.314	0.553662	TRUE	0.307434	-0.256755	0.512248	10	3623	10	1319	FALSE	0.967845	not_significant	not_significant	digestive
Bronchitis	2.752	0	2.035	2.3936	0.183	13.082	0.016	0	0.012	0.0138	0.001	14.085	0.621	-2.225	-0.8023	0.726	-1.105	-0.046	0	-0.064	-0.055	0.004	-12.563	0.001	0.765	-0.001	0.0001	0	0.299	0.448297	TRUE	0.269142	-0.348434	0.570019	10	3626	10	1321	FALSE	0.927231	not_significant	not_significant	respiratory
Bursitis	2.759	0	2.042	2.4003	0.183	13.123	0.016	0	0.012	0.0138	0.001	14.078	0.747	-1.187	-0.2202	0.493	-0.446	-0.047	0	-0.064	-0.0551	0.004	-12.602	0.001	0.79	-0.001	0.0001	0	0.267	0.802358	TRUE	0.65533	-0.0956316	0.18354	16	3615	10	1319	FALSE	0.970955	not_significant	not_significant	musculoskeletal
Calcaneal spur; Exostosis NOS	2.763	0	2.045	2.4041	0.183	13.139	0.016	0	0.012	0.0138	0.001	14.07	0.352	-3.402	-1.5247	0.958	-1.592	-0.047	0	-0.064	-0.0552	0.004	-12.612	0.001	0.775	-0.001	0.0001	0	0.285	0.217686	TRUE	0.111344	-0.662169	0.953334	10	3629	10	1322	FALSE	0.74229	not_significant	not_significant	musculoskeletal
Calculus of bile duct	2.758	0	2.041	2.3999	0.183	13.121	0.016	0	0.012	0.0138	0.001	14.074	2.415	-2.531	-0.0582	1.262	-0.046	-0.047	0	-0.064	-0.0551	0.004	-12.602	0.001	0.793	-0.001	0.0001	0	0.263	0.943461	TRUE	0.963192	-0.0252759	0.016287	10	3629	10	1324	FALSE	0.990309	not_significant	not_significant	digestive
Calculus of kidney	2.762	0	2.045	2.4032	0.183	13.137	0.016	0	0.012	0.0138	0.001	14.053	0.122	-1.767	-0.8225	0.482	-1.707	-0.047	0	-0.064	-0.0551	0.004	-12.597	0.001	0.777	-0.001	0.0001	0	0.283	0.439332	TRUE	0.0877347	-0.357207	1.05683	10	3621	10	1316	FALSE	0.739071	not_significant	not_significant	genitourinary
Calculus of ureter	2.76	0	2.043	2.4017	0.183	13.127	0.016	0	0.012	0.0138	0.001	14.073	1.837	-2.997	-0.5802	1.233	-0.471	-0.047	0	-0.064	-0.0551	0.004	-12.607	0.001	0.787	-0.001	0.0001	0	0.27	0.559786	TRUE	0.637969	-0.251978	0.195201	10	3629	10	1324	FALSE	0.970955	not_significant	not_significant	genitourinary
Cardiac shunt/ heart septal defect	2.758	0	2.041	2.3996	0.183	13.119	0.016	0	0.012	0.0138	0.001	14.082	1.589	-4.262	-1.3363	1.493	-0.895	-0.047	0	-0.064	-0.0551	0.004	-12.6	0.001	0.786	-0.001	0.0001	0	0.271	0.262816	TRUE	0.37064	-0.580348	0.431048	10	3630	10	1324	FALSE	0.967845	not_significant	not_significant	congenital anomalies
Cardiomegaly	2.751	0	2.033	2.3921	0.183	13.07	0.016	0	0.012	0.0138	0.001	14.052	-0.063	-3.66	-1.8613	0.918	-2.029	-0.046	0	-0.063	-0.0549	0.004	-12.543	0.001	0.706	-0.001	0.0002	0	0.377	0.15547	TRUE	0.0425073	-0.808352	1.37154	10	3629	10	1320	FALSE	0.541127	not_significant	not_significant	circulatory system
Cellulitis and abscess of arm/hand	2.762	0	2.045	2.4032	0.183	13.133	0.016	0	0.012	0.0138	0.001	14.077	1.077	-2.388	-0.6556	0.884	-0.742	-0.047	0	-0.064	-0.0552	0.004	-12.613	0.001	0.79	-0.001	0.0001	0	0.266	0.51913	TRUE	0.458262	-0.284723	0.338886	10	3627	10	1323	FALSE	0.967845	not_significant	not_significant	dermatologic
Cellulitis and abscess of face/neck	2.757	0	2.04	2.3983	0.183	13.109	0.016	0	0.012	0.0138	0.001	14.077	2.695	-1.972	0.3616	1.19	0.304	-0.047	0	-0.064	-0.0551	0.004	-12.596	0.001	0.802	-0.001	0.0001	0	0.251	1.43562	TRUE	0.761317	0.157041	0.118434	10	3628	10	1324	FALSE	0.987131	not_significant	not_significant	dermatologic
Cellulitis and abscess of fingers/toes	2.761	0	2.044	2.4023	0.183	13.125	0.016	0	0.012	0.0138	0.001	14.069	0.648	-1.725	-0.5388	0.605	-0.89	-0.047	0	-0.064	-0.0551	0.004	-12.599	0.001	0.787	-0.001	0.0001	0	0.27	0.583448	TRUE	0.373584	-0.233998	0.427612	10	3623	10	1320	FALSE	0.967845	not_significant	not_significant	dermatologic
Central/nonobstroctive sleep apnea	2.763	0	2.045	2.4039	0.183	13.135	0.016	0	0.012	0.0138	0.001	14.074	0.277	-4.557	-2.1397	1.233	-1.735	-0.047	0	-0.064	-0.0552	0.004	-12.621	0.001	0.728	-0.001	0.0001	0	0.348	0.11769	TRUE	0.0827032	-0.92926	1.08248	10	3630	10	1323	FALSE	0.730771	not_significant	not_significant	neurological
Cerebral artery occlusion, with cerebral infarction	2.763	0	2.045	2.404	0.183	13.134	0.016	0	0.012	0.0138	0.001	14.083	3.193	-1.408	0.8927	1.174	0.76	-0.047	0	-0.064	-0.0552	0.004	-12.617	0.001	0.799	-0.001	0.0001	0	0.254	2.44171	TRUE	0.446974	0.387695	0.349718	10	3627	10	1324	FALSE	0.967845	not_significant	not_significant	circulatory system
Cervical radiculitis	2.757	0	2.04	2.3983	0.183	13.108	0.016	0	0.012	0.0138	0.001	14.077	1.17	-0.894	0.138	0.526	0.262	-0.047	0	-0.064	-0.0551	0.004	-12.596	0.001	0.795	-0.001	0.0001	0	0.26	1.14798	TRUE	0.793253	0.0599326	0.100588	17	3614	10	1320	FALSE	0.987131	not_significant	not_significant	symptoms
Cervicalgia	2.757	0	2.04	2.3989	0.183	13.113	0.016	0	0.012	0.0138	0.001	14.077	0.76	-0.6	0.08	0.347	0.231	-0.047	0	-0.064	-0.0551	0.004	-12.599	0.001	0.804	-0.001	0.0001	0	0.248	1.08329	TRUE	0.817659	0.0347436	0.0874279	38	3593	12	1313	FALSE	0.987131	not_significant	not_significant	symptoms
Cholelithiasis	2.755	0	2.038	2.3967	0.183	13.102	0.016	0	0.012	0.0138	0.001	14.068	3.014	-1.181	0.9168	1.07	0.857	-0.046	0	-0.064	-0.055	0.004	-12.588	0.001	0.801	-0.001	0.0001	0	0.252	2.50127	TRUE	0.391646	0.398161	0.407106	10	3622	10	1324	FALSE	0.967845	not_significant	not_significant	digestive
Cholelithiasis with other cholecystitis	2.762	0	2.045	2.4034	0.183	13.135	0.016	0	0.012	0.0138	0.001	14.056	1.12	-2.825	-0.8525	1.006	-0.847	-0.047	0	-0.064	-0.0552	0.004	-12.611	0.001	0.78	-0.001	0.0001	0	0.279	0.426348	TRUE	0.396974	-0.370236	0.401238	10	3629	10	1323	FALSE	0.967845	not_significant	not_significant	digestive
Cholesterolosis of gallbladder	2.759	0	2.042	2.4002	0.183	13.121	0.016	0	0.012	0.0138	0.001	14.075	2.15	-2.409	-0.1296	1.163	-0.111	-0.047	0	-0.064	-0.0551	0.004	-12.602	0.001	0.791	-0.001	0.0001	0	0.265	0.878447	TRUE	0.911287	-0.0562846	0.0403447	10	3628	10	1324	FALSE	0.990309	not_significant	not_significant	digestive
Chondromalacia	2.758	0	2.041	2.3999	0.183	13.122	0.016	0	0.012	0.0138	0.001	14.077	1.705	-2.724	-0.5095	1.13	-0.451	-0.047	0	-0.064	-0.0551	0.004	-12.605	0.001	0.797	-0.001	0.0001	0	0.257	0.600796	TRUE	0.65205	-0.221273	0.185719	10	3627	10	1324	FALSE	0.970955	not_significant	not_significant	OSTEOPATHIES, CHONDROPATHIES, AND ACQUIRED MUSCULOSKELETAL DEFORMITIES
Chromosomal anomalies and genetic disorders	2.758	0	2.041	2.3993	0.183	13.118	0.016	0	0.012	0.0138	0.001	14.068	2.42	-3.157	-0.3684	1.423	-0.259	-0.047	0	-0.064	-0.0551	0.004	-12.596	0.001	0.786	-0.001	0.0001	0	0.271	0.69184	TRUE	0.795674	-0.159994	0.099265	10	3630	10	1324	FALSE	0.987131	not_significant	not_significant	congenital anomalies
Chronic dermatitis due to solar radiation	2.758	0	2.041	2.3991	0.183	13.116	0.016	0	0.012	0.0138	0.001	14.083	1.614	-3.432	-0.909	1.287	-0.706	-0.047	0	-0.064	-0.0551	0.004	-12.601	0.001	0.783	-0.001	0.0001	0	0.275	0.402927	TRUE	0.480183	-0.394774	0.318593	10	3629	10	1324	FALSE	0.970955	not_significant	not_significant	dermatologic
Chronic kidney disease, Stage I or II	2.772	0	2.054	2.4133	0.183	13.175	0.016	0	0.012	0.0139	0.001	14.117	3.906	-0.64	1.6332	1.16	1.408	-0.047	0	-0.064	-0.0555	0.004	-12.667	0.001	0.881	-0.001	6.312e-05	0	0.15	5.12023	TRUE	0.159024	0.70929	0.798538	10	3626	10	1324	FALSE	0.840332	not_significant	not_significant	genitourinary
Chronic pain	2.778	0	2.059	2.4183	0.183	13.191	0.016	0	0.012	0.0137	0.001	13.904	-0.069	-0.898	-0.4836	0.211	-2.287	-0.047	0	-0.064	-0.0552	0.004	-12.601	0.001	0.685	-0.001	0.0002	0	0.405	0.61656	TRUE	0.0221853	-0.210025	1.65393	60	3571	42	1283	FALSE	0.427067	not_significant	not_significant	neurological
Chronic pharyngitis and nasopharyngitis	2.767	0	2.049	2.4081	0.183	13.142	0.016	0	0.012	0.0138	0.001	14.097	2.276	-0.424	0.9258	0.689	1.344	-0.047	0	-0.064	-0.0554	0.004	-12.639	0.001	0.813	-0.001	9.969e-05	0	0.237	2.52389	TRUE	0.178889	0.40207	0.747417	13	3618	10	1322	FALSE	0.857238	not_significant	not_significant	respiratory
Chronic pulmonary heart disease	2.758	0	2.041	2.3998	0.183	13.121	0.016	0	0.012	0.0138	0.001	14.061	1.741	-1.952	-0.1054	0.942	-0.112	-0.047	0	-0.064	-0.0551	0.004	-12.602	0.001	0.784	-0.001	0.0001	0	0.274	0.899964	TRUE	0.91094	-0.0457746	0.0405102	10	3627	10	1323	FALSE	0.990309	not_significant	not_significant	circulatory system
Chronic renal failure [CKD]	2.758	0	2.041	2.3999	0.183	13.122	0.016	0	0.012	0.0138	0.001	14.074	2.672	-2.27	0.2011	1.261	0.16	-0.047	0	-0.064	-0.0551	0.004	-12.603	0.001	0.804	-0.001	0.0001	0	0.248	1.22275	TRUE	0.873241	0.0873366	0.058866	10	3628	10	1324	FALSE	0.990309	not_significant	not_significant	genitourinary
Chronic sinusitis	2.765	0	2.047	2.4059	0.183	13.139	0.016	0	0.012	0.0138	0.001	14.074	0.486	-1.194	-0.3542	0.429	-0.827	-0.047	0	-0.064	-0.0553	0.004	-12.62	0.001	0.739	-0.001	0.0001	0	0.333	0.701735	TRUE	0.408504	-0.153827	0.388804	22	3609	10	1317	FALSE	0.967845	not_significant	not_significant	respiratory
Chronic tonsillitis and adenoiditis	2.762	0	2.045	2.4031	0.183	13.135	0.016	0	0.012	0.0138	0.001	14.085	0.863	-2.825	-0.9811	0.941	-1.043	-0.047	0	-0.064	-0.0552	0.004	-12.614	0.001	0.797	-0.001	0.0001	0	0.257	0.374898	TRUE	0.297089	-0.426086	0.527113	10	3628	10	1323	FALSE	0.967845	not_significant	not_significant	respiratory
Chronic ulcer of leg or foot	2.757	0	2.04	2.3987	0.183	13.111	0.016	0	0.012	0.0138	0.001	14.041	0.868	-2.573	-0.8525	0.878	-0.971	-0.047	0	-0.064	-0.0551	0.004	-12.591	0.001	0.709	-0.001	0.0002	0	0.374	0.426348	TRUE	0.331391	-0.370236	0.479659	10	3628	10	1322	FALSE	0.967845	not_significant	not_significant	dermatologic
Chronic ulcer of unspecified site	2.758	0	2.042	2.4	0.183	13.122	0.016	0	0.012	0.0138	0.001	14.074	2.256	-2.924	-0.3341	1.321	-0.253	-0.047	0	-0.064	-0.0551	0.004	-12.602	0.001	0.791	-0.001	0.0001	0	0.265	0.715982	TRUE	0.8004	-0.145098	0.096693	10	3629	10	1324	FALSE	0.987131	not_significant	not_significant	dermatologic
Chronic venous insufficiency [CVI]	2.757	0	2.04	2.3988	0.183	13.113	0.016	0	0.012	0.0138	0.001	14.083	2.849	-1.682	0.5832	1.156	0.504	-0.047	0	-0.064	-0.0551	0.004	-12.599	0.001	0.802	-0.001	0.0001	0	0.251	1.79176	TRUE	0.613919	0.253281	0.211889	10	3627	10	1324	FALSE	0.970955	not_significant	not_significant	circulatory system
Circadian rhythm sleep disorder	2.76	0	2.042	2.4009	0.183	13.122	0.016	0	0.012	0.0138	0.001	14.063	1.518	-1.935	-0.2088	0.881	-0.237	-0.047	0	-0.064	-0.0551	0.004	-12.604	0.001	0.783	-0.001	0.0001	0	0.275	0.811558	TRUE	0.81263	-0.0906807	0.0901074	10	3627	10	1323	FALSE	0.987131	not_significant	not_significant	neurological
Cirrhosis of liver without mention of alcohol	2.762	0	2.044	2.4033	0.183	13.127	0.016	0	0.012	0.0138	0.001	14.081	3.498	-2.218	0.6404	1.458	0.439	-0.047	0	-0.064	-0.0552	0.004	-12.606	0.001	0.792	-0.001	0.0001	0	0.264	1.89724	TRUE	0.660525	0.278122	0.180111	10	3630	10	1324	FALSE	0.970955	not_significant	not_significant	digestive
Complex regional/central pain syndrome	2.757	0	2.04	2.3984	0.183	13.105	0.016	0	0.012	0.0138	0.001	14.074	2.484	-3.086	-0.3012	1.421	-0.212	-0.046	0	-0.064	-0.0551	0.004	-12.585	0.001	0.789	-0.001	0.0001	0	0.267	0.73993	TRUE	0.832142	-0.130809	0.0798027	10	3630	10	1324	FALSE	0.987131	not_significant	not_significant	neurological
Complication of internal orthopedic device	2.762	0	2.045	2.4032	0.183	13.132	0.016	0	0.012	0.0138	0.001	14.044	1.568	-4.057	-1.2445	1.435	-0.867	-0.047	0	-0.064	-0.0552	0.004	-12.614	0.001	0.716	-0.001	0.0002	0	0.364	0.288085	TRUE	0.385743	-0.540479	0.413702	10	3630	10	1324	FALSE	0.967845	not_significant	not_significant	injuries & poisonings
Complications of surgical and medical procedures	2.753	0	2.035	2.3942	0.183	13.074	0.016	0	0.012	0.0138	0.001	14.079	2.799	-1.542	0.6287	1.107	0.568	-0.046	0	-0.064	-0.055	0.004	-12.564	0.001	0.839	-0.001	8.636e-05	0	0.203	1.87517	TRUE	0.570189	0.273041	0.243981	10	3626	10	1324	FALSE	0.970955	not_significant	not_significant	null
Complications of transplants and reattached limbs	2.759	0	2.042	2.4	0.183	13.121	0.016	0	0.012	0.0138	0.001	14.065	1.429	-1.616	-0.0931	0.777	-0.12	-0.047	0	-0.064	-0.0551	0.004	-12.602	0.001	0.789	-0.001	0.0001	0	0.267	0.911102	TRUE	0.904562	-0.0404328	0.0435618	10	3625	10	1322	FALSE	0.990309	not_significant	not_significant	injuries & poisonings
Concussion	2.758	0	2.041	2.3997	0.183	13.121	0.016	0	0.012	0.0138	0.001	14.075	2.232	-2.575	-0.1719	1.226	-0.14	-0.047	0	-0.064	-0.0551	0.004	-12.601	0.001	0.791	-0.001	0.0001	0	0.264	0.842063	TRUE	0.888511	-0.0746552	0.0513374	10	3629	10	1324	FALSE	0.990309	not_significant	not_significant	injuries & poisonings
Congenital anomalies of mouth/tongue	2.76	0	2.043	2.4017	0.183	13.129	0.016	0	0.012	0.0138	0.001	14.077	1.552	-4.011	-1.2292	1.419	-0.866	-0.047	0	-0.064	-0.0551	0.004	-12.608	0.001	0.795	-0.001	0.0001	0	0.259	0.292527	TRUE	0.386395	-0.533835	0.412969	10	3630	10	1324	FALSE	0.967845	not_significant	not_significant	congenital anomalies
Congenital anomalies of skin	2.76	0	2.043	2.4018	0.183	13.131	0.016	0	0.012	0.0139	0.001	14.105	0.386	-3.354	-1.4843	0.954	-1.556	-0.047	0	-0.064	-0.0552	0.004	-12.622	0.001	0.78	-0.001	0.0001	0	0.28	0.226661	TRUE	0.119813	-0.644623	0.921496	10	3628	10	1323	FALSE	0.74229	not_significant	not_significant	dermatologic
Congenital deformities of feet	2.769	0	2.051	2.4103	0.183	13.164	0.016	0	0.012	0.0138	0.001	14.039	0.333	-3.321	-1.494	0.932	-1.603	-0.047	0	-0.064	-0.0553	0.004	-12.637	0.001	0.754	-0.001	0.0001	0	0.314	0.224473	TRUE	0.109003	-0.648836	0.962561	10	3629	10	1322	FALSE	0.74229	not_significant	not_significant	congenital anomalies
Congenital osteodystrophies	2.755	0	2.038	2.3969	0.183	13.104	0.016	0	0.012	0.0139	0.001	14.093	2.217	-0.99	0.6137	0.818	0.75	-0.047	0	-0.064	-0.0551	0.004	-12.598	0.001	0.838	-0.001	8.604e-05	0	0.204	1.84725	TRUE	0.453211	0.266527	0.3437	10	3624	10	1323	FALSE	0.967845	not_significant	not_significant	congenital anomalies
Conjunctivitis, infectious	2.78	0	2.061	2.4202	0.183	13.2	0.016	0	0.012	0.0137	0.001	13.964	-0.365	-2.125	-1.2451	0.449	-2.774	-0.047	0	-0.064	-0.0555	0.004	-12.66	0.001	0.575	-0.001	0.0002	0	0.56	0.287912	TRUE	0.00553126	-0.54074	2.25718	10	3621	12	1313	FALSE	0.312595	not_significant	not_significant	sense organs
Constipation	2.765	0	2.047	2.4061	0.183	13.146	0.016	0	0.012	0.0138	0.001	14.036	0.489	-1.326	-0.4185	0.463	-0.904	-0.047	0	-0.064	-0.0552	0.004	-12.622	0.001	0.708	-0.001	0.0002	0	0.374	0.658033	TRUE	0.365816	-0.181752	0.436737	16	3615	10	1317	FALSE	0.967845	not_significant	not_significant	digestive
Contact dermatitis and other eczema due to plants [except food]	2.759	0	2.042	2.4007	0.183	13.118	0.016	0	0.012	0.0138	0.001	14.075	-0.224	-4.624	-2.4242	1.122	-2.16	-0.047	0	-0.064	-0.0551	0.004	-12.593	0.001	0.768	-0.001	0.0001	0	0.295	0.0885489	TRUE	0.03078	-1.05282	1.51173	10	3630	10	1321	FALSE	0.518451	not_significant	not_significant	dermatologic
Contusion	2.761	0	2.044	2.4022	0.183	13.129	0.016	0	0.012	0.0138	0.001	14.061	0.656	-1.199	-0.2714	0.473	-0.574	-0.047	0	-0.064	-0.0551	0.004	-12.608	0.001	0.753	-0.001	0.0001	0	0.315	0.762312	TRUE	0.566222	-0.117868	0.247013	16	3615	10	1318	FALSE	0.970955	not_significant	not_significant	injuries & poisonings
Corns and callosities	2.755	0	2.037	2.396	0.183	13.094	0.016	0	0.012	0.0138	0.001	14.065	0.515	-2.441	-0.9633	0.754	-1.277	-0.046	0	-0.064	-0.055	0.004	-12.572	0.001	0.737	-0.001	0.0001	0	0.336	0.381631	TRUE	0.201453	-0.418356	0.695826	10	3627	10	1321	FALSE	0.861772	not_significant	not_significant	dermatologic
Coronary atherosclerosis	2.772	0	2.054	2.4127	0.183	13.166	0.016	0	0.012	0.0138	0.001	14.098	2.678	-0.435	1.1214	0.794	1.412	-0.047	0	-0.064	-0.0555	0.004	-12.656	0.001	0.849	-0.001	8.003e-05	0	0.19	3.06915	TRUE	0.157975	0.487018	0.801411	10	3621	10	1323	FALSE	0.840332	not_significant	not_significant	circulatory system
Cough	2.759	0	2.042	2.4001	0.183	13.123	0.016	0	0.012	0.0138	0.001	14.081	0.256	-0.64	-0.192	0.229	-0.84	-0.046	0	-0.064	-0.0551	0.004	-12.591	0.001	0.761	-0.001	0.0001	0	0.304	0.825307	TRUE	0.400876	-0.0833845	0.39699	73	3558	30	1295	FALSE	0.967845	not_significant	not_significant	respiratory
Cyst of bone	2.759	0	2.042	2.4007	0.183	13.125	0.016	0	0.012	0.0138	0.001	14.07	1.982	-3.87	-0.9438	1.493	-0.632	-0.047	0	-0.064	-0.0551	0.004	-12.603	0.001	0.789	-0.001	0.0001	0	0.267	0.389146	TRUE	0.527235	-0.409887	0.277995	10	3630	10	1324	FALSE	0.970955	not_significant	not_significant	musculoskeletal
Cyst of kidney, acquired	2.758	0	2.041	2.3998	0.183	13.121	0.016	0	0.012	0.0138	0.001	14.076	1.721	-1.539	0.091	0.832	0.109	-0.047	0	-0.064	-0.0551	0.004	-12.602	0.001	0.799	-0.001	0.0001	0	0.255	1.09527	TRUE	0.912818	0.0395208	0.0396158	10	3625	10	1323	FALSE	0.990309	not_significant	not_significant	genitourinary
Cyst of the salivary gland	2.758	0	2.041	2.3995	0.183	13.119	0.016	0	0.012	0.0138	0.001	14.074	1.98	-3.756	-0.8878	1.463	-0.607	-0.047	0	-0.064	-0.0551	0.004	-12.598	0.001	0.791	-0.001	0.0001	0	0.265	0.41156	TRUE	0.544064	-0.385567	0.26435	10	3630	10	1324	FALSE	0.970955	not_significant	not_significant	digestive
Decreased libido	2.758	0	2.041	2.3994	0.183	13.117	0.016	0	0.012	0.0138	0.001	14.072	0.825	-0.923	-0.049	0.446	-0.11	-0.047	0	-0.064	-0.0551	0.004	-12.595	0.001	0.787	-0.001	0.0001	0	0.27	0.952181	TRUE	0.912581	-0.0212804	0.0397286	18	3613	10	1317	FALSE	0.990309	not_significant	not_significant	mental disorders
Decreased white blood cell count	2.757	0	2.04	2.3981	0.183	13.108	0.016	0	0.012	0.0139	0.001	14.096	0.122	-2.364	-1.1208	0.634	-1.767	-0.047	0	-0.064	-0.0551	0.004	-12.594	0.001	0.745	-0.001	0.0001	0	0.326	0.326019	TRUE	0.0771579	-0.486757	1.11262	10	3625	10	1320	FALSE	0.713152	not_significant	not_significant	hematopoietic
Degeneration of intervertebral disc	2.758	0	2.041	2.3996	0.183	13.119	0.016	0	0.012	0.0138	0.001	14.074	0.816	-1.098	-0.141	0.488	-0.289	-0.047	0	-0.064	-0.0551	0.004	-12.596	0.001	0.783	-0.001	0.0001	0	0.275	0.868489	TRUE	0.772662	-0.0612355	0.11201	16	3615	10	1318	FALSE	0.987131	not_significant	not_significant	musculoskeletal
Depression	2.759	0	2.042	2.4005	0.183	13.129	0.016	0	0.012	0.0138	0.001	14.08	0.912	-1.962	-0.5249	0.733	-0.716	-0.047	0	-0.064	-0.0551	0.004	-12.608	0.001	0.79	-0.001	0.0001	0	0.266	0.591615	TRUE	0.474086	-0.227961	0.324143	10	3625	10	1322	FALSE	0.967845	not_significant	not_significant	psychological disorders
Dermatitis due to solar radiation	2.759	0	2.042	2.4001	0.183	13.122	0.016	0	0.012	0.0138	0.001	14.076	2.52	-2.153	0.1832	1.192	0.154	-0.047	0	-0.064	-0.0551	0.004	-12.603	0.001	0.794	-0.001	0.0001	0	0.261	1.20105	TRUE	0.87784	0.0795627	0.0565846	10	3628	10	1324	FALSE	0.990309	not_significant	not_significant	dermatologic
Dermatomycoses	2.755	0	2.038	2.3964	0.183	13.099	0.016	0	0.012	0.0138	0.001	14.084	2.081	-1.063	0.5088	0.802	0.634	-0.046	0	-0.064	-0.0551	0.004	-12.59	0.001	0.801	-0.001	0.0001	0	0.253	1.66329	TRUE	0.525756	0.220969	0.279216	10	3622	10	1323	FALSE	0.970955	not_significant	not_significant	infectious diseases
Dermatophytosis of nail	2.759	0	2.042	2.4005	0.183	13.125	0.016	0	0.012	0.0138	0.001	14.073	0.298	-1.591	-0.6465	0.482	-1.342	-0.046	0	-0.064	-0.0551	0.004	-12.592	0.001	0.789	-0.001	0.0001	0	0.267	0.523876	TRUE	0.179718	-0.280771	0.745409	11	3620	10	1317	FALSE	0.857238	not_significant	not_significant	infectious diseases
Dermatophytosis of the body	2.76	0	2.043	2.4015	0.183	13.127	0.016	0	0.012	0.0138	0.001	14.072	0.844	-1.369	-0.2627	0.565	-0.465	-0.047	0	-0.064	-0.0551	0.004	-12.606	0.001	0.787	-0.001	0.0001	0	0.271	0.768973	TRUE	0.641696	-0.114089	0.192671	11	3620	10	1320	FALSE	0.970955	not_significant	not_significant	infectious diseases
Diabetes mellitus	2.759	0	2.042	2.4003	0.183	13.123	0.016	0	0.012	0.0138	0.001	14.064	1.776	-4.151	-1.1874	1.512	-0.785	-0.047	0	-0.064	-0.0551	0.004	-12.605	0.001	0.754	-0.001	0.0001	0	0.313	0.305013	TRUE	0.432239	-0.515681	0.364276	10	3630	10	1324	FALSE	0.967845	not_significant	not_significant	endocrine/metabolic
Diaphragmatic hernia	2.762	0	2.045	2.4035	0.183	13.135	0.016	0	0.012	0.0138	0.001	14.063	0.757	-2.335	-0.7887	0.789	-1	-0.047	0	-0.064	-0.0552	0.004	-12.612	0.001	0.773	-0.001	0.0001	0	0.289	0.454435	TRUE	0.317317	-0.342528	0.498507	10	3627	10	1322	FALSE	0.967845	not_significant	not_significant	digestive
Diarrhea	2.77	0	2.052	2.4114	0.183	13.165	0.016	0	0.012	0.0137	0.001	13.993	-0.023	-1.391	-0.707	0.349	-2.025	-0.047	0	-0.064	-0.0553	0.004	-12.626	0.001	0.623	-0.001	0.0002	0	0.491	0.493121	TRUE	0.0429074	-0.307046	1.36747	22	3609	16	1309	FALSE	0.541127	not_significant	not_significant	digestive
Difficulty in walking	2.769	0	2.052	2.4103	0.183	13.168	0.016	0	0.012	0.0138	0.001	14.069	0.687	-5.279	-2.2959	1.522	-1.509	-0.047	0	-0.064	-0.0554	0.004	-12.653	0.001	0.745	-0.001	0.0001	0	0.325	0.100671	TRUE	0.131421	-0.997097	0.881334	10	3630	10	1324	FALSE	0.772933	not_significant	not_significant	musculoskeletal
Diplopia and disorders of binocular vision	2.761	0	2.044	2.4024	0.183	13.134	0.016	0	0.012	0.0138	0.001	14.092	0.553	-3.431	-1.4388	1.016	-1.416	-0.047	0	-0.064	-0.0552	0.004	-12.615	0.001	0.793	-0.001	0.0001	0	0.262	0.237212	TRUE	0.156898	-0.624863	0.804382	10	3629	10	1323	FALSE	0.840332	not_significant	not_significant	sense organs
Disease of capillaries	2.758	0	2.041	2.3993	0.183	13.117	0.016	0	0.012	0.0138	0.001	14.068	1.935	-4.214	-1.1395	1.569	-0.726	-0.047	0	-0.064	-0.0551	0.004	-12.599	0.001	0.76	-0.001	0.0001	0	0.306	0.319979	TRUE	0.467645	-0.494879	0.330084	10	3630	10	1324	FALSE	0.967845	not_significant	not_significant	circulatory system
Diseases and other conditions of the tongue	2.758	0	2.041	2.3998	0.183	13.121	0.016	0	0.012	0.0138	0.001	14.076	1.777	-1.685	0.0462	0.883	0.052	-0.047	0	-0.064	-0.0551	0.004	-12.602	0.001	0.793	-0.001	0.0001	0	0.262	1.04728	TRUE	0.958269	0.0200644	0.0185127	10	3626	10	1323	FALSE	0.990309	not_significant	not_significant	digestive
Diseases of hair and hair follicles	2.765	0	2.047	2.4062	0.183	13.146	0.016	0	0.012	0.0138	0.001	14.025	0.336	-1.249	-0.4569	0.404	-1.13	-0.047	0	-0.064	-0.0552	0.004	-12.61	0.001	0.767	-0.001	0.0001	0	0.296	0.633244	TRUE	0.25852	-0.198429	0.587506	16	3615	11	1314	FALSE	0.927231	not_significant	not_significant	dermatologic
Diseases of lips	2.758	0	2.041	2.3998	0.183	13.121	0.016	0	0.012	0.0138	0.001	14.076	1.765	-1.654	0.0553	0.872	0.063	-0.047	0	-0.064	-0.0551	0.004	-12.602	0.001	0.793	-0.001	0.0001	0	0.262	1.05686	TRUE	0.949408	0.0240165	0.0225473	10	3626	10	1323	FALSE	0.990309	not_significant	not_significant	digestive
Diseases of nail, NOS	2.758	0	2.041	2.3991	0.183	13.118	0.016	0	0.012	0.0138	0.001	14.086	1.557	-0.795	0.3808	0.6	0.634	-0.047	0	-0.064	-0.0551	0.004	-12.608	0.001	0.804	-0.001	0.0001	0	0.249	1.46345	TRUE	0.52576	0.165379	0.279212	12	3619	10	1321	FALSE	0.970955	not_significant	not_significant	dermatologic
Diseases of pancreas	2.758	0	2.041	2.3995	0.183	13.117	0.016	0	0.012	0.0138	0.001	14.075	2.418	-2.175	0.1215	1.172	0.104	-0.047	0	-0.064	-0.0551	0.004	-12.6	0.001	0.793	-0.001	0.0001	0	0.263	1.12919	TRUE	0.917425	0.0527668	0.0374294	10	3627	10	1324	FALSE	0.990309	not_significant	not_significant	digestive
Diseases of the jaws	2.761	0	2.043	2.4021	0.183	13.128	0.016	0	0.012	0.0138	0.001	14.056	2.067	-3.484	-0.7087	1.416	-0.501	-0.047	0	-0.064	-0.0551	0.004	-12.607	0.001	0.78	-0.001	0.0001	0	0.279	0.492284	TRUE	0.6167	-0.307784	0.209926	10	3630	10	1324	FALSE	0.970955	not_significant	not_significant	digestive
Diseases of the larynx and vocal cords	2.758	0	2.041	2.3991	0.183	13.117	0.016	0	0.012	0.0138	0.001	14.072	2.283	-3.273	-0.4953	1.417	-0.349	-0.047	0	-0.064	-0.0551	0.004	-12.595	0.001	0.792	-0.001	0.0001	0	0.264	0.609388	TRUE	0.726765	-0.215106	0.138606	10	3630	10	1324	FALSE	0.982089	not_significant	not_significant	respiratory
Diseases of the oral soft tissues, excluding lesions specific for gingiva and tongue	2.758	0	2.041	2.3997	0.183	13.112	0.016	0	0.012	0.0138	0.001	14.075	1.608	-1.592	0.0079	0.816	0.01	-0.047	0	-0.064	-0.0551	0.004	-12.596	0.001	0.793	-0.001	0.0001	0	0.262	1.00793	TRUE	0.992315	0.00343093	0.00335057	10	3624	10	1323	FALSE	0.998265	not_significant	not_significant	digestive
Dislocation	2.758	0	2.041	2.3999	0.183	13.122	0.016	0	0.012	0.0138	0.001	14.079	0.671	-1.605	-0.467	0.58	-0.805	-0.047	0	-0.064	-0.0551	0.004	-12.597	0.001	0.781	-0.001	0.0001	0	0.278	0.62688	TRUE	0.421071	-0.202816	0.375645	10	3622	10	1320	FALSE	0.967845	not_significant	not_significant	injuries & poisonings
Disorder of skin and subcutaneous tissue NOS	2.756	0	2.039	2.3975	0.183	13.104	0.016	0	0.012	0.0138	0.001	14.079	0.135	-1.329	-0.5968	0.373	-1.599	-0.046	0	-0.064	-0.055	0.004	-12.572	0.001	0.736	-0.001	0.0001	0	0.337	0.550571	TRUE	0.109897	-0.259187	0.959013	20	3611	13	1312	FALSE	0.74229	not_significant	not_significant	dermatologic
Disorders involving the immune mechanism	2.759	0	2.042	2.4001	0.183	13.122	0.016	0	0.012	0.0138	0.001	14.074	2.284	-2.637	-0.1768	1.255	-0.141	-0.047	0	-0.064	-0.0551	0.004	-12.603	0.001	0.79	-0.001	0.0001	0	0.267	0.837947	TRUE	0.887978	-0.0767833	0.0515978	10	3628	10	1324	FALSE	0.990309	not_significant	not_significant	endocrine/metabolic
Disorders of acoustic nerve	2.759	0	2.042	2.4007	0.183	13.126	0.016	0	0.012	0.0138	0.001	14.081	3.252	-2.153	0.5497	1.379	0.399	-0.047	0	-0.064	-0.0551	0.004	-12.609	0.001	0.796	-0.001	0.0001	0	0.258	1.73273	TRUE	0.690139	0.238732	0.161063	10	3629	10	1324	FALSE	0.972736	not_significant	not_significant	sense organs
Disorders of bilirubin excretion	2.759	0	2.042	2.4001	0.183	13.122	0.016	0	0.012	0.0138	0.001	14.077	1.532	-1.855	-0.1618	0.864	-0.187	-0.047	0	-0.064	-0.0551	0.004	-12.603	0.001	0.794	-0.001	0.0001	0	0.261	0.850611	TRUE	0.851472	-0.0702688	0.0698297	10	3625	10	1323	FALSE	0.989102	not_significant	not_significant	endocrine/metabolic
Disorders of coccyx	2.757	0	2.04	2.3987	0.183	13.11	0.016	0	0.012	0.0138	0.001	14.086	0.933	-4.687	-1.8768	1.434	-1.309	-0.047	0	-0.064	-0.0551	0.004	-12.603	0.001	0.72	-0.001	0.0002	0	0.358	0.153079	TRUE	0.19055	-0.815084	0.71999	10	3630	10	1324	FALSE	0.861772	not_significant	not_significant	DORSOPATHIES
Disorders of conjunctiva	2.757	0	2.04	2.3989	0.183	13.113	0.016	0	0.012	0.0138	0.001	14.065	0.961	-2.243	-0.6407	0.817	-0.784	-0.047	0	-0.064	-0.0551	0.004	-12.595	0.001	0.741	-0.001	0.0001	0	0.331	0.526923	TRUE	0.433158	-0.278252	0.363353	10	3626	10	1322	FALSE	0.967845	not_significant	not_significant	sense organs
Disorders of diaphragm	2.758	0	2.041	2.3998	0.183	13.121	0.016	0	0.012	0.0138	0.001	14.075	2.448	-2.382	0.0332	1.232	0.027	-0.047	0	-0.064	-0.0551	0.004	-12.601	0.001	0.793	-0.001	0.0001	0	0.262	1.03376	TRUE	0.978498	0.0144186	0.00944024	10	3629	10	1324	FALSE	0.996995	not_significant	not_significant	respiratory
Disorders of penis	2.758	0	2.041	2.3997	0.183	13.116	0.016	0	0.012	0.0138	0.001	14.076	1.625	-1.617	0.0039	0.827	0.005	-0.047	0	-0.064	-0.0551	0.004	-12.599	0.001	0.793	-0.001	0.0001	0	0.263	1.00391	TRUE	0.99623	0.00169375	0.0016402	10	3624	10	1323	FALSE	0.998265	not_significant	not_significant	genitourinary
Disorders of sacrum	2.756	0	2.039	2.3977	0.183	13.104	0.016	0	0.012	0.0139	0.001	14.099	0.405	-3.583	-1.589	1.018	-1.562	-0.047	0	-0.064	-0.0551	0.004	-12.597	0.001	0.743	-0.001	0.0001	0	0.328	0.20413	TRUE	0.118401	-0.690094	0.926646	10	3629	10	1323	FALSE	0.74229	not_significant	not_significant	musculoskeletal
Disorders of the orbit	2.758	0	2.041	2.3993	0.183	13.118	0.016	0	0.012	0.0138	0.001	14.076	2.159	-3.974	-0.9072	1.565	-0.58	-0.047	0	-0.064	-0.0551	0.004	-12.596	0.001	0.794	-0.001	0.0001	0	0.261	0.403653	TRUE	0.562021	-0.393992	0.250248	10	3630	10	1324	FALSE	0.970955	not_significant	not_significant	sense organs
Disorders of the pituitary gland and its hypothalamic control	2.758	0	2.041	2.3998	0.183	13.117	0.016	0	0.012	0.0138	0.001	14.074	2.32	-2.32	6.457e-05	1.184	5.45e-05	-0.047	0	-0.064	-0.0551	0.004	-12.6	0.001	0.793	-0.001	0.0001	0	0.263	1.00006	TRUE	0.999956	2.80424e-05	1.89e-05	10	3628	10	1324	FALSE	0.999956	not_significant	not_significant	endocrine/metabolic
Disorders of vitreous body	2.763	0	2.046	2.4047	0.183	13.138	0.016	0	0.012	0.0138	0.001	14.089	2.382	-1.059	0.6615	0.878	0.754	-0.047	0	-0.064	-0.0553	0.004	-12.622	0.001	0.827	-0.001	9.205e-05	0	0.219	1.9377	TRUE	0.451037	0.287286	0.345788	10	3625	10	1323	FALSE	0.967845	not_significant	not_significant	sense organs
Displacement of intervertebral disc	2.768	0	2.05	2.409	0.183	13.158	0.016	0	0.012	0.0138	0.001	14.087	-0.304	-2.139	-1.2214	0.468	-2.61	-0.047	0	-0.064	-0.0553	0.004	-12.634	0.001	0.705	-0.001	0.0002	0	0.378	0.294817	TRUE	0.00905551	-0.530447	2.04309	11	3620	10	1315	FALSE	0.312595	not_significant	not_significant	musculoskeletal
Disturbance of skin sensation	2.76	0	2.043	2.4018	0.183	13.13	0.016	0	0.012	0.0138	0.001	14.095	1.155	-0.322	0.4166	0.377	1.106	-0.047	0	-0.064	-0.0552	0.004	-12.624	0.001	0.845	-0.001	8.211e-05	0	0.195	1.5168	TRUE	0.268732	0.180927	0.57068	37	3594	10	1315	FALSE	0.927231	not_significant	not_significant	dermatologic
Disturbances of sensation of smell and taste	2.76	0	2.042	2.401	0.183	13.125	0.016	0	0.012	0.0138	0.001	14.063	1.167	-2.869	-0.851	1.029	-0.827	-0.047	0	-0.064	-0.0551	0.004	-12.602	0.001	0.776	-0.001	0.0001	0	0.284	0.426988	TRUE	0.408396	-0.369585	0.388919	10	3629	10	1323	FALSE	0.967845	not_significant	not_significant	neurological
Diverticulitis	2.755	0	2.038	2.3968	0.183	13.1	0.016	0	0.012	0.0138	0.001	14.09	0.272	-2.695	-1.2112	0.757	-1.601	-0.046	0	-0.064	-0.055	0.004	-12.582	0.001	0.764	-0.001	0.0001	0	0.3	0.29784	TRUE	0.109486	-0.526017	0.960642	10	3627	10	1321	FALSE	0.74229	not_significant	not_significant	digestive
Diverticulosis	2.756	0	2.039	2.3975	0.183	13.106	0.016	0	0.012	0.0138	0.001	14.036	0.501	-1.191	-0.345	0.432	-0.799	-0.046	0	-0.064	-0.055	0.004	-12.571	0.001	0.738	-0.001	0.0001	0	0.335	0.70822	TRUE	0.424147	-0.149832	0.372483	14	3617	10	1315	FALSE	0.967845	not_significant	not_significant	digestive
Dizziness and giddiness (Light-headedness and vertigo)	2.766	0	2.048	2.4073	0.183	13.146	0.016	0	0.012	0.0138	0.001	14.044	0.392	-1.096	-0.3522	0.379	-0.928	-0.047	0	-0.064	-0.0552	0.004	-12.623	0.001	0.724	-0.001	0.0001	0	0.353	0.703139	TRUE	0.353343	-0.152959	0.451804	23	3608	11	1314	FALSE	0.967845	not_significant	not_significant	sense organs
Dry eyes	2.761	0	2.044	2.4023	0.183	13.127	0.016	0	0.012	0.0138	0.001	14.088	3.465	-0.813	1.3261	1.091	1.215	-0.047	0	-0.064	-0.0552	0.004	-12.614	0.001	0.826	-0.001	9.266e-05	0	0.22	3.76633	TRUE	0.224332	0.575918	0.649109	10	3622	10	1324	FALSE	0.89965	not_significant	not_significant	sense organs
Dysmetabolic syndrome X	2.758	0	2.041	2.3997	0.183	13.121	0.016	0	0.012	0.0138	0.001	14.079	2.803	-1.687	0.5583	1.145	0.487	-0.047	0	-0.064	-0.0551	0.004	-12.605	0.001	0.801	-0.001	0.0001	0	0.252	1.7477	TRUE	0.625942	0.242467	0.203466	10	3627	10	1324	FALSE	0.970955	not_significant	not_significant	endocrine/metabolic
Dyspepsia and other specified disorders of function of stomach	2.758	0	2.041	2.3999	0.183	13.119	0.016	0	0.012	0.0138	0.001	14.076	1.618	-1.69	-0.0357	0.844	-0.042	-0.047	0	-0.064	-0.0551	0.004	-12.601	0.001	0.792	-0.001	0.0001	0	0.264	0.96493	TRUE	0.966224	-0.0155043	0.0149221	10	3624	10	1323	FALSE	0.990309	not_significant	not_significant	digestive
Dysphagia	2.758	0	2.041	2.3999	0.183	13.121	0.016	0	0.012	0.0138	0.001	14.062	0.978	-1.119	-0.0706	0.535	-0.132	-0.047	0	-0.064	-0.0551	0.004	-12.601	0.001	0.782	-0.001	0.0001	0	0.277	0.931835	TRUE	0.894998	-0.0306612	0.0481779	13	3618	10	1319	FALSE	0.990309	not_significant	not_significant	digestive
Dysuria	2.759	0	2.042	2.4006	0.183	13.125	0.016	0	0.012	0.0138	0.001	14.08	1.196	-0.751	0.2226	0.497	0.448	-0.047	0	-0.064	-0.0552	0.004	-12.609	0.001	0.808	-0.001	0.0001	0	0.242	1.24932	TRUE	0.654103	0.096674	0.184354	17	3614	10	1319	FALSE	0.970955	not_significant	not_significant	genitourinary
Edema	2.756	0	2.039	2.3975	0.183	13.104	0.016	0	0.012	0.0138	0.001	14.074	1.625	-0.927	0.3488	0.651	0.536	-0.046	0	-0.064	-0.0551	0.004	-12.586	0.001	0.828	-0.001	9.197e-05	0	0.217	1.41737	TRUE	0.592169	0.151482	0.227555	14	3617	10	1322	FALSE	0.970955	not_significant	not_significant	symptoms
Effects of other external causes	2.756	0	2.039	2.3977	0.183	13.105	0.016	0	0.012	0.0138	0.001	14.078	2.585	-1.746	0.4195	1.105	0.38	-0.046	0	-0.064	-0.0551	0.004	-12.59	0.001	0.798	-0.001	0.0001	0	0.256	1.5212	TRUE	0.704159	0.182187	0.152329	10	3626	10	1324	FALSE	0.972736	not_significant	not_significant	null
Elevated prostate specific antigen [PSA]	2.752	0	2.034	2.3931	0.183	13.074	0.016	0	0.012	0.0138	0.001	14.087	0.793	-1.921	-0.5641	0.692	-0.815	-0.046	0	-0.064	-0.0549	0.004	-12.55	0.001	0.799	-0.001	0.0001	0	0.255	0.568872	TRUE	0.415203	-0.244986	0.38174	10	3626	10	1321	FALSE	0.967845	not_significant	not_significant	genitourinary
Elevated white blood cell count	2.756	0	2.039	2.3972	0.183	13.101	0.016	0	0.012	0.0138	0.001	14.077	2.644	-1.64	0.502	1.093	0.459	-0.046	0	-0.064	-0.055	0.004	-12.582	0.001	0.826	-0.001	9.267e-05	0	0.219	1.65202	TRUE	0.645963	0.218016	0.189792	10	3624	10	1324	FALSE	0.970955	not_significant	not_significant	hematopoietic
Empyema and pneumothorax	2.761	0	2.044	2.4025	0.183	13.131	0.016	0	0.012	0.0138	0.001	14.074	1.506	-4.601	-1.5471	1.558	-0.993	-0.047	0	-0.064	-0.0552	0.004	-12.612	0.001	0.772	-0.001	0.0001	0	0.289	0.212864	TRUE	0.3207	-0.671897	0.493901	10	3630	10	1324	FALSE	0.967845	not_significant	not_significant	respiratory
Enthesopathy	2.763	0	2.045	2.4038	0.183	13.126	0.016	0	0.012	0.0138	0.001	14.038	-0.115	-1.392	-0.7533	0.326	-2.313	-0.047	0	-0.064	-0.0551	0.004	-12.58	0.001	0.648	-0.001	0.0002	0	0.457	0.47081	TRUE	0.0207226	-0.327154	1.68356	25	3606	19	1306	FALSE	0.418521	not_significant	not_significant	musculoskeletal
Epilepsy, recurrent seizures, convulsions	2.758	0	2.041	2.3999	0.183	13.121	0.016	0	0.012	0.0138	0.001	14.075	2.514	-2.34	0.0867	1.238	0.07	-0.047	0	-0.064	-0.0551	0.004	-12.602	0.001	0.793	-0.001	0.0001	0	0.263	1.09057	TRUE	0.944183	0.0376533	0.0249436	10	3628	10	1324	FALSE	0.990309	not_significant	not_significant	neurological
Epistaxis or throat hemorrhage	2.754	0	2.037	2.3957	0.183	13.091	0.016	0	0.012	0.0138	0.001	14.082	2.037	-1.085	0.4759	0.796	0.598	-0.046	0	-0.064	-0.055	0.004	-12.581	0.001	0.803	-0.001	0.0001	0	0.249	1.60946	TRUE	0.550048	0.206681	0.259599	10	3621	10	1323	FALSE	0.970955	not_significant	not_significant	respiratory
Erectile dysfunction [ED]	2.763	0	2.046	2.4047	0.183	13.14	0.016	0	0.012	0.0138	0.001	14.079	1.378	-0.236	0.5711	0.412	1.387	-0.047	0	-0.064	-0.0553	0.004	-12.636	0.001	0.841	-0.001	8.414e-05	0	0.2	1.77021	TRUE	0.165536	0.248026	0.781107	35	3596	10	1317	FALSE	0.857238	not_significant	not_significant	genitourinary
Essential hypertension	2.763	0	2.045	2.404	0.183	13.138	0.016	0	0.012	0.0138	0.001	14.089	0.819	-0.33	0.2447	0.293	0.835	-0.047	0	-0.064	-0.0553	0.004	-12.628	0.001	0.816	-0.001	9.769e-05	0	0.232	1.27724	TRUE	0.403988	0.106272	0.393631	49	3582	18	1307	FALSE	0.967845	not_significant	not_significant	circulatory system
Eustachian tube disorders	2.761	0	2.044	2.4024	0.183	13.128	0.016	0	0.012	0.0138	0.001	14.032	-0.048	-2.026	-1.037	0.504	-2.056	-0.047	0	-0.064	-0.0551	0.004	-12.589	0.001	0.695	-0.001	0.0002	0	0.392	0.354517	TRUE	0.0397981	-0.450363	1.40014	10	3623	10	1316	FALSE	0.541127	not_significant	not_significant	sense organs
Eye infection, viral	2.758	0	2.041	2.3998	0.183	13.118	0.016	0	0.012	0.0138	0.001	14.075	2.305	-2.34	-0.0178	1.185	-0.015	-0.047	0	-0.064	-0.0551	0.004	-12.6	0.001	0.793	-0.001	0.0001	0	0.263	0.982357	TRUE	0.988042	-0.00773044	0.00522454	10	3628	10	1324	FALSE	0.998265	not_significant	not_significant	sense organs
Facial weakness	2.763	0	2.046	2.4042	0.183	13.138	0.016	0	0.012	0.0138	0.001	14.07	1.246	-4.422	-1.5879	1.446	-1.098	-0.047	0	-0.064	-0.0552	0.004	-12.62	0.001	0.75	-0.001	0.0001	0	0.318	0.204354	TRUE	0.272191	-0.689616	0.565126	10	3630	10	1324	FALSE	0.928551	not_significant	not_significant	symptoms
Fasciitis	2.757	0	2.041	2.399	0.183	13.116	0.016	0	0.012	0.0138	0.001	14.084	1.528	-0.75	0.3889	0.581	0.669	-0.047	0	-0.064	-0.0551	0.004	-12.604	0.001	0.817	-0.001	9.72e-05	0	0.231	1.47536	TRUE	0.503254	0.168897	0.298213	15	3616	10	1321	FALSE	0.970955	not_significant	not_significant	musculoskeletal
Fever of unknown origin	2.756	0	2.039	2.3978	0.183	13.11	0.016	0	0.012	0.0138	0.001	14.079	1.351	-0.372	0.4896	0.439	1.114	-0.047	0	-0.064	-0.0551	0.004	-12.605	0.001	0.837	-0.001	8.651e-05	0	0.205	1.63166	TRUE	0.265236	0.212631	0.576368	32	3599	10	1318	FALSE	0.927231	not_significant	not_significant	symptoms
First degree AV block	2.76	0	2.043	2.4013	0.183	13.126	0.016	0	0.012	0.0138	0.001	14.062	0.048	-3.609	-1.7805	0.933	-1.908	-0.047	0	-0.064	-0.0552	0.004	-12.616	0.001	0.635	-0.001	0.0002	0	0.474	0.168554	TRUE	0.0563584	-0.773261	1.24904	10	3629	10	1322	FALSE	0.619943	not_significant	not_significant	circulatory system
Flat foot	2.758	0	2.041	2.3993	0.183	13.119	0.016	0	0.012	0.0138	0.001	14.083	2.851	-1.554	0.6484	1.124	0.577	-0.047	0	-0.064	-0.0551	0.004	-12.604	0.001	0.801	-0.001	0.0001	0	0.252	1.91248	TRUE	0.564	0.281597	0.248721	10	3627	10	1324	FALSE	0.970955	not_significant	not_significant	musculoskeletal
Flatulence	2.756	0	2.039	2.3978	0.183	13.104	0.016	0	0.012	0.0138	0.001	14.082	2.02	-0.514	0.7529	0.647	1.165	-0.047	0	-0.064	-0.0551	0.004	-12.594	0.001	0.856	-0.001	7.718e-05	0	0.182	2.12315	TRUE	0.244207	0.32698	0.612241	17	3614	10	1322	FALSE	0.927231	not_significant	not_significant	digestive
Foreign body injury	2.76	0	2.043	2.4014	0.183	13.122	0.016	0	0.012	0.0138	0.001	14.083	3.184	-1.163	1.0104	1.109	0.911	-0.047	0	-0.064	-0.0552	0.004	-12.609	0.001	0.803	-0.001	0.0001	0	0.249	2.7467	TRUE	0.362145	0.438811	0.441117	10	3625	10	1324	FALSE	0.967845	not_significant	not_significant	null
Fracture of ankle and foot	2.758	0	2.041	2.3994	0.183	13.119	0.016	0	0.012	0.0138	0.001	14.07	1.333	-2.761	-0.7139	1.045	-0.683	-0.047	0	-0.064	-0.0551	0.004	-12.594	0.001	0.791	-0.001	0.0001	0	0.265	0.489731	TRUE	0.494298	-0.310043	0.306011	10	3629	10	1323	FALSE	0.970955	not_significant	not_significant	injuries & poisonings
Fracture of clavicle or scapula	2.757	0	2.04	2.3988	0.183	13.115	0.016	0	0.012	0.0138	0.001	14.068	1.435	-2.584	-0.5744	1.025	-0.56	-0.046	0	-0.064	-0.0551	0.004	-12.59	0.001	0.79	-0.001	0.0001	0	0.267	0.563043	TRUE	0.575291	-0.249459	0.240112	10	3629	10	1323	FALSE	0.970955	not_significant	not_significant	injuries & poisonings
Fracture of foot	2.762	0	2.045	2.4037	0.183	13.137	0.016	0	0.012	0.0138	0.001	14.079	1.349	-4.305	-1.478	1.442	-1.025	-0.047	0	-0.064	-0.0552	0.004	-12.617	0.001	0.794	-0.001	0.0001	0	0.262	0.228093	TRUE	0.305468	-0.641887	0.515035	10	3630	10	1324	FALSE	0.967845	not_significant	not_significant	injuries & poisonings
Fracture of hand or wrist	2.758	0	2.041	2.3994	0.183	13.117	0.016	0	0.012	0.0138	0.001	14.075	1.498	-1.166	0.1659	0.68	0.244	-0.047	0	-0.064	-0.0551	0.004	-12.601	0.001	0.794	-0.001	0.0001	0	0.261	1.18046	TRUE	0.807084	0.0720495	0.0930814	10	3621	10	1322	FALSE	0.987131	not_significant	not_significant	injuries & poisonings
Fracture of radius and ulna	2.759	0	2.042	2.4001	0.183	13.122	0.016	0	0.012	0.0138	0.001	14.073	2.163	-2.671	-0.2544	1.233	-0.206	-0.047	0	-0.064	-0.0551	0.004	-12.602	0.001	0.789	-0.001	0.0001	0	0.268	0.775382	TRUE	0.836573	-0.110485	0.0774963	10	3629	10	1324	FALSE	0.987131	not_significant	not_significant	injuries & poisonings
Fracture of upper limb	2.764	0	2.047	2.4056	0.183	13.145	0.016	0	0.012	0.0138	0.001	14.081	1.096	-4.521	-1.7127	1.433	-1.195	-0.047	0	-0.064	-0.0552	0.004	-12.626	0.001	0.795	-0.001	0.0001	0	0.259	0.180378	TRUE	0.231967	-0.743816	0.634573	10	3630	10	1324	FALSE	0.917754	not_significant	not_significant	injuries & poisonings
Frequency of urination and polyuria	2.754	0	2.037	2.3958	0.183	13.091	0.016	0	0.012	0.0138	0.001	13.996	0.138	-1.332	-0.5971	0.375	-1.592	-0.046	0	-0.063	-0.0549	0.004	-12.534	0.001	0.711	-0.001	0.0002	0	0.371	0.550405	TRUE	0.111294	-0.259317	0.953527	16	3615	15	1310	FALSE	0.74229	not_significant	not_significant	genitourinary
Functional digestive disorders	2.761	0	2.043	2.402	0.183	13.13	0.016	0	0.012	0.0138	0.001	14.085	1.416	-3.192	-0.8876	1.176	-0.755	-0.047	0	-0.064	-0.0552	0.004	-12.614	0.001	0.792	-0.001	0.0001	0	0.264	0.411643	TRUE	0.450201	-0.38548	0.346593	10	3628	10	1324	FALSE	0.967845	not_significant	not_significant	digestive
Functional disorders of bladder	2.755	0	2.037	2.3959	0.183	13.093	0.016	0	0.012	0.0138	0.001	14.084	2.801	-1.547	0.6269	1.109	0.565	-0.046	0	-0.064	-0.055	0.004	-12.584	0.001	0.796	-0.001	0.0001	0	0.259	1.8718	TRUE	0.571993	0.272259	0.242609	10	3626	10	1324	FALSE	0.970955	not_significant	not_significant	genitourinary
GERD	2.758	0	2.041	2.3993	0.183	13.117	0.016	0	0.012	0.0138	0.001	14.075	0.652	-0.467	0.0921	0.285	0.322	-0.047	0	-0.064	-0.0551	0.004	-12.603	0.001	0.809	-0.001	0.0001	0	0.242	1.09647	TRUE	0.7471	0.0399985	0.126621	56	3575	18	1307	FALSE	0.987131	not_significant	not_significant	digestive
Ganglion and cyst of synovium, tendon, and bursa	2.76	0	2.043	2.4015	0.183	13.128	0.016	0	0.012	0.0138	0.001	14.08	1.101	-2.538	-0.7186	0.928	-0.774	-0.047	0	-0.064	-0.0551	0.004	-12.609	0.001	0.782	-0.001	0.0001	0	0.277	0.487434	TRUE	0.438955	-0.312084	0.35758	10	3627	10	1323	FALSE	0.967845	not_significant	not_significant	musculoskeletal
Gastritis and duodenitis, NOS	2.761	0	2.044	2.4024	0.183	13.13	0.016	0	0.012	0.0138	0.001	14.075	2.988	-1.501	0.7436	1.145	0.649	-0.047	0	-0.064	-0.0552	0.004	-12.614	0.001	0.796	-0.001	0.0001	0	0.258	2.10349	TRUE	0.516111	0.322941	0.287257	10	3627	10	1324	FALSE	0.970955	not_significant	not_significant	digestive
Gastrointestinal complications	2.759	0	2.041	2.4001	0.183	13.117	0.016	0	0.012	0.0138	0.001	14.065	1.348	-3.103	-0.8775	1.135	-0.773	-0.047	0	-0.064	-0.0551	0.004	-12.594	0.001	0.77	-0.001	0.0001	0	0.292	0.415821	TRUE	0.439633	-0.381093	0.356909	10	3629	10	1323	FALSE	0.967845	not_significant	not_significant	digestive
Generalized anxiety disorder	2.773	0	2.055	2.4139	0.183	13.174	0.016	0	0.012	0.0138	0.001	14.02	0.152	-1.144	-0.4962	0.331	-1.501	-0.047	0	-0.064	-0.0553	0.004	-12.634	0.001	0.77	-0.001	0.0001	0	0.293	0.60884	TRUE	0.133312	-0.215497	0.875131	25	3606	16	1309	FALSE	0.772933	not_significant	not_significant	mental disorders
Giant cell arteritis	2.761	0	2.044	2.4027	0.183	13.133	0.016	0	0.012	0.0138	0.001	14.076	1.545	-4.01	-1.2327	1.417	-0.87	-0.047	0	-0.064	-0.0552	0.004	-12.612	0.001	0.798	-0.001	0.0001	0	0.255	0.291504	TRUE	0.384364	-0.535355	0.415258	10	3630	10	1324	FALSE	0.967845	not_significant	not_significant	circulatory system
Glaucoma	2.757	0	2.04	2.3985	0.183	13.113	0.016	0	0.012	0.0138	0.001	14.085	0.729	-1.847	-0.5589	0.657	-0.85	-0.046	0	-0.064	-0.0551	0.004	-12.591	0.001	0.793	-0.001	0.0001	0	0.262	0.571838	TRUE	0.395108	-0.242727	0.403284	10	3624	10	1321	FALSE	0.967845	not_significant	not_significant	sense organs
Gout	2.767	0	2.05	2.4087	0.183	13.157	0.016	0	0.012	0.0138	0.001	14.055	-0.256	-2.676	-1.4663	0.617	-2.375	-0.047	0	-0.064	-0.0552	0.004	-12.622	0.001	0.751	-0.001	0.0001	0	0.317	0.230778	TRUE	0.017556	-0.636806	1.75557	10	3626	10	1318	FALSE	0.394278	not_significant	not_significant	endocrine/metabolic
Gouty arthropathy	2.758	0	2.042	2.4	0.183	13.122	0.016	0	0.012	0.0138	0.001	14.081	1.08	-2.641	-0.7804	0.949	-0.822	-0.047	0	-0.064	-0.0551	0.004	-12.602	0.001	0.791	-0.001	0.0001	0	0.265	0.458223	TRUE	0.410892	-0.338923	0.386273	10	3628	10	1323	FALSE	0.967845	not_significant	not_significant	endocrine/metabolic
Gross hematuria	2.764	0	2.046	2.4051	0.183	13.143	0.016	0	0.012	0.0138	0.001	14.074	0.887	-2.953	-1.0331	0.979	-1.055	-0.047	0	-0.064	-0.0552	0.004	-12.622	0.001	0.782	-0.001	0.0001	0	0.277	0.355902	TRUE	0.291531	-0.44867	0.535316	10	3628	10	1323	FALSE	0.967845	not_significant	not_significant	genitourinary
Hallux valgus (Bunion)	2.758	0	2.041	2.3997	0.183	13.121	0.016	0	0.012	0.0138	0.001	14.074	1.658	-1.485	0.0865	0.802	0.108	-0.047	0	-0.064	-0.0551	0.004	-12.601	0.001	0.8	-0.001	0.0001	0	0.253	1.09035	TRUE	0.914105	0.0375665	0.039004	10	3623	10	1323	FALSE	0.990309	not_significant	not_significant	musculoskeletal
Hammer toe (acquired)	2.755	0	2.038	2.3968	0.183	13.097	0.016	0	0.012	0.0139	0.001	14.108	-0.054	-4.726	-2.39	1.192	-2.005	-0.046	0	-0.064	-0.055	0.004	-12.579	0.001	0.8	-0.001	0.0001	0	0.254	0.0916297	TRUE	0.044955	-1.03796	1.34722	10	3630	10	1322	FALSE	0.541127	not_significant	not_significant	musculoskeletal
Hearing loss	2.768	0	2.05	2.4091	0.183	13.159	0.016	0	0.012	0.0138	0.001	14.059	-0.052	-1.551	-0.8016	0.383	-2.096	-0.047	0	-0.064	-0.0552	0.004	-12.616	0.001	0.733	-0.001	0.0001	0	0.342	0.448611	TRUE	0.0361111	-0.34813	1.44236	19	3612	14	1311	FALSE	0.540664	not_significant	not_significant	sense organs
Heart failure NOS	2.757	0	2.04	2.3981	0.183	13.109	0.016	0	0.012	0.0138	0.001	14.075	2.473	-3.786	-0.6567	1.597	-0.411	-0.046	0	-0.064	-0.0551	0.004	-12.588	0.001	0.789	-0.001	0.0001	0	0.268	0.51856	TRUE	0.680861	-0.285201	0.166941	10	3630	10	1324	FALSE	0.972736	not_significant	not_significant	circulatory system
Heartburn	2.76	0	2.043	2.4014	0.183	13.128	0.016	0	0.012	0.0138	0.001	14.084	2.197	-1.203	0.4973	0.867	0.573	-0.047	0	-0.064	-0.0552	0.004	-12.612	0.001	0.81	-0.001	0.0001	0	0.241	1.64428	TRUE	0.566388	0.215975	0.246886	10	3625	10	1323	FALSE	0.970955	not_significant	not_significant	digestive
Hemangioma and lymphangioma, any site	2.762	0	2.044	2.403	0.183	13.133	0.016	0	0.012	0.0138	0.001	14.089	0.551	-2.612	-1.0308	0.807	-1.278	-0.047	0	-0.064	-0.0552	0.004	-12.611	0.001	0.797	-0.001	0.0001	0	0.258	0.356721	TRUE	0.201394	-0.447671	0.695953	10	3627	10	1322	FALSE	0.861772	not_significant	not_significant	neoplasms
Hemangioma of skin and subcutaneous tissue	2.761	0	2.043	2.402	0.183	13.13	0.016	0	0.012	0.0138	0.001	14.046	0.794	-2.103	-0.6541	0.739	-0.885	-0.047	0	-0.064	-0.0551	0.004	-12.599	0.001	0.79	-0.001	0.0001	0	0.267	0.51991	TRUE	0.376129	-0.284072	0.424663	10	3627	10	1321	FALSE	0.967845	not_significant	not_significant	neoplasms
Hematuria	2.761	0	2.043	2.4021	0.183	13.127	0.016	0	0.012	0.0138	0.001	14.075	1.33	-0.766	0.2822	0.535	0.528	-0.047	0	-0.064	-0.0552	0.004	-12.61	0.001	0.803	-0.001	0.0001	0	0.249	1.32604	TRUE	0.597658	0.122558	0.223547	16	3615	10	1320	FALSE	0.970955	not_significant	not_significant	genitourinary
Hemoptysis	2.763	0	2.046	2.4045	0.183	13.144	0.016	0	0.012	0.0139	0.001	14.109	3.664	-0.993	1.3352	1.188	1.124	-0.047	0	-0.064	-0.0553	0.004	-12.637	0.001	0.861	-0.001	7.404e-05	0	0.176	3.80076	TRUE	0.261108	0.57987	0.583181	10	3627	10	1324	FALSE	0.927231	not_significant	not_significant	respiratory
Hemorrhage NOS	2.757	0	2.04	2.3986	0.183	13.113	0.016	0	0.012	0.0138	0.001	14.065	1.261	-2.712	-0.7256	1.013	-0.716	-0.046	0	-0.064	-0.0551	0.004	-12.591	0.001	0.769	-0.001	0.0001	0	0.293	0.484034	TRUE	0.474025	-0.315124	0.324199	10	3629	10	1323	FALSE	0.967845	not_significant	not_significant	circulatory system
Hemorrhage of rectum and anus	2.76	0	2.043	2.4018	0.183	13.131	0.016	0	0.012	0.0138	0.001	14.074	0.566	-1.186	-0.31	0.447	-0.693	-0.047	0	-0.064	-0.0551	0.004	-12.608	0.001	0.774	-0.001	0.0001	0	0.287	0.733447	TRUE	0.488009	-0.134631	0.311572	18	3613	10	1317	FALSE	0.970955	not_significant	not_significant	digestive
Hemorrhage or hematoma complicating a procedure	2.76	0	2.042	2.401	0.183	13.122	0.016	0	0.012	0.0138	0.001	14.066	2.093	-2.729	-0.318	1.23	-0.258	-0.047	0	-0.064	-0.0551	0.004	-12.604	0.001	0.781	-0.001	0.0001	0	0.277	0.727603	TRUE	0.796024	-0.138106	0.0990739	10	3629	10	1324	FALSE	0.987131	not_significant	not_significant	injuries & poisonings
Hemorrhoids	2.756	0	2.039	2.398	0.183	13.11	0.016	0	0.012	0.0138	0.001	14.061	0.379	-0.842	-0.2313	0.311	-0.743	-0.046	0	-0.064	-0.055	0.004	-12.569	0.001	0.778	-0.001	0.0001	0	0.282	0.793501	TRUE	0.457732	-0.100452	0.339389	33	3598	18	1307	FALSE	0.967845	not_significant	not_significant	circulatory system
Hepatomegaly	2.759	0	2.042	2.4008	0.183	13.123	0.016	0	0.012	0.0138	0.001	14.076	1.971	-2.629	-0.3292	1.174	-0.281	-0.047	0	-0.064	-0.0551	0.004	-12.605	0.001	0.791	-0.001	0.0001	0	0.265	0.719499	TRUE	0.779067	-0.14297	0.108425	10	3628	10	1324	FALSE	0.987131	not_significant	not_significant	digestive
Hereditary hemochromatosis	2.758	0	2.041	2.399	0.183	13.115	0.016	0	0.012	0.0138	0.001	14.077	2.539	-2.081	0.2287	1.178	0.194	-0.047	0	-0.064	-0.0551	0.004	-12.599	0.001	0.796	-0.001	0.0001	0	0.259	1.25696	TRUE	0.846112	0.0993231	0.0725722	10	3628	10	1324	FALSE	0.987131	not_significant	not_significant	hematopoietic
Herpes simplex	2.758	0	2.041	2.3998	0.183	13.121	0.016	0	0.012	0.0138	0.001	14.076	1.279	-1.115	0.0816	0.611	0.134	-0.047	0	-0.064	-0.0551	0.004	-12.602	0.001	0.795	-0.001	0.0001	0	0.26	1.08502	TRUE	0.893681	0.0354384	0.0488173	10	3621	10	1321	FALSE	0.990309	not_significant	not_significant	infectious diseases
Herpes zoster	2.766	0	2.048	2.4067	0.183	13.146	0.016	0	0.012	0.0138	0.001	14.027	0.067	-2.459	-1.1961	0.644	-1.856	-0.047	0	-0.064	-0.0552	0.004	-12.614	0.001	0.707	-0.001	0.0002	0	0.375	0.302371	TRUE	0.0634417	-0.51946	1.19763	10	3626	10	1319	FALSE	0.673944	not_significant	not_significant	infectious diseases
Hydrocele	2.759	0	2.042	2.4003	0.183	13.122	0.016	0	0.012	0.0138	0.001	14.075	1.104	-1.328	-0.1123	0.62	-0.181	-0.047	0	-0.064	-0.0551	0.004	-12.603	0.001	0.792	-0.001	0.0001	0	0.264	0.893776	TRUE	0.856314	-0.0487713	0.067367	10	3621	10	1321	FALSE	0.990309	not_significant	not_significant	genitourinary
Hydronephrosis	2.76	0	2.043	2.4017	0.183	13.128	0.016	0	0.012	0.0138	0.001	14.06	0.9	-3.933	-1.5165	1.233	-1.23	-0.047	0	-0.064	-0.0551	0.004	-12.602	0.001	0.78	-0.001	0.0001	0	0.28	0.219479	TRUE	0.218762	-0.658608	0.660028	10	3630	10	1323	FALSE	0.893279	not_significant	not_significant	genitourinary
Hypercalcemia	2.755	0	2.038	2.3968	0.183	13.103	0.016	0	0.012	0.0138	0.001	14.065	1.155	-2.342	-0.5934	0.892	-0.665	-0.046	0	-0.064	-0.055	0.004	-12.573	0.001	0.793	-0.001	0.0001	0	0.262	0.552446	TRUE	0.506007	-0.25771	0.295844	10	3628	10	1322	FALSE	0.970955	not_significant	not_significant	endocrine/metabolic
Hypercholesterolemia	2.756	0	2.039	2.3975	0.183	13.107	0.016	0	0.012	0.0138	0.001	14.079	0.417	-0.915	-0.2488	0.34	-0.732	-0.046	0	-0.064	-0.055	0.004	-12.577	0.001	0.769	-0.001	0.0001	0	0.294	0.779736	TRUE	0.464076	-0.108052	0.333411	29	3602	14	1311	FALSE	0.967845	not_significant	not_significant	endocrine/metabolic
Hyperglyceridemia	2.758	0	2.041	2.3996	0.183	13.12	0.016	0	0.012	0.0138	0.001	14.075	0.944	-1.031	-0.0435	0.504	-0.086	-0.047	0	-0.064	-0.0551	0.004	-12.599	0.001	0.79	-0.001	0.0001	0	0.266	0.957433	TRUE	0.931226	-0.0188918	0.030945	14	3617	10	1319	FALSE	0.990309	not_significant	not_significant	endocrine/metabolic
Hyperhidrosis	2.759	0	2.042	2.4004	0.183	13.126	0.016	0	0.012	0.0138	0.001	14.084	1.052	-1.673	-0.3109	0.695	-0.447	-0.047	0	-0.064	-0.0551	0.004	-12.608	0.001	0.779	-0.001	0.0001	0	0.281	0.732787	TRUE	0.65475	-0.135022	0.183925	10	3623	10	1322	FALSE	0.970955	not_significant	not_significant	dermatologic
Hyperlipidemia	2.758	0	2.041	2.3994	0.183	13.119	0.016	0	0.012	0.0138	0.001	14.078	0.339	-0.47	-0.0652	0.206	-0.316	-0.046	0	-0.064	-0.0551	0.004	-12.588	0.001	0.781	-0.001	0.0001	0	0.278	0.93688	TRUE	0.752164	-0.028316	0.123688	95	3536	37	1288	FALSE	0.987131	not_significant	not_significant	endocrine/metabolic
Hypermetropia	2.759	0	2.042	2.4	0.183	13.122	0.016	0	0.012	0.0138	0.001	14.075	2.684	-2.354	0.1653	1.285	0.129	-0.047	0	-0.064	-0.0551	0.004	-12.603	0.001	0.793	-0.001	0.0001	0	0.263	1.17975	TRUE	0.89766	0.0717889	0.0468882	10	3628	10	1324	FALSE	0.990309	not_significant	not_significant	sense organs
Hyperparathyroidism	2.757	0	2.04	2.399	0.183	13.116	0.016	0	0.012	0.0138	0.001	14.08	2.746	-1.886	0.4301	1.182	0.364	-0.047	0	-0.064	-0.0551	0.004	-12.601	0.001	0.796	-0.001	0.0001	0	0.259	1.53741	TRUE	0.715883	0.18679	0.145158	10	3628	10	1324	FALSE	0.974396	not_significant	not_significant	endocrine/metabolic
Hyperplasia of prostate	2.781	0	2.061	2.421	0.184	13.185	0.016	0	0.012	0.0138	0.001	14.085	1.647	-0.256	0.6953	0.485	1.432	-0.047	0	-0.064	-0.0557	0.004	-12.672	0.001	0.895	-0.001	5.588e-05	0	0.132	2.00431	TRUE	0.152025	0.301965	0.818085	22	3609	10	1319	FALSE	0.836137	not_significant	not_significant	genitourinary
Hyperpotassemia	2.754	0	2.037	2.3959	0.183	13.097	0.016	0	0.012	0.0138	0.001	14.093	1.512	-4.219	-1.3533	1.462	-0.926	-0.046	0	-0.064	-0.055	0.004	-12.583	0.001	0.802	-0.001	0.0001	0	0.251	0.258386	TRUE	0.354661	-0.587731	0.450186	10	3630	10	1324	FALSE	0.967845	not_significant	not_significant	endocrine/metabolic
Hypersomnia	2.763	0	2.046	2.4048	0.183	13.14	0.016	0	0.012	0.0138	0.001	14.021	0.3	-1.439	-0.5695	0.444	-1.284	-0.047	0	-0.064	-0.0551	0.004	-12.602	0.001	0.746	-0.001	0.0001	0	0.324	0.565808	TRUE	0.199137	-0.247331	0.700849	13	3618	10	1315	FALSE	0.861772	not_significant	not_significant	neurological
Hypopotassemia	2.76	0	2.043	2.4011	0.183	13.124	0.016	0	0.012	0.0138	0.001	14.082	2.953	-1.701	0.6261	1.187	0.527	-0.047	0	-0.064	-0.0552	0.004	-12.606	0.001	0.806	-0.001	0.0001	0	0.245	1.8703	TRUE	0.59804	0.271912	0.22327	10	3627	10	1324	FALSE	0.970955	not_significant	not_significant	endocrine/metabolic
Hyposmolality and/or hyponatremia	2.758	0	2.041	2.3997	0.183	13.121	0.016	0	0.012	0.0138	0.001	14.078	1.936	-1.453	0.2419	0.865	0.28	-0.047	0	-0.064	-0.0551	0.004	-12.604	0.001	0.794	-0.001	0.0001	0	0.261	1.27367	TRUE	0.779639	0.105056	0.108107	10	3626	10	1323	FALSE	0.987131	not_significant	not_significant	endocrine/metabolic
Hypotension NOS	2.758	0	2.042	2.4	0.183	13.123	0.016	0	0.012	0.0138	0.001	14.078	2.535	-1.922	0.3064	1.137	0.27	-0.047	0	-0.064	-0.0551	0.004	-12.603	0.001	0.819	-0.001	9.698e-05	0	0.229	1.35853	TRUE	0.787545	0.133068	0.103725	10	3627	10	1324	FALSE	0.987131	not_significant	not_significant	circulatory system
Hypothyroidism NOS	2.761	0	2.043	2.4016	0.183	13.111	0.016	0	0.012	0.0138	0.001	14.048	2.677	-0.283	1.1971	0.755	1.585	-0.047	0	-0.064	-0.0552	0.004	-12.601	0.001	0.816	-0.001	9.782e-05	0	0.233	3.3105	TRUE	0.112962	0.519894	0.947069	20	3611	10	1323	FALSE	0.74229	not_significant	not_significant	endocrine/metabolic
Hypovolemia	2.758	0	2.041	2.3997	0.183	13.12	0.016	0	0.012	0.0138	0.001	14.076	1.359	-1.302	0.0286	0.679	0.042	-0.047	0	-0.064	-0.0551	0.004	-12.602	0.001	0.796	-0.001	0.0001	0	0.259	1.02901	TRUE	0.966424	0.0124208	0.0148323	10	3621	10	1322	FALSE	0.990309	not_significant	not_significant	endocrine/metabolic
Immunity deficiency	2.76	0	2.043	2.4012	0.183	13.127	0.016	0	0.012	0.0138	0.001	14.079	2.298	-1.49	0.4042	0.966	0.418	-0.047	0	-0.064	-0.0552	0.004	-12.61	0.001	0.809	-0.001	0.0001	0	0.241	1.4981	TRUE	0.675732	0.175542	0.170226	10	3626	10	1323	FALSE	0.972736	not_significant	not_significant	endocrine/metabolic
Impacted cerumen	2.76	0	2.043	2.401	0.183	13.127	0.016	0	0.012	0.0138	0.001	14.075	0.386	-1.155	-0.3842	0.393	-0.977	-0.047	0	-0.064	-0.0551	0.004	-12.597	0.001	0.779	-0.001	0.0001	0	0.28	0.680995	TRUE	0.328498	-0.166856	0.483467	21	3610	11	1314	FALSE	0.967845	not_significant	not_significant	sense organs
Impaired fasting glucose	2.757	0	2.04	2.3985	0.183	13.108	0.016	0	0.012	0.0138	0.001	14.075	0.589	-0.733	-0.0718	0.337	-0.213	-0.046	0	-0.064	-0.0551	0.004	-12.58	0.001	0.787	-0.001	0.0001	0	0.27	0.930717	TRUE	0.831364	-0.0311823	0.0802086	31	3600	14	1311	FALSE	0.987131	not_significant	not_significant	endocrine/metabolic
Impetigo	2.758	0	2.041	2.3997	0.183	13.12	0.016	0	0.012	0.0138	0.001	14.078	1.935	-3.019	-0.5421	1.264	-0.429	-0.047	0	-0.064	-0.0551	0.004	-12.601	0.001	0.79	-0.001	0.0001	0	0.267	0.581526	TRUE	0.668016	-0.235431	0.175213	10	3629	10	1324	FALSE	0.970955	not_significant	not_significant	dermatologic
Infectious mononucleosis	2.76	0	2.043	2.4018	0.183	13.129	0.016	0	0.012	0.0138	0.001	14.083	1.539	-4.458	-1.4592	1.53	-0.954	-0.047	0	-0.064	-0.0551	0.004	-12.609	0.001	0.793	-0.001	0.0001	0	0.263	0.232422	TRUE	0.340198	-0.633723	0.468269	10	3630	10	1324	FALSE	0.967845	not_significant	not_significant	infectious diseases
Inflammation of eyelids	2.758	0	2.041	2.3998	0.183	13.119	0.016	0	0.012	0.0138	0.001	14.075	0.392	-1.416	-0.5118	0.461	-1.109	-0.047	0	-0.064	-0.0551	0.004	-12.598	0.001	0.717	-0.001	0.0002	0	0.362	0.599416	TRUE	0.267275	-0.222272	0.573041	15	3616	10	1317	FALSE	0.927231	not_significant	not_significant	sense organs
Inflammatory and toxic neuropathy	2.759	0	2.042	2.4009	0.183	13.124	0.016	0	0.012	0.0138	0.001	14.055	1.014	-1.497	-0.2416	0.641	-0.377	-0.047	0	-0.064	-0.0551	0.004	-12.603	0.001	0.773	-0.001	0.0001	0	0.288	0.78537	TRUE	0.706131	-0.104926	0.151115	10	3624	10	1321	FALSE	0.972736	not_significant	not_significant	neurological
Ingrowing nail	2.757	0	2.04	2.3988	0.183	13.115	0.016	0	0.012	0.0139	0.001	14.098	0.178	-2.723	-1.2728	0.74	-1.72	-0.047	0	-0.064	-0.0551	0.004	-12.597	0.001	0.783	-0.001	0.0001	0	0.276	0.280046	TRUE	0.0854603	-0.55277	1.06824	10	3627	10	1321	FALSE	0.739071	not_significant	not_significant	dermatologic
Inguinal hernia	2.761	0	2.044	2.4024	0.183	13.131	0.016	0	0.012	0.0138	0.001	14.035	0.651	-1.579	-0.4641	0.569	-0.816	-0.047	0	-0.064	-0.0551	0.004	-12.601	0.001	0.764	-0.001	0.0001	0	0.301	0.628701	TRUE	0.414497	-0.201556	0.382478	10	3623	10	1319	FALSE	0.967845	not_significant	not_significant	digestive
Injury, NOS	2.776	0	2.058	2.4171	0.183	13.192	0.016	0	0.012	0.0138	0.001	14.033	-0.244	-1.253	-0.7486	0.257	-2.91	-0.047	0	-0.064	-0.0553	0.004	-12.631	0.001	0.68	-0.001	0.0002	0	0.413	0.473028	TRUE	0.00361811	-0.325113	2.44152	40	3591	29	1296	FALSE	0.312595	not_significant	not_significant	null
Insect bite	2.758	0	2.04	2.399	0.183	13.112	0.016	0	0.012	0.0138	0.001	14.076	2.362	-2.746	-0.192	1.303	-0.147	-0.047	0	-0.064	-0.0551	0.004	-12.594	0.001	0.789	-0.001	0.0001	0	0.268	0.825307	TRUE	0.882846	-0.0833845	0.0541152	10	3629	10	1324	FALSE	0.990309	not_significant	not_significant	injuries & poisonings
Insomnia	2.761	0	2.043	2.402	0.183	13.129	0.016	0	0.012	0.0138	0.001	14.077	0.391	-0.797	-0.203	0.303	-0.67	-0.047	0	-0.064	-0.0551	0.004	-12.605	0.001	0.759	-0.001	0.0001	0	0.307	0.816278	TRUE	0.502861	-0.0881618	0.298552	43	3588	17	1308	FALSE	0.970955	not_significant	not_significant	neurological
Internal derangement of knee	2.762	0	2.045	2.4033	0.183	13.138	0.016	0	0.012	0.0138	0.001	14.08	0.306	-1.508	-0.601	0.463	-1.299	-0.047	0	-0.064	-0.0552	0.004	-12.612	0.001	0.75	-0.001	0.0001	0	0.318	0.548263	TRUE	0.194019	-0.261011	0.712155	14	3617	10	1317	FALSE	0.861772	not_significant	not_significant	injuries & poisonings
Intestinal disaccharidase deficiencies and disaccharide malabsorption	2.758	0	2.041	2.3992	0.183	13.115	0.016	0	0.012	0.0138	0.001	14.068	0.798	-0.93	-0.0659	0.441	-0.149	-0.047	0	-0.064	-0.0551	0.004	-12.585	0.001	0.791	-0.001	0.0001	0	0.264	0.936224	TRUE	0.881163	-0.02862	0.0549436	16	3615	10	1316	FALSE	0.990309	not_significant	not_significant	endocrine/metabolic
Intestinal infection	2.758	0	2.041	2.3998	0.183	13.121	0.016	0	0.012	0.0138	0.001	14.07	1.217	-1.247	-0.0148	0.629	-0.024	-0.047	0	-0.064	-0.0551	0.004	-12.601	0.001	0.792	-0.001	0.0001	0	0.264	0.985309	TRUE	0.981249	-0.00642756	0.00822058	10	3622	10	1321	FALSE	0.997912	not_significant	not_significant	infectious diseases
Intestinal malabsorption (non-celiac)	2.758	0	2.041	2.3994	0.183	13.119	0.016	0	0.012	0.0138	0.001	14.084	1.586	-3.961	-1.1874	1.415	-0.839	-0.047	0	-0.064	-0.0551	0.004	-12.599	0.001	0.801	-0.001	0.0001	0	0.252	0.305013	TRUE	0.401435	-0.515681	0.396384	10	3630	10	1324	FALSE	0.967845	not_significant	not_significant	digestive
[truncated: 277 more rows]

## Sheet: 24_primary
phenotype	ci_ub_Intercept	pval_Intercept	ci_lb_Intercept	coef_Intercept	std err_Intercept	z_Intercept	ci_ub_has_phenotype	ci_lb_has_phenotype	coef_has_phenotype	std err_has_phenotype	z_has_phenotype	ci_ub_mi_or_vas_est_age	pval_mi_or_vas_est_age	ci_lb_mi_or_vas_est_age	coef_mi_or_vas_est_age	std err_mi_or_vas_est_age	z_mi_or_vas_est_age	odds_ratio_has_phenotype	converged	pval_has_phenotype	log10_OR_has_phenotype	-log10_pval_has_phenotype	Count_mi	Count_r_mi	Count_con	Count_r_con	pval_BH_adj_sig	pval_BH_adj_has_phenotype	significance	significance_bh	phecode_category
[truncated: 663 more rows]

[truncated: 12 more sheets: 24_sdoh, 24_hosp, 36_primary, 36_sdoh, 36_hosp, 48_primary, 48_sdoh, 48_hosp, 60_primary, 60_sdoh, 60_hosp, legend]
