# Supplementary material for: Leveraging electronic health records from two hospital systems identifies male infertility-associated comorbidities across time
Source: Commun Med (Lond). 2025 Sep 1;5:380. doi: 10.1038/s43856-025-01071-7 (PMC12402078; doi:10.1038/s43856-025-01071-7)
Supplement: Supplementary file 24 — Supplementary Data 21 [file 43856_2025_1071_MOESM24_ESM.xlsx]

## Sheet: cox_primary
phenotype	has_mi:hazard_ratio	has_mi:std_error	has_mi:statistic	has_mi:p_value	has_mi:conf_low	has_mi:conf_high	mi_or_vas_est_age:hazard_ratio	mi_or_vas_est_age:std_error	mi_or_vas_est_age:statistic	mi_or_vas_est_age:p_value	mi_or_vas_est_age:conf_low	mi_or_vas_est_age:conf_high	location_source_valueUCI:hazard_ratio	location_source_valueUCI:std_error	location_source_valueUCI:statistic	location_source_valueUCI:p_value	location_source_valueUCI:conf_low	location_source_valueUCI:conf_high	location_source_valueUCLA:hazard_ratio	location_source_valueUCLA:std_error	location_source_valueUCLA:statistic	location_source_valueUCLA:p_value	location_source_valueUCLA:conf_low	location_source_valueUCLA:conf_high	location_source_valueUCSD:hazard_ratio	location_source_valueUCSD:std_error	location_source_valueUCSD:statistic	location_source_valueUCSD:p_value	location_source_valueUCSD:conf_low	location_source_valueUCSD:conf_high	location_source_valueUCSF:hazard_ratio	location_source_valueUCSF:std_error	location_source_valueUCSF:statistic	location_source_valueUCSF:p_value	location_source_valueUCSF:conf_low	location_source_valueUCSF:conf_high	significance
Abnormal spermatozoa	17.8569	0.172969	16.6642	2.38682e-62	12.7225	25.0632	0.990436	0.00583518	-1.64692	0.0995735	0.979173	1.00183	0.810476	0.171065	-1.22839	0.219301	0.579602	1.13331	0.708566	0.129192	-2.66666	0.00766093	0.550062	0.912744	0.702948	0.14217	-2.47923	0.0131667	0.531996	0.928835	0.384189	0.139533	-6.85591	7.08622e-12	0.292263	0.505027	mi_significant
Arrhythmia (cardiac) NOS	2.50616	0.259937	3.53451	0.000408526	1.50574	4.17126	1.05257	0.0110078	4.65424	3.25175e-06	1.0301	1.07552	1.61264	0.544984	0.876856	0.380565	0.554174	4.69277	1.54089	0.419387	1.03093	0.302574	0.677311	3.50553	2.17007	0.439095	1.76445	0.0776567	0.917732	5.13135	2.08267	0.405961	1.80719	0.070733	0.939863	4.61503	mi_significant
Bacterial enteritis	2.82276	0.321	3.23276	0.00122601	1.50466	5.29552	1.05532	0.0135319	3.97917	6.91577e-05	1.0277	1.08369	1.7193	0.676394	0.801186	0.423024	0.456672	6.4729	2.35133	0.503978	1.69646	0.089798	0.875642	6.31394	2.05845	0.559344	1.29071	0.196804	0.687742	6.16103	1.36802	0.537406	0.583105	0.559823	0.477146	3.92223	mi_significant
Circulatory disease NEC	3.16181	0.160436	7.17508	7.22628e-13	2.30872	4.33011	1.03083	0.00807502	3.75973	0.000170094	1.01464	1.04727	0.914545	0.346538	-0.257774	0.796582	0.463694	1.80376	1.89234	0.21983	2.9014	0.003715	1.22993	2.91151	1.77314	0.241483	2.37182	0.0177005	1.10457	2.84639	0.368915	0.303997	-3.28026	0.0010371	0.203312	0.669404	mi_significant
H. pylori	2.50218	0.260096	3.52624	0.000421509	1.50288	4.16593	1.03339	0.0127962	2.56638	0.0102767	1.00779	1.05963	0.961224	0.535675	-0.0738279	0.941147	0.336401	2.74658	1.52428	0.344868	1.22227	0.221606	0.775376	2.99652	0.970626	0.429366	-0.069437	0.944642	0.418384	2.25179	0.753129	0.392366	-0.722587	0.469933	0.349049	1.625	mi_significant
Osteoporosis NOS	8.54626	0.48988	4.37963	1.18879e-05	3.27182	22.3235	1.06919	0.014051	4.76148	1.9218e-06	1.04015	1.09905	2.07217	0.637334	1.1432	0.252957	0.594191	7.22647	1.34069	0.540671	0.542258	0.587641	0.46463	3.86855	1.21894	0.607759	0.325751	0.744613	0.370387	4.01149	0.926457	0.550899	-0.13866	0.889719	0.314702	2.72741	mi_significant
Other disorders of metabolism	2.27707	0.138583	5.93788	2.88732e-09	1.73546	2.98771	1.03299	0.00732493	4.43146	9.35967e-06	1.01827	1.04793	1.68087	0.415495	1.24986	0.211352	0.744497	3.79493	6.43693	0.281539	6.61382	3.74532e-11	3.70708	11.177	3.8415	0.306608	4.38953	1.13597e-05	2.10628	7.00625	1.10693	0.335673	0.302634	0.762169	0.573314	2.13719	mi_significant
Other disorders of testis	17.1387	0.52737	5.38775	7.13446e-08	6.09649	48.181	1.00758	0.0179442	0.420554	0.674081	0.972754	1.04364	0.271538	1.06988	-1.21851	0.223031	0.0333542	2.21061	2.29902	0.429337	1.939	0.0525019	0.991038	5.33328	1.25896	0.504902	0.456102	0.648317	0.467993	3.38677	0.206199	0.691155	-2.28446	0.0223446	0.0532076	0.799095	mi_significant
Other disorders of the kidney and ureters	2.28355	0.178575	4.62399	3.76434e-06	1.60919	3.24051	1.07455	0.00732645	9.81421	9.78018e-23	1.05923	1.09009	0.744926	0.314259	-0.937028	0.348744	0.402361	1.37915	0.59948	0.233374	-2.19258	0.0283375	0.379425	0.94716	0.969116	0.244289	-0.128417	0.897819	0.600395	1.56428	0.290394	0.292188	-4.23192	2.31702e-05	0.163786	0.514871	mi_significant
Other forms of chronic heart disease	10.7745	0.535589	4.43844	9.06119e-06	3.7714	30.7816	1.06514	0.0146542	4.30647	1.65884e-05	1.03498	1.09618	0.315617	0.766311	-1.5049	0.132349	0.070287	1.41725	0.248355	0.533099	-2.61283	0.00897966	0.0873571	0.70607	0.898054	0.419456	-0.256343	0.797686	0.394695	2.04336	0.1561	0.579605	-3.20436	0.00135365	0.0501236	0.486142	mi_significant
Other tests	1.20473	0.0436899	4.26306	2.01642e-05	1.10586	1.31243	1.01377	0.00256224	5.33714	9.44245e-08	1.00869	1.01887	0.488795	0.081262	-8.8087	1.26609e-18	0.416828	0.573188	1.04551	0.0595207	0.74771	0.454635	0.930387	1.17488	0.87307	0.0661612	-2.05165	0.0402042	0.766889	0.993953	0.401707	0.0633044	-14.4071	4.66893e-47	0.354833	0.454772	mi_significant
Persons encountering health services in circumstances related to reproduction	0.61777	0.0622034	-7.74297	9.71239e-15	0.546864	0.69787	0.983675	0.00318186	-5.17306	2.30289e-07	0.977559	0.989828	0.141663	0.218968	-8.92506	4.45475e-19	0.0922297	0.217592	1.50932	0.0749672	5.49119	3.99239e-08	1.30307	1.74821	0.539476	0.111109	-5.55453	2.78355e-08	0.433907	0.670731	2.06494	0.0652886	11.1061	1.17192e-28	1.81691	2.34682	con_significant
Testicular hypofunction	8.63307	0.0884882	24.3603	4.5067e-131	7.25845	10.268	1.00469	0.00396204	1.18173	0.237315	0.996921	1.01253	1.4493	0.125159	2.96489	0.00302788	1.13403	1.85223	1.02311	0.102213	0.223492	0.823153	0.837369	1.25004	2.40219	0.101849	8.60466	7.65432e-18	1.96749	2.93292	0.483433	0.114406	-6.35318	2.10903e-10	0.386326	0.604949	mi_significant

## Sheet: cox_sdoh
phenotype	has_mi:hazard_ratio	has_mi:std_error	has_mi:statistic	has_mi:p_value	has_mi:conf_low	has_mi:conf_high	mi_or_vas_est_age:hazard_ratio	mi_or_vas_est_age:std_error	mi_or_vas_est_age:statistic	mi_or_vas_est_age:p_value	mi_or_vas_est_age:conf_low	mi_or_vas_est_age:conf_high	location_source_valueUCI:hazard_ratio	location_source_valueUCI:std_error	location_source_valueUCI:statistic	location_source_valueUCI:p_value	location_source_valueUCI:conf_low	location_source_valueUCI:conf_high	location_source_valueUCLA:hazard_ratio	location_source_valueUCLA:std_error	location_source_valueUCLA:statistic	location_source_valueUCLA:p_value	location_source_valueUCLA:conf_low	location_source_valueUCLA:conf_high	location_source_valueUCSD:hazard_ratio	location_source_valueUCSD:std_error	location_source_valueUCSD:statistic	location_source_valueUCSD:p_value	location_source_valueUCSD:conf_low	location_source_valueUCSD:conf_high	location_source_valueUCSF:hazard_ratio	location_source_valueUCSF:std_error	location_source_valueUCSF:statistic	location_source_valueUCSF:p_value	location_source_valueUCSF:conf_low	location_source_valueUCSF:conf_high	raceAsian:hazard_ratio	raceAsian:std_error	raceAsian:statistic	raceAsian:p_value	raceAsian:conf_low	raceAsian:conf_high	raceBlack or African American:hazard_ratio	raceBlack or African American:std_error	raceBlack or African American:statistic	raceBlack or African American:p_value	raceBlack or African American:conf_low	raceBlack or African American:conf_high	raceMultirace:hazard_ratio
Abnormal spermatozoa	17.7165	0.173715	16.5472	1.67672e-61	12.6041	24.9025	0.989863	0.00592058	-1.72095	0.0852603	0.978443	1.00142	0.790341	0.179778	-1.30878	0.190608	0.555632	1.1242	0.655646	0.149816	-2.81768	0.00483718	0.488817	0.879414	0.674938	0.149738	-2.62549	0.00865234	0.503277	0.90515	0.360181	0.166595	-6.12955	8.81286e-10	0.259845	0.499259	2.08075	1.00877	0.726356	0.467621	0.288105	15.0276	1.61596	1.02863	0.466572	0.640806	0.215207	12.1341	2.59339
Arrhythmia (cardiac) NOS	2.51732	0.263261	3.50677	0.000453584	1.50262	4.21722	1.05066	0.0111672	4.4256	9.61738e-06	1.02792	1.07391	1.43683	0.56369	0.642971	0.520243	0.475982	4.33728	1.48455	0.466682	0.846647	0.397192	0.594779	3.70541	1.94769	0.458508	1.45395	0.145961	0.792935	4.78413	1.75115	0.478624	1.17059	0.241765	0.685357	4.47432	1.28e+06	2177.09	0.00645925	0.994846	0	Infinity	675384	2177.09	0.00616558	0.995081	0	Infinity	1.50206e+06
Bacterial enteritis	2.68525	0.325113	3.03825	0.00237955	1.41987	5.07834	1.06069	0.013677	4.30815	1.64626e-05	1.03264	1.08951	1.67656	0.694201	0.744376	0.456649	0.430046	6.5362	3.17285	0.553874	2.08464	0.0371018	1.0715	9.39523	2.2181	0.579095	1.37568	0.16892	0.712943	6.90095	1.90392	0.609416	1.05661	0.290688	0.576652	6.28616	0.278245	1.09349	-1.16988	0.242049	0.0326322	2.37251	0.492977	1.11325	-0.635342	0.525206	0.0556195	4.36944	1.0556e-08
Circulatory disease NEC	3.27547	0.161723	7.33637	2.19467e-13	2.38569	4.49711	1.03099	0.00807725	3.77866	0.000157675	1.0148	1.04744	0.916916	0.356438	-0.243352	0.807733	0.455962	1.84387	2.10887	0.25153	2.96646	0.00301246	1.2881	3.45265	1.77953	0.252546	2.28215	0.0224806	1.08477	2.91925	0.42513	0.337504	-2.53437	0.011265	0.219401	0.82377	0.386987	1.04947	-0.904609	0.365673	0.0494745	3.02699	0.984722	1.04843	-0.0146845	0.988284	0.126149	7.68674	1.22787
H. pylori	2.31334	0.264009	3.17675	0.00148933	1.37884	3.88117	1.0383	0.0127825	2.94067	0.00327501	1.01261	1.06465	1.08007	0.550869	0.139828	0.888796	0.366903	3.17946	2.20044	0.39017	2.02131	0.0432475	1.02422	4.7274	1.14357	0.443121	0.302758	0.762074	0.479821	2.72552	1.25856	0.452028	0.508747	0.61093	0.518928	3.05239	0.444624	1.06406	-0.761728	0.446223	0.0552409	3.5787	0.940794	1.06541	-0.0572842	0.954319	0.116578	7.59228	1.96567e-08
Osteoporosis NOS	7.80903	0.493648	4.16346	3.13462e-05	2.96759	20.549	1.07618	0.0143719	5.10846	3.24804e-07	1.04629	1.10693	2.20315	0.666708	1.18476	0.236114	0.596403	8.13853	1.80023	0.605952	0.970236	0.331929	0.548961	5.9036	1.40785	0.631738	0.54146	0.588191	0.408149	4.85614	1.48065	0.646972	0.606638	0.544091	0.416627	5.26205	0.199841	1.09995	-1.46391	0.143218	0.0231422	1.7257	0.291308	1.14056	-1.08138	0.279528	0.0311537	2.72392	1.15663e-08
Other disorders of metabolism	2.22507	0.140327	5.69948	1.20175e-08	1.69004	2.92947	1.03555	0.00733568	4.76265	1.91067e-06	1.02077	1.05055	1.74359	0.422224	1.31671	0.187937	0.76216	3.98879	7.75152	0.301472	6.79297	1.09845e-11	4.29313	13.9959	4.12712	0.313569	4.52079	6.16104e-06	2.23222	7.63058	1.39306	0.360479	0.919607	0.357778	0.687271	2.82364	1.66143e+06	1196.61	0.0119698	0.99045	0	Infinity	760480	1196.61	0.0113167	0.990971	0	Infinity	1.60195e+06
Other disorders of testis	18.9479	0.528147	5.56984	2.5498e-08	6.72978	53.3482	1.00689	0.0176101	0.389907	0.696605	0.97273	1.04225	0.241136	1.08587	-1.30991	0.190227	0.0287055	2.02563	2.48048	0.494003	1.83896	0.0659206	0.941977	6.53179	1.14733	0.527163	0.260712	0.794315	0.408288	3.22411	0.216377	0.753207	-2.03228	0.0421248	0.0494402	0.946985	0.918839	13689.1	-6.18331e-06	0.999995	0	Infinity	5.14327e+07	13428.6	0.00132224	0.998945	0	Infinity	2.01947e+07
Other disorders of the kidney and ureters	2.15977	0.182215	4.22579	2.38106e-05	1.51114	3.08681	1.07414	0.00739123	9.67592	3.81646e-22	1.05869	1.08981	0.79997	0.327187	-0.682122	0.495162	0.421281	1.51906	0.711059	0.273004	-1.24907	0.21164	0.416413	1.21419	1.01345	0.25893	0.0515818	0.958862	0.610097	1.68346	0.340481	0.340355	-3.16551	0.00154812	0.174736	0.663443	0.623773	1.03443	-0.456261	0.648202	0.0821338	4.73731	1.10488	1.0413	0.0957829	0.923693	0.143535	8.50502	4.19996e-08
Other forms of chronic heart disease	11.4065	0.541068	4.49885	6.83227e-06	3.94997	32.939	1.06584	0.0155212	4.10785	3.99366e-05	1.0339	1.09876	0.252994	0.797154	-1.72412	0.084686	0.053036	1.20684	0.22491	0.60532	-2.4649	0.0137051	0.0686688	0.736646	0.819335	0.451822	-0.441019	0.659199	0.337964	1.98634	0.125276	0.677932	-3.06408	0.00218343	0.0331751	0.47307	2.78824e+08	38661.2	0.000502988	0.999599	0	Infinity	8.21308e+08	38661.2	0.000530931	0.999576	0	Infinity	1.41133
Other tests	1.22929	0.0444286	4.64649	3.37627e-06	1.12677	1.34113	1.01105	0.00263741	4.16559	3.10547e-05	1.00583	1.01629	0.408417	0.0849808	-10.5373	5.81492e-26	0.345754	0.482435	0.952264	0.0681587	-0.717628	0.472987	0.833184	1.08836	0.756196	0.0697445	-4.00684	6.15362e-05	0.65958	0.866964	0.315424	0.0765271	-15.0775	2.27679e-51	0.27149	0.366466	1.19909	0.340636	0.533001	0.594033	0.615035	2.33776	1.16525	0.351563	0.435013	0.663553	0.585016	2.32097	1.22111
Persons encountering health services in circumstances related to reproduction	0.607835	0.0638026	-7.80301	6.04454e-15	0.536385	0.688802	0.981712	0.00327311	-5.63896	1.71077e-08	0.975435	0.98803	0.127887	0.220941	-9.30841	1.29757e-20	0.0829394	0.197193	1.27517	0.0851731	2.85391	0.00431846	1.07911	1.50684	0.496218	0.113848	-6.15505	7.50533e-10	0.396977	0.620269	1.6823	0.0814053	6.38977	1.66138e-10	1.4342	1.97331	3.05372	0.582598	1.91618	0.0553427	0.974812	9.56614	2.52866	0.5922	1.56651	0.117229	0.792152	8.07183	2.74755
Testicular hypofunction	8.50007	0.0892085	23.9896	3.57151e-127	7.13655	10.1241	1.00533	0.003974	1.33692	0.181247	0.997527	1.01319	1.51509	0.130992	3.17177	0.00151515	1.17203	1.95857	1.10934	0.115953	0.894878	0.370852	0.883822	1.3924	2.47001	0.107068	8.44531	3.03249e-17	2.00245	3.04674	0.539138	0.132549	-4.66082	3.14959e-06	0.41579	0.699077	1.87728	0.714078	0.882009	0.377772	0.463132	7.60945	2.08067	0.723358	1.0129	0.311107	0.504057	8.5887	1.54547
[truncated: 48 more columns]

## Sheet: cox_hosp
phenotype	has_mi:hazard_ratio	has_mi:std_error	has_mi:statistic	has_mi:p_value	has_mi:conf_low	has_mi:conf_high	mi_or_vas_est_age:hazard_ratio	mi_or_vas_est_age:std_error	mi_or_vas_est_age:statistic	mi_or_vas_est_age:p_value	mi_or_vas_est_age:conf_low	mi_or_vas_est_age:conf_high	location_source_valueUCI:hazard_ratio	location_source_valueUCI:std_error	location_source_valueUCI:statistic	location_source_valueUCI:p_value	location_source_valueUCI:conf_low	location_source_valueUCI:conf_high	location_source_valueUCLA:hazard_ratio	location_source_valueUCLA:std_error	location_source_valueUCLA:statistic	location_source_valueUCLA:p_value	location_source_valueUCLA:conf_low	location_source_valueUCLA:conf_high	location_source_valueUCSD:hazard_ratio	location_source_valueUCSD:std_error	location_source_valueUCSD:statistic	location_source_valueUCSD:p_value	location_source_valueUCSD:conf_low	location_source_valueUCSD:conf_high	location_source_valueUCSF:hazard_ratio	location_source_valueUCSF:std_error	location_source_valueUCSF:statistic	location_source_valueUCSF:p_value	location_source_valueUCSF:conf_low	location_source_valueUCSF:conf_high	num_visits_after:hazard_ratio	num_visits_after:std_error	num_visits_after:statistic	num_visits_after:p_value	num_visits_after:conf_low	num_visits_after:conf_high	emr_months_after:hazard_ratio	emr_months_after:std_error	emr_months_after:statistic	emr_months_after:p_value	emr_months_after:conf_low	emr_months_after:conf_high	significance
Abnormal spermatozoa	17.3997	0.173307	16.4821	4.93719e-61	12.3886	24.4377	0.987949	0.0058332	-2.07855	0.037659	0.976718	0.999309	0.809974	0.172187	-1.22398	0.220962	0.577969	1.13511	0.703607	0.129182	-2.72124	0.00650379	0.546223	0.906338	0.697752	0.142891	-2.51864	0.011781	0.527317	0.923274	0.388544	0.139782	-6.76301	1.35154e-11	0.295431	0.511002	1.00197	0.000743006	2.65125	0.00801944	1.00051	1.00343	0.999936	0.00165894	-0.0387016	0.969128	0.99669	1.00319	mi_significant
Arrhythmia (cardiac) NOS	2.09252	0.264527	2.79129	0.00524983	1.24596	3.51428	1.03237	0.0118273	2.6932	0.00707704	1.00871	1.05658	1.92676	0.54509	1.20318	0.228906	0.661983	5.60803	1.52154	0.41933	1.00094	0.316856	0.668882	3.46114	2.3081	0.439705	1.90224	0.0571392	0.97494	5.46428	2.40241	0.407218	2.15234	0.0313705	1.08149	5.33669	1.00336	0.000850715	3.94418	8.00719e-05	1.00169	1.00504	1.01519	0.00335561	4.49223	7.04821e-06	1.00853	1.02189	mi_significant
Bacterial enteritis	2.49643	0.324537	2.81897	0.00481776	1.32152	4.71591	1.03994	0.0144905	2.70244	0.00688323	1.01082	1.06989	2.00986	0.67721	1.03079	0.302637	0.532995	7.57892	2.2773	0.503968	1.63302	0.102464	0.84809	6.11503	2.16555	0.560761	1.3779	0.168233	0.721519	6.49962	1.55009	0.538628	0.813762	0.415781	0.539357	4.45491	1.00241	0.00131636	1.82633	0.0678001	0.999824	1.005	1.01426	0.004287	3.30251	0.000958232	1.00577	1.02282	mi_significant
Circulatory disease NEC	2.65504	0.163823	5.96045	2.51547e-09	1.92586	3.66031	1.01094	0.0081739	1.33082	0.183248	0.994871	1.02726	0.962778	0.347139	-0.109272	0.912987	0.487574	1.90113	1.91717	0.219506	2.96507	0.00302614	1.24686	2.94784	1.71732	0.242486	2.23008	0.025742	1.06769	2.7622	0.377008	0.305903	-3.18888	0.00142826	0.206998	0.686651	1.00561	0.000582432	9.60001	7.99335e-22	1.00446	1.00676	1.00323	0.00237769	1.35432	0.175633	0.998561	1.00791	mi_significant
H. pylori	2.19779	0.263649	2.98674	0.00281967	1.31089	3.68472	1.01739	0.0133234	1.29387	0.19571	0.991165	1.04431	1.1254	0.536924	0.220026	0.825851	0.392894	3.22357	1.49689	0.34466	1.1704	0.241841	0.761754	2.94147	1.01253	0.430898	0.0288965	0.976947	0.435137	2.35607	0.8545	0.393688	-0.399401	0.689598	0.395006	1.8485	1.00304	0.00113957	2.66394	0.00772303	1.0008	1.00528	1.01273	0.00360491	3.50835	0.000450887	1.0056	1.01991	mi_significant
Osteoporosis NOS	5.61004	0.500052	3.44875	0.00056318	2.10533	14.949	1.02152	0.0164285	1.29606	0.194955	0.989152	1.05495	2.60728	0.637148	1.50406	0.132567	0.747904	9.08926	1.55398	0.542958	0.811881	0.41686	0.536139	4.50413	1.15747	0.610462	0.239553	0.810677	0.349852	3.82945	0.921633	0.560233	-0.145668	0.884183	0.307388	2.76331	1.00672	0.000880181	7.61456	2.64584e-14	1.00499	1.00846	1.00994	0.00521156	1.89786	0.0577141	0.999676	1.02031	mi_significant
Other disorders of metabolism	1.88694	0.141555	4.4856	7.27098e-06	1.42977	2.49029	1.00904	0.00758619	1.18659	0.235388	0.99415	1.02416	1.99085	0.41529	1.65802	0.097313	0.88215	4.49296	6.5416	0.281377	6.67497	2.47287e-11	3.76856	11.3551	3.97006	0.307202	4.48819	7.18299e-06	2.17423	7.24915	1.2183	0.336966	0.58598	0.557889	0.629401	2.3582	1.00482	0.000542442	8.8603	7.98014e-19	1.00375	1.00589	1.01231	0.00206733	5.9194	3.2311e-09	1.00822	1.01642	mi_significant
Other disorders of testis	16.6052	0.528599	5.3154	1.06423e-07	5.89251	46.7939	1.00374	0.0180945	0.206401	0.836478	0.968768	1.03998	0.270457	1.07175	-1.2201	0.222426	0.0330997	2.20989	2.28464	0.429269	1.92469	0.0542685	0.984971	5.29923	1.23812	0.506906	0.421374	0.673482	0.458442	3.34382	0.209111	0.691783	-2.26211	0.0236907	0.0538927	0.81138	1.00241	0.00218946	1.09835	0.272051	0.998115	1.00672	0.999293	0.00530628	-0.133357	0.893911	0.988954	1.00974	mi_significant
Other disorders of the kidney and ureters	1.84367	0.183833	3.3278	0.000875332	1.28589	2.6434	1.05029	0.00822565	5.96478	2.4496e-09	1.03349	1.06736	0.962013	0.312822	-0.123801	0.901472	0.521082	1.77605	0.611674	0.233923	-2.10136	0.0356096	0.386727	0.967466	1.00268	0.245351	0.01089	0.991311	0.619893	1.62182	0.316494	0.293865	-3.91489	9.04438e-05	0.177921	0.562994	1.00469	0.000598608	7.82321	5.14942e-15	1.00352	1.00587	1.01045	0.00265302	3.91853	8.90908e-05	1.00521	1.01572	mi_significant
Other forms of chronic heart disease	8.40762	0.542524	3.92451	8.69082e-05	2.90319	24.3484	1.03582	0.0166274	2.11642	0.0343092	1.0026	1.07013	0.336907	0.769341	-1.41413	0.157324	0.074584	1.52186	0.263863	0.534408	-2.49309	0.0126637	0.092574	0.752084	0.895793	0.422452	-0.260494	0.794483	0.391395	2.05021	0.154622	0.585338	-3.18922	0.00142658	0.0490944	0.486982	1.00608	0.00106423	5.70001	1.19799e-08	1.00399	1.00819	1.00367	0.00549787	0.665968	0.505432	0.992911	1.01454	mi_significant
Other tests	0.999521	0.0448511	-0.010683	0.991476	0.915408	1.09136	1.00258	0.00258398	0.997117	0.318708	0.997515	1.00767	0.630669	0.0817099	-5.6416	1.68479e-08	0.537341	0.740207	1.22797	0.0598162	3.43329	0.000596307	1.09213	1.38072	1.21865	0.0672444	2.94064	0.00327532	1.06817	1.39033	0.526849	0.0641797	-9.98512	1.77095e-23	0.464575	0.597469	1.00344	0.000346252	9.91615	3.54146e-23	1.00276	1.00412	1.01627	0.000603551	26.7376	1.72112e-157	1.01507	1.01747	not_significant
Persons encountering health services in circumstances related to reproduction	0.617522	0.0622662	-7.74161	9.81666e-15	0.546577	0.697676	0.983728	0.00318405	-5.15259	2.56912e-07	0.977608	0.989886	0.139354	0.219148	-8.99271	2.41206e-19	0.0906943	0.214121	1.51434	0.0750923	5.52629	3.27079e-08	1.30709	1.75446	0.531012	0.111361	-5.68396	1.3161e-08	0.426888	0.660534	2.04592	0.065495	10.9298	8.29999e-28	1.79945	2.32616	1.00082	0.000576758	1.41826	0.156116	0.999688	1.00195	0.998281	0.000880254	-1.95479	0.0506081	0.99656	1	con_significant
Testicular hypofunction	7.99002	0.0890707	23.332	2.10117e-120	6.71013	9.51404	0.997425	0.00401706	-0.641862	0.520963	0.989603	1.00531	1.57872	0.126013	3.62356	0.000290579	1.23323	2.02101	1.02144	0.102196	0.207546	0.835583	0.836031	1.24796	2.43347	0.102159	8.70528	3.16784e-18	1.99191	2.97293	0.515971	0.114704	-5.7688	7.98369e-09	0.412087	0.646043	1.0027	0.000446517	6.04478	1.49613e-09	1.00183	1.00358	1.00488	0.00109809	4.43198	9.33721e-06	1.00272	1.00704	mi_significant

## Sheet: legend
column	description
phenotype	diagnosis of interest
has_mi:hazard_ratio	hazard ratio (exp(ln b)) associated with whether patient has male infertility
has_mi:std_error	standard error of b associated with whether patient has male infertility
has_mi:statistic	Wald statistic associated with whether patient has male infertility
has_mi:p_value	p-value associated with whether patient has male infertility
has_mi:conf_low	lower bound of 95% confidence interval associated with whether patient has male infertility
has_mi:conf_high	upper bound of 95% confidence interval associated with whether patient has male infertility
mi_or_vas_est_age:hazard_ratio	hazard ratio (exp(ln b)) associated with age patient received male infertility diagnosis or vasectomy-related record
mi_or_vas_est_age:std_error	standard error of b associated with age patient received male infertility diagnosis or vasectomy-related record
mi_or_vas_est_age:statistic	Wald statistic associated with age patient received male infertility diagnosis or vasectomy-related record
mi_or_vas_est_age:p_value	p-value associated with age patient received male infertility diagnosis or vasectomy-related record
mi_or_vas_est_age:conf_low	lower bound of 95% confidence interval associated with age patient received male infertility diagnosis or vasectomy-related record
mi_or_vas_est_age:conf_high	upper bound of 95% confidence interval associated with age patient received male infertility diagnosis or vasectomy-related record
location_source_valueUCI:hazard_ratio	hazard ratio (exp(ln b)) associated with UCI location of care
location_source_valueUCI:std_error	standard error of b associated with UCI location of care
location_source_valueUCI:statistic	Wald statistic associated with UCI location of care
location_source_valueUCI:p_value	p-value associated with UCI location of care
location_source_valueUCI:conf_low	lower bound of 95% confidence interval associated with UCI location of care
location_source_valueUCI:conf_high	upper bound of 95% confidence interval associated with UCI location of care
location_source_valueUCLA:hazard_ratio	hazard ratio (exp(ln b)) associated with UCLA location of care
location_source_valueUCLA:std_error	standard error of b associated with UCLA location of care
location_source_valueUCLA:statistic	Wald statistic associated with UCLA location of care
location_source_valueUCLA:p_value	p-value associated with UCLA location of care
location_source_valueUCLA:conf_low	lower bound of 95% confidence interval associated with UCLA location of care
location_source_valueUCLA:conf_high	upper bound of 95% confidence interval associated with UCLA location of care
location_source_valueUCSD:hazard_ratio	hazard ratio (exp(ln b)) associated with UCSD location of care
location_source_valueUCSD:std_error	standard error of b associated with UCSD location of care
location_source_valueUCSD:statistic	Wald statistic associated with UCSD location of care
location_source_valueUCSD:p_value	p-value associated with UCSD location of care
location_source_valueUCSD:conf_low	lower bound of 95% confidence interval associated with UCSD location of care
location_source_valueUCSD:conf_high	upper bound of 95% confidence interval associated with UCSD location of care
location_source_valueUCSF:hazard_ratio	hazard ratio (exp(ln b)) associated with UCSF location of care
location_source_valueUCSF:std_error	standard error of b associated with UCSF location of care
location_source_valueUCSF:statistic	Wald statistic associated with UCSF location of care
location_source_valueUCSF:p_value	p-value associated with UCSF location of care
location_source_valueUCSF:conf_low	lower bound of 95% confidence interval associated with UCSF location of care
location_source_valueUCSF:conf_high	upper bound of 95% confidence interval associated with UCSF location of care
raceAsian:hazard_ratio	hazard ratio (exp(ln b)) associated with patient self- or provider- identified as Asian
raceAsian:std_error	standard error of b associated with patient self- or provider- identified as Asian
raceAsian:statistic	Wald statistic associated with patient self- or provider- identified as Asian
raceAsian:p_value	p-value associated with patient self- or provider- identified as Asian
raceAsian:conf_low	lower bound of 95% confidence interval associated with patient self- or provider- identified as Asian
raceAsian:conf_high	upper bound of 95% confidence interval associated with patient self- or provider- identified as Asian
raceBlack or African American:hazard_ratio	hazard ratio (exp(ln b)) associated with patient self- or provider- identified as Black or African American
raceBlack or African American:std_error	standard error of b associated with patient self- or provider- identified as Black or African American
raceBlack or African American:statistic	Wald statistic associated with patient self- or provider- identified as Black or African American
raceBlack or African American:p_value	p-value associated with patient self- or provider- identified as Black or African American
raceBlack or African American:conf_low	lower bound of 95% confidence interval associated with patient self- or provider- identified as Black or African American
raceBlack or African American:conf_high	upper bound of 95% confidence interval associated with patient self- or provider- identified as Black or African American
raceMultirace:hazard_ratio	hazard ratio (exp(ln b)) associated with patient self- or provider- identified as Multirace
raceMultirace:std_error	standard error of b associated with patient self- or provider- identified as Multirace
raceMultirace:statistic	Wald statistic associated with patient self- or provider- identified as Multirace
raceMultirace:p_value	p-value associated with patient self- or provider- identified as Multirace
raceMultirace:conf_low	lower bound of 95% confidence interval associated with patient self- or provider- identified as Multirace
raceMultirace:conf_high	upper bound of 95% confidence interval associated with patient self- or provider- identified as Multirace
raceNative Hawaiian or Other Pacific Islander:hazard_ratio	hazard ratio (exp(ln b)) associated with patient self- or provider- identified as Native Hawaiian or Other Pacific Islander
raceNative Hawaiian or Other Pacific Islander:std_error	standard error of b associated with patient self- or provider- identified as Native Hawaiian or Other Pacific Islander
raceNative Hawaiian or Other Pacific Islander:statistic	Wald statistic associated with patient self- or provider- identified as Native Hawaiian or Other Pacific Islander
raceNative Hawaiian or Other Pacific Islander:p_value	p-value associated with patient self- or provider- identified as Native Hawaiian or Other Pacific Islander
raceNative Hawaiian or Other Pacific Islander:conf_low	lower bound of 95% confidence interval associated with patient self- or provider- identified as Native Hawaiian or Other Pacific Islander
raceNative Hawaiian or Other Pacific Islander:conf_high	upper bound of 95% confidence interval associated with patient self- or provider- identified as Native Hawaiian or Other Pacific Islander
raceOther Race:hazard_ratio	hazard ratio (exp(ln b)) associated with patient self- or provider- identified as Other Race
raceOther Race:std_error	standard error of b associated with patient self- or provider- identified as Other Race
raceOther Race:statistic	Wald statistic associated with patient self- or provider- identified as Other Race
raceOther Race:p_value	p-value associated with patient self- or provider- identified as Other Race
raceOther Race:conf_low	lower bound of 95% confidence interval associated with patient self- or provider- identified as Other Race
raceOther Race:conf_high	upper bound of 95% confidence interval associated with patient self- or provider- identified as Other Race
raceUnknown:hazard_ratio	hazard ratio (exp(ln b)) associated with patient of Unknown identified race
raceUnknown:std_error	standard error of b associated with patient of Unknown identified race
raceUnknown:statistic	Wald statistic associated with patient of Unknown identified race
raceUnknown:p_value	p-value associated with patient of Unknown identified race
raceUnknown:conf_low	lower bound of 95% confidence interval associated with patient of Unknown identified race
raceUnknown:conf_high	upper bound of 95% confidence interval associated with patient of Unknown identified race
raceWhite:hazard_ratio	hazard ratio (exp(ln b)) associated with patient self- or provider- identified as White
raceWhite:std_error	standard error of b associated with patient self- or provider- identified as White
raceWhite:statistic	Wald statistic associated with patient self- or provider- identified as White
raceWhite:p_value	p-value associated with patient self- or provider- identified as White
raceWhite:conf_low	lower bound of 95% confidence interval associated with patient self- or provider- identified as White
raceWhite:conf_high	upper bound of 95% confidence interval associated with patient self- or provider- identified as White
ethnicityNot Hispanic or Latino:hazard_ratio	hazard ratio (exp(ln b)) associated with patient self- or provider- identified as Not Hispanic or Latino
ethnicityNot Hispanic or Latino:std_error	standard error of b associated with patient self- or provider- identified as Not Hispanic or Latino
ethnicityNot Hispanic or Latino:statistic	Wald statistic associated with patient self- or provider- identified as Not Hispanic or Latino
ethnicityNot Hispanic or Latino:p_value	p-value associated with patient self- or provider- identified as Not Hispanic or Latino
ethnicityNot Hispanic or Latino:conf_low	lower bound of 95% confidence interval associated with patient self- or provider- identified as Not Hispanic or Latino
ethnicityNot Hispanic or Latino:conf_high	upper bound of 95% confidence interval associated with patient self- or provider- identified as Not Hispanic or Latino
ethnicityUnknown:hazard_ratio	hazard ratio (exp(ln b)) associated with patient of Unknown identified ethnicity
ethnicityUnknown:std_error	standard error of b associated with patient of Unknown identified ethnicity
ethnicityUnknown:statistic	Wald statistic associated with patient of Unknown identified ethnicity
ethnicityUnknown:p_value	p-value associated with patient of Unknown identified ethnicity
ethnicityUnknown:conf_low	lower bound of 95% confidence interval associated with patient of Unknown identified ethnicity
ethnicityUnknown:conf_high	upper bound of 95% confidence interval associated with patient of Unknown identified ethnicity
adi:hazard_ratio	hazard ratio (exp(ln b)) associated with patient's zip code level neighborhood area deprviation index
adi:std_error	standard error of b associated with patient's zip code level neighborhood area deprviation index
adi:statistic	Wald statistic associated with patient's zip code level neighborhood area deprviation index
adi:p_value	p-value associated with patient's zip code level neighborhood area deprviation index
adi:conf_low	lower bound of 95% confidence interval associated with patient's zip code level neighborhood area deprviation index
adi:conf_high	upper bound of 95% confidence interval associated with patient's zip code level neighborhood area deprviation index
num_visits_after:hazard_ratio	hazard ratio (exp(ln b)) associated with patient's number of visits beyond 6 months after their first male infertility diagnosis or vasectomy-related record
num_visits_after:std_error	standard error of b associated with patient's number of visits beyond 6 months after their first male infertility diagnosis or vasectomy-related record
num_visits_after:statistic	Wald statistic associated with patient's number of visits beyond 6 months after their first male infertility diagnosis or vasectomy-related record
num_visits_after:p_value	p-value associated with patient's number of visits beyond 6 months after their first male infertility diagnosis or vasectomy-related record
num_visits_after:conf_low	lower bound of 95% confidence interval associated with patient's number of visits beyond 6 months after their first male infertility diagnosis or vasectomy-related record
num_visits_after:conf_high	upper bound of 95% confidence interval associated with patient's number of visits beyond 6 months after their first male infertility diagnosis or vasectomy-related record
emr_months_after:hazard_ratio	hazard ratio (exp(ln b)) associated with patient's number of months in the EHR beyond 6 months after their first male infertility diagnosis or vasectomy-related record
emr_months_after:std_error	standard error of b associated with patient's number of months in the EHR beyond 6 months after their first male infertility diagnosis or vasectomy-related record
emr_months_after:statistic	Wald statistic associated with patient's number of months in the EHR beyond 6 months after their first male infertility diagnosis or vasectomy-related record
emr_months_after:p_value	p-value associated with patient's number of months in the EHR beyond 6 months after their first male infertility diagnosis or vasectomy-related record
emr_months_after:conf_low	lower bound of 95% confidence interval associated with patient's number of months in the EHR beyond 6 months after their first male infertility diagnosis or vasectomy-related record
emr_months_after:conf_high	upper bound of 95% confidence interval associated with patient's number of months in the EHR beyond 6 months after their first male infertility diagnosis or vasectomy-related record
significance	indicates whether male infertility (mi_significant) or vasectomy patients (con_significant) have a higher risk of receiving diagnosis. not_significant indicates no significant difference between groups
